# Supplementary material for: A computational method for detection of ligand-binding proteins from dose range thermal proteome profiles
Source: Nat Commun. 2020 Nov 13;11:5783. doi: 10.1038/s41467-020-19529-8 (PMC7666118; doi:10.1038/s41467-020-19529-8)
Supplement: Supplementary file 4 — Supplementary Dataset 1 [file 41467_2020_19529_MOESM4_ESM.xlsx]

## Sheet: Legend
Supplementary Data 1: Panobinostat 2D-TPP HepG2 cell and JQ1 2D-TPP THP1 lysate dataset and analysis results
column name	description
representative	IPI id
clustername	protein name
experiment	MS run experiment id
qupm	quantified unique peptide matches
qusm	quantified unique spectra matches
temperature	temperature in degree celsius
sumionarea_protein	sum ion area of reporter ion for each protein, given for each TMT label
rel_fc_protein	relative fold change versus DMSO after median normalization, given for each TMT label
rssH0	residuals sum of squares of the null model
rssH1	residuals sum of squares of the alternative model
F_statistic	F statistic
detected_effect	column indicating whether a stability or rather a expression/solubility effect was observed
stabilized_hit_at_10percent_FDR	column indicating whether protein was found to be stabilized at 10% FDR
destabilized_hit_at_10percent_FDR	column indicating whether protein was found to be destabilized at 10% FDR

## Sheet: Panobinostat
representative.x	clustername	experiment	qupm	qusm	temperature	sumionarea_protein_128H_131L_0uM	sumionarea_protein_128L_130H_0.02uM	sumionarea_protein_127H_130L_0.143uM	sumionarea_protein_127L_129H_1uM	sumionarea_protein_126_129L_5uM	rel_fc_protein_128H_131L_0uM	rel_fc_protein_128L_130H_0.02uM	rel_fc_protein_127H_130L_0.143uM	rel_fc_protein_127L_129H_1uM	rel_fc_protein_126_129L_5uM	representative.y	rssH0	rssH1	F_statistic	detected_effect	stabilized_hit_at_10percent_FDR	destabilized_hit_at_10percent_FDR
IPI00871851.2	SEPT2	P0101868C	16	45	42C	3.40009e+09	2.88736e+09	2.4039e+09	2.30922e+09	1.96732e+09	1	0.97	1.02	0.97	0.96	SEPT2	0.14447	0.116312	0.419652	expression/solubility	FALSE	FALSE
IPI00871851.2	SEPT2	P0101868C	16	45	44.1C	2.78831e+09	2.66376e+09	2.4057e+09	2.42611e+09	2.14724e+09	1	0.96	0.99	0.97	0.95	SEPT2	0.14447	0.116312	0.419652	expression/solubility	FALSE	FALSE
IPI00871851.2	SEPT2	P0101878C	15	43	46.2C	2.44038e+09	2.12725e+09	2.06033e+09	2.14387e+09	2.14272e+09	1	1.02	1.02	1.02	1	SEPT2	0.14447	0.116312	0.419652	expression/solubility	FALSE	FALSE
IPI00871851.2	SEPT2	P0101878C	15	43	48.1C	2.18294e+09	1.78192e+09	2.27709e+09	1.88493e+09	1.87809e+09	1	0.96	1.05	0.95	0.93	SEPT2	0.14447	0.116312	0.419652	expression/solubility	FALSE	FALSE
IPI00871851.2	SEPT2	P0101888C	17	55	50.4C	1.55974e+09	1.14785e+09	1.30318e+09	1.22465e+09	1.26159e+09	1	1	1.04	0.96	1.01	SEPT2	0.14447	0.116312	0.419652	expression/solubility	FALSE	FALSE
IPI00871851.2	SEPT2	P0101888C	17	55	51.9C	1.21613e+09	1.14913e+09	1.17048e+09	1.16368e+09	1.18154e+09	1	0.98	0.98	1	1.01	SEPT2	0.14447	0.116312	0.419652	expression/solubility	FALSE	FALSE
IPI00871851.2	SEPT2	P0101898C	17	43	54C	5.45461e+08	1.26044e+09	8.81292e+08	7.23599e+08	7.82273e+08	1	1.08	1.08	0.99	1.14	SEPT2	0.14447	0.116312	0.419652	expression/solubility	FALSE	FALSE
IPI00871851.2	SEPT2	P0101898C	17	43	56.1C	6.03476e+08	9.04276e+08	6.31272e+08	5.89391e+08	6.38868e+08	1	1	1	0.93	0.94	SEPT2	0.14447	0.116312	0.419652	expression/solubility	FALSE	FALSE
IPI00871851.2	SEPT2	P0101908C	19	45	58.2C	6.41859e+08	7.19216e+08	5.10439e+08	5.72186e+08	5.25372e+08	1	1.08	0.95	1.03	1.03	SEPT2	0.14447	0.116312	0.419652	expression/solubility	FALSE	FALSE
IPI00871851.2	SEPT2	P0101908C	19	45	60.1C	4.32527e+08	5.57103e+08	5.43211e+08	4.66826e+08	4.78036e+08	1	1.08	1.05	1.05	1.09	SEPT2	0.14447	0.116312	0.419652	expression/solubility	FALSE	FALSE
IPI00871851.2	SEPT2	P0101918C	17	39	62.4C	5.24724e+08	7.55707e+08	7.34798e+08	6.06375e+08	8.25612e+08	1	1.14	1.02	1.04	1.08	SEPT2	0.14447	0.116312	0.419652	expression/solubility	FALSE	FALSE
IPI00871851.2	SEPT2	P0101918C	17	39	63.9C	3.64744e+08	4.17535e+08	4.70849e+08	4.59728e+08	5.94284e+08	1	1.03	0.98	1.02	1.1	SEPT2	0.14447	0.116312	0.419652	expression/solubility	FALSE	FALSE
IPI00414168.1	MARCH5	P0101868C	4	6	42C	3.80564e+08	3.24581e+08	2.57998e+08	3.08603e+08	2.6426e+08	1	0.97	0.98	1.15	1.16	MARCH5	0.537518	0.397768	0.714764	expression/solubility	FALSE	FALSE
IPI00414168.1	MARCH5	P0101868C	4	6	44.1C	2.9916e+08	3.35533e+08	2.95644e+08	3.02095e+08	2.84693e+08	1	1.13	1.13	1.12	1.18	MARCH5	0.537518	0.397768	0.714764	expression/solubility	FALSE	FALSE
IPI00414168.1	MARCH5	P0101878C	4	6	46.2C	2.86314e+08	2.50695e+08	2.29874e+08	2.56592e+08	2.65208e+08	1	1.02	0.97	1.04	1.06	MARCH5	0.537518	0.397768	0.714764	expression/solubility	FALSE	FALSE
IPI00414168.1	MARCH5	P0101878C	4	6	48.1C	2.18738e+08	2.34324e+08	2.18305e+08	2.2788e+08	2.21709e+08	1	1.26	1	1.15	1.09	MARCH5	0.537518	0.397768	0.714764	expression/solubility	FALSE	FALSE
IPI00414168.1	MARCH5	P0101888C	7	13	50.4C	2.89157e+08	2.25219e+08	2.14916e+08	2.80105e+08	2.53163e+08	1	1.05	0.92	1.18	1.09	MARCH5	0.537518	0.397768	0.714764	expression/solubility	FALSE	FALSE
IPI00414168.1	MARCH5	P0101888C	7	13	51.9C	1.89169e+08	2.23014e+08	2.12541e+08	2.20312e+08	2.15454e+08	1	1.23	1.15	1.22	1.18	MARCH5	0.537518	0.397768	0.714764	expression/solubility	FALSE	FALSE
IPI00414168.1	MARCH5	P0101898C	5	6	54C	4.48245e+07	8.56646e+07	5.38992e+07	6.04193e+07	5.76407e+07	1	0.9	0.8	1.01	1.03	MARCH5	0.537518	0.397768	0.714764	expression/solubility	FALSE	FALSE
IPI00414168.1	MARCH5	P0101898C	5	6	56.1C	4.04997e+07	6.58481e+07	4.56926e+07	4.68095e+07	5.1173e+07	1	1.09	1.08	1.1	1.13	MARCH5	0.537518	0.397768	0.714764	expression/solubility	FALSE	FALSE
IPI00414168.1	MARCH5	P0101908C	7	13	58.2C	1.11367e+08	1.19915e+08	9.12849e+07	9.97099e+07	9.33694e+07	1	1.04	0.98	1.03	1.05	MARCH5	0.537518	0.397768	0.714764	expression/solubility	FALSE	FALSE
IPI00414168.1	MARCH5	P0101908C	7	13	60.1C	7.60497e+07	9.52942e+07	9.06584e+07	7.81107e+07	7.73759e+07	1	1.05	0.99	1	1	MARCH5	0.537518	0.397768	0.714764	expression/solubility	FALSE	FALSE
IPI00414168.1	MARCH5	P0101918C	5	7	62.4C	7.34399e+07	8.55885e+07	8.32453e+07	7.46145e+07	9.99438e+07	1	0.92	0.82	0.91	0.93	MARCH5	0.537518	0.397768	0.714764	expression/solubility	FALSE	FALSE
IPI00414168.1	MARCH5	P0101918C	5	7	63.9C	5.7489e+07	5.36999e+07	6.52863e+07	5.79351e+07	7.35245e+07	1	0.84	0.86	0.81	0.87	MARCH5	0.537518	0.397768	0.714764	expression/solubility	FALSE	FALSE
IPI00105518.5	MARCH6	P0101868C	2	3	42C	1.43428e+08	1.1579e+08	1.03832e+08	9.6291e+07	8.64325e+07	1	0.92	1.05	0.96	1	MARCH6	0.194989	0.154504	0.367165	expression/solubility	FALSE	FALSE
IPI00105518.5	MARCH6	P0101868C	2	3	44.1C	1.24628e+08	1.12609e+08	1.12362e+08	1.00453e+08	1.10855e+08	1	0.91	1.03	0.9	1.1	MARCH6	0.194989	0.154504	0.367165	expression/solubility	FALSE	FALSE
IPI00105518.5	MARCH6	P0101878C	3	4	46.2C	3.10491e+08	2.51282e+08	2.88301e+08	2.50559e+08	2.69589e+08	1	0.94	1.12	0.93	0.99	MARCH6	0.194989	0.154504	0.367165	expression/solubility	FALSE	FALSE
IPI00105518.5	MARCH6	P0101878C	3	4	48.1C	2.66951e+08	2.03296e+08	2.49256e+08	2.3083e+08	2.17109e+08	1	0.9	0.94	0.95	0.88	MARCH6	0.194989	0.154504	0.367165	expression/solubility	FALSE	FALSE
IPI00105518.5	MARCH6	P0101888C	3	3	50.4C	3.6885e+07	2.71074e+07	3.39673e+07	3.08213e+07	3.15185e+07	1	0.99	1.14	1.02	1.06	MARCH6	0.194989	0.154504	0.367165	expression/solubility	FALSE	FALSE
IPI00105518.5	MARCH6	P0101888C	3	3	51.9C	2.5038e+07	2.28645e+07	2.44876e+07	2.59763e+07	2.48444e+07	1	0.95	1	1.09	1.03	MARCH6	0.194989	0.154504	0.367165	expression/solubility	FALSE	FALSE
IPI00872486.1	SEPT6	P0101868C	4	8	42C	7.05206e+08	6.43199e+08	4.97334e+08	4.65105e+08	4.21317e+08	1	1.04	1.02	0.94	0.99	SEPT6	0.188219	0.184237	0.0405904	stability	FALSE	FALSE
IPI00872486.1	SEPT6	P0101868C	4	8	44.1C	6.19472e+08	5.91836e+08	5.32493e+08	5.44059e+08	4.81175e+08	1	0.96	0.98	0.98	0.96	SEPT6	0.188219	0.184237	0.0405904	stability	FALSE	FALSE
IPI00872486.1	SEPT6	P0101878C	4	9	46.2C	7.2576e+08	6.46751e+08	6.41379e+08	6.15617e+08	6.33854e+08	1	1.04	1.07	0.98	1	SEPT6	0.188219	0.184237	0.0405904	stability	FALSE	FALSE
IPI00872486.1	SEPT6	P0101878C	4	9	48.1C	6.38638e+08	5.13335e+08	6.06054e+08	5.62029e+08	5.89799e+08	1	0.94	0.95	0.97	1	SEPT6	0.188219	0.184237	0.0405904	stability	FALSE	FALSE
IPI00872486.1	SEPT6	P0101888C	7	10	50.4C	1.92429e+08	1.43584e+08	1.58323e+08	1.58851e+08	1.61295e+08	1	1.01	1.02	1.01	1.04	SEPT6	0.188219	0.184237	0.0405904	stability	FALSE	FALSE
IPI00872486.1	SEPT6	P0101888C	7	10	51.9C	1.50566e+08	1.46064e+08	1.53164e+08	1.47511e+08	1.44638e+08	1	1.01	1.04	1.03	0.99	SEPT6	0.188219	0.184237	0.0405904	stability	FALSE	FALSE
IPI00872486.1	SEPT6	P0101898C	6	11	54C	1.11234e+08	2.69166e+08	1.94796e+08	1.53364e+08	1.53715e+08	1	1.13	1.17	1.03	1.1	SEPT6	0.188219	0.184237	0.0405904	stability	FALSE	FALSE
IPI00872486.1	SEPT6	P0101898C	6	11	56.1C	1.36403e+08	1.98095e+08	1.41504e+08	1.46649e+08	1.47707e+08	1	0.97	0.99	1.02	0.97	SEPT6	0.188219	0.184237	0.0405904	stability	FALSE	FALSE
IPI00872486.1	SEPT6	P0101908C	4	6	58.2C	6.39203e+07	7.36833e+07	5.24761e+07	5.90745e+07	5.41279e+07	1	1.12	0.98	1.07	1.06	SEPT6	0.188219	0.184237	0.0405904	stability	FALSE	FALSE
IPI00872486.1	SEPT6	P0101908C	4	6	60.1C	4.54015e+07	5.88367e+07	5.86739e+07	4.56101e+07	4.99546e+07	1	1.08	1.08	0.98	1.09	SEPT6	0.188219	0.184237	0.0405904	stability	FALSE	FALSE
IPI00872486.1	SEPT6	P0101918C	2	3	62.4C	4.74214e+07	7.03493e+07	7.20798e+07	5.37185e+07	7.61819e+07	1	1.17	1.1	1.02	1.1	SEPT6	0.188219	0.184237	0.0405904	stability	FALSE	FALSE
IPI00872486.1	SEPT6	P0101918C	2	3	63.9C	2.70003e+07	3.07145e+07	3.51536e+07	3.71918e+07	4.54613e+07	1	1.03	0.99	1.11	1.14	SEPT6	0.188219	0.184237	0.0405904	stability	FALSE	FALSE
IPI00033025.8	SEPT7	P0101868C	22	57	42C	3.81572e+09	3.38126e+09	2.56129e+09	2.7457e+09	2.28581e+09	1	1.01	0.97	1.02	1	SEPT7	0.0627943	0.0319401	0.877453	stability	FALSE	FALSE
IPI00033025.8	SEPT7	P0101868C	22	57	44.1C	3.04903e+09	3.10409e+09	2.80832e+09	2.91957e+09	2.58771e+09	1	1.02	1.05	1.06	1.05	SEPT7	0.0627943	0.0319401	0.877453	stability	FALSE	FALSE
IPI00033025.8	SEPT7	P0101878C	24	68	46.2C	4.04289e+09	3.57463e+09	3.17349e+09	3.72785e+09	3.61968e+09	1	1.03	0.95	1.07	1.02	SEPT7	0.0627943	0.0319401	0.877453	stability	FALSE	FALSE
IPI00033025.8	SEPT7	P0101878C	24	68	48.1C	3.3154e+09	2.89381e+09	3.51661e+09	3.15083e+09	3.09341e+09	1	1.03	1.07	1.05	1.01	SEPT7	0.0627943	0.0319401	0.877453	stability	FALSE	FALSE
IPI00033025.8	SEPT7	P0101888C	23	55	50.4C	1.37663e+09	1.07302e+09	1.11763e+09	1.20765e+09	1.18484e+09	1	1.05	1.01	1.07	1.07	SEPT7	0.0627943	0.0319401	0.877453	stability	FALSE	FALSE
IPI00033025.8	SEPT7	P0101888C	23	55	51.9C	9.45419e+08	9.88118e+08	1.00737e+09	9.81286e+08	9.78744e+08	1	1.09	1.09	1.09	1.07	SEPT7	0.0627943	0.0319401	0.877453	stability	FALSE	FALSE
IPI00033025.8	SEPT7	P0101898C	14	31	54C	4.36157e+08	1.01185e+09	6.76607e+08	6.21428e+08	5.74733e+08	1	1.09	1.04	1.07	1.05	SEPT7	0.0627943	0.0319401	0.877453	stability	FALSE	FALSE
IPI00033025.8	SEPT7	P0101898C	14	31	56.1C	1.69469e+08	2.66881e+08	1.84886e+08	1.86642e+08	2.00278e+08	1	1.05	1.04	1.05	1.05	SEPT7	0.0627943	0.0319401	0.877453	stability	FALSE	FALSE
IPI00549434.2	SEPT8	P0101868C	5	9	42C	6.82894e+08	5.89199e+08	4.63985e+08	4.54424e+08	3.56797e+08	1	0.99	0.98	0.95	0.87	SEPT8	0.301901	0.274523	0.196566	stability	FALSE	FALSE
IPI00549434.2	SEPT8	P0101868C	5	9	44.1C	5.35545e+08	4.96531e+08	4.44589e+08	4.92092e+08	4.01129e+08	1	0.93	0.95	1.02	0.92	SEPT8	0.301901	0.274523	0.196566	stability	FALSE	FALSE
IPI00549434.2	SEPT8	P0101878C	3	8	46.2C	3.28401e+08	2.87172e+08	2.90555e+08	2.95708e+08	2.91493e+08	1	1.02	1.07	1.04	1.01	SEPT8	0.301901	0.274523	0.196566	stability	FALSE	FALSE
IPI00549434.2	SEPT8	P0101878C	3	8	48.1C	2.8513e+08	2.08126e+08	2.63494e+08	2.39164e+08	2.71567e+08	1	0.86	0.93	0.92	1.03	SEPT8	0.301901	0.274523	0.196566	stability	FALSE	FALSE
IPI00549434.2	SEPT8	P0101888C	7	11	50.4C	2.47441e+08	1.87235e+08	2.08533e+08	2.10666e+08	2.0507e+08	1	1.02	1.04	1.04	1.03	SEPT8	0.301901	0.274523	0.196566	stability	FALSE	FALSE
IPI00549434.2	SEPT8	P0101888C	7	11	51.9C	1.8034e+08	1.72052e+08	1.89715e+08	1.8594e+08	1.82164e+08	1	0.99	1.07	1.08	1.05	SEPT8	0.301901	0.274523	0.196566	stability	FALSE	FALSE
IPI00549434.2	SEPT8	P0101898C	5	13	54C	1.61608e+08	3.68308e+08	2.56606e+08	2.21118e+08	2.1241e+08	1	1.07	1.06	1.02	1.05	SEPT8	0.301901	0.274523	0.196566	stability	FALSE	FALSE
IPI00549434.2	SEPT8	P0101898C	5	13	56.1C	1.5854e+08	2.12507e+08	1.57091e+08	1.54286e+08	1.70285e+08	1	0.9	0.94	0.93	0.96	SEPT8	0.301901	0.274523	0.196566	stability	FALSE	FALSE
IPI00549434.2	SEPT8	P0101908C	8	10	58.2C	1.99988e+08	2.0022e+08	1.73921e+08	1.5701e+08	1.49669e+08	1	0.97	1.04	0.91	0.94	SEPT8	0.301901	0.274523	0.196566	stability	FALSE	FALSE
IPI00549434.2	SEPT8	P0101908C	8	10	60.1C	1.37961e+08	1.48423e+08	1.48842e+08	1.2755e+08	1.37435e+08	1	0.9	0.9	0.9	0.98	SEPT8	0.301901	0.274523	0.196566	stability	FALSE	FALSE
IPI00549434.2	SEPT8	P0101918C	8	8	62.4C	1.31981e+08	1.73811e+08	2.02081e+08	1.48393e+08	2.18934e+08	1	1.04	1.11	1.01	1.14	SEPT8	0.301901	0.274523	0.196566	stability	FALSE	FALSE
IPI00549434.2	SEPT8	P0101918C	8	8	63.9C	7.35792e+07	6.33949e+07	8.21431e+07	8.04897e+07	1.0937e+08	1	0.78	0.85	0.88	1.01	SEPT8	0.301901	0.274523	0.196566	stability	FALSE	FALSE
IPI00784614.1	SEPT9	P0101868C	12	25	42C	1.56513e+09	1.43865e+09	1.12175e+09	1.15915e+09	9.83698e+08	1	1.05	1.03	1.05	1.05	SEPT9	0.370458	0.183369	1.91505	stability	FALSE	FALSE
IPI00784614.1	SEPT9	P0101868C	12	25	44.1C	1.22398e+09	1.19819e+09	1.09119e+09	1.12826e+09	1.0159e+09	1	0.98	1.02	1.02	1.02	SEPT9	0.370458	0.183369	1.91505	stability	FALSE	FALSE
IPI00784614.1	SEPT9	P0101878C	11	22	46.2C	1.3717e+09	1.20309e+09	1.15398e+09	1241890296	1.26028e+09	1	1.02	1.01	1.05	1.05	SEPT9	0.370458	0.183369	1.91505	stability	FALSE	FALSE
IPI00784614.1	SEPT9	P0101878C	11	22	48.1C	1.02728e+09	9.38007e+08	1.07733e+09	1.03173e+09	1.11978e+09	1	1.07	1.05	1.11	1.18	SEPT9	0.370458	0.183369	1.91505	stability	FALSE	FALSE
IPI00784614.1	SEPT9	P0101888C	10	19	50.4C	5.13842e+08	3.84835e+08	4.00151e+08	4.31048e+08	4.23066e+08	1	1.01	0.96	1.02	1.02	SEPT9	0.370458	0.183369	1.91505	stability	FALSE	FALSE
IPI00784614.1	SEPT9	P0101888C	10	19	51.9C	3.53586e+08	3.61443e+08	3.68115e+08	3.66076e+08	3.60513e+08	1	1.07	1.06	1.09	1.06	SEPT9	0.370458	0.183369	1.91505	stability	FALSE	FALSE
IPI00784614.1	SEPT9	P0101898C	17	25	54C	2.94522e+08	6.38722e+08	4.23054e+08	3.7776e+08	3.43227e+08	1	1.02	0.96	0.96	0.93	SEPT9	0.370458	0.183369	1.91505	stability	FALSE	FALSE
IPI00784614.1	SEPT9	P0101898C	17	25	56.1C	1.28014e+08	1.99582e+08	1.38793e+08	1.40276e+08	1.51231e+08	1	1.04	1.03	1.04	1.05	SEPT9	0.370458	0.183369	1.91505	stability	FALSE	FALSE
IPI00784614.1	SEPT9	P0101908C	7	9	58.2C	1.33378e+08	1.34231e+08	1.46088e+08	1.54206e+08	1.20485e+08	1	0.97	1.31	1.33	1.14	SEPT9	0.370458	0.183369	1.91505	stability	FALSE	FALSE
IPI00784614.1	SEPT9	P0101908C	7	9	60.1C	1.02969e+08	1.19759e+08	1.3647e+08	1.01659e+08	1.00587e+08	1	0.97	1.1	0.96	0.96	SEPT9	0.370458	0.183369	1.91505	stability	FALSE	FALSE
IPI00784614.1	SEPT9	P0101918C	5	6	62.4C	9.71444e+07	1.21178e+08	1.49022e+08	1.14776e+08	1.45712e+08	1	0.98	1.11	1.06	1.03	SEPT9	0.370458	0.183369	1.91505	stability	FALSE	FALSE
IPI00784614.1	SEPT9	P0101918C	5	6	63.9C	7.21842e+07	1.00521e+08	1.05461e+08	9.57926e+07	1.29545e+08	1	1.26	1.11	1.07	1.21	SEPT9	0.370458	0.183369	1.91505	stability	FALSE	FALSE
IPI00883870.1	SEPT9	P0101868C	1	2	42C	1.08563e+08	9.34963e+07	7.95333e+07	6.92941e+07	5.98866e+07	1	0.98	1.06	0.91	0.92	SEPT9	0.370458	0.183369	1.91505	stability	FALSE	FALSE
IPI00883870.1	SEPT9	P0101868C	1	2	44.1C	8.83228e+07	8.17465e+07	7.4674e+07	7.12606e+07	6.45161e+07	1	0.93	0.97	0.9	0.9	SEPT9	0.370458	0.183369	1.91505	stability	FALSE	FALSE
IPI00883870.1	SEPT9	P0101878C	1	1	46.2C	6.71182e+07	5.73555e+07	6.69133e+07	5.90519e+07	6.93889e+07	1	1	1.2	1.02	1.18	SEPT9	0.370458	0.183369	1.91505	stability	FALSE	FALSE
IPI00883870.1	SEPT9	P0101878C	1	1	48.1C	4.92118e+07	3.64967e+07	4.36673e+07	4.25311e+07	7.02779e+07	1	0.87	0.89	0.95	1.54	SEPT9	0.370458	0.183369	1.91505	stability	FALSE	FALSE
IPI00883870.1	SEPT9	P0101888C	1	3	50.4C	3.87863e+07	1.99509e+07	2.32621e+07	2.17977e+07	2.56994e+07	1	0.7	0.74	0.69	0.82	SEPT9	0.370458	0.183369	1.91505	stability	FALSE	FALSE
IPI00883870.1	SEPT9	P0101888C	1	3	51.9C	2.82643e+07	3.23129e+07	3.43815e+07	2.67196e+07	2.38621e+07	1	1.19	1.24	0.99	0.87	SEPT9	0.370458	0.183369	1.91505	stability	FALSE	FALSE
IPI00153055.7	SEPT10	P0101868C	7	12	42C	6.36884e+08	5.52413e+08	4.76442e+08	4.12772e+08	3.63122e+08	1	0.99	1.08	0.92	0.95	SEPT10	0.154945	0.083552	1.15747	expression/solubility	FALSE	FALSE
IPI00153055.7	SEPT10	P0101868C	7	12	44.1C	5.54977e+08	5.21516e+08	4.57859e+08	5.04059e+08	4.242e+08	1	0.95	0.94	1.01	0.94	SEPT10	0.154945	0.083552	1.15747	expression/solubility	FALSE	FALSE
IPI00153055.7	SEPT10	P0101878C	7	17	46.2C	9.03533e+08	7.8183e+08	7.9992e+08	7.40688e+08	7.67788e+08	1	1.01	1.07	0.95	0.97	SEPT10	0.154945	0.083552	1.15747	expression/solubility	FALSE	FALSE
IPI00153055.7	SEPT10	P0101878C	7	17	48.1C	8.09749e+08	6.45193e+08	7.95056e+08	7.05676e+08	7.4426e+08	1	0.94	0.99	0.96	0.99	SEPT10	0.154945	0.083552	1.15747	expression/solubility	FALSE	FALSE
IPI00153055.7	SEPT10	P0101888C	8	11	50.4C	4.88328e+08	3.62406e+08	4.2857e+08	3.98761e+08	3.97221e+08	1	1	1.09	1	1.01	SEPT10	0.154945	0.083552	1.15747	expression/solubility	FALSE	FALSE
IPI00153055.7	SEPT10	P0101888C	8	11	51.9C	3.43478e+08	3.29215e+08	3.53113e+08	3.46353e+08	3.29079e+08	1	1	1.05	1.06	0.99	SEPT10	0.154945	0.083552	1.15747	expression/solubility	FALSE	FALSE
IPI00153055.7	SEPT10	P0101898C	3	4	54C	1.77427e+07	3.81462e+07	2.91644e+07	2.18778e+07	2.04914e+07	1	1.01	1.1	0.92	0.92	SEPT10	0.154945	0.083552	1.15747	expression/solubility	FALSE	FALSE
IPI00153055.7	SEPT10	P0101898C	3	4	56.1C	1.13005e+07	1.63983e+07	1.14496e+07	1.04456e+07	1.28039e+07	1	0.97	0.97	0.88	1.01	SEPT10	0.154945	0.083552	1.15747	expression/solubility	FALSE	FALSE
IPI00153055.7	SEPT10	P0101908C	1	2	58.2C	1.56572e+07	1.53036e+07	1.3545e+07	1.29841e+07	1.20102e+07	1	0.95	1.03	0.96	0.96	SEPT10	0.154945	0.083552	1.15747	expression/solubility	FALSE	FALSE
IPI00153055.7	SEPT10	P0101908C	1	2	60.1C	3.21181e+06	3.10735e+06	3.99978e+06	2.80257e+06	3.16247e+06	1	0.81	1.04	0.85	0.97	SEPT10	0.154945	0.083552	1.15747	expression/solubility	FALSE	FALSE
IPI00019376.6	SEPT11	P0101868C	4	10	42C	3.61707e+08	3.14198e+08	2.63612e+08	2.54549e+08	2.1066e+08	1	0.99	1.05	1	0.97	SEPT11	0.148927	0.0730921	1.60067	stability	FALSE	FALSE
IPI00019376.6	SEPT11	P0101868C	4	10	44.1C	3.03677e+08	2.79144e+08	2.65835e+08	2.80634e+08	2.41145e+08	1	0.92	1	1.03	0.98	SEPT11	0.148927	0.0730921	1.60067	stability	FALSE	FALSE
IPI00019376.6	SEPT11	P0101878C	4	14	46.2C	4.76642e+08	4.31495e+08	4.12913e+08	4.36927e+08	4.54733e+08	1	1.05	1.04	1.06	1.09	SEPT11	0.148927	0.0730921	1.60067	stability	FALSE	FALSE
IPI00019376.6	SEPT11	P0101878C	4	14	48.1C	4.02209e+08	3.1132e+08	4.00018e+08	3.55018e+08	3.92481e+08	1	0.91	1	0.97	1.05	SEPT11	0.148927	0.0730921	1.60067	stability	FALSE	FALSE
IPI00019376.6	SEPT11	P0101888C	6	14	50.4C	2.57851e+08	1.83143e+08	2.05218e+08	2.0104e+08	1.94614e+08	1	0.96	0.99	0.95	0.94	SEPT11	0.148927	0.0730921	1.60067	stability	FALSE	FALSE
IPI00019376.6	SEPT11	P0101888C	6	14	51.9C	1.98324e+08	1.97924e+08	1.91339e+08	1.88343e+08	1.90106e+08	1	1.04	0.99	1	0.99	SEPT11	0.148927	0.0730921	1.60067	stability	FALSE	FALSE
IPI00019376.6	SEPT11	P0101898C	4	13	54C	2.06974e+08	4.36025e+08	3.10304e+08	2.62477e+08	2.57168e+08	1	0.99	1	0.95	0.99	SEPT11	0.148927	0.0730921	1.60067	stability	FALSE	FALSE
IPI00019376.6	SEPT11	P0101898C	4	13	56.1C	2.61762e+08	3.81613e+08	2.69559e+08	2.64343e+08	2.78771e+08	1	0.98	0.98	0.96	0.95	SEPT11	0.148927	0.0730921	1.60067	stability	FALSE	FALSE
IPI00019376.6	SEPT11	P0101908C	6	12	58.2C	2.18514e+08	2.27645e+08	1.76092e+08	1.90276e+08	1.77641e+08	1	1.01	0.96	1	1.02	SEPT11	0.148927	0.0730921	1.60067	stability	FALSE	FALSE
IPI00019376.6	SEPT11	P0101908C	6	12	60.1C	1.62001e+08	1.93883e+08	2.04398e+08	1.68676e+08	1.6945e+08	1	1	1.05	1.02	1.03	SEPT11	0.148927	0.0730921	1.60067	stability	FALSE	FALSE
IPI00019376.6	SEPT11	P0101918C	10	17	62.4C	3.171e+08	4.34693e+08	4.63524e+08	3.58429e+08	5.01135e+08	1	1.08	1.06	1.02	1.09	SEPT11	0.148927	0.0730921	1.60067	stability	FALSE	FALSE
IPI00019376.6	SEPT11	P0101918C	10	17	63.9C	1.97074e+08	2.24359e+08	2.84255e+08	2.95971e+08	3.45276e+08	1	1.03	1.09	1.21	1.19	SEPT11	0.148927	0.0730921	1.60067	stability	FALSE	FALSE
IPI00030877.2	SEP15	P0101868C	3	3	42C	3.21698e+08	2.37295e+08	2.09669e+08	1.90789e+08	1.68125e+08	1	0.84	0.94	0.84	0.87	SEP15	4.99348	4.74926	0.106581	stability	FALSE	FALSE
IPI00030877.2	SEP15	P0101868C	3	3	44.1C	2.77194e+08	2.46227e+08	2.25649e+08	2.39937e+08	2.0833e+08	1	0.89	0.93	0.96	0.93	SEP15	4.99348	4.74926	0.106581	stability	FALSE	FALSE
IPI00030877.2	SEP15	P0101878C	4	4	46.2C	2.15651e+08	2.06204e+08	1.81146e+08	2.15965e+08	1.98426e+08	1	1.11	1.01	1.16	1.05	SEP15	4.99348	4.74926	0.106581	stability	FALSE	FALSE
IPI00030877.2	SEP15	P0101878C	4	4	48.1C	2.33203e+08	1.73815e+08	2.59433e+08	2.15713e+08	1.63548e+08	1	0.88	1.12	1.02	0.76	SEP15	4.99348	4.74926	0.106581	stability	FALSE	FALSE
IPI00030877.2	SEP15	P0101888C	4	4	50.4C	1.3539e+08	8.63775e+07	1.22864e+08	1.27432e+08	1.09754e+08	1	0.86	1.12	1.15	1.01	SEP15	4.99348	4.74926	0.106581	stability	FALSE	FALSE
IPI00030877.2	SEP15	P0101888C	4	4	51.9C	9.17866e+07	6.65176e+07	8.14664e+07	7.89657e+07	9.42849e+07	1	0.76	0.91	0.9	1.06	SEP15	4.99348	4.74926	0.106581	stability	FALSE	FALSE
IPI00030877.2	SEP15	P0101898C	2	3	54C	7.80433e+07	1.40895e+08	4.59492e+07	7.22908e+07	6.28735e+07	1	0.85	0.39	0.69	0.64	SEP15	4.99348	4.74926	0.106581	stability	FALSE	FALSE
IPI00030877.2	SEP15	P0101898C	2	3	56.1C	3.26682e+07	6.55114e+07	3.22097e+07	5.0575e+07	5.05143e+07	1	1.34	0.94	1.47	1.38	SEP15	4.99348	4.74926	0.106581	stability	FALSE	FALSE
IPI00030877.2	SEP15	P0101908C	2	2	58.2C	3.06895e+07	1.41698e+07	2.55698e+07	1.97556e+07	1.74607e+07	1	0.45	0.99	0.74	0.72	SEP15	4.99348	4.74926	0.106581	stability	FALSE	FALSE
IPI00030877.2	SEP15	P0101908C	2	2	60.1C	2.39429e+07	7.48048e+06	2.21716e+07	1.32415e+07	1.178e+07	1	0.26	0.77	0.54	0.49	SEP15	4.99348	4.74926	0.106581	stability	FALSE	FALSE
IPI00030877.2	SEP15	P0101918C	1	1	62.4C	7.1305e+06	7.07665e+06	1.63272e+07	8.91859e+06	9617880	1	0.78	1.66	1.12	0.93	SEP15	4.99348	4.74926	0.106581	stability	FALSE	FALSE
IPI00030877.2	SEP15	P0101918C	1	1	63.9C	8.77485e+06	5.45481e+06	1.56727e+07	1.26868e+07	1.13177e+07	1	0.56	1.36	1.17	0.87	SEP15	4.99348	4.74926	0.106581	stability	FALSE	FALSE
IPI00397932.1	(XM_371598) HYPOTHETICAL PROTEIN XP_371598.	P0101868C	2	2	42C	5.9839e+07	5.54231e+07	3.77373e+07	4.16762e+07	3.65473e+07	1	1.06	0.91	0.99	1.02	(XM_371598) HYPOTHETICAL PROTEIN XP_371598.	0.87902	0.747611	0.348991	stability	FALSE	FALSE
IPI00397932.1	(XM_371598) HYPOTHETICAL PROTEIN XP_371598.	P0101868C	2	2	44.1C	4.37275e+07	4.95515e+07	4.34275e+07	3.87215e+07	3.92346e+07	1	1.14	1.14	0.98	1.11	(XM_371598) HYPOTHETICAL PROTEIN XP_371598.	0.87902	0.747611	0.348991	stability	FALSE	FALSE
IPI00397932.1	(XM_371598) HYPOTHETICAL PROTEIN XP_371598.	P0101878C	2	2	46.2C	5.84066e+07	5.57973e+07	5.2982e+07	5.18344e+07	5.0999e+07	1	1.11	1.09	1.03	1	(XM_371598) HYPOTHETICAL PROTEIN XP_371598.	0.87902	0.747611	0.348991	stability	FALSE	FALSE
IPI00397932.1	(XM_371598) HYPOTHETICAL PROTEIN XP_371598.	P0101878C	2	2	48.1C	4.89014e+07	4.77374e+07	4.71036e+07	4.40334e+07	4.67503e+07	1	1.15	0.97	0.99	1.03	(XM_371598) HYPOTHETICAL PROTEIN XP_371598.	0.87902	0.747611	0.348991	stability	FALSE	FALSE
IPI00397932.1	(XM_371598) HYPOTHETICAL PROTEIN XP_371598.	P0101888C	2	2	50.4C	1.20858e+07	1.4732e+07	1.22423e+07	1.54189e+07	1.53361e+07	1	1.65	1.26	1.56	1.58	(XM_371598) HYPOTHETICAL PROTEIN XP_371598.	0.87902	0.747611	0.348991	stability	FALSE	FALSE
IPI00397932.1	(XM_371598) HYPOTHETICAL PROTEIN XP_371598.	P0101888C	2	2	51.9C	1.33814e+07	1.49948e+07	1.32299e+07	1.07819e+07	1.15358e+07	1	1.17	1.01	0.85	0.89	(XM_371598) HYPOTHETICAL PROTEIN XP_371598.	0.87902	0.747611	0.348991	stability	FALSE	FALSE
IPI00397932.1	(XM_371598) HYPOTHETICAL PROTEIN XP_371598.	P0101898C	2	3	54C	2.36306e+07	6.79693e+07	4.43125e+07	3.62013e+07	3.57802e+07	1	1.35	1.25	1.15	1.21	(XM_371598) HYPOTHETICAL PROTEIN XP_371598.	0.87902	0.747611	0.348991	stability	FALSE	FALSE
IPI00397932.1	(XM_371598) HYPOTHETICAL PROTEIN XP_371598.	P0101898C	2	3	56.1C	2.53724e+07	3.66016e+07	2.54183e+07	2.55545e+07	2.39793e+07	1	0.97	0.96	0.96	0.84	(XM_371598) HYPOTHETICAL PROTEIN XP_371598.	0.87902	0.747611	0.348991	stability	FALSE	FALSE
IPI00397932.1	(XM_371598) HYPOTHETICAL PROTEIN XP_371598.	P0101908C	5	8	58.2C	7.6607e+07	9.07503e+07	5.79764e+07	7.52665e+07	6.78133e+07	1	1.15	0.9	1.13	1.11	(XM_371598) HYPOTHETICAL PROTEIN XP_371598.	0.87902	0.747611	0.348991	stability	FALSE	FALSE
IPI00397932.1	(XM_371598) HYPOTHETICAL PROTEIN XP_371598.	P0101908C	5	8	60.1C	3.07512e+07	4.19354e+07	3.78723e+07	3.41082e+07	3.33838e+07	1	1.14	1.03	1.08	1.07	(XM_371598) HYPOTHETICAL PROTEIN XP_371598.	0.87902	0.747611	0.348991	stability	FALSE	FALSE
IPI00397932.1	(XM_371598) HYPOTHETICAL PROTEIN XP_371598.	P0101918C	1	1	62.4C	4.50985e+06	7.38553e+06	8.04945e+06	6.46492e+06	8.73513e+06	1	1.29	1.29	1.29	1.33	(XM_371598) HYPOTHETICAL PROTEIN XP_371598.	0.87902	0.747611	0.348991	stability	FALSE	FALSE
IPI00397932.1	(XM_371598) HYPOTHETICAL PROTEIN XP_371598.	P0101918C	1	1	63.9C	2.71367e+06	2.92404e+06	3.47962e+06	3.17515e+06	4.33803e+06	1	0.97	0.97	0.95	1.08	(XM_371598) HYPOTHETICAL PROTEIN XP_371598.	0.87902	0.747611	0.348991	stability	FALSE	FALSE
IPI00061448.5	13 KDA PROTEIN.	P0101888C	1	1	50.4C	3.6089e+07	3.19367e+07	3.38362e+07	3.75303e+07	3.46843e+07	1	1.2	1.16	1.27	1.19						FALSE	FALSE
IPI00061448.5	13 KDA PROTEIN.	P0101888C	1	1	51.9C	3.45413e+07	3.05462e+07	3.30182e+07	3.05928e+07	2.6839e+07	1	0.92	0.98	0.93	0.8						FALSE	FALSE
IPI00877723.1	16 KDA PROTEIN.	P0101878C	1	1	46.2C	1.10365e+07	4.66926e+06	6.70965e+06	7.08847e+06	7.2139e+06	1	0.49	0.73	0.74	0.75						FALSE	FALSE
IPI00877723.1	16 KDA PROTEIN.	P0101878C	1	1	48.1C	1.1185e+07	4.38648e+06	9.60803e+06	6.47045e+06	4.84413e+06	1	0.46	0.86	0.64	0.47						FALSE	FALSE
IPI00878120.1	17 KDA PROTEIN.	P0101898C	2	2	54C	1.4933e+07	2.47863e+07	2.3423e+07	1.55822e+07	1.48615e+07	1	0.78	1.05	0.78	0.79						FALSE	FALSE
IPI00878120.1	17 KDA PROTEIN.	P0101898C	2	2	56.1C	8.5139e+06	8.16069e+06	8.64507e+06	8.55947e+06	8.24444e+06	1	0.64	0.97	0.96	0.86						FALSE	FALSE
IPI00879488.1	17 KDA PROTEIN.	P0101888C	1	2	50.4C	6.7374e+07	5.29049e+07	5.71332e+07	7.46205e+07	5.58894e+07	1	1.06	1.05	1.35	1.03						FALSE	FALSE
IPI00879488.1	17 KDA PROTEIN.	P0101888C	1	2	51.9C	4.0311e+07	4.58656e+07	4.25606e+07	4.89029e+07	4.13715e+07	1	1.19	1.08	1.27	1.06						FALSE	FALSE
IPI00879391.1	19 KDA PROTEIN.	P0101868C	1	1	42C	2.72363e+06	2.01114e+06	2.15204e+06	2.18188e+06	2.28019e+06	1	0.84	1.14	1.14	1.39						FALSE	FALSE
IPI00879391.1	19 KDA PROTEIN.	P0101868C	1	1	44.1C	1.8177e+06	1.94346e+06	2.54072e+06	1.425e+06	1.48361e+06	1	1.08	1.6	0.87	1.01						FALSE	FALSE
IPI00480200.1	21 KDA PROTEIN.	P0101868C	9	22	42C	2.6275e+09	2.29018e+09	1.7648e+09	1.81268e+09	1.58216e+09	1	1	0.97	0.98	1	21 KDA PROTEIN.	0.0316072	0.0313404	0.00491043	expression/solubility	FALSE	FALSE
IPI00480200.1	21 KDA PROTEIN.	P0101868C	9	22	44.1C	2.13957e+09	2.17094e+09	2.0304e+09	1.97383e+09	1.83681e+09	1	1.02	1.09	1.03	1.06	21 KDA PROTEIN.	0.0316072	0.0313404	0.00491043	expression/solubility	FALSE	FALSE
IPI00480200.1	21 KDA PROTEIN.	P0101878C	8	20	46.2C	1.77043e+09	1.58065e+09	1.52658e+09	1.68515e+09	1.57289e+09	1	1.04	1.04	1.1	1.01	21 KDA PROTEIN.	0.0316072	0.0313404	0.00491043	expression/solubility	FALSE	FALSE
IPI00480200.1	21 KDA PROTEIN.	P0101878C	8	20	48.1C	1.42674e+09	1.32861e+09	1.4453e+09	1.35833e+09	1.35628e+09	1	1.09	1.02	1.05	1.03	21 KDA PROTEIN.	0.0316072	0.0313404	0.00491043	expression/solubility	FALSE	FALSE
IPI00480200.1	21 KDA PROTEIN.	P0101888C	1	1	50.4C	1.53076e+08	1.27661e+08	1.48027e+08	1.47302e+08	1.36993e+08	1	1.13	1.2	1.17	1.11	21 KDA PROTEIN.	0.0316072	0.0313404	0.00491043	expression/solubility	FALSE	FALSE
IPI00480200.1	21 KDA PROTEIN.	P0101888C	1	1	51.9C	1.24851e+08	1.23831e+08	1.26804e+08	1.30906e+08	1.19581e+08	1	1.03	1.04	1.1	0.99	21 KDA PROTEIN.	0.0316072	0.0313404	0.00491043	expression/solubility	FALSE	FALSE
IPI00480200.1	21 KDA PROTEIN.	P0101898C	1	2	54C	1.02833e+08	2.50278e+08	1.84828e+08	1.53112e+08	1.53514e+08	1	1.14	1.2	1.12	1.19	21 KDA PROTEIN.	0.0316072	0.0313404	0.00491043	expression/solubility	FALSE	FALSE
IPI00480200.1	21 KDA PROTEIN.	P0101898C	1	2	56.1C	9.92271e+07	1.65982e+08	1.18026e+08	1.14107e+08	1.06057e+08	1	1.12	1.13	1.09	0.95	21 KDA PROTEIN.	0.0316072	0.0313404	0.00491043	expression/solubility	FALSE	FALSE
IPI00877668.1	23 KDA PROTEIN.	P0101878C	2	2	46.2C	1.2548e+08	1.06244e+08	9.64778e+07	1.18772e+08	1.084e+08	1	0.99	0.93	1.09	0.98						FALSE	FALSE
IPI00877668.1	23 KDA PROTEIN.	P0101878C	2	2	48.1C	9.49197e+07	8.68429e+07	9.38304e+07	9.49456e+07	8.48832e+07	1	1.08	0.99	1.1	0.96						FALSE	FALSE
IPI00164838.4	25 KDA PROTEIN.	P0101868C	1	1	42C	2.98456e+07	2.45474e+07	2.0108e+07	1.77794e+07	1.48245e+07	1	0.94	0.97	0.85	0.83						FALSE	FALSE
IPI00164838.4	25 KDA PROTEIN.	P0101868C	1	1	44.1C	2.5305e+07	2.57603e+07	1.84036e+07	2.10177e+07	1.97897e+07	1	1.02	0.83	0.92	0.97						FALSE	FALSE
IPI00877829.1	27 KDA PROTEIN.	P0101868C	1	1	42C	1.99899e+08	2.09094e+08	1.24461e+08	1.79106e+08	1.74365e+08	1	1.19	0.9	1.28	1.45						FALSE	FALSE
IPI00877829.1	27 KDA PROTEIN.	P0101868C	1	1	44.1C	7.89691e+07	1.15164e+08	9.60109e+07	1.43256e+08	9.71366e+07	1	1.47	1.39	2.02	1.52						FALSE	FALSE
IPI00877829.1	27 KDA PROTEIN.	P0101878C	1	1	46.2C	1.9991e+07	1.42678e+07	1.27737e+07	1.8384e+07	1.7362e+07	1	0.83	0.77	1.06	0.99						FALSE	FALSE
IPI00877829.1	27 KDA PROTEIN.	P0101878C	1	1	48.1C	1.1484e+07	8.99204e+06	1.22263e+07	9.58061e+06	1.21837e+07	1	0.92	1.07	0.92	1.14						FALSE	FALSE
IPI00877829.1	27 KDA PROTEIN.	P0101888C	1	2	50.4C	6.02332e+06	3.2559e+06	3.78743e+06	4.58781e+06	5.48641e+06	1	0.73	0.78	0.93	1.13						FALSE	FALSE
IPI00877829.1	27 KDA PROTEIN.	P0101888C	1	2	51.9C	3.02197e+06	3.78578e+06	2.45309e+06	2.82585e+06	4.19628e+06	1	1.31	0.83	0.98	1.44						FALSE	FALSE
IPI00176692.7	32 KDA PROTEIN.	P0101868C	1	1	42C	2.80967e+07	2.45934e+07	1.73195e+07	1.81979e+07	1.68703e+07	1	1	0.89	0.92	1						FALSE	FALSE
IPI00176692.7	32 KDA PROTEIN.	P0101868C	1	1	44.1C	2.30453e+07	2.60442e+07	2.33594e+07	2.16893e+07	1.86142e+07	1	1.14	1.16	1.05	1						FALSE	FALSE
IPI00328587.4	42 KDA PROTEIN.	P0101868C	1	2	42C	2.44023e+08	1.9809e+08	1.52325e+08	1.43073e+08	1.2064e+08	1	0.93	0.9	0.83	0.82						FALSE	FALSE
IPI00328587.4	42 KDA PROTEIN.	P0101868C	1	2	44.1C	2.04036e+08	1.87353e+08	1.66062e+08	1.55161e+08	1.48741e+08	1	0.92	0.93	0.85	0.9						FALSE	FALSE
IPI00328587.4	42 KDA PROTEIN.	P0101878C	1	2	46.2C	1.83569e+08	1.66328e+08	1.63423e+08	1.34923e+08	1.67308e+08	1	1.06	1.07	0.85	1.04						FALSE	FALSE
IPI00328587.4	42 KDA PROTEIN.	P0101878C	1	2	48.1C	1.88717e+08	1.50345e+08	1.70097e+08	1.56154e+08	1.58353e+08	1	0.94	0.91	0.91	0.91						FALSE	FALSE
IPI00328587.4	42 KDA PROTEIN.	P0101888C	1	2	50.4C	8.74525e+07	6.83307e+07	7.77534e+07	7.0183e+07	6.94307e+07	1	1.06	1.1	0.98	0.99						FALSE	FALSE
IPI00328587.4	42 KDA PROTEIN.	P0101888C	1	2	51.9C	8.01343e+07	7.32099e+07	6.92438e+07	6.42921e+07	6.80663e+07	1	0.95	0.88	0.84	0.88						FALSE	FALSE
IPI00328587.4	42 KDA PROTEIN.	P0101898C	1	3	54C	2.69417e+07	6.7237e+07	4.62333e+07	3.63924e+07	3.42796e+07	1	1.17	1.15	1.01	1.01						FALSE	FALSE
IPI00328587.4	42 KDA PROTEIN.	P0101898C	1	3	56.1C	3.71409e+07	5.43243e+07	3.63291e+07	3.52105e+07	3.7399e+07	1	0.98	0.93	0.9	0.9						FALSE	FALSE
IPI00328587.4	42 KDA PROTEIN.	P0101908C	1	1	58.2C	9.95278e+06	9.61329e+06	7.2779e+06	7.72631e+06	8.18266e+06	1	0.93	0.87	0.89	1.03						FALSE	FALSE
IPI00328587.4	42 KDA PROTEIN.	P0101908C	1	1	60.1C	7.27002e+06	1.0688e+07	8.30378e+06	8.19111e+06	7.01026e+06	1	1.23	0.95	1.1	0.95						FALSE	FALSE
IPI00328587.4	42 KDA PROTEIN.	P0101918C	1	1	62.4C	1.09688e+07	1.46055e+07	1.48787e+07	1.01449e+07	1.5291e+07	1	1.05	0.98	0.83	0.96						FALSE	FALSE
IPI00328587.4	42 KDA PROTEIN.	P0101918C	1	1	63.9C	6.93963e+06	6.46544e+06	6.9941e+06	8.49423e+06	1.13455e+07	1	0.84	0.76	0.99	1.11						FALSE	FALSE
IPI00880053.1	49 KDA PROTEIN.	P0101868C	1	1	42C	2.96386e+07	1.73838e+07	1.95401e+07	1.6328e+07	1.63904e+07	1	0.67	0.95	0.78	0.92						FALSE	FALSE
IPI00880053.1	49 KDA PROTEIN.	P0101868C	1	1	44.1C	3.41465e+07	2.02244e+07	2.04775e+07	1.85035e+07	1.9838e+07	1	0.6	0.69	0.6	0.72						FALSE	FALSE
IPI00880053.1	49 KDA PROTEIN.	P0101878C	1	2	46.2C	1.05329e+08	7.78571e+07	7.49106e+07	6.82402e+07	6.79893e+07	1	0.86	0.86	0.75	0.74						FALSE	FALSE
IPI00880053.1	49 KDA PROTEIN.	P0101878C	1	2	48.1C	9.33196e+07	6.1387e+07	7.70116e+07	6.30664e+07	6.46962e+07	1	0.77	0.83	0.74	0.75						FALSE	FALSE
IPI00880053.1	49 KDA PROTEIN.	P0101888C	1	1	50.4C	1.96321e+07	1.1089e+07	1.53468e+07	1.41713e+07	1.27813e+07	1	0.76	0.97	0.88	0.81						FALSE	FALSE
IPI00880053.1	49 KDA PROTEIN.	P0101888C	1	1	51.9C	1.65781e+07	1.10005e+07	1.30075e+07	1.14982e+07	1.25327e+07	1	0.69	0.8	0.73	0.78						FALSE	FALSE
IPI00878142.1	68 KDA PROTEIN.	P0101878C	8	15	46.2C	9.05016e+08	7.86511e+08	7.54267e+08	8.82278e+08	8.68689e+08	1	1.01	1	1.13	1.09						FALSE	FALSE
IPI00878142.1	68 KDA PROTEIN.	P0101878C	8	15	48.1C	6.16588e+08	4.66249e+08	7.49137e+08	6.03953e+08	6.95342e+08	1	0.89	1.22	1.08	1.22						FALSE	FALSE
IPI00877923.1	7 KDA PROTEIN.	P0101868C	1	2	42C	6.83141e+07	3.78217e+07	3.71121e+07	4.5771e+07	3.86249e+07	1	0.63	0.78	0.95	0.94	7 KDA PROTEIN.	0.527979	0.369877	0.562721	expression/solubility	FALSE	FALSE
IPI00877923.1	7 KDA PROTEIN.	P0101868C	1	2	44.1C	4.56393e+07	3.70479e+07	4.15182e+07	4.63125e+07	4.17142e+07	1	0.82	1.04	1.13	1.13	7 KDA PROTEIN.	0.527979	0.369877	0.562721	expression/solubility	FALSE	FALSE
IPI00877923.1	7 KDA PROTEIN.	P0101878C	1	2	46.2C	4.24307e+07	2.50069e+07	2.76548e+07	4.42598e+07	4.25807e+07	1	0.69	0.79	1.21	1.14	7 KDA PROTEIN.	0.527979	0.369877	0.562721	expression/solubility	FALSE	FALSE
IPI00877923.1	7 KDA PROTEIN.	P0101878C	1	2	48.1C	3.2272e+07	2.06952e+07	4.36372e+07	4.36142e+07	3.59346e+07	1	0.75	1.36	1.49	1.2	7 KDA PROTEIN.	0.527979	0.369877	0.562721	expression/solubility	FALSE	FALSE
IPI00877923.1	7 KDA PROTEIN.	P0101908C	2	4	58.2C	1.08594e+07	8.8876e+06	5.20892e+06	7.19792e+06	7.30278e+06	1	0.79	0.57	0.76	0.85	7 KDA PROTEIN.	0.527979	0.369877	0.562721	expression/solubility	FALSE	FALSE
IPI00877923.1	7 KDA PROTEIN.	P0101908C	2	4	60.1C	4.80835e+06	6.9339e+06	7.61957e+06	6.02026e+06	5.28724e+06	1	1.2	1.32	1.22	1.09	7 KDA PROTEIN.	0.527979	0.369877	0.562721	expression/solubility	FALSE	FALSE
IPI00877923.1	7 KDA PROTEIN.	P0101918C	2	4	62.4C	3.55507e+07	5.38435e+07	4.81201e+07	4.42809e+07	5.61824e+07	1	1.19	0.98	1.12	1.09	7 KDA PROTEIN.	0.527979	0.369877	0.562721	expression/solubility	FALSE	FALSE
IPI00877923.1	7 KDA PROTEIN.	P0101918C	2	4	63.9C	3.18438e+07	3.76569e+07	4.16387e+07	3.74867e+07	4.33594e+07	1	1.07	0.99	0.95	0.92	7 KDA PROTEIN.	0.527979	0.369877	0.562721	expression/solubility	FALSE	FALSE
IPI00071360.1	A1CF	P0101868C	11	19	42C	2.41448e+09	2.19694e+09	1.87332e+09	1.67787e+09	1.4126e+09	1	1.04	1.12	0.99	0.97	A1CF	0.22944	0.13895	0.716044	stability	FALSE	FALSE
IPI00071360.1	A1CF	P0101868C	11	19	44.1C	1.09352e+09	1.02248e+09	9.4522e+08	9.82649e+08	7.89605e+08	1	0.94	0.99	1	0.89	A1CF	0.22944	0.13895	0.716044	stability	FALSE	FALSE
IPI00071360.1	A1CF	P0101878C	4	4	46.2C	5.40985e+08	3.47657e+08	4.37018e+08	3.89896e+08	3.56559e+08	1	0.75	0.97	0.83	0.75	A1CF	0.22944	0.13895	0.716044	stability	FALSE	FALSE
IPI00071360.1	A1CF	P0101878C	4	4	48.1C	1.81572e+08	1.38144e+08	1.57452e+08	1.50957e+08	1.52875e+08	1	0.89	0.87	0.91	0.91	A1CF	0.22944	0.13895	0.716044	stability	FALSE	FALSE
IPI00071360.1	A1CF	P0101888C	1	1	50.4C	7.68833e+06	5.93085e+06	6.02174e+06	5.4899e+06	5.58827e+06	1	1.04	0.97	0.87	0.9	A1CF	0.22944	0.13895	0.716044	stability	FALSE	FALSE
IPI00071360.1	A1CF	P0101888C	1	1	51.9C	3.71182e+06	3.23402e+06	3.42161e+06	2.77118e+06	2.91315e+06	1	0.91	0.94	0.78	0.81	A1CF	0.22944	0.13895	0.716044	stability	FALSE	FALSE
IPI00900332.1	A2LD1	P0101878C	1	1	46.2C	1.19497e+08	1.16455e+08	9.6539e+07	1.01791e+08	9.92039e+07	1	1.13	0.97	0.98	0.95						FALSE	FALSE
IPI00900332.1	A2LD1	P0101878C	1	1	48.1C	1.02588e+08	9.08231e+07	8.46179e+07	8.41534e+07	8.15798e+07	1	1.04	0.83	0.9	0.86						FALSE	FALSE
IPI00478003.1	A2M	P0101868C	36	73	42C	7.2301e+09	6.98639e+09	4.98264e+09	5.89041e+09	4.45643e+09	1	1.1	0.99	1.16	1.03	A2M	0.827556	0.646033	0.587837	stability	FALSE	FALSE
IPI00478003.1	A2M	P0101868C	36	73	44.1C	6.33069e+09	6.88731e+09	5.61163e+09	6.39411e+09	5.43385e+09	1	1.09	1.02	1.12	1.06	A2M	0.827556	0.646033	0.587837	stability	FALSE	FALSE
IPI00478003.1	A2M	P0101878C	36	69	46.2C	6.99799e+09	6.90887e+09	5.27183e+09	7.18105e+09	6.42219e+09	1	1.15	0.91	1.19	1.05	A2M	0.827556	0.646033	0.587837	stability	FALSE	FALSE
IPI00478003.1	A2M	P0101878C	36	69	48.1C	5.00124e+09	5.25782e+09	6.42837e+09	5.37317e+09	5.77714e+09	1	1.24	1.29	1.18	1.25	A2M	0.827556	0.646033	0.587837	stability	FALSE	FALSE
IPI00478003.1	A2M	P0101888C	38	80	50.4C	2.22598e+09	1.67237e+09	1.80032e+09	1.78272e+09	1.69016e+09	1	1.02	1	0.98	0.94	A2M	0.827556	0.646033	0.587837	stability	FALSE	FALSE
IPI00478003.1	A2M	P0101888C	38	80	51.9C	1.77127e+09	1.79367e+09	1.70149e+09	1.9493e+09	1.61877e+09	1	1.06	0.98	1.15	0.95	A2M	0.827556	0.646033	0.587837	stability	FALSE	FALSE
IPI00478003.1	A2M	P0101898C	30	61	54C	7.49337e+08	1.86694e+09	8.67459e+08	9.74745e+08	7.59751e+08	1	1.17	0.77	0.97	0.81	A2M	0.827556	0.646033	0.587837	stability	FALSE	FALSE
IPI00478003.1	A2M	P0101898C	30	61	56.1C	6.18853e+08	1.08938e+09	7.17343e+08	8.13527e+08	7.91689e+08	1	1.18	1.11	1.25	1.14	A2M	0.827556	0.646033	0.587837	stability	FALSE	FALSE
IPI00478003.1	A2M	P0101908C	25	56	58.2C	7.9552e+08	8.90114e+08	6.8247e+08	6.23719e+08	5.61859e+08	1	1.08	1.02	0.9	0.89	A2M	0.827556	0.646033	0.587837	stability	FALSE	FALSE
IPI00478003.1	A2M	P0101908C	25	56	60.1C	5.44525e+08	5.23853e+08	6.62305e+08	5.33458e+08	5.34807e+08	1	0.8	1.01	0.96	0.97	A2M	0.827556	0.646033	0.587837	stability	FALSE	FALSE
IPI00478003.1	A2M	P0101918C	31	47	62.4C	7.54247e+08	9.398e+08	9.80602e+08	9.88896e+08	1.09493e+09	1	0.98	0.94	1.18	1	A2M	0.827556	0.646033	0.587837	stability	FALSE	FALSE
IPI00478003.1	A2M	P0101918C	31	47	63.9C	6.16619e+08	7.53798e+08	8.81316e+08	9.28596e+08	9.85946e+08	1	1.1	1.08	1.22	1.08	A2M	0.827556	0.646033	0.587837	stability	FALSE	FALSE
IPI00847335.1	A5D8X1_HUMAN	P0101908C	1	1	58.2C	2.19582e+06	2.20588e+06	1.7517e+06	1.54112e+06	1.78615e+06	1	0.97	0.95	0.81	1.02						FALSE	FALSE
IPI00847335.1	A5D8X1_HUMAN	P0101908C	1	1	60.1C	1.20689e+06	2.415e+06	1.65474e+06	1.64262e+06	1.13582e+06	1	1.67	1.14	1.33	0.93						FALSE	FALSE
IPI00478002.1	A6NGR5_HUMAN	P0101878C	1	1	46.2C	1.56924e+08	1.0546e+08	8.76718e+07	1.43085e+08	1.21785e+08	1	0.78	0.67	1.05	0.88						FALSE	FALSE
IPI00478002.1	A6NGR5_HUMAN	P0101878C	1	1	48.1C	8.05482e+07	6.5446e+07	8.77043e+07	8.29975e+07	9.07036e+07	1	0.95	1.09	1.13	1.21						FALSE	FALSE
IPI00855728.1	A7E2U1_HUMAN	P0101868C	1	2	42C	7.55455e+07	8.16228e+07	4.5656e+07	5.92381e+07	4.86845e+07	1	1.23	0.87	1.12	1.07						FALSE	FALSE
IPI00855728.1	A7E2U1_HUMAN	P0101868C	1	2	44.1C	5.28991e+07	6.34181e+07	4.52738e+07	5.56085e+07	3.96755e+07	1	1.21	0.98	1.17	0.93						FALSE	FALSE
IPI00884011.1	A8MTT3_HUMAN	P0101868C	2	2	42C	1.48016e+08	1.2652e+08	9.52307e+07	1.06542e+08	9.4664e+07	1	0.98	0.93	1.03	1.06	A8MTT3_HUMAN	0.384472	0.369853	0.0746704	stability	FALSE	FALSE
IPI00884011.1	A8MTT3_HUMAN	P0101868C	2	2	44.1C	1.1318e+08	1.2407e+08	1.04399e+08	1.03942e+08	9.32918e+07	1	1.1	1.06	1.02	1.02	A8MTT3_HUMAN	0.384472	0.369853	0.0746704	stability	FALSE	FALSE
IPI00884011.1	A8MTT3_HUMAN	P0101878C	3	4	46.2C	2.70588e+08	2.39304e+08	2.25821e+08	2.35981e+08	2.36097e+08	1	1.03	1.01	1.01	0.99	A8MTT3_HUMAN	0.384472	0.369853	0.0746704	stability	FALSE	FALSE
IPI00884011.1	A8MTT3_HUMAN	P0101878C	3	4	48.1C	2.53717e+08	2.0521e+08	2.39149e+08	2.14179e+08	2.09934e+08	1	0.95	0.95	0.93	0.89	A8MTT3_HUMAN	0.384472	0.369853	0.0746704	stability	FALSE	FALSE
IPI00884011.1	A8MTT3_HUMAN	P0101888C	3	4	50.4C	1.38895e+08	1.09001e+08	1.16002e+08	1.26101e+08	1.1699e+08	1	1.06	1.03	1.11	1.05	A8MTT3_HUMAN	0.384472	0.369853	0.0746704	stability	FALSE	FALSE
IPI00884011.1	A8MTT3_HUMAN	P0101888C	3	4	51.9C	1.04207e+08	9.86628e+07	1.03073e+08	9.99436e+07	9.93767e+07	1	0.99	1.01	1.01	0.99	A8MTT3_HUMAN	0.384472	0.369853	0.0746704	stability	FALSE	FALSE
IPI00884011.1	A8MTT3_HUMAN	P0101898C	1	1	54C	6.95533e+06	1.65577e+07	1.03428e+07	9.78691e+06	9.1884e+06	1	1.12	0.99	1.05	1.05	A8MTT3_HUMAN	0.384472	0.369853	0.0746704	stability	FALSE	FALSE
IPI00884011.1	A8MTT3_HUMAN	P0101898C	1	1	56.1C	7.00887e+06	1.18268e+07	7.19912e+06	7.51543e+06	8.73472e+06	1	1.13	0.98	1.02	1.11	A8MTT3_HUMAN	0.384472	0.369853	0.0746704	stability	FALSE	FALSE
IPI00884011.1	A8MTT3_HUMAN	P0101908C	2	2	58.2C	2.72708e+07	2.77808e+07	2.019e+07	2.35262e+07	2.33651e+07	1	0.99	0.88	0.99	1.08	A8MTT3_HUMAN	0.384472	0.369853	0.0746704	stability	FALSE	FALSE
IPI00884011.1	A8MTT3_HUMAN	P0101908C	2	2	60.1C	1.86685e+07	2.77111e+07	2.26886e+07	2.06994e+07	2.06396e+07	1	1.24	1.01	1.08	1.09	A8MTT3_HUMAN	0.384472	0.369853	0.0746704	stability	FALSE	FALSE
IPI00884011.1	A8MTT3_HUMAN	P0101918C	2	2	62.4C	2.175e+07	2.7662e+07	2.61053e+07	2.67289e+07	3.1663e+07	1	1	0.87	1.1	1	A8MTT3_HUMAN	0.384472	0.369853	0.0746704	stability	FALSE	FALSE
IPI00884011.1	A8MTT3_HUMAN	P0101918C	2	2	63.9C	1.49157e+07	2.2392e+07	1.92433e+07	1.93865e+07	2.62173e+07	1	1.36	0.98	1.05	1.19	A8MTT3_HUMAN	0.384472	0.369853	0.0746704	stability	FALSE	FALSE
IPI00024143.4	AAAS	P0101868C	7	9	42C	5.07866e+08	3.8507e+08	3.00452e+08	3.6188e+08	2.90071e+08	1	0.87	0.85	1.01	0.95	AAAS	0.265153	0.196271	0.512399	expression/solubility	FALSE	FALSE
IPI00024143.4	AAAS	P0101868C	7	9	44.1C	4.11022e+08	3.74325e+08	3.42054e+08	3.32293e+08	3.17035e+08	1	0.92	0.95	0.9	0.95	AAAS	0.265153	0.196271	0.512399	expression/solubility	FALSE	FALSE
IPI00024143.4	AAAS	P0101878C	6	9	46.2C	4.25337e+08	3.16151e+08	2.88609e+08	3.25579e+08	3.20856e+08	1	0.87	0.82	0.88	0.86	AAAS	0.265153	0.196271	0.512399	expression/solubility	FALSE	FALSE
IPI00024143.4	AAAS	P0101878C	6	9	48.1C	3.07368e+08	2.47013e+08	3.56471e+08	2.69456e+08	2.35666e+08	1	0.94	1.17	0.96	0.83	AAAS	0.265153	0.196271	0.512399	expression/solubility	FALSE	FALSE
IPI00024143.4	AAAS	P0101888C	8	12	50.4C	1.82854e+08	1.31382e+08	1.36979e+08	1.43148e+08	1.32238e+08	1	0.97	0.93	0.96	0.9	AAAS	0.265153	0.196271	0.512399	expression/solubility	FALSE	FALSE
IPI00024143.4	AAAS	P0101888C	8	12	51.9C	1.17151e+08	1.2332e+08	1.18407e+08	1.17469e+08	1.23085e+08	1	1.1	1.03	1.05	1.09	AAAS	0.265153	0.196271	0.512399	expression/solubility	FALSE	FALSE
IPI00217272.7	AACS	P0101868C	10	11	42C	1.15315e+09	1.08094e+09	8.28085e+08	7.9652e+08	7.3654e+08	1	1.07	1.04	0.98	1.06						FALSE	FALSE
IPI00217272.7	AACS	P0101868C	10	11	44.1C	5.30985e+08	5.1462e+08	4.17673e+08	4.69625e+08	3.99058e+08	1	0.97	0.9	0.98	0.93						FALSE	FALSE
IPI00217272.7	AACS	P0101878C	1	1	46.2C	9.28144e+07	5.8071e+07	5.66334e+07	6.46888e+07	6.40481e+07	1	0.73	0.74	0.81	0.79						FALSE	FALSE
IPI00217272.7	AACS	P0101878C	1	1	48.1C	4.06571e+07	2.27364e+07	3.54005e+07	2.66206e+07	3.57512e+07	1	0.66	0.88	0.72	0.95						FALSE	FALSE
IPI00002230.4	AADACL1	P0101868C	7	22	42C	2.11002e+09	1.84981e+09	1.52253e+09	1.53173e+09	1.31111e+09	1	1	1.04	1.03	1.03	AADACL1	0.393187	0.195214	1.92023	stability	FALSE	FALSE
IPI00002230.4	AADACL1	P0101868C	7	22	44.1C	1.75772e+09	1.72862e+09	1.66903e+09	1.6354e+09	1.54912e+09	1	0.99	1.09	1.03	1.09	AADACL1	0.393187	0.195214	1.92023	stability	FALSE	FALSE
IPI00002230.4	AADACL1	P0101878C	8	24	46.2C	1.43696e+09	1.28946e+09	1.34155e+09	1.25909e+09	1.28625e+09	1	1.04	1.13	1.01	1.02	AADACL1	0.393187	0.195214	1.92023	stability	FALSE	FALSE
IPI00002230.4	AADACL1	P0101878C	8	24	48.1C	1.27036e+09	1.16893e+09	1.16188e+09	1.13849e+09	1.10941e+09	1	1.08	0.92	0.99	0.94	AADACL1	0.393187	0.195214	1.92023	stability	FALSE	FALSE
IPI00002230.4	AADACL1	P0101888C	6	19	50.4C	2.10582e+08	1.71157e+08	1.83025e+08	1.9621e+08	1.71071e+08	1	1.1	1.08	1.14	1.01	AADACL1	0.393187	0.195214	1.92023	stability	FALSE	FALSE
IPI00002230.4	AADACL1	P0101888C	6	19	51.9C	1.65283e+08	1.68448e+08	1.64866e+08	1.65759e+08	1.62543e+08	1	1.06	1.02	1.05	1.02	AADACL1	0.393187	0.195214	1.92023	stability	FALSE	FALSE
IPI00002230.4	AADACL1	P0101898C	6	15	54C	1.20188e+08	2.88958e+08	2.02301e+08	1.84578e+08	1.74469e+08	1	1.13	1.12	1.15	1.16	AADACL1	0.393187	0.195214	1.92023	stability	FALSE	FALSE
IPI00002230.4	AADACL1	P0101898C	6	15	56.1C	1.38472e+08	2.17229e+08	1.53642e+08	1.48915e+08	1.5225e+08	1	1.05	1.06	1.02	0.98	AADACL1	0.393187	0.195214	1.92023	stability	FALSE	FALSE
IPI00002230.4	AADACL1	P0101908C	9	24	58.2C	3.34146e+08	3.73318e+08	3.0046e+08	3.1112e+08	2.74503e+08	1	1.08	1.07	1.07	1.03	AADACL1	0.393187	0.195214	1.92023	stability	FALSE	FALSE
IPI00002230.4	AADACL1	P0101908C	9	24	60.1C	2.019e+08	2.67145e+08	2.39169e+08	2.15773e+08	2.28894e+08	1	1.11	0.99	1.04	1.12	AADACL1	0.393187	0.195214	1.92023	stability	FALSE	FALSE
IPI00002230.4	AADACL1	P0101918C	7	13	62.4C	1.66956e+08	2.0466e+08	2.21741e+08	1.88563e+08	2.7856e+08	1	0.97	0.96	1.01	1.15	AADACL1	0.393187	0.195214	1.92023	stability	FALSE	FALSE
IPI00002230.4	AADACL1	P0101918C	7	13	63.9C	6.46079e+07	5.95453e+07	8.11888e+07	8.34392e+07	1.17511e+08	1	0.83	0.95	1.04	1.23	AADACL1	0.393187	0.195214	1.92023	stability	FALSE	FALSE
IPI00410702.1	AADAT	P0101868C	4	4	42C	3.46882e+08	2.95779e+08	2.26088e+08	2.44197e+08	2.04248e+08	1	0.97	0.94	1	0.98	AADAT	0.158501	0.140528	0.208861	stability	FALSE	FALSE
IPI00410702.1	AADAT	P0101868C	4	4	44.1C	2.63052e+08	2.66544e+08	2.40176e+08	2.3269e+08	2.23314e+08	1	1.02	1.05	0.98	1.05	AADAT	0.158501	0.140528	0.208861	stability	FALSE	FALSE
IPI00410702.1	AADAT	P0101878C	4	4	46.2C	1.26244e+08	1.09411e+08	1.21041e+08	1.06202e+08	1.20265e+08	1	1.01	1.16	0.97	1.09	AADAT	0.158501	0.140528	0.208861	stability	FALSE	FALSE
IPI00410702.1	AADAT	P0101878C	4	4	48.1C	1.11599e+08	9.01417e+07	1.08931e+08	9.34021e+07	9.80713e+07	1	0.95	0.98	0.92	0.95	AADAT	0.158501	0.140528	0.208861	stability	FALSE	FALSE
IPI00410702.1	AADAT	P0101888C	4	5	50.4C	8.60994e+07	7.47038e+07	6.99842e+07	7.74583e+07	6.89391e+07	1	1.17	1.01	1.1	1	AADAT	0.158501	0.140528	0.208861	stability	FALSE	FALSE
IPI00410702.1	AADAT	P0101888C	4	5	51.9C	6.95128e+07	6.47607e+07	6.39568e+07	6.63695e+07	6.92728e+07	1	0.97	0.94	1	1.03	AADAT	0.158501	0.140528	0.208861	stability	FALSE	FALSE
IPI00410702.1	AADAT	P0101898C	3	4	54C	3.14139e+07	6.46401e+07	4.80289e+07	4.10914e+07	3.92566e+07	1	0.96	1.02	0.98	1	AADAT	0.158501	0.140528	0.208861	stability	FALSE	FALSE
IPI00410702.1	AADAT	P0101898C	3	4	56.1C	3.20179e+07	4.99424e+07	3.36901e+07	3.39053e+07	3.65216e+07	1	1.04	1	1.01	1.02	AADAT	0.158501	0.140528	0.208861	stability	FALSE	FALSE
IPI00410702.1	AADAT	P0101908C	3	3	58.2C	7.42038e+07	7.08408e+07	5.78511e+07	6.28545e+07	5.6884e+07	1	0.92	0.93	0.98	0.96	AADAT	0.158501	0.140528	0.208861	stability	FALSE	FALSE
IPI00410702.1	AADAT	P0101908C	3	3	60.1C	3.47305e+07	4.01475e+07	4.53099e+07	3.82647e+07	3.78072e+07	1	0.97	1.09	1.08	1.08	AADAT	0.158501	0.140528	0.208861	stability	FALSE	FALSE
IPI00916402.1	AAK1	P0101868C	9	13	42C	1.17563e+09	9.53998e+08	7.54961e+08	7.70233e+08	7.06996e+08	1	0.93	0.93	0.93	1	AAK1	0.259162	0.259162	0	stability	FALSE	FALSE
IPI00916402.1	AAK1	P0101868C	9	13	44.1C	1.02239e+09	9.36772e+08	8.62652e+08	8.26065e+08	7.86165e+08	1	0.92	0.97	0.9	0.95	AAK1	0.259162	0.259162	0	stability	FALSE	FALSE
IPI00916402.1	AAK1	P0101878C	6	8	46.2C	8.34169e+08	6.42593e+08	6.26125e+08	6.30339e+08	6.82476e+08	1	0.9	0.9	0.87	0.93	AAK1	0.259162	0.259162	0	stability	FALSE	FALSE
IPI00916402.1	AAK1	P0101878C	6	8	48.1C	5.59923e+08	4.48587e+08	4.87641e+08	4.47304e+08	5.02432e+08	1	0.94	0.88	0.88	0.97	AAK1	0.259162	0.259162	0	stability	FALSE	FALSE
IPI00916402.1	AAK1	P0101888C	4	5	50.4C	8.94655e+07	6.14466e+07	5.80513e+07	6.0303e+07	6.95873e+07	1	0.93	0.8	0.82	0.97	AAK1	0.259162	0.259162	0	stability	FALSE	FALSE
IPI00916402.1	AAK1	P0101888C	4	5	51.9C	4.02853e+07	3.32176e+07	3.23353e+07	3.29221e+07	4.08353e+07	1	0.86	0.82	0.86	1.05	AAK1	0.259162	0.259162	0	stability	FALSE	FALSE
IPI00014481.4	AAMP	P0101868C	8	14	42C	9.42e+08	7.74399e+08	6.34347e+08	6.00675e+08	5.43545e+08	1	0.94	0.97	0.91	0.96	AAMP	0.666471	0.503607	0.66799	stability	FALSE	FALSE
IPI00014481.4	AAMP	P0101868C	8	14	44.1C	6.29427e+08	6.14638e+08	5.6171e+08	5.41999e+08	5.08639e+08	1	0.98	1.02	0.96	1	AAMP	0.666471	0.503607	0.66799	stability	FALSE	FALSE
IPI00014481.4	AAMP	P0101878C	6	12	46.2C	7.19289e+08	6.12256e+08	6.14627e+08	5.5934e+08	5.83791e+08	1	0.99	1.03	0.9	0.93	AAMP	0.666471	0.503607	0.66799	stability	FALSE	FALSE
IPI00014481.4	AAMP	P0101878C	6	12	48.1C	5.1995e+08	4.78212e+08	4.6472e+08	4.13616e+08	4.0892e+08	1	1.08	0.9	0.88	0.85	AAMP	0.666471	0.503607	0.66799	stability	FALSE	FALSE
IPI00014481.4	AAMP	P0101888C	6	10	50.4C	236491311	2.08991e+08	1.77671e+08	2.21754e+08	1.96508e+08	1	1.2	0.93	1.14	1.03	AAMP	0.666471	0.503607	0.66799	stability	FALSE	FALSE
IPI00014481.4	AAMP	P0101888C	6	10	51.9C	1.88404e+08	1.97218e+08	1.84785e+08	1.89663e+08	1.78338e+08	1	1.09	1	1.06	0.98	AAMP	0.666471	0.503607	0.66799	stability	FALSE	FALSE
IPI00014481.4	AAMP	P0101898C	4	7	54C	3.70338e+07	8.43522e+07	6.13591e+07	5.93756e+07	4.84289e+07	1	1.07	1.11	1.2	1.04	AAMP	0.666471	0.503607	0.66799	stability	FALSE	FALSE
IPI00014481.4	AAMP	P0101898C	4	7	56.1C	3.83366e+07	5.20939e+07	4.27622e+07	4.03014e+07	4.19854e+07	1	0.91	1.06	1	0.98	AAMP	0.666471	0.503607	0.66799	stability	FALSE	FALSE
IPI00014481.4	AAMP	P0101908C	4	5	58.2C	9.13745e+07	9.21403e+07	9.16407e+07	7.77665e+07	6.77164e+07	1	0.98	1.2	0.98	0.93	AAMP	0.666471	0.503607	0.66799	stability	FALSE	FALSE
IPI00014481.4	AAMP	P0101908C	4	5	60.1C	5.16111e+07	5.54162e+07	5.3534e+07	4.67063e+07	5.54297e+07	1	0.9	0.86	0.88	1.06	AAMP	0.666471	0.503607	0.66799	stability	FALSE	FALSE
IPI00014481.4	AAMP	P0101918C	2	2	62.4C	3.37224e+07	3.49238e+07	3.4359e+07	3.37486e+07	4.82666e+07	1	0.82	0.74	0.9	0.98	AAMP	0.666471	0.503607	0.66799	stability	FALSE	FALSE
IPI00014481.4	AAMP	P0101918C	2	2	63.9C	2.26351e+07	1.99103e+07	2.42753e+07	2.20554e+07	2.57299e+07	1	0.79	0.81	0.79	0.77	AAMP	0.666471	0.503607	0.66799	stability	FALSE	FALSE
IPI00910701.1	AARS	P0101868C	34	110	42C	1.24144e+10	1.06446e+10	8.34643e+09	8.66873e+09	7.24739e+09	1	0.98	0.97	0.99	0.97	AARS	1.73097	1.72583	0.00609582	stability	FALSE	FALSE
IPI00910701.1	AARS	P0101868C	34	110	44.1C	9.51754e+09	9.7072e+09	9.08436e+09	8.80056e+09	8.23581e+09	1	1.03	1.09	1.03	1.07	AARS	1.73097	1.72583	0.00609582	stability	FALSE	FALSE
IPI00910701.1	AARS	P0101878C	33	98	46.2C	9.94405e+09	8.79962e+09	8.37013e+09	8.62643e+09	8.82114e+09	1	1.03	1.01	1	1.01	AARS	1.73097	1.72583	0.00609582	stability	FALSE	FALSE
IPI00910701.1	AARS	P0101878C	33	98	48.1C	6.76221e+09	5.56764e+09	6.34139e+09	5.8998e+09	6.07723e+09	1	0.97	0.94	0.96	0.97	AARS	1.73097	1.72583	0.00609582	stability	FALSE	FALSE
IPI00910701.1	AARS	P0101888C	22	43	50.4C	2.25912e+09	1.69529e+09	1.41646e+09	1.35195e+09	1.91328e+09	1	1.01	0.78	0.73	1.05	AARS	1.73097	1.72583	0.00609582	stability	FALSE	FALSE
IPI00910701.1	AARS	P0101888C	22	43	51.9C	7.32436e+08	6.88245e+08	5.17189e+08	5.48321e+08	7.02325e+08	1	0.98	0.72	0.79	0.99	AARS	1.73097	1.72583	0.00609582	stability	FALSE	FALSE
IPI00910701.1	AARS	P0101898C	13	15	54C	2.37104e+08	3.9715e+08	1.99096e+08	1.82839e+08	2.16747e+08	1	0.78	0.56	0.58	0.73	AARS	1.73097	1.72583	0.00609582	stability	FALSE	FALSE
IPI00910701.1	AARS	P0101898C	13	15	56.1C	1.03566e+08	1.19964e+08	8.19192e+07	9.29283e+07	1.10636e+08	1	0.78	0.75	0.85	0.95	AARS	1.73097	1.72583	0.00609582	stability	FALSE	FALSE
IPI00910701.1	AARS	P0101908C	5	5	58.2C	6.06239e+07	4.29848e+07	4.33992e+07	3.50919e+07	3.34612e+07	1	0.69	0.85	0.67	0.69	AARS	1.73097	1.72583	0.00609582	stability	FALSE	FALSE
IPI00910701.1	AARS	P0101908C	5	5	60.1C	3.74473e+07	2.38636e+07	2.96832e+07	2.53188e+07	2.59112e+07	1	0.53	0.66	0.66	0.68	AARS	1.73097	1.72583	0.00609582	stability	FALSE	FALSE
IPI00394788.4	AARS2	P0101868C	12	16	42C	1.27754e+09	1.14349e+09	8.84106e+08	9.1302e+08	7.76966e+08	1	1.02	1	1.02	1.01	AARS2	0.0979587	0.0976123	0.00350924	expression/solubility	FALSE	FALSE
IPI00394788.4	AARS2	P0101868C	12	16	44.1C	9.0271e+08	9.0129e+08	8.04384e+08	8.18522e+08	7.2841e+08	1	1	1.02	1.01	1	AARS2	0.0979587	0.0976123	0.00350924	expression/solubility	FALSE	FALSE
IPI00394788.4	AARS2	P0101878C	6	7	46.2C	6.96788e+08	5.35411e+08	5.57961e+08	5.20433e+08	5.75183e+08	1	0.89	0.97	0.86	0.94	AARS2	0.0979587	0.0976123	0.00350924	expression/solubility	FALSE	FALSE
IPI00394788.4	AARS2	P0101878C	6	7	48.1C	2.57009e+08	1.83684e+08	2.13344e+08	1.98158e+08	2.29985e+08	1	0.84	0.83	0.85	0.97	AARS2	0.0979587	0.0976123	0.00350924	expression/solubility	FALSE	FALSE
IPI00748490.1	AARSD1	P0101868C	3	5	42C	2.69257e+08	2.26726e+08	1.97034e+08	1.77589e+08	1.53691e+08	1	0.96	1.06	0.94	0.95	AARSD1	0.068796	0.068796	0	stability	FALSE	FALSE
IPI00748490.1	AARSD1	P0101868C	3	5	44.1C	2.29134e+08	2.11361e+08	1.83937e+08	1.86181e+08	1.77728e+08	1	0.93	0.92	0.9	0.96	AARSD1	0.068796	0.068796	0	stability	FALSE	FALSE
IPI00748490.1	AARSD1	P0101878C	4	5	46.2C	2.64347e+08	2.17712e+08	2.32002e+08	2.17853e+08	2.19264e+08	1	0.96	1.06	0.95	0.95	AARSD1	0.068796	0.068796	0	stability	FALSE	FALSE
IPI00748490.1	AARSD1	P0101878C	4	5	48.1C	1.5902e+08	1.19786e+08	1.49124e+08	1.34366e+08	1.42847e+08	1	0.89	0.94	0.93	0.97	AARSD1	0.068796	0.068796	0	stability	FALSE	FALSE
IPI00250297.3	AASDHPPT	P0101868C	7	21	42C	1.21453e+09	1.02484e+09	8.51724e+08	8.27405e+08	7.49659e+08	1	0.96	1.01	0.97	1.03	AASDHPPT	0.290098	0.211045	0.62157	stability	FALSE	FALSE
IPI00250297.3	AASDHPPT	P0101868C	7	21	44.1C	1.06858e+09	9.71335e+08	9.23078e+08	8.64359e+08	8.61939e+08	1	0.91	0.99	0.9	1	AASDHPPT	0.290098	0.211045	0.62157	stability	FALSE	FALSE
IPI00250297.3	AASDHPPT	P0101878C	8	23	46.2C	1.09808e+09	9.00205e+08	9.90322e+08	8.87973e+08	9.29437e+08	1	0.95	1.09	0.93	0.96	AASDHPPT	0.290098	0.211045	0.62157	stability	FALSE	FALSE
IPI00250297.3	AASDHPPT	P0101878C	8	23	48.1C	1.00843e+09	7.74685e+08	8.43162e+08	8.22762e+08	7.64194e+08	1	0.9	0.84	0.9	0.82	AASDHPPT	0.290098	0.211045	0.62157	stability	FALSE	FALSE
IPI00250297.3	AASDHPPT	P0101888C	9	23	50.4C	6.95588e+08	5.46781e+08	6.42847e+08	6.33319e+08	5.95299e+08	1	1.06	1.15	1.11	1.06	AASDHPPT	0.290098	0.211045	0.62157	stability	FALSE	FALSE
IPI00250297.3	AASDHPPT	P0101888C	9	23	51.9C	4.58945e+08	4.0117e+08	4.5103e+08	4.25287e+08	4.31938e+08	1	0.91	1	0.97	0.97	AASDHPPT	0.290098	0.211045	0.62157	stability	FALSE	FALSE
IPI00250297.3	AASDHPPT	P0101898C	5	8	54C	8.56533e+07	2.17117e+08	1.77885e+08	1.33754e+08	1.25504e+08	1	1.19	1.39	1.17	1.17	AASDHPPT	0.290098	0.211045	0.62157	stability	FALSE	FALSE
IPI00250297.3	AASDHPPT	P0101898C	5	8	56.1C	1.88081e+07	2.44872e+07	1.91434e+07	1.82179e+07	2.08828e+07	1	0.87	0.97	0.92	0.99	AASDHPPT	0.290098	0.211045	0.62157	stability	FALSE	FALSE
IPI00033217.3	AASS	P0101868C	26	49	42C	4.55005e+09	4.20876e+09	3.11347e+09	3.22144e+09	2.54147e+09	1	1.06	0.99	1.01	0.93	AASS	0.131943	0.118867	0.145874	expression/solubility	FALSE	FALSE
IPI00033217.3	AASS	P0101868C	26	49	44.1C	3.57671e+09	3.77057e+09	3.17407e+09	3.3616e+09	3.05512e+09	1	1.06	1.02	1.04	1.05	AASS	0.131943	0.118867	0.145874	expression/solubility	FALSE	FALSE
IPI00033217.3	AASS	P0101878C	26	45	46.2C	4.23818e+09	4.3366e+09	3.66227e+09	4.05342e+09	4.07613e+09	1	1.19	1.04	1.11	1.1	AASS	0.131943	0.118867	0.145874	expression/solubility	FALSE	FALSE
IPI00033217.3	AASS	P0101878C	26	45	48.1C	3.33285e+09	3.17196e+09	3.6052e+09	3.18066e+09	3.24161e+09	1	1.12	1.09	1.05	1.05	AASS	0.131943	0.118867	0.145874	expression/solubility	FALSE	FALSE
IPI00033217.3	AASS	P0101888C	20	34	50.4C	1.11796e+09	9.38888e+08	9.62971e+08	9.91599e+08	9.8262e+08	1	1.14	1.07	1.08	1.09	AASS	0.131943	0.118867	0.145874	expression/solubility	FALSE	FALSE
IPI00033217.3	AASS	P0101888C	20	34	51.9C	5.32503e+08	5.86974e+08	5.12791e+08	5.61852e+08	5.49207e+08	1	1.15	0.98	1.11	1.07	AASS	0.131943	0.118867	0.145874	expression/solubility	FALSE	FALSE
IPI00033217.3	AASS	P0101898C	1	1	54C	2.42378e+06	7.63573e+06	3.58381e+06	2.93941e+06	2.48292e+06	1	1.48	0.99	0.91	0.82	AASS	0.131943	0.118867	0.145874	expression/solubility	FALSE	FALSE
IPI00033217.3	AASS	P0101898C	1	1	56.1C	1.35548e+06	1.26182e+06	1.37899e+06	1.21273e+06	1.41466e+06	1	0.62	0.97	0.85	0.93	AASS	0.131943	0.118867	0.145874	expression/solubility	FALSE	FALSE
IPI00009532.4	ABAT	P0101868C	19	50	42C	3.7407e+09	3.16555e+09	2.5281e+09	2.57827e+09	2.13484e+09	1	0.97	0.98	0.98	0.95	ABAT	0.205694	0.16355	0.475389	stability	FALSE	FALSE
IPI00009532.4	ABAT	P0101868C	19	50	44.1C	3.00828e+09	2.93096e+09	2.64961e+09	2.76639e+09	2.37091e+09	1	0.98	1.01	1.02	0.97	ABAT	0.205694	0.16355	0.475389	stability	FALSE	FALSE
IPI00009532.4	ABAT	P0101878C	18	59	46.2C	3.74394e+09	3.29267e+09	3.39362e+09	3.16116e+09	3.26217e+09	1	1.02	1.09	0.98	0.99	ABAT	0.205694	0.16355	0.475389	stability	FALSE	FALSE
IPI00009532.4	ABAT	P0101878C	18	59	48.1C	3.3655e+09	2.96214e+09	3.29614e+09	2.96079e+09	2.71785e+09	1	1.03	0.98	0.97	0.87	ABAT	0.205694	0.16355	0.475389	stability	FALSE	FALSE
IPI00009532.4	ABAT	P0101888C	22	61	50.4C	1.47832e+09	1.17579e+09	1.26835e+09	1.34009e+09	1.19896e+09	1	1.08	1.06	1.11	1.01	ABAT	0.205694	0.16355	0.475389	stability	FALSE	FALSE
IPI00009532.4	ABAT	P0101888C	22	61	51.9C	1.12461e+09	1.11979e+09	1.12245e+09	1.17446e+09	1.09525e+09	1	1.04	1.02	1.1	1.01	ABAT	0.205694	0.16355	0.475389	stability	FALSE	FALSE
IPI00009532.4	ABAT	P0101898C	18	59	54C	6.95606e+08	1.62997e+09	1.15095e+09	1.0253e+09	1.02831e+09	1	1.1	1.1	1.1	1.18	ABAT	0.205694	0.16355	0.475389	stability	FALSE	FALSE
IPI00009532.4	ABAT	P0101898C	18	59	56.1C	8.84263e+08	1.40328e+09	9.83187e+08	9.16902e+08	9.88696e+08	1	1.06	1.06	0.99	1	ABAT	0.205694	0.16355	0.475389	stability	FALSE	FALSE
IPI00009532.4	ABAT	P0101908C	19	54	58.2C	7.53138e+08	8.52552e+08	6.57796e+08	6.81747e+08	6.67731e+08	1	1.1	1.04	1.04	1.11	ABAT	0.205694	0.16355	0.475389	stability	FALSE	FALSE
IPI00009532.4	ABAT	P0101908C	19	54	60.1C	5.43002e+08	6.94663e+08	6.78542e+08	5.57932e+08	5.82948e+08	1	1.07	1.04	1	1.06	ABAT	0.205694	0.16355	0.475389	stability	FALSE	FALSE
IPI00009532.4	ABAT	P0101918C	17	29	62.4C	4.15169e+08	5.33298e+08	5.65204e+08	4.79575e+08	6.32898e+08	1	1.01	0.99	1.04	1.05	ABAT	0.205694	0.16355	0.475389	stability	FALSE	FALSE
IPI00009532.4	ABAT	P0101918C	17	29	63.9C	2.39376e+08	2.78743e+08	3.29507e+08	3.29264e+08	4.34912e+08	1	1.05	1.04	1.11	1.23	ABAT	0.205694	0.16355	0.475389	stability	FALSE	FALSE
IPI00293460.4	ABCA1	P0101868C	10	11	42C	6.98274e+08	7.08844e+08	4.81598e+08	5.96212e+08	4.35233e+08	1	1.16	1	1.22	1.04	ABCA1	0.452891	0.327697	0.669077	stability	FALSE	FALSE
IPI00293460.4	ABCA1	P0101868C	10	11	44.1C	5.72193e+08	6.03362e+08	4.98725e+08	5.7717e+08	4.90682e+08	1	1.06	1	1.12	1.06	ABCA1	0.452891	0.327697	0.669077	stability	FALSE	FALSE
IPI00293460.4	ABCA1	P0101878C	9	10	46.2C	5.45877e+08	5.24364e+08	3.81877e+08	4.93102e+08	4.66784e+08	1	1.12	0.84	1.04	0.97	ABCA1	0.452891	0.327697	0.669077	stability	FALSE	FALSE
IPI00293460.4	ABCA1	P0101878C	9	10	48.1C	3.44619e+08	3.36195e+08	3.61076e+08	2.98675e+08	3.53922e+08	1	1.15	1.05	0.95	1.11	ABCA1	0.452891	0.327697	0.669077	stability	FALSE	FALSE
IPI00293460.4	ABCA1	P0101888C	6	7	50.4C	9.19735e+07	7.71426e+07	6.38362e+07	6.75328e+07	7.32668e+07	1	1.13	0.86	0.9	0.99	ABCA1	0.452891	0.327697	0.669077	stability	FALSE	FALSE
IPI00293460.4	ABCA1	P0101888C	6	7	51.9C	6.34055e+07	6.31104e+07	5.46841e+07	6.02081e+07	5.98693e+07	1	1.04	0.88	1	0.98	ABCA1	0.452891	0.327697	0.669077	stability	FALSE	FALSE
IPI00293460.4	ABCA1	P0101898C	2	2	54C	8.77767e+06	1.73021e+07	1.12832e+07	1.02905e+07	9.69843e+06	1	0.92	0.86	0.88	0.88	ABCA1	0.452891	0.327697	0.669077	stability	FALSE	FALSE
IPI00293460.4	ABCA1	P0101898C	2	2	56.1C	5.0128e+06	8.12791e+06	5.23985e+06	5.79979e+06	6.94598e+06	1	1.09	1	1.1	1.24	ABCA1	0.452891	0.327697	0.669077	stability	FALSE	FALSE
IPI00293460.4	ABCA1	P0101908C	1	1	58.2C	575830	493586	289541	360854	282260	1	0.83	0.6	0.72	0.62	ABCA1	0.452891	0.327697	0.669077	stability	FALSE	FALSE
IPI00293460.4	ABCA1	P0101908C	1	1	60.1C	313580	100232	124072	273209	103539	1	0.27	0.33	0.85	0.33	ABCA1	0.452891	0.327697	0.669077	stability	FALSE	FALSE
IPI00328762.5	ABCA13	P0101878C	2	2	46.2C	8.45818e+07	7.95875e+07	7.76531e+07	7.138e+07	7.88026e+07	1	1.1	1.11	0.98	1.06						FALSE	FALSE
IPI00328762.5	ABCA13	P0101878C	2	2	48.1C	6.11226e+07	5.64905e+07	6.16998e+07	5.94664e+07	6.38761e+07	1	1.09	1.02	1.07	1.13						FALSE	FALSE
IPI00027481.1	ABCB1	P0101868C	21	34	42C	2.2087e+09	1.92124e+09	1.52259e+09	1.7607e+09	1.36318e+09	1	0.99	1	1.14	1.03	ABCB1	1.07217	0.271548	5.05867	stability	FALSE	FALSE
IPI00027481.1	ABCB1	P0101868C	21	34	44.1C	1.8343e+09	1.80643e+09	1.71115e+09	1.74091e+09	1.54309e+09	1	0.99	1.07	1.05	1.04	ABCB1	1.07217	0.271548	5.05867	stability	FALSE	FALSE
IPI00027481.1	ABCB1	P0101878C	25	37	46.2C	2.367e+09	2.02963e+09	1.97145e+09	2.13057e+09	2.14455e+09	1	1	1	1.04	1.03	ABCB1	1.07217	0.271548	5.05867	stability	FALSE	FALSE
IPI00027481.1	ABCB1	P0101878C	25	37	48.1C	1.66111e+09	1.47395e+09	1.78978e+09	1.53986e+09	1.6149e+09	1	1.04	1.08	1.02	1.05	ABCB1	1.07217	0.271548	5.05867	stability	FALSE	FALSE
IPI00027481.1	ABCB1	P0101888C	19	26	50.4C	8.1718e+08	5.93958e+08	6.24473e+08	5.58253e+08	6.37671e+08	1	0.98	0.95	0.83	0.97	ABCB1	1.07217	0.271548	5.05867	stability	FALSE	FALSE
IPI00027481.1	ABCB1	P0101888C	19	26	51.9C	4.66892e+08	4.4221e+08	3.93686e+08	4.34791e+08	4.07286e+08	1	0.99	0.86	0.98	0.9	ABCB1	1.07217	0.271548	5.05867	stability	FALSE	FALSE
IPI00027481.1	ABCB1	P0101898C	3	3	54C	6.05899e+07	1.08295e+08	5.00949e+07	4.90283e+07	4.23433e+07	1	0.84	0.55	0.61	0.56	ABCB1	1.07217	0.271548	5.05867	stability	FALSE	FALSE
IPI00027481.1	ABCB1	P0101898C	3	3	56.1C	1.77193e+07	1.87592e+07	1.10503e+07	1.28736e+07	1.69422e+07	1	0.71	0.59	0.69	0.85	ABCB1	1.07217	0.271548	5.05867	stability	FALSE	FALSE
IPI00027481.1	ABCB1	P0101908C	1	1	58.2C	3.15997e+06	1.40026e+06	1.65705e+06	1.88496e+06	1.45123e+06	1	0.43	0.63	0.69	0.58	ABCB1	1.07217	0.271548	5.05867	stability	FALSE	FALSE
IPI00027481.1	ABCB1	P0101908C	1	1	60.1C	1.7861e+06	1.33415e+06	1.52501e+06	932728	1.08731e+06	1	0.62	0.71	0.51	0.6	ABCB1	1.07217	0.271548	5.05867	stability	FALSE	FALSE
IPI00015826.2	ABCB10	P0101868C	11	17	42C	1.22355e+09	1.08262e+09	8.09301e+08	8.71213e+08	7.41713e+08	1	1.01	0.95	1.01	1.01	ABCB10	0.526849	0.352934	0.869225	stability	FALSE	FALSE
IPI00015826.2	ABCB10	P0101868C	11	17	44.1C	9.93794e+08	1.00603e+09	9.25866e+08	9.01484e+08	8.47731e+08	1	1.02	1.07	1.01	1.05	ABCB10	0.526849	0.352934	0.869225	stability	FALSE	FALSE
IPI00015826.2	ABCB10	P0101878C	10	15	46.2C	9.94151e+08	9.26471e+08	8.49438e+08	9.19877e+08	9.35212e+08	1	1.09	1.03	1.07	1.07	ABCB10	0.526849	0.352934	0.869225	stability	FALSE	FALSE
IPI00015826.2	ABCB10	P0101878C	10	15	48.1C	8.19261e+08	7.37777e+08	7.80796e+08	7.57873e+08	7.72871e+08	1	1.06	0.96	1.02	1.02	ABCB10	0.526849	0.352934	0.869225	stability	FALSE	FALSE
IPI00015826.2	ABCB10	P0101888C	11	15	50.4C	6.01517e+08	4.55628e+08	4.95031e+08	5.27557e+08	5.03277e+08	1	1.02	1.02	1.07	1.04	ABCB10	0.526849	0.352934	0.869225	stability	FALSE	FALSE
IPI00015826.2	ABCB10	P0101888C	11	15	51.9C	3.4523e+08	3.09384e+08	3.41902e+08	3.30698e+08	3.74815e+08	1	0.93	1.01	1	1.12	ABCB10	0.526849	0.352934	0.869225	stability	FALSE	FALSE
IPI00015826.2	ABCB10	P0101898C	2	2	54C	1.86499e+07	3.35801e+07	2.67918e+07	1.77364e+07	2.45561e+07	1	0.84	0.96	0.71	1.05	ABCB10	0.526849	0.352934	0.869225	stability	FALSE	FALSE
IPI00015826.2	ABCB10	P0101898C	2	2	56.1C	1.08872e+07	1.35132e+07	8.47417e+06	8.71054e+06	1.33237e+07	1	0.83	0.74	0.76	1.09	ABCB10	0.526849	0.352934	0.869225	stability	FALSE	FALSE
IPI00184848.4	ABCB11	P0101878C	1	1	46.2C	1.9771e+08	1.35507e+08	1.58347e+08	1.28657e+08	1.26822e+08	1	0.8	0.97	0.75	0.73						FALSE	FALSE
IPI00184848.4	ABCB11	P0101878C	1	1	48.1C	1.69197e+08	1.29217e+08	2.03824e+08	1.56478e+08	1.59442e+08	1	0.9	1.21	1.02	1.02						FALSE	FALSE
IPI00184848.4	ABCB11	P0101888C	1	1	50.4C	4.50384e+07	2.52391e+07	2.32392e+07	2.23145e+07	2.6247e+07	1	0.76	0.64	0.6	0.72						FALSE	FALSE
IPI00184848.4	ABCB11	P0101888C	1	1	51.9C	2.29562e+07	1.49685e+07	1.0453e+07	1.64533e+07	2.05268e+07	1	0.68	0.47	0.75	0.93						FALSE	FALSE
IPI00042932.5	ABCB4	P0101888C	1	1	50.4C	2.18757e+07	1.72293e+07	1.6853e+07	1.69065e+07	1.67337e+07	1	1.07	0.95	0.94	0.95						FALSE	FALSE
IPI00042932.5	ABCB4	P0101888C	1	1	51.9C	1.47078e+07	1.48614e+07	1.30066e+07	1.2088e+07	1.34367e+07	1	1.05	0.9	0.86	0.95						FALSE	FALSE
IPI00742677.2	ABCB6	P0101868C	7	9	42C	8.48279e+08	8.47511e+08	5.83471e+08	6.72135e+08	5.72294e+08	1	1.14	0.99	1.13	1.12	ABCB6	0.709472	0.466077	0.942623	stability	FALSE	FALSE
IPI00742677.2	ABCB6	P0101868C	7	9	44.1C	6.8746e+08	8.02131e+08	6.59713e+08	7.07937e+08	6.37377e+08	1	1.17	1.1	1.14	1.14	ABCB6	0.709472	0.466077	0.942623	stability	FALSE	FALSE
IPI00742677.2	ABCB6	P0101878C	11	16	46.2C	9.19966e+08	8.72463e+08	7.3852e+08	8.46265e+08	8.51708e+08	1	1.1	0.97	1.06	1.06	ABCB6	0.709472	0.466077	0.942623	stability	FALSE	FALSE
IPI00742677.2	ABCB6	P0101878C	11	16	48.1C	6.78997e+08	6.75674e+08	7.34537e+08	6.84301e+08	7.35492e+08	1	1.17	1.09	1.11	1.17	ABCB6	0.709472	0.466077	0.942623	stability	FALSE	FALSE
IPI00742677.2	ABCB6	P0101888C	10	14	50.4C	2.16031e+08	1.67455e+08	1.7305e+08	1.68084e+08	1.90947e+08	1	1.05	0.99	0.95	1.1	ABCB6	0.709472	0.466077	0.942623	stability	FALSE	FALSE
IPI00742677.2	ABCB6	P0101888C	10	14	51.9C	1.18412e+08	1.1952e+08	1.16909e+08	1.07874e+08	1.31438e+08	1	1.05	1.01	0.96	1.15	ABCB6	0.709472	0.466077	0.942623	stability	FALSE	FALSE
IPI00742677.2	ABCB6	P0101898C	2	3	54C	2.10511e+07	4.12152e+07	1.79184e+07	2.20522e+07	2.09907e+07	1	0.92	0.57	0.78	0.79	ABCB6	0.709472	0.466077	0.942623	stability	FALSE	FALSE
IPI00742677.2	ABCB6	P0101898C	2	3	56.1C	9.4325e+06	1.91476e+07	1.07026e+07	1.27244e+07	1.27633e+07	1	1.36	1.08	1.28	1.21	ABCB6	0.709472	0.466077	0.942623	stability	FALSE	FALSE
IPI00742677.2	ABCB6	P0101908C	1	2	58.2C	1.18773e+07	9.39796e+06	1.05713e+07	1.00001e+07	8.5389e+06	1	0.77	1.06	0.97	0.9	ABCB6	0.709472	0.466077	0.942623	stability	FALSE	FALSE
IPI00742677.2	ABCB6	P0101908C	1	2	60.1C	8.76164e+06	7.66414e+06	7.8237e+06	7.14863e+06	7.0898e+06	1	0.73	0.74	0.8	0.8	ABCB6	0.709472	0.466077	0.942623	stability	FALSE	FALSE
IPI00556553.1	ABCB7	P0101868C	12	16	42C	1.57847e+09	1.30675e+09	1.09546e+09	1.15096e+09	9.97609e+08	1	0.95	1	1.04	1.05	ABCB7	0.512319	0.12824	4.53783	stability	FALSE	FALSE
IPI00556553.1	ABCB7	P0101868C	12	16	44.1C	1.30986e+09	1.31495e+09	1.18943e+09	1.20835e+09	1.09399e+09	1	1.01	1.04	1.03	1.03	ABCB7	0.512319	0.12824	4.53783	stability	FALSE	FALSE
IPI00556553.1	ABCB7	P0101878C	10	15	46.2C	1.321e+09	1.17008e+09	1.15991e+09	1.1535e+09	1.20563e+09	1	1.03	1.06	1.01	1.04	ABCB7	0.512319	0.12824	4.53783	stability	FALSE	FALSE
IPI00556553.1	ABCB7	P0101878C	10	15	48.1C	1.07101e+09	9.16726e+08	1.00851e+09	9.59071e+08	9.63704e+08	1	1.01	0.95	0.99	0.97	ABCB7	0.512319	0.12824	4.53783	stability	FALSE	FALSE
IPI00556553.1	ABCB7	P0101888C	9	11	50.4C	3.53146e+08	2.41902e+08	3.01372e+08	2.81328e+08	2.83113e+08	1	0.93	1.06	0.97	1	ABCB7	0.512319	0.12824	4.53783	stability	FALSE	FALSE
IPI00556553.1	ABCB7	P0101888C	9	11	51.9C	1.30651e+08	1.03158e+08	1.21655e+08	1.18496e+08	1.57713e+08	1	0.82	0.95	0.95	1.25	ABCB7	0.512319	0.12824	4.53783	stability	FALSE	FALSE
IPI00556553.1	ABCB7	P0101898C	2	2	54C	1.10362e+07	2.73019e+07	1.9266e+07	1.73763e+07	2.08562e+07	1	1.16	1.17	1.18	1.51	ABCB7	0.512319	0.12824	4.53783	stability	FALSE	FALSE
IPI00556553.1	ABCB7	P0101898C	2	2	56.1C	8.01803e+06	1.18969e+07	8.20254e+06	8.93e+06	1.13626e+07	1	0.99	0.98	1.06	1.26	ABCB7	0.512319	0.12824	4.53783	stability	FALSE	FALSE
IPI00019022.2	ABCB8	P0101868C	7	8	42C	7.16472e+08	6.39214e+08	4.96037e+08	4.83178e+08	4.13654e+08	1	1.02	1	0.96	0.96	ABCB8	0.159791	0.134517	0.256078	stability	FALSE	FALSE
IPI00019022.2	ABCB8	P0101868C	7	8	44.1C	6.0072e+08	5.89772e+08	5.20142e+08	5.20035e+08	4.75871e+08	1	0.99	0.99	0.96	0.98	ABCB8	0.159791	0.134517	0.256078	stability	FALSE	FALSE
IPI00019022.2	ABCB8	P0101878C	7	7	46.2C	4.72844e+08	4.28308e+08	4.00543e+08	4.13848e+08	4.11681e+08	1	1.05	1.02	1.01	0.99	ABCB8	0.159791	0.134517	0.256078	stability	FALSE	FALSE
IPI00019022.2	ABCB8	P0101878C	7	7	48.1C	3.84489e+08	3.45028e+08	3.47999e+08	3.3623e+08	3.47044e+08	1	1.05	0.91	0.96	0.97	ABCB8	0.159791	0.134517	0.256078	stability	FALSE	FALSE
IPI00019022.2	ABCB8	P0101888C	8	8	50.4C	2.91196e+08	2.2237e+08	2.1097e+08	2.22897e+08	2.32226e+08	1	1.03	0.9	0.93	0.99	ABCB8	0.159791	0.134517	0.256078	stability	FALSE	FALSE
IPI00019022.2	ABCB8	P0101888C	8	8	51.9C	1.48344e+08	1.31245e+08	1.14247e+08	1.21813e+08	1.47371e+08	1	0.92	0.79	0.86	1.03	ABCB8	0.159791	0.134517	0.256078	stability	FALSE	FALSE
IPI00883925.1	ABCB9	P0101908C	4	6	58.2C	1.93942e+08	1.4211e+08	1.30687e+08	1.07859e+08	1.03559e+08	1	0.71	0.8	0.64	0.67						FALSE	FALSE
IPI00883925.1	ABCB9	P0101908C	4	6	60.1C	1.70204e+08	1.56524e+08	1.78479e+08	1.2107e+08	1.22446e+08	1	0.77	0.87	0.69	0.71						FALSE	FALSE
IPI00719178.1	ABCC1	P0101868C	18	27	42C	2.27118e+09	1.8646e+09	1.55046e+09	1.72459e+09	1.2896e+09	1	0.94	0.99	1.08	0.95	ABCC1	0.960263	0.952318	0.0167434	stability	FALSE	FALSE
IPI00719178.1	ABCC1	P0101868C	18	27	44.1C	2.04551e+09	1.83678e+09	1770482602	1.84509e+09	1.63052e+09	1	0.9	0.99	1	0.98	ABCC1	0.960263	0.952318	0.0167434	stability	FALSE	FALSE
IPI00719178.1	ABCC1	P0101878C	21	32	46.2C	2.00172e+09	1.64669e+09	1.59001e+09	1.76361e+09	1.6896e+09	1	0.96	0.96	1.02	0.96	ABCC1	0.960263	0.952318	0.0167434	stability	FALSE	FALSE
IPI00719178.1	ABCC1	P0101878C	21	32	48.1C	1.51132e+09	1.35082e+09	1.73116e+09	1.41636e+09	1.4853e+09	1	1.05	1.15	1.03	1.06	ABCC1	0.960263	0.952318	0.0167434	stability	FALSE	FALSE
IPI00719178.1	ABCC1	P0101888C	22	34	50.4C	6.6284e+08	4.70893e+08	5.52819e+08	5.00519e+08	4.83951e+08	1	0.96	1.03	0.92	0.91	ABCC1	0.960263	0.952318	0.0167434	stability	FALSE	FALSE
IPI00719178.1	ABCC1	P0101888C	22	34	51.9C	5.26533e+08	4.6436e+08	4.65281e+08	5.13268e+08	4.48414e+08	1	0.92	0.9	1.02	0.88	ABCC1	0.960263	0.952318	0.0167434	stability	FALSE	FALSE
IPI00719178.1	ABCC1	P0101898C	13	18	54C	3.5771e+08	7.19498e+08	4.51192e+08	3.89894e+08	3.60912e+08	1	0.94	0.84	0.82	0.8	ABCC1	0.960263	0.952318	0.0167434	stability	FALSE	FALSE
IPI00719178.1	ABCC1	P0101898C	13	18	56.1C	1.50584e+08	1.72289e+08	1.30012e+08	1.21739e+08	1.46882e+08	1	0.77	0.82	0.77	0.87	ABCC1	0.960263	0.952318	0.0167434	stability	FALSE	FALSE
IPI00719178.1	ABCC1	P0101908C	3	3	58.2C	3.09304e+07	2.22441e+07	2.39221e+07	1.82937e+07	1.65224e+07	1	0.7	0.92	0.68	0.67	ABCC1	0.960263	0.952318	0.0167434	stability	FALSE	FALSE
IPI00719178.1	ABCC1	P0101908C	3	3	60.1C	1.44104e+07	9.66137e+06	1.31844e+07	1.17144e+07	1.17349e+07	1	0.56	0.76	0.79	0.8	ABCC1	0.960263	0.952318	0.0167434	stability	FALSE	FALSE
IPI00168635.3	ABCC10	P0101868C	3	4	42C	1.549e+08	1.32952e+08	9.8218e+07	1.14777e+08	8.48598e+07	1	0.98	0.92	1.06	0.91	ABCC10	0.861064	0.784781	0.180785	stability	FALSE	FALSE
IPI00168635.3	ABCC10	P0101868C	3	4	44.1C	1.26311e+08	1.28071e+08	1.15564e+08	1.18207e+08	1.13639e+08	1	1.02	1.05	1.04	1.11	ABCC10	0.861064	0.784781	0.180785	stability	FALSE	FALSE
IPI00168635.3	ABCC10	P0101878C	7	9	46.2C	2.14502e+08	1.93964e+08	1.77098e+08	1.93117e+08	1.94552e+08	1	1.05	1	1.04	1.03	ABCC10	0.861064	0.784781	0.180785	stability	FALSE	FALSE
IPI00168635.3	ABCC10	P0101878C	7	9	48.1C	1.57015e+08	1.23934e+08	1.68538e+08	1.40909e+08	1.54354e+08	1	0.93	1.08	0.99	1.06	ABCC10	0.861064	0.784781	0.180785	stability	FALSE	FALSE
IPI00168635.3	ABCC10	P0101888C	4	4	50.4C	3.15593e+07	1.81625e+07	2.13507e+07	1.87804e+07	2.27687e+07	1	0.78	0.84	0.73	0.9	ABCC10	0.861064	0.784781	0.180785	stability	FALSE	FALSE
IPI00168635.3	ABCC10	P0101888C	4	4	51.9C	2.09149e+07	1.70878e+07	1.69809e+07	1.80468e+07	1.86773e+07	1	0.85	0.83	0.9	0.92	ABCC10	0.861064	0.784781	0.180785	stability	FALSE	FALSE
IPI00168635.3	ABCC10	P0101898C	4	4	54C	3.6106e+07	7.09672e+07	2.78726e+07	4.02726e+07	3.81995e+07	1	0.92	0.52	0.84	0.84	ABCC10	0.861064	0.784781	0.180785	stability	FALSE	FALSE
IPI00168635.3	ABCC10	P0101898C	4	4	56.1C	1.86987e+07	3.52825e+07	2.36977e+07	2.40641e+07	2.55779e+07	1	1.26	1.21	1.22	1.22	ABCC10	0.861064	0.784781	0.180785	stability	FALSE	FALSE
IPI00168635.3	ABCC10	P0101908C	1	1	58.2C	2.7715e+06	2.01292e+06	2.01766e+06	1.93539e+06	1.51854e+06	1	0.7	0.87	0.81	0.69	ABCC10	0.861064	0.784781	0.180785	stability	FALSE	FALSE
IPI00168635.3	ABCC10	P0101908C	1	1	60.1C	2.0605e+06	1.57249e+06	1.81784e+06	1.45642e+06	1.85024e+06	1	0.64	0.73	0.69	0.89	ABCC10	0.861064	0.784781	0.180785	stability	FALSE	FALSE
IPI00023868.1	ABCC2	P0101868C	21	34	42C	3.03046e+09	2.71444e+09	2.13642e+09	2.57988e+09	1.81846e+09	1	1.02	1.02	1.21	1	ABCC2	2.6026	2.56901	0.0269138	expression/solubility	FALSE	FALSE
IPI00023868.1	ABCC2	P0101868C	21	34	44.1C	2.57402e+09	2.50983e+09	2.38856e+09	2.52149e+09	2.19113e+09	1	0.98	1.06	1.09	1.05	ABCC2	2.6026	2.56901	0.0269138	expression/solubility	FALSE	FALSE
IPI00023868.1	ABCC2	P0101878C	21	32	46.2C	2.7172e+09	2.29999e+09	2.00805e+09	2.39995e+09	2.2364e+09	1	0.99	0.89	1.02	0.94	ABCC2	2.6026	2.56901	0.0269138	expression/solubility	FALSE	FALSE
IPI00023868.1	ABCC2	P0101878C	21	32	48.1C	1.86665e+09	1.55656e+09	2.01727e+09	1.65586e+09	1.80914e+09	1	0.98	1.09	0.98	1.05	ABCC2	2.6026	2.56901	0.0269138	expression/solubility	FALSE	FALSE
IPI00023868.1	ABCC2	P0101888C	20	24	50.4C	8.74842e+08	5.54155e+08	5.54532e+08	4.80477e+08	6.47973e+08	1	0.86	0.79	0.67	0.92	ABCC2	2.6026	2.56901	0.0269138	expression/solubility	FALSE	FALSE
IPI00023868.1	ABCC2	P0101888C	20	24	51.9C	3.82303e+08	2.91822e+08	2.81347e+08	2.88031e+08	3.58674e+08	1	0.8	0.75	0.79	0.97	ABCC2	2.6026	2.56901	0.0269138	expression/solubility	FALSE	FALSE
IPI00023868.1	ABCC2	P0101898C	3	3	54C	3.14819e+07	3.70967e+07	2.20625e+07	2.05373e+07	2.26478e+07	1	0.55	0.47	0.49	0.57	ABCC2	2.6026	2.56901	0.0269138	expression/solubility	FALSE	FALSE
IPI00023868.1	ABCC2	P0101898C	3	3	56.1C	1.87941e+07	1.86204e+07	1.32368e+07	1.23593e+07	1.39826e+07	1	0.66	0.67	0.63	0.66	ABCC2	2.6026	2.56901	0.0269138	expression/solubility	FALSE	FALSE
IPI00023868.1	ABCC2	P0101908C	3	3	58.2C	6.89022e+06	5.17127e+06	4.41912e+06	3.19361e+06	3.73585e+06	1	0.73	0.76	0.53	0.68	ABCC2	2.6026	2.56901	0.0269138	expression/solubility	FALSE	FALSE
IPI00023868.1	ABCC2	P0101908C	3	3	60.1C	6.0325e+06	3.80687e+06	3.75932e+06	3.30348e+06	3.75724e+06	1	0.53	0.52	0.53	0.62	ABCC2	2.6026	2.56901	0.0269138	expression/solubility	FALSE	FALSE
IPI00006674.1	ABCC3	P0101868C	10	10	42C	4.77439e+08	4.15594e+08	3.24074e+08	3.77202e+08	2.85334e+08	1	0.99	0.98	1.13	1	ABCC3	0.103247	0.0845292	0.268264	expression/solubility	FALSE	FALSE
IPI00006674.1	ABCC3	P0101868C	10	10	44.1C	4.08408e+08	3.92399e+08	3.66634e+08	3.66719e+08	3.46103e+08	1	0.97	1.03	1	1.05	ABCC3	0.103247	0.0845292	0.268264	expression/solubility	FALSE	FALSE
IPI00006674.1	ABCC3	P0101878C	10	12	46.2C	4.91973e+08	4.00612e+08	3.95421e+08	4.15359e+08	4.14751e+08	1	0.95	0.97	0.98	0.96	ABCC3	0.103247	0.0845292	0.268264	expression/solubility	FALSE	FALSE
IPI00006674.1	ABCC3	P0101878C	10	12	48.1C	3.69687e+08	3.3214e+08	3.92058e+08	3.47702e+08	3.63326e+08	1	1.06	1.07	1.03	1.06	ABCC3	0.103247	0.0845292	0.268264	expression/solubility	FALSE	FALSE
IPI00006674.1	ABCC3	P0101888C	12	12	50.4C	1.50003e+08	1.13359e+08	1.19204e+08	1.08382e+08	1.12792e+08	1	1.02	0.98	0.88	0.93	ABCC3	0.103247	0.0845292	0.268264	expression/solubility	FALSE	FALSE
IPI00006674.1	ABCC3	P0101888C	12	12	51.9C	9.77268e+07	8.93177e+07	8.41459e+07	9.54644e+07	8.94172e+07	1	0.95	0.88	1.02	0.95	ABCC3	0.103247	0.0845292	0.268264	expression/solubility	FALSE	FALSE
IPI00006675.2	ABCC4	P0101868C	6	7	42C	5.39944e+08	4.68066e+08	3.9007e+08	4.35884e+08	3.30609e+08	1	0.99	1.04	1.15	1.02	ABCC4	1.33081	1.26077	0.118866	expression/solubility	FALSE	FALSE
IPI00006675.2	ABCC4	P0101868C	6	7	44.1C	4.89394e+08	4.56152e+08	4.33905e+08	4.47004e+08	3.91623e+08	1	0.94	1.02	1.02	0.99	ABCC4	1.33081	1.26077	0.118866	expression/solubility	FALSE	FALSE
IPI00006675.2	ABCC4	P0101878C	11	13	46.2C	1.33499e+09	1.18366e+09	1.14456e+09	1.21112e+09	1.19049e+09	1	1.03	1.03	1.05	1.02	ABCC4	1.33081	1.26077	0.118866	expression/solubility	FALSE	FALSE
IPI00006675.2	ABCC4	P0101878C	11	13	48.1C	1.10194e+09	1.02205e+09	1.22669e+09	1.03665e+09	1.08339e+09	1	1.09	1.12	1.04	1.06	ABCC4	1.33081	1.26077	0.118866	expression/solubility	FALSE	FALSE
IPI00006675.2	ABCC4	P0101888C	13	15	50.4C	3.36841e+08	2.64618e+08	2.87321e+08	2.87917e+08	2.70062e+08	1	1.06	1.06	1.04	1	ABCC4	1.33081	1.26077	0.118866	expression/solubility	FALSE	FALSE
IPI00006675.2	ABCC4	P0101888C	13	15	51.9C	2.83414e+08	2.70622e+08	2.7045e+08	3.01772e+08	2.53183e+08	1	1	0.97	1.12	0.92	ABCC4	1.33081	1.26077	0.118866	expression/solubility	FALSE	FALSE
IPI00006675.2	ABCC4	P0101898C	15	17	54C	1.66371e+08	3.46059e+08	2.41251e+08	2.2635e+08	1.90371e+08	1	0.97	0.97	1.02	0.91	ABCC4	1.33081	1.26077	0.118866	expression/solubility	FALSE	FALSE
IPI00006675.2	ABCC4	P0101898C	15	17	56.1C	1.40125e+08	2.25795e+08	1.80941e+08	1.77274e+08	1.78192e+08	1	1.08	1.23	1.2	1.13	ABCC4	1.33081	1.26077	0.118866	expression/solubility	FALSE	FALSE
IPI00006675.2	ABCC4	P0101908C	8	11	58.2C	1.76408e+08	1.99955e+08	1.67826e+08	1.35226e+08	1.18863e+08	1	1.1	1.13	0.88	0.85	ABCC4	1.33081	1.26077	0.118866	expression/solubility	FALSE	FALSE
IPI00006675.2	ABCC4	P0101908C	8	11	60.1C	1.05769e+08	1.12888e+08	1.1249e+08	9.71744e+07	1.14189e+08	1	0.89	0.89	0.9	1.07	ABCC4	1.33081	1.26077	0.118866	expression/solubility	FALSE	FALSE
IPI00006675.2	ABCC4	P0101918C	2	2	62.4C	1.69555e+07	2.00641e+07	1.6783e+07	1.69664e+07	2.849e+07	1	0.93	0.72	0.9	1.15	ABCC4	1.33081	1.26077	0.118866	expression/solubility	FALSE	FALSE
IPI00006675.2	ABCC4	P0101918C	2	2	63.9C	4.11753e+06	4.10172e+06	3.5832e+06	3.51824e+06	8.20916e+06	1	0.9	0.66	0.69	1.35	ABCC4	1.33081	1.26077	0.118866	expression/solubility	FALSE	FALSE
IPI00385383.3	ABCC5	P0101868C	3	4	42C	1.10674e+08	9.26493e+07	7.52658e+07	9.07635e+07	6.73873e+07	1	0.96	0.98	1.17	1.01	ABCC5	0.147087	0.118994	0.313132	expression/solubility	FALSE	FALSE
IPI00385383.3	ABCC5	P0101868C	3	4	44.1C	1.0262e+08	9.93828e+07	8.77053e+07	8.99214e+07	8.65647e+07	1	0.97	0.98	0.97	1.04	ABCC5	0.147087	0.118994	0.313132	expression/solubility	FALSE	FALSE
IPI00385383.3	ABCC5	P0101878C	8	8	46.2C	4.6034e+08	3.77714e+08	3.79017e+08	3.83555e+08	3.93903e+08	1	0.96	0.99	0.96	0.98	ABCC5	0.147087	0.118994	0.313132	expression/solubility	FALSE	FALSE
IPI00385383.3	ABCC5	P0101878C	8	8	48.1C	3.6074e+08	3.11265e+08	3.77316e+08	3.23101e+08	3.53209e+08	1	1.01	1.05	0.99	1.06	ABCC5	0.147087	0.118994	0.313132	expression/solubility	FALSE	FALSE
IPI00385383.3	ABCC5	P0101888C	7	7	50.4C	1.32182e+08	1.0175e+08	1.04783e+08	9.10961e+07	9.946e+07	1	1.04	0.98	0.84	0.94	ABCC5	0.147087	0.118994	0.313132	expression/solubility	FALSE	FALSE
IPI00385383.3	ABCC5	P0101888C	7	7	51.9C	9.33197e+07	8.26249e+07	7.96784e+07	8.40412e+07	8.06956e+07	1	0.92	0.87	0.94	0.9	ABCC5	0.147087	0.118994	0.313132	expression/solubility	FALSE	FALSE
IPI00385383.3	ABCC5	P0101898C	1	1	54C	507257	1.09318e+06	440383	297778	359660	1	1.01	0.58	0.44	0.57	ABCC5	0.147087	0.118994	0.313132	expression/solubility	FALSE	FALSE
IPI00385383.3	ABCC5	P0101898C	1	1	56.1C	313071	178885	156380	29421.4	368872	1	0.38	0.48	0.09	1.05	ABCC5	0.147087	0.118994	0.313132	expression/solubility	FALSE	FALSE
IPI00029455.1	ABCC6	P0101868C	4	4	42C	2.08933e+08	1.87505e+08	1.56152e+08	1.55252e+08	1.30121e+08	1	1.02	1.08	1.06	1.04	ABCC6	0.231098	0.145015	0.821621	stability	FALSE	FALSE
IPI00029455.1	ABCC6	P0101868C	4	4	44.1C	1.88305e+08	1.85827e+08	1.49911e+08	1.70132e+08	1.45012e+08	1	0.99	0.91	1	0.95	ABCC6	0.231098	0.145015	0.821621	stability	FALSE	FALSE
IPI00029455.1	ABCC6	P0101878C	6	7	46.2C	2.92936e+08	2.61361e+08	2.31488e+08	2.53557e+08	2.57577e+08	1	1.04	0.95	1	1	ABCC6	0.231098	0.145015	0.821621	stability	FALSE	FALSE
IPI00029455.1	ABCC6	P0101878C	6	7	48.1C	2.17918e+08	1.87686e+08	2.17463e+08	1.90461e+08	2.06578e+08	1	1.01	1	0.96	1.02	ABCC6	0.231098	0.145015	0.821621	stability	FALSE	FALSE
IPI00029455.1	ABCC6	P0101888C	3	3	50.4C	2.23067e+07	1.48118e+07	1.59186e+07	1.22575e+07	1.62297e+07	1	0.9	0.88	0.67	0.9	ABCC6	0.231098	0.145015	0.821621	stability	FALSE	FALSE
IPI00029455.1	ABCC6	P0101888C	3	3	51.9C	9.78794e+06	8.69907e+06	9.28346e+06	8.74458e+06	9.46089e+06	1	0.93	0.97	0.94	1	ABCC6	0.231098	0.145015	0.821621	stability	FALSE	FALSE
IPI00291373.2	ABCD1	P0101868C	6	6	42C	5.60209e+08	4.97922e+08	4.13106e+08	3.73486e+08	3.4015e+08	1	1.01	1.06	0.95	1.01	ABCD1	0.317828	0.317753	0.000303733	expression/solubility	FALSE	FALSE
IPI00291373.2	ABCD1	P0101868C	6	6	44.1C	4.09454e+08	3.79464e+08	3.26683e+08	3.68258e+08	3.17528e+08	1	0.93	0.91	1	0.96	ABCD1	0.317828	0.317753	0.000303733	expression/solubility	FALSE	FALSE
IPI00291373.2	ABCD1	P0101878C	7	7	46.2C	6.93135e+08	4.70914e+08	4.80902e+08	4.66861e+08	5.39906e+08	1	0.79	0.84	0.78	0.89	ABCD1	0.317828	0.317753	0.000303733	expression/solubility	FALSE	FALSE
IPI00291373.2	ABCD1	P0101878C	7	7	48.1C	3.2506e+08	2.009e+08	2.86654e+08	2.46239e+08	3.28883e+08	1	0.73	0.89	0.83	1.09	ABCD1	0.317828	0.317753	0.000303733	expression/solubility	FALSE	FALSE
IPI00908804.1	ABCD3	P0101868C	21	51	42C	4.35412e+09	2.75201e+09	3.12291e+09	3.05892e+09	2.63223e+09	1	0.72	1.04	1	1.01	ABCD3	4.30301	4.30301	0	stability	FALSE	FALSE
IPI00908804.1	ABCD3	P0101868C	21	51	44.1C	3.56077e+09	2.52805e+09	3.17511e+09	3.32544e+09	2.70286e+09	1	0.71	1.02	1.04	0.94	ABCD3	4.30301	4.30301	0	stability	FALSE	FALSE
IPI00908804.1	ABCD3	P0101878C	24	58	46.2C	3.14009e+09	1.79814e+09	2.43142e+09	2.57993e+09	2.61517e+09	1	0.67	0.93	0.95	0.95	ABCD3	4.30301	4.30301	0	stability	FALSE	FALSE
IPI00908804.1	ABCD3	P0101878C	24	58	48.1C	2.30291e+09	1.10306e+09	2.29463e+09	2.0238e+09	2.10825e+09	1	0.56	1	0.97	0.99	ABCD3	4.30301	4.30301	0	stability	FALSE	FALSE
IPI00908804.1	ABCD3	P0101888C	22	54	50.4C	1.56329e+09	6.16057e+08	1.01402e+09	9.18191e+08	1.18411e+09	1	0.53	0.8	0.72	0.94	ABCD3	4.30301	4.30301	0	stability	FALSE	FALSE
IPI00908804.1	ABCD3	P0101888C	22	54	51.9C	9.099e+08	6.44503e+08	8.22333e+08	6.08537e+08	9.27994e+08	1	0.74	0.92	0.7	1.06	ABCD3	4.30301	4.30301	0	stability	FALSE	FALSE
IPI00908804.1	ABCD3	P0101898C	17	38	54C	8.14421e+08	8.55523e+08	7.56967e+08	5.86594e+08	8.70898e+08	1	0.49	0.62	0.54	0.85	ABCD3	4.30301	4.30301	0	stability	FALSE	FALSE
IPI00908804.1	ABCD3	P0101898C	17	38	56.1C	3.51058e+08	2.82443e+08	2.04511e+08	2.03464e+08	3.46741e+08	1	0.54	0.56	0.55	0.88	ABCD3	4.30301	4.30301	0	stability	FALSE	FALSE
IPI00908804.1	ABCD3	P0101908C	4	5	58.2C	4.02364e+07	2.04033e+07	1.68375e+07	1.79956e+07	2.2978e+07	1	0.49	0.5	0.52	0.72	ABCD3	4.30301	4.30301	0	stability	FALSE	FALSE
IPI00908804.1	ABCD3	P0101908C	4	5	60.1C	1.0615e+07	1.09792e+07	1.12679e+07	1.01975e+07	1.07802e+07	1	0.86	0.88	0.94	1	ABCD3	4.30301	4.30301	0	stability	FALSE	FALSE
IPI00023165.3	ABCD4	P0101868C	2	2	42C	2.62344e+07	2.44399e+07	2.01215e+07	1.89105e+07	1.6839e+07	1	1.06	1.11	1.03	1.07	ABCD4	0.142348	0.0984677	0.56373	stability	FALSE	FALSE
IPI00023165.3	ABCD4	P0101868C	2	2	44.1C	2.09558e+07	2.26193e+07	1.78956e+07	2.01641e+07	2.04267e+07	1	1.09	0.98	1.07	1.2	ABCD4	0.142348	0.0984677	0.56373	stability	FALSE	FALSE
IPI00023165.3	ABCD4	P0101878C	3	4	46.2C	1.26642e+08	1.16572e+08	1.07006e+08	9.93868e+07	1.15131e+08	1	1.07	1.02	0.91	1.04	ABCD4	0.142348	0.0984677	0.56373	stability	FALSE	FALSE
IPI00023165.3	ABCD4	P0101878C	3	4	48.1C	1.04376e+08	8.42003e+07	9.72903e+07	8.61651e+07	9.62573e+07	1	0.95	0.94	0.91	0.99	ABCD4	0.142348	0.0984677	0.56373	stability	FALSE	FALSE
IPI00023165.3	ABCD4	P0101888C	2	4	50.4C	6.54583e+07	4.59122e+07	4.86724e+07	5.03395e+07	5.19209e+07	1	0.95	0.92	0.94	0.99	ABCD4	0.142348	0.0984677	0.56373	stability	FALSE	FALSE
IPI00023165.3	ABCD4	P0101888C	2	4	51.9C	3.77341e+07	3.91698e+07	3.93069e+07	3.45564e+07	3.89077e+07	1	1.08	1.06	0.96	1.07	ABCD4	0.142348	0.0984677	0.56373	stability	FALSE	FALSE
IPI00303207.3	ABCE1	P0101868C	20	45	42C	4.18988e+09	3.48089e+09	2.79022e+09	2.85871e+09	2.42769e+09	1	0.95	0.96	0.97	0.96	ABCE1	0.189525	0.139255	0.648111	stability	FALSE	FALSE
IPI00303207.3	ABCE1	P0101868C	20	45	44.1C	3.33893e+09	3.2684e+09	2.98882e+09	3.16326e+09	2.69353e+09	1	0.98	1.02	1.05	1	ABCE1	0.189525	0.139255	0.648111	stability	FALSE	FALSE
IPI00303207.3	ABCE1	P0101878C	22	52	46.2C	5.27504e+09	4.43349e+09	4.04833e+09	4.76731e+09	4.57302e+09	1	0.98	0.93	1.04	0.99	ABCE1	0.189525	0.139255	0.648111	stability	FALSE	FALSE
IPI00303207.3	ABCE1	P0101878C	22	52	48.1C	4.4601e+09	3.72887e+09	4.68055e+09	4.2661e+09	4.16398e+09	1	0.98	1.06	1.05	1.01	ABCE1	0.189525	0.139255	0.648111	stability	FALSE	FALSE
IPI00303207.3	ABCE1	P0101888C	20	43	50.4C	1.38765e+09	9.38095e+08	1.05145e+09	1086488349	1.08213e+09	1	0.91	0.94	0.96	0.97	ABCE1	0.189525	0.139255	0.648111	stability	FALSE	FALSE
IPI00303207.3	ABCE1	P0101888C	20	43	51.9C	1.01607e+09	9.82746e+08	1.00628e+09	9.51569e+08	9.92781e+08	1	1.01	1.01	0.98	1.01	ABCE1	0.189525	0.139255	0.648111	stability	FALSE	FALSE
IPI00303207.3	ABCE1	P0101898C	17	49	54C	4.85381e+08	1.16812e+09	7.56636e+08	6.65023e+08	7.21654e+08	1	1.13	1.04	1.03	1.19	ABCE1	0.189525	0.139255	0.648111	stability	FALSE	FALSE
IPI00303207.3	ABCE1	P0101898C	17	49	56.1C	5.51753e+08	9.08489e+08	5.56385e+08	5.47998e+08	5.6952e+08	1	1.1	0.96	0.95	0.92	ABCE1	0.189525	0.139255	0.648111	stability	FALSE	FALSE
IPI00303207.3	ABCE1	P0101908C	26	73	58.2C	8.8813e+08	9.63193e+08	7.55045e+08	7.59584e+08	7.15013e+08	1	1.05	1.01	0.99	1.01	ABCE1	0.189525	0.139255	0.648111	stability	FALSE	FALSE
IPI00303207.3	ABCE1	P0101908C	26	73	60.1C	6.34507e+08	8.11977e+08	7.47426e+08	6.34583e+08	6.39928e+08	1	1.07	0.98	0.98	1	ABCE1	0.189525	0.139255	0.648111	stability	FALSE	FALSE
IPI00303207.3	ABCE1	P0101918C	30	54	62.4C	1.03119e+09	1.4043e+09	1.41001e+09	1.14152e+09	1.62967e+09	1	1.07	0.99	0.99	1.09	ABCE1	0.189525	0.139255	0.648111	stability	FALSE	FALSE
IPI00303207.3	ABCE1	P0101918C	30	54	63.9C	6.01853e+08	7.11643e+08	7.81297e+08	7.87291e+08	1.01682e+09	1	1.07	0.98	1.06	1.14	ABCE1	0.189525	0.139255	0.648111	stability	FALSE	FALSE
IPI00873899.1	ABCF1	P0101868C	26	58	42C	5.28765e+09	4.35027e+09	3.70722e+09	3.78168e+09	3.07943e+09	1	0.94	1.01	1.02	0.97	ABCF1	0.680895	0.474456	0.839745	stability	FALSE	FALSE
IPI00873899.1	ABCF1	P0101868C	26	58	44.1C	4.39567e+09	4.06709e+09	3.79872e+09	3.74551e+09	3.26852e+09	1	0.93	0.99	0.95	0.92	ABCF1	0.680895	0.474456	0.839745	stability	FALSE	FALSE
IPI00873899.1	ABCF1	P0101878C	22	53	46.2C	5.75138e+09	4.41292e+09	4.5845e+09	4.27574e+09	4.51311e+09	1	0.89	0.96	0.86	0.89	ABCF1	0.680895	0.474456	0.839745	stability	FALSE	FALSE
IPI00873899.1	ABCF1	P0101878C	22	53	48.1C	4.21941e+09	2.90488e+09	3.78689e+09	3.44469e+09	3.49344e+09	1	0.81	0.9	0.9	0.89	ABCF1	0.680895	0.474456	0.839745	stability	FALSE	FALSE
IPI00873899.1	ABCF1	P0101888C	20	41	50.4C	1.58238e+09	1.03401e+09	1.07743e+09	9.3175e+08	1.21947e+09	1	0.88	0.84	0.72	0.96	ABCF1	0.680895	0.474456	0.839745	stability	FALSE	FALSE
IPI00873899.1	ABCF1	P0101888C	20	41	51.9C	8.06064e+08	6.51452e+08	6.76858e+08	5.75362e+08	7.34566e+08	1	0.84	0.86	0.75	0.94	ABCF1	0.680895	0.474456	0.839745	stability	FALSE	FALSE
IPI00873899.1	ABCF1	P0101898C	6	10	54C	1.02941e+08	1.89224e+08	1.19423e+08	1.08784e+08	1.2254e+08	1	0.86	0.77	0.79	0.95	ABCF1	0.680895	0.474456	0.839745	stability	FALSE	FALSE
IPI00873899.1	ABCF1	P0101898C	6	10	56.1C	6.34078e+07	9.76792e+07	6.26472e+07	6.73408e+07	6.79298e+07	1	1.03	0.94	1.01	0.96	ABCF1	0.680895	0.474456	0.839745	stability	FALSE	FALSE
IPI00873899.1	ABCF1	P0101908C	1	1	58.2C	1.11976e+07	1.14351e+07	1.70378e+07	9.28945e+06	8.2155e+06	1	0.99	1.81	0.96	0.92	ABCF1	0.680895	0.474456	0.839745	stability	FALSE	FALSE
IPI00873899.1	ABCF1	P0101908C	1	1	60.1C	1.32723e+07	1.1539e+07	1.10604e+07	7.4216e+06	1.29395e+07	1	0.73	0.69	0.55	0.96	ABCF1	0.680895	0.474456	0.839745	stability	FALSE	FALSE
IPI00873899.1	ABCF1	P0101918C	3	3	62.4C	3.97047e+07	4.9777e+07	5.59005e+07	4.14219e+07	4.79293e+07	1	0.99	1.02	0.94	0.83	ABCF1	0.680895	0.474456	0.839745	stability	FALSE	FALSE
IPI00873899.1	ABCF1	P0101918C	3	3	63.9C	3.12344e+07	4.05185e+07	4.36615e+07	3.50087e+07	3.75244e+07	1	1.17	1.06	0.91	0.81	ABCF1	0.680895	0.474456	0.839745	stability	FALSE	FALSE
IPI00068506.1	ABCF2	P0101868C	5	6	42C	3.92414e+08	3.08594e+08	2.99052e+08	2.65763e+08	2.17047e+08	1	0.9	1.1	0.96	0.92	ABCF2	0.55509	0.55509	0	stability	FALSE	FALSE
IPI00068506.1	ABCF2	P0101868C	5	6	44.1C	3.45299e+08	2.90827e+08	2.94788e+08	2.79848e+08	2.47711e+08	1	0.85	0.98	0.9	0.89	ABCF2	0.55509	0.55509	0	stability	FALSE	FALSE
IPI00068506.1	ABCF2	P0101878C	4	4	46.2C	4.51354e+08	3.24406e+08	3.57999e+08	3.13722e+08	3.34427e+08	1	0.84	0.96	0.8	0.84	ABCF2	0.55509	0.55509	0	stability	FALSE	FALSE
IPI00068506.1	ABCF2	P0101878C	4	4	48.1C	3.41393e+08	2.23895e+08	3.2084e+08	2.65578e+08	2.68376e+08	1	0.77	0.95	0.86	0.85	ABCF2	0.55509	0.55509	0	stability	FALSE	FALSE
IPI00068506.1	ABCF2	P0101888C	2	2	50.4C	6.41932e+07	3.26056e+07	3.93785e+07	3.49847e+07	4.20956e+07	1	0.69	0.76	0.67	0.81	ABCF2	0.55509	0.55509	0	stability	FALSE	FALSE
IPI00068506.1	ABCF2	P0101888C	2	2	51.9C	2.34543e+07	1.9198e+07	2.00187e+07	1.94578e+07	2.42816e+07	1	0.85	0.87	0.87	1.07	ABCF2	0.55509	0.55509	0	stability	FALSE	FALSE
IPI00465160.4	ABCF3	P0101868C	12	13	42C	9.72408e+08	9.23802e+08	6.66945e+08	6.57663e+08	6.1238e+08	1	1.08	0.99	0.96	1.05						FALSE	FALSE
IPI00465160.4	ABCF3	P0101868C	12	13	44.1C	4.01757e+08	3.8213e+08	2.74293e+08	3.17308e+08	2.8104e+08	1	0.96	0.78	0.88	0.86						FALSE	FALSE
IPI00465160.4	ABCF3	P0101878C	1	1	46.2C	3.7047e+07	2.16921e+07	2.0146e+07	2.36623e+07	2.24877e+07	1	0.68	0.66	0.74	0.69						FALSE	FALSE
IPI00465160.4	ABCF3	P0101878C	1	1	48.1C	1.29785e+07	7.35319e+06	1.073e+07	8.05378e+06	1.05931e+07	1	0.67	0.83	0.68	0.88						FALSE	FALSE
IPI00298214.2	ABCG2	P0101868C	2	3	42C	6.12025e+07	4.6687e+07	4.14433e+07	4.19811e+07	3.39791e+07	1	0.87	0.98	0.98	0.92	ABCG2	1.42014	1.0838	0.661381	stability	FALSE	FALSE
IPI00298214.2	ABCG2	P0101868C	2	3	44.1C	5.2395e+07	4.16216e+07	4.22192e+07	4.43121e+07	4.07098e+07	1	0.8	0.92	0.94	0.96	ABCG2	1.42014	1.0838	0.661381	stability	FALSE	FALSE
IPI00298214.2	ABCG2	P0101878C	2	2	46.2C	6.37953e+07	4.09941e+07	4.66237e+07	5.08085e+07	5.16802e+07	1	0.75	0.88	0.92	0.92	ABCG2	1.42014	1.0838	0.661381	stability	FALSE	FALSE
IPI00298214.2	ABCG2	P0101878C	2	2	48.1C	5.38363e+07	3.75198e+07	4.87368e+07	4.29966e+07	4.66028e+07	1	0.82	0.91	0.88	0.93	ABCG2	1.42014	1.0838	0.661381	stability	FALSE	FALSE
IPI00298214.2	ABCG2	P0101888C	3	4	50.4C	9.27728e+06	4.56612e+06	6.47499e+06	6.71306e+06	6.60881e+06	1	0.67	0.86	0.88	0.89	ABCG2	1.42014	1.0838	0.661381	stability	FALSE	FALSE
IPI00298214.2	ABCG2	P0101888C	3	4	51.9C	6.01839e+06	6.26532e+06	6.18135e+06	6.07162e+06	5.53217e+06	1	1.09	1.05	1.06	0.95	ABCG2	1.42014	1.0838	0.661381	stability	FALSE	FALSE
IPI00298214.2	ABCG2	P0101898C	3	3	54C	3.32995e+07	5.28555e+07	4.29651e+07	4.5004e+07	4.49071e+07	1	0.74	0.86	1.01	1.08	ABCG2	1.42014	1.0838	0.661381	stability	FALSE	FALSE
IPI00298214.2	ABCG2	P0101898C	3	3	56.1C	3.2311e+07	4.39224e+07	3.73015e+07	3.75556e+07	3.96729e+07	1	0.91	1.1	1.11	1.09	ABCG2	1.42014	1.0838	0.661381	stability	FALSE	FALSE
IPI00298214.2	ABCG2	P0101908C	5	6	58.2C	2.6161e+07	1.77124e+07	1.74045e+07	1.80451e+07	1.80948e+07	1	0.66	0.79	0.8	0.87	ABCG2	1.42014	1.0838	0.661381	stability	FALSE	FALSE
IPI00298214.2	ABCG2	P0101908C	5	6	60.1C	1.60585e+07	1.33141e+07	1.7704e+07	1.64464e+07	1.92165e+07	1	0.69	0.92	1	1.18	ABCG2	1.42014	1.0838	0.661381	stability	FALSE	FALSE
IPI00298214.2	ABCG2	P0101918C	3	4	62.4C	1.79619e+07	1.64742e+07	1.80228e+07	1.64509e+07	2.38962e+07	1	0.72	0.73	0.82	0.91	ABCG2	1.42014	1.0838	0.661381	stability	FALSE	FALSE
IPI00298214.2	ABCG2	P0101918C	3	4	63.9C	1.49595e+07	1.36613e+07	1.66351e+07	1.7431e+07	2.00831e+07	1	0.82	0.84	0.94	0.91	ABCG2	1.42014	1.0838	0.661381	stability	FALSE	FALSE
IPI00007840.1	ABCG8	P0101898C	2	2	54C	3.05943e+06	6.50216e+06	4.4408e+06	3.45629e+06	3.3763e+06	1	1	0.97	0.85	0.88	ABCG8	0.369543	0.269125	0.47031	expression/solubility	FALSE	FALSE
IPI00007840.1	ABCG8	P0101898C	2	2	56.1C	3.03004e+06	5.28389e+06	3.00671e+06	2.87998e+06	3.5509e+06	1	1.17	0.95	0.9	1.04	ABCG8	0.369543	0.269125	0.47031	expression/solubility	FALSE	FALSE
IPI00007840.1	ABCG8	P0101908C	2	2	58.2C	4.24961e+06	4.85828e+06	3.38963e+06	3.82017e+06	2.87211e+06	1	1.11	0.95	1.04	0.85	ABCG8	0.369543	0.269125	0.47031	expression/solubility	FALSE	FALSE
IPI00007840.1	ABCG8	P0101908C	2	2	60.1C	1.70414e+06	2.7144e+06	2.36588e+06	2.41674e+06	1.85705e+06	1	1.33	1.16	1.38	1.08	ABCG8	0.369543	0.269125	0.47031	expression/solubility	FALSE	FALSE
IPI00020075.4	ABHD10	P0101868C	9	23	42C	2.0804e+09	1.74135e+09	1.56203e+09	1.26364e+09	1.12803e+09	1	0.96	1.08	0.86	0.9	ABHD10	0.525828	0.324997	1.23729	expression/solubility	FALSE	FALSE
IPI00020075.4	ABHD10	P0101868C	9	23	44.1C	1.86444e+09	1.80446e+09	1.47911e+09	1.60297e+09	1.3809e+09	1	0.97	0.91	0.96	0.91	ABHD10	0.525828	0.324997	1.23729	expression/solubility	FALSE	FALSE
IPI00020075.4	ABHD10	P0101878C	7	20	46.2C	2.01697e+09	1634836420	1.90495e+09	1.49156e+09	1.63715e+09	1	0.94	1.14	0.85	0.93	ABHD10	0.525828	0.324997	1.23729	expression/solubility	FALSE	FALSE
IPI00020075.4	ABHD10	P0101878C	7	20	48.1C	2.08479e+09	1.63227e+09	1.86433e+09	1.59647e+09	1.56122e+09	1	0.92	0.9	0.84	0.81	ABHD10	0.525828	0.324997	1.23729	expression/solubility	FALSE	FALSE
IPI00020075.4	ABHD10	P0101888C	9	21	50.4C	4.76055e+08	3.98414e+08	4.61265e+08	4.45647e+08	3.81279e+08	1	1.13	1.2	1.14	1	ABHD10	0.525828	0.324997	1.23729	expression/solubility	FALSE	FALSE
IPI00020075.4	ABHD10	P0101888C	9	21	51.9C	4.29237e+08	3.96721e+08	3.96071e+08	4.02157e+08	3.82236e+08	1	0.96	0.94	0.98	0.92	ABHD10	0.525828	0.324997	1.23729	expression/solubility	FALSE	FALSE
IPI00020075.4	ABHD10	P0101898C	9	22	54C	1.67168e+08	3.84885e+08	3.1055e+08	2.21177e+08	2.31472e+08	1	1.08	1.24	0.99	1.1	ABHD10	0.525828	0.324997	1.23729	expression/solubility	FALSE	FALSE
IPI00020075.4	ABHD10	P0101898C	9	22	56.1C	2.41401e+08	3.35902e+08	2.23403e+08	2.25438e+08	2.29202e+08	1	0.93	0.88	0.89	0.85	ABHD10	0.525828	0.324997	1.23729	expression/solubility	FALSE	FALSE
IPI00020075.4	ABHD10	P0101908C	9	21	58.2C	3.41123e+08	3.83147e+08	3.20106e+08	3.03551e+08	2.82382e+08	1	1.09	1.12	1.03	1.04	ABHD10	0.525828	0.324997	1.23729	expression/solubility	FALSE	FALSE
IPI00020075.4	ABHD10	P0101908C	9	21	60.1C	2.45316e+08	3.06919e+08	2.96091e+08	2.53699e+08	2.51658e+08	1	1.04	1.01	1.01	1.01	ABHD10	0.525828	0.324997	1.23729	expression/solubility	FALSE	FALSE
IPI00020075.4	ABHD10	P0101918C	10	21	62.4C	7.00841e+08	8.43675e+08	1.09824e+09	6.74321e+08	9.99976e+08	1	0.95	1.14	0.86	0.98	ABHD10	0.525828	0.324997	1.23729	expression/solubility	FALSE	FALSE
IPI00020075.4	ABHD10	P0101918C	10	21	63.9C	4.67663e+08	4.85541e+08	5.91529e+08	5.56104e+08	7.35591e+08	1	0.94	0.96	0.96	1.06	ABHD10	0.525828	0.324997	1.23729	expression/solubility	FALSE	FALSE
IPI00171692.3	ABHD11	P0101868C	4	5	42C	2.50558e+08	2.10034e+08	1.61964e+08	1.81632e+08	1.58916e+08	1	0.96	0.93	1.03	1.06	ABHD11	0.193258	0.0840677	1.21816	expression/solubility	FALSE	FALSE
IPI00171692.3	ABHD11	P0101868C	4	5	44.1C	1.65457e+08	1.73722e+08	1.62845e+08	1.52863e+08	1.44498e+08	1	1.06	1.13	1.03	1.08	ABHD11	0.193258	0.0840677	1.21816	expression/solubility	FALSE	FALSE
IPI00171692.3	ABHD11	P0101878C	2	2	46.2C	6.10296e+07	5.00347e+07	4.63703e+07	6.01028e+07	6.05776e+07	1	0.95	0.92	1.14	1.13	ABHD11	0.193258	0.0840677	1.21816	expression/solubility	FALSE	FALSE
IPI00171692.3	ABHD11	P0101878C	2	2	48.1C	2.54183e+07	2.65e+07	2.61812e+07	2.79425e+07	2.73357e+07	1	1.23	1.04	1.21	1.16	ABHD11	0.193258	0.0840677	1.21816	expression/solubility	FALSE	FALSE
IPI00171692.3	ABHD11	P0101888C	1	1	50.4C	2.43736e+06	1.47984e+06	1.47257e+06	1.95847e+06	1.8413e+06	1	0.82	0.75	0.98	0.94	ABHD11	0.193258	0.0840677	1.21816	expression/solubility	FALSE	FALSE
IPI00171692.3	ABHD11	P0101888C	1	1	51.9C	1.26386e+06	1.33464e+06	976253	1.28004e+06	1.79714e+06	1	1.1	0.79	1.06	1.47	ABHD11	0.193258	0.0840677	1.21816	expression/solubility	FALSE	FALSE
IPI00060569.1	ABHD12	P0101868C	10	14	42C	9.04707e+08	7.80566e+08	6.03263e+08	6.36672e+08	5.54089e+08	1	0.99	0.96	1	1.02	ABHD12	0.375604	0.270904	0.662927	stability	FALSE	FALSE
IPI00060569.1	ABHD12	P0101868C	10	14	44.1C	7.09805e+08	7.06596e+08	6.37083e+08	6.51164e+08	5.92375e+08	1	1	1.03	1.02	1.03	ABHD12	0.375604	0.270904	0.662927	stability	FALSE	FALSE
IPI00060569.1	ABHD12	P0101878C	8	14	46.2C	7.80511e+08	7.14458e+08	6.30304e+08	7.29959e+08	7.16381e+08	1	1.07	0.97	1.08	1.05	ABHD12	0.375604	0.270904	0.662927	stability	FALSE	FALSE
IPI00060569.1	ABHD12	P0101878C	8	14	48.1C	6.34991e+08	5.81998e+08	6.19525e+08	5.74115e+08	5.64272e+08	1	1.08	0.98	0.99	0.96	ABHD12	0.375604	0.270904	0.662927	stability	FALSE	FALSE
IPI00060569.1	ABHD12	P0101888C	11	19	50.4C	4.38737e+08	3.57452e+08	3.69921e+08	4.21184e+08	3.99248e+08	1	1.1	1.04	1.17	1.13	ABHD12	0.375604	0.270904	0.662927	stability	FALSE	FALSE
IPI00060569.1	ABHD12	P0101888C	11	19	51.9C	2.59902e+08	2.71717e+08	2.77553e+08	2.6778e+08	2.84404e+08	1	1.09	1.09	1.08	1.13	ABHD12	0.375604	0.270904	0.662927	stability	FALSE	FALSE
IPI00060569.1	ABHD12	P0101898C	6	8	54C	8.8952e+07	2.05056e+08	1.04545e+08	1.21955e+08	1.01413e+08	1	1.08	0.78	1.03	0.91	ABHD12	0.375604	0.270904	0.662927	stability	FALSE	FALSE
IPI00060569.1	ABHD12	P0101898C	6	8	56.1C	2.58488e+07	4.98377e+07	2.77824e+07	3.17253e+07	3.88614e+07	1	1.29	1.02	1.17	1.34	ABHD12	0.375604	0.270904	0.662927	stability	FALSE	FALSE
IPI00064462.2	ABHD13	P0101868C	2	2	42C	7.73187e+07	6.74861e+07	6.00936e+07	5.12686e+07	4.68133e+07	1	1	1.12	0.94	1.01	ABHD13	0.110178	0.0971421	0.132496	stability	FALSE	FALSE
IPI00064462.2	ABHD13	P0101868C	2	2	44.1C	7.44849e+07	6.83463e+07	6.04057e+07	6.17836e+07	5.77398e+07	1	0.92	0.93	0.92	0.96	ABHD13	0.110178	0.0971421	0.132496	stability	FALSE	FALSE
IPI00064462.2	ABHD13	P0101878C	3	3	46.2C	1.29836e+08	1.07644e+08	1.27347e+08	1.07814e+08	1.16711e+08	1	0.97	1.18	0.96	1.02	ABHD13	0.110178	0.0971421	0.132496	stability	FALSE	FALSE
IPI00064462.2	ABHD13	P0101878C	3	3	48.1C	1.239e+08	1.01812e+08	1.12884e+08	1.05892e+08	1.10006e+08	1	0.97	0.92	0.94	0.96	ABHD13	0.110178	0.0971421	0.132496	stability	FALSE	FALSE
IPI00064462.2	ABHD13	P0101888C	1	2	50.4C	2.58543e+07	1.83426e+07	2.34305e+07	1.93146e+07	1.76297e+07	1	0.96	1.12	0.91	0.85	ABHD13	0.110178	0.0971421	0.132496	stability	FALSE	FALSE
IPI00064462.2	ABHD13	P0101888C	1	2	51.9C	2.23632e+07	1.86508e+07	1.81729e+07	2.02618e+07	1.71552e+07	1	0.87	0.83	0.95	0.79	ABHD13	0.110178	0.0971421	0.132496	stability	FALSE	FALSE
IPI00064462.2	ABHD13	P0101898C	1	1	54C	1.32346e+07	2.92201e+07	2.20542e+07	1.71113e+07	1.76884e+07	1	1.03	1.11	0.97	1.07	ABHD13	0.110178	0.0971421	0.132496	stability	FALSE	FALSE
IPI00064462.2	ABHD13	P0101898C	1	1	56.1C	1.10692e+07	1.69854e+07	1.12623e+07	1.20942e+07	1.1962e+07	1	1.03	0.97	1.04	0.96	ABHD13	0.110178	0.0971421	0.132496	stability	FALSE	FALSE
IPI00063827.1	ABHD14B	P0101868C	4	6	42C	3.41694e+08	2.9758e+08	2.56617e+08	2.16505e+08	2.15083e+08	1	0.99	1.08	0.9	1.05	ABHD14B	0.33697	0.21052	0.996353	stability	FALSE	FALSE
IPI00063827.1	ABHD14B	P0101868C	4	6	44.1C	3.23884e+08	2.56548e+08	2.21932e+08	2.29863e+08	2.14152e+08	1	0.8	0.78	0.79	0.82	ABHD14B	0.33697	0.21052	0.996353	stability	FALSE	FALSE
IPI00063827.1	ABHD14B	P0101878C	4	4	46.2C	2.3429e+08	1.97429e+08	2.15039e+08	1.91876e+08	2.08274e+08	1	0.98	1.11	0.95	1.01	ABHD14B	0.33697	0.21052	0.996353	stability	FALSE	FALSE
IPI00063827.1	ABHD14B	P0101878C	4	4	48.1C	1.84757e+08	1.54946e+08	1.67839e+08	1.48533e+08	1.61984e+08	1	0.99	0.91	0.88	0.95	ABHD14B	0.33697	0.21052	0.996353	stability	FALSE	FALSE
IPI00063827.1	ABHD14B	P0101888C	2	2	50.4C	4.20895e+07	3.23113e+07	3.51876e+07	3.5459e+07	3.48635e+07	1	1.04	1.04	1.03	1.03	ABHD14B	0.33697	0.21052	0.996353	stability	FALSE	FALSE
IPI00063827.1	ABHD14B	P0101888C	2	2	51.9C	2.98675e+07	3.02625e+07	2.6056e+07	2.55233e+07	2.66914e+07	1	1.06	0.89	0.9	0.93	ABHD14B	0.33697	0.21052	0.996353	stability	FALSE	FALSE
IPI00063827.1	ABHD14B	P0101898C	2	3	54C	3.98004e+07	8.76095e+07	7.06141e+07	5.22192e+07	5.65096e+07	1	1.03	1.18	0.98	1.13	ABHD14B	0.33697	0.21052	0.996353	stability	FALSE	FALSE
IPI00063827.1	ABHD14B	P0101898C	2	3	56.1C	2.87909e+07	3.97505e+07	2.97081e+07	2.69254e+07	2.65727e+07	1	0.92	0.98	0.89	0.82	ABHD14B	0.33697	0.21052	0.996353	stability	FALSE	FALSE
IPI00290555.3	ABHD4	P0101868C	6	7	42C	2.43023e+08	2.06753e+08	1.69738e+08	1.72273e+08	1.60264e+08	1	0.97	1.01	1.01	1.1	ABHD4	0.110251	0.0918345	0.194196	expression/solubility	FALSE	FALSE
IPI00290555.3	ABHD4	P0101868C	6	7	44.1C	1.62532e+08	1.55827e+08	1.43592e+08	1.34818e+08	1.3582e+08	1	0.96	1.01	0.92	1.03	ABHD4	0.110251	0.0918345	0.194196	expression/solubility	FALSE	FALSE
IPI00290555.3	ABHD4	P0101878C	2	2	46.2C	9.39581e+06	7.72057e+06	8.24937e+06	7.88817e+06	8.28695e+06	1	0.96	1.06	0.97	1.01	ABHD4	0.110251	0.0918345	0.194196	expression/solubility	FALSE	FALSE
IPI00290555.3	ABHD4	P0101878C	2	2	48.1C	6.21443e+06	4.71667e+06	6.18462e+06	5.65175e+06	4.79378e+06	1	0.89	1	1	0.83	ABHD4	0.110251	0.0918345	0.194196	expression/solubility	FALSE	FALSE
IPI00290979.3	ABHD5	P0101868C	1	1	42C	5.54958e+06	4.78112e+06	3.18055e+06	3.48446e+06	2.72692e+06	1	0.98	0.83	0.89	0.82						FALSE	FALSE
IPI00290979.3	ABHD5	P0101868C	1	1	44.1C	4.87119e+06	3.64918e+06	2.86464e+06	3.69134e+06	3.71148e+06	1	0.75	0.67	0.84	0.94						FALSE	FALSE
IPI00290979.3	ABHD5	P0101878C	1	1	46.2C	1.00749e+07	8.10433e+06	8.50783e+06	6.25809e+06	8.09064e+06	1	0.94	1.02	0.72	0.92						FALSE	FALSE
IPI00290979.3	ABHD5	P0101878C	1	1	48.1C	5.54646e+06	5.04014e+06	5.56513e+06	4.95781e+06	6.17234e+06	1	1.07	1.01	0.98	1.2						FALSE	FALSE
IPI00107039.3	ABHD6	P0101868C	5	6	42C	4.1257e+08	3.40847e+08	2.79376e+08	2.73821e+08	2.47059e+08	1	0.94	0.98	0.95	1	ABHD6	0.312447	0.0772296	2.76537	stability	FALSE	FALSE
IPI00107039.3	ABHD6	P0101868C	5	6	44.1C	2.90288e+08	2.68998e+08	2.4873e+08	2.54022e+08	2.5309e+08	1	0.93	0.98	0.97	1.08	ABHD6	0.312447	0.0772296	2.76537	stability	FALSE	FALSE
IPI00107039.3	ABHD6	P0101878C	4	4	46.2C	2.2005e+08	1.58477e+08	1.74074e+08	1.77528e+08	2.15993e+08	1	0.84	0.95	0.93	1.12	ABHD6	0.312447	0.0772296	2.76537	stability	FALSE	FALSE
IPI00107039.3	ABHD6	P0101878C	4	4	48.1C	1.36707e+08	9.923e+07	1.18515e+08	1.12847e+08	1.55378e+08	1	0.85	0.87	0.91	1.23	ABHD6	0.312447	0.0772296	2.76537	stability	FALSE	FALSE
IPI00480028.2	ABI1	P0101868C	7	11	42C	5.78151e+08	5.04093e+08	4.09551e+08	3.94401e+08	3.54379e+08	1	1	1.02	0.97	1.02	ABI1	0.333576	0.266107	0.461668	stability	FALSE	FALSE
IPI00480028.2	ABI1	P0101868C	7	11	44.1C	5.20598e+08	5.05246e+08	4.56116e+08	4.72316e+08	4.42751e+08	1	0.98	1	1.01	1.05	ABI1	0.333576	0.266107	0.461668	stability	FALSE	FALSE
IPI00480028.2	ABI1	P0101878C	6	8	46.2C	3.43485e+08	3.1194e+08	3.00072e+08	3.16133e+08	3.0843e+08	1	1.06	1.05	1.06	1.02	ABI1	0.333576	0.266107	0.461668	stability	FALSE	FALSE
IPI00480028.2	ABI1	P0101878C	6	8	48.1C	2.75074e+08	2.34057e+08	2.71356e+08	2.53685e+08	2.63346e+08	1	1	0.99	1.01	1.03	ABI1	0.333576	0.266107	0.461668	stability	FALSE	FALSE
IPI00480028.2	ABI1	P0101888C	4	8	50.4C	1.32071e+08	1.00076e+08	1.14488e+08	1.084e+08	1.07629e+08	1	1.02	1.07	1	1.01	ABI1	0.333576	0.266107	0.461668	stability	FALSE	FALSE
IPI00480028.2	ABI1	P0101888C	4	8	51.9C	7.82536e+07	7.89325e+07	7.70338e+07	7.41726e+07	7.4124e+07	1	1.05	1.01	0.99	0.98	ABI1	0.333576	0.266107	0.461668	stability	FALSE	FALSE
IPI00480028.2	ABI1	P0101898C	2	2	54C	7.76763e+06	1.90008e+07	1.25674e+07	9.84337e+06	9.75082e+06	1	1.15	1.08	0.95	1	ABI1	0.333576	0.266107	0.461668	stability	FALSE	FALSE
IPI00480028.2	ABI1	P0101898C	2	2	56.1C	7560628	1.1353e+07	8.12376e+06	7.84341e+06	9.21056e+06	1	1.01	1.02	0.99	1.09	ABI1	0.333576	0.266107	0.461668	stability	FALSE	FALSE
IPI00480028.2	ABI1	P0101918C	2	2	62.4C	2.89438e+07	2.89517e+07	4.4416e+07	2.80253e+07	3.56008e+07	1	0.79	1.11	0.87	0.84	ABI1	0.333576	0.266107	0.461668	stability	FALSE	FALSE
IPI00480028.2	ABI1	P0101918C	2	2	63.9C	2.42043e+07	2.02952e+07	2.92832e+07	2.5324e+07	3.07805e+07	1	0.76	0.92	0.85	0.86	ABI1	0.333576	0.266107	0.461668	stability	FALSE	FALSE
IPI00442210.1	ABI2	P0101868C	6	7	42C	3.23038e+08	2.86941e+08	2.2396e+08	2.25689e+08	1.92053e+08	1	1.01	1	0.99	0.99	ABI2	0.185629	0.111183	0.981143	stability	FALSE	FALSE
IPI00442210.1	ABI2	P0101868C	6	7	44.1C	2.41199e+08	2.41387e+08	2.0468e+08	2.21649e+08	2.16345e+08	1	1.01	0.97	1.02	1.11	ABI2	0.185629	0.111183	0.981143	stability	FALSE	FALSE
IPI00442210.1	ABI2	P0101878C	6	8	46.2C	2.75751e+08	2.53265e+08	2.23141e+08	2.63364e+08	2.55894e+08	1	1.07	0.98	1.1	1.06	ABI2	0.185629	0.111183	0.981143	stability	FALSE	FALSE
IPI00442210.1	ABI2	P0101878C	6	8	48.1C	2.26197e+08	2.04607e+08	2.31092e+08	2.20629e+08	2.29029e+08	1	1.06	1.03	1.07	1.09	ABI2	0.185629	0.111183	0.981143	stability	FALSE	FALSE
IPI00442210.1	ABI2	P0101888C	6	8	50.4C	1.54683e+08	1.09894e+08	1.14863e+08	1.30895e+08	1.31042e+08	1	0.96	0.92	1.03	1.05	ABI2	0.185629	0.111183	0.981143	stability	FALSE	FALSE
IPI00442210.1	ABI2	P0101888C	6	8	51.9C	7.65848e+07	8.24135e+07	7.86366e+07	8.57955e+07	8.54701e+07	1	1.12	1.05	1.17	1.16	ABI2	0.185629	0.111183	0.981143	stability	FALSE	FALSE
IPI00442210.1	ABI2	P0101898C	2	2	54C	2.5386e+07	4.77501e+07	3.24623e+07	3.34809e+07	2.65514e+07	1	0.88	0.85	0.99	0.83	ABI2	0.185629	0.111183	0.981143	stability	FALSE	FALSE
IPI00442210.1	ABI2	P0101898C	2	2	56.1C	1.36979e+07	2.02868e+07	1.44182e+07	1.55365e+07	1.54867e+07	1	0.99	1	1.08	1.01	ABI2	0.185629	0.111183	0.981143	stability	FALSE	FALSE
IPI00442210.1	ABI2	P0101908C	1	1	58.2C	1.56321e+07	1.20753e+07	1.45042e+07	1.20175e+07	9.93296e+06	1	0.75	1.11	0.89	0.8	ABI2	0.185629	0.111183	0.981143	stability	FALSE	FALSE
IPI00442210.1	ABI2	P0101908C	1	1	60.1C	1.3019e+07	1.09152e+07	1.6774e+07	1.05045e+07	1.11648e+07	1	0.7	1.07	0.79	0.85	ABI2	0.185629	0.111183	0.981143	stability	FALSE	FALSE
IPI00221171.4	ABL1	P0101868C	5	6	42C	2.46324e+08	2.072e+08	1.79452e+08	1.68327e+08	1.45614e+08	1	0.96	1.05	0.97	0.98	ABL1	0.0840693	0.0213121	1.3177	stability	FALSE	FALSE
IPI00221171.4	ABL1	P0101868C	5	6	44.1C	2.09161e+08	1.96227e+08	1.70532e+08	1.65971e+08	1.53241e+08	1	0.94	0.93	0.88	0.9	ABL1	0.0840693	0.0213121	1.3177	stability	FALSE	FALSE
IPI00221171.4	ABL1	P0101878C	2	2	46.2C	6.34322e+07	4.9497e+07	5.02111e+07	5.00784e+07	5.13608e+07	1	0.91	0.95	0.91	0.92	ABL1	0.0840693	0.0213121	1.3177	stability	FALSE	FALSE
IPI00221171.4	ABL1	P0101878C	2	2	48.1C	3.90819e+07	2.85735e+07	3.49411e+07	2.98672e+07	3.12941e+07	1	0.86	0.9	0.84	0.86	ABL1	0.0840693	0.0213121	1.3177	stability	FALSE	FALSE
IPI00329488.4	ABL2	P0101868C	5	6	42C	3.74112e+08	3.3411e+08	2.56371e+08	2.49066e+08	2.1432e+08	1	1.02	0.99	0.95	0.95						FALSE	FALSE
IPI00329488.4	ABL2	P0101868C	5	6	44.1C	2.73986e+08	2.45556e+08	2.00815e+08	2.10923e+08	2.01311e+08	1	0.9	0.84	0.86	0.91						FALSE	FALSE
IPI00515115.3	ABLIM1	P0101868C	6	6	42C	8.34509e+08	6.58715e+08	5.55683e+08	5.38155e+08	4.92224e+08	1	0.9	0.96	0.92	0.98	ABLIM1	0.325875	0.139871	2.16949	stability	FALSE	FALSE
IPI00515115.3	ABLIM1	P0101868C	6	6	44.1C	6.51538e+08	6.10683e+08	5.42154e+08	5.3728e+08	5.11042e+08	1	0.94	0.95	0.92	0.97	ABLIM1	0.325875	0.139871	2.16949	stability	FALSE	FALSE
IPI00515115.3	ABLIM1	P0101878C	4	4	46.2C	4.20922e+08	3.4033e+08	3.32689e+08	3.0625e+08	3.40306e+08	1	0.94	0.95	0.84	0.92	ABLIM1	0.325875	0.139871	2.16949	stability	FALSE	FALSE
IPI00515115.3	ABLIM1	P0101878C	4	4	48.1C	3.25522e+08	2.501e+08	2.69289e+08	2.66021e+08	2.40677e+08	1	0.9	0.83	0.9	0.8	ABLIM1	0.325875	0.139871	2.16949	stability	FALSE	FALSE
IPI00515115.3	ABLIM1	P0101888C	7	8	50.4C	1.612e+08	1.15072e+08	1.18622e+08	1.26364e+08	1.19695e+08	1	0.97	0.91	0.96	0.92	ABLIM1	0.325875	0.139871	2.16949	stability	FALSE	FALSE
IPI00515115.3	ABLIM1	P0101888C	7	8	51.9C	1.07922e+08	9.77536e+07	9.79895e+07	9.68204e+07	8.95799e+07	1	0.94	0.93	0.94	0.86	ABLIM1	0.325875	0.139871	2.16949	stability	FALSE	FALSE
IPI00515115.3	ABLIM1	P0101898C	4	4	54C	3.95364e+07	7.66473e+07	5.44955e+07	5.14299e+07	4.37386e+07	1	0.91	0.92	0.97	0.88	ABLIM1	0.325875	0.139871	2.16949	stability	FALSE	FALSE
IPI00515115.3	ABLIM1	P0101898C	4	4	56.1C	3.4922e+07	4.98606e+07	3.97888e+07	3.9343e+07	3.9845e+07	1	0.96	1.09	1.07	1.02	ABLIM1	0.325875	0.139871	2.16949	stability	FALSE	FALSE
IPI00515115.3	ABLIM1	P0101918C	4	5	62.4C	4.29592e+07	4.38049e+07	5.06417e+07	4.33179e+07	5.37567e+07	1	0.8	0.85	0.91	0.86	ABLIM1	0.325875	0.139871	2.16949	stability	FALSE	FALSE
IPI00515115.3	ABLIM1	P0101918C	4	5	63.9C	4.31044e+07	3.98697e+07	5.26276e+07	4.41782e+07	5.14172e+07	1	0.84	0.93	0.83	0.81	ABLIM1	0.325875	0.139871	2.16949	stability	FALSE	FALSE
IPI00030389.1	ABR	P0101868C	6	6	42C	2.83576e+08	2.62257e+08	2.03134e+08	2.03365e+08	1.90167e+08	1	1.06	1.03	1.02	1.12						FALSE	FALSE
IPI00030389.1	ABR	P0101868C	6	6	44.1C	1.8805e+08	1.88919e+08	1.77479e+08	1.74424e+08	1.57439e+08	1	1.01	1.08	1.03	1.03						FALSE	FALSE
IPI00167609.3	ABTB2	P0101868C	3	3	42C	8.19966e+07	7.57267e+07	6.05864e+07	6.29962e+07	4.5097e+07	1	1.05	1.07	1.09	0.92						FALSE	FALSE
IPI00167609.3	ABTB2	P0101868C	3	3	44.1C	4.01273e+07	4.17442e+07	3.27605e+07	3.3691e+07	3.13842e+07	1	1.05	0.93	0.93	0.97						FALSE	FALSE
IPI00012828.3	ACAA1	P0101868C	11	30	42C	3.04601e+09	2.83776e+09	2.04952e+09	2.51544e+09	2.14563e+09	1	1.06	0.97	1.18	1.17	ACAA1	0.244075	0.243634	0.00325388	stability	FALSE	FALSE
IPI00012828.3	ACAA1	P0101868C	11	30	44.1C	2.51916e+09	2.82112e+09	2.43459e+09	2.31899e+09	2.28991e+09	1	1.13	1.11	1.02	1.12	ACAA1	0.244075	0.243634	0.00325388	stability	FALSE	FALSE
IPI00012828.3	ACAA1	P0101878C	13	36	46.2C	3.09224e+09	2.76015e+09	2.39472e+09	2.72137e+09	2.76215e+09	1	1.04	0.93	1.02	1.02	ACAA1	0.244075	0.243634	0.00325388	stability	FALSE	FALSE
IPI00012828.3	ACAA1	P0101878C	13	36	48.1C	2.28813e+09	2.28894e+09	2.24222e+09	2.27067e+09	2.14143e+09	1	1.18	0.99	1.09	1.01	ACAA1	0.244075	0.243634	0.00325388	stability	FALSE	FALSE
IPI00012828.3	ACAA1	P0101888C	13	32	50.4C	5.32861e+08	4.3455e+08	4.19407e+08	4.66179e+08	4.39205e+08	1	1.1	0.98	1.07	1.02	ACAA1	0.244075	0.243634	0.00325388	stability	FALSE	FALSE
IPI00012828.3	ACAA1	P0101888C	13	32	51.9C	3.6651e+08	4.06086e+08	3.58353e+08	3.79293e+08	3.59492e+08	1	1.15	1	1.09	1.02	ACAA1	0.244075	0.243634	0.00325388	stability	FALSE	FALSE
IPI00012828.3	ACAA1	P0101898C	7	20	54C	1.13843e+08	2.39768e+08	1.66057e+08	1.50395e+08	1.46703e+08	1	0.99	0.97	0.99	1.03	ACAA1	0.244075	0.243634	0.00325388	stability	FALSE	FALSE
IPI00012828.3	ACAA1	P0101898C	7	20	56.1C	1.151e+08	1.73392e+08	1.13516e+08	1.16657e+08	1.2246e+08	1	1.01	0.94	0.96	0.95	ACAA1	0.244075	0.243634	0.00325388	stability	FALSE	FALSE
IPI00012828.3	ACAA1	P0101908C	8	9	58.2C	1.70117e+08	1.71715e+08	1.31444e+08	1.46507e+08	1.34018e+08	1	0.98	0.92	0.99	0.99	ACAA1	0.244075	0.243634	0.00325388	stability	FALSE	FALSE
IPI00012828.3	ACAA1	P0101908C	8	9	60.1C	6.34086e+07	7.30762e+07	7.07454e+07	6.47154e+07	6.6601e+07	1	0.96	0.93	1	1.04	ACAA1	0.244075	0.243634	0.00325388	stability	FALSE	FALSE
IPI00012828.3	ACAA1	P0101918C	1	1	62.4C	7.70192e+06	8.25432e+06	8.78062e+06	7.86074e+06	1.30073e+07	1	0.85	0.83	0.92	1.16	ACAA1	0.244075	0.243634	0.00325388	stability	FALSE	FALSE
IPI00012828.3	ACAA1	P0101918C	1	1	63.9C	2.41303e+06	2.4155e+06	2.63278e+06	2.70431e+06	2.79723e+06	1	0.9	0.83	0.91	0.78	ACAA1	0.244075	0.243634	0.00325388	stability	FALSE	FALSE
IPI00873829.1	ACAA2	P0101868C	13	45	42C	4.34363e+09	3.77478e+09	2.92632e+09	3.00678e+09	2.50466e+09	1	0.99	0.97	0.99	0.96	ACAA2	0.194478	0.178942	0.162379	stability	FALSE	FALSE
IPI00873829.1	ACAA2	P0101868C	13	45	44.1C	3.46291e+09	3.44407e+09	3.19231e+09	3.23608e+09	2.86768e+09	1	1	1.06	1.04	1.02	ACAA2	0.194478	0.178942	0.162379	stability	FALSE	FALSE
IPI00873829.1	ACAA2	P0101878C	14	43	46.2C	2.53281e+09	2.40286e+09	2.33794e+09	2.36553e+09	2.38777e+09	1	1.1	1.11	1.08	1.07	ACAA2	0.194478	0.178942	0.162379	stability	FALSE	FALSE
IPI00873829.1	ACAA2	P0101878C	14	43	48.1C	2.27289e+09	2.05968e+09	2.26322e+09	2.108e+09	2.10829e+09	1	1.07	1	1.02	1	ACAA2	0.194478	0.178942	0.162379	stability	FALSE	FALSE
IPI00873829.1	ACAA2	P0101888C	13	40	50.4C	1.67772e+09	1.43857e+09	1.50193e+09	1.59293e+09	1.43656e+09	1	1.16	1.11	1.16	1.06	ACAA2	0.194478	0.178942	0.162379	stability	FALSE	FALSE
IPI00873829.1	ACAA2	P0101888C	13	40	51.9C	1.36895e+09	1.38744e+09	1.39076e+09	1.41021e+09	1.31829e+09	1	1.06	1.04	1.08	1	ACAA2	0.194478	0.178942	0.162379	stability	FALSE	FALSE
IPI00873829.1	ACAA2	P0101898C	11	40	54C	6.78157e+08	1.68854e+09	1.19864e+09	1.01291e+09	9.95384e+08	1	1.17	1.18	1.12	1.17	ACAA2	0.194478	0.178942	0.162379	stability	FALSE	FALSE
IPI00873829.1	ACAA2	P0101898C	11	40	56.1C	8.52805e+08	1.42666e+09	9.36019e+08	9.21372e+08	9.42017e+08	1	1.12	1.05	1.03	0.98	ACAA2	0.194478	0.178942	0.162379	stability	FALSE	FALSE
IPI00873829.1	ACAA2	P0101908C	16	49	58.2C	1.01886e+09	1.1946e+09	9.00262e+08	9.2132e+08	8.89098e+08	1	1.13	1.05	1.04	1.1	ACAA2	0.194478	0.178942	0.162379	stability	FALSE	FALSE
IPI00873829.1	ACAA2	P0101908C	16	49	60.1C	7.90159e+08	1.03209e+09	1.02185e+09	8.62875e+08	8.37036e+08	1	1.09	1.08	1.07	1.05	ACAA2	0.194478	0.178942	0.162379	stability	FALSE	FALSE
IPI00873829.1	ACAA2	P0101918C	16	47	62.4C	7.35523e+08	1.01259e+09	1.08163e+09	8.46702e+08	1088272014	1	1.09	1.07	1.03	1.02	ACAA2	0.194478	0.178942	0.162379	stability	FALSE	FALSE
IPI00873829.1	ACAA2	P0101918C	16	47	63.9C	5.87888e+08	7.4468e+08	8.49285e+08	8.1045e+08	9.45151e+08	1	1.14	1.1	1.11	1.09	ACAA2	0.194478	0.178942	0.162379	stability	FALSE	FALSE
IPI00396015.5	ACACA	P0101868C	43	75	42C	4.85089e+09	4.89192e+09	3.47342e+09	4.1647e+09	2.92959e+09	1	1.15	1.03	1.22	1.01	ACACA	0.248785	0.189579	0.453481	stability	FALSE	FALSE
IPI00396015.5	ACACA	P0101868C	43	75	44.1C	3.98287e+09	4.10147e+09	3.4516e+09	4.00036e+09	3.26967e+09	1	1.04	0.99	1.12	1.01	ACACA	0.248785	0.189579	0.453481	stability	FALSE	FALSE
IPI00396015.5	ACACA	P0101878C	29	42	46.2C	3.11906e+09	3.0141e+09	2.2496e+09	2.98031e+09	2.7434e+09	1	1.13	0.87	1.1	1	ACACA	0.248785	0.189579	0.453481	stability	FALSE	FALSE
IPI00396015.5	ACACA	P0101878C	29	42	48.1C	9.81162e+08	9.53049e+08	9.96143e+08	8.91607e+08	9.28432e+08	1	1.14	1.02	1	1.02	ACACA	0.248785	0.189579	0.453481	stability	FALSE	FALSE
IPI00396015.5	ACACA	P0101888C	4	4	50.4C	5.50126e+07	4.0286e+07	3.80413e+07	4.26591e+07	4.0502e+07	1	0.99	0.86	0.95	0.91	ACACA	0.248785	0.189579	0.453481	stability	FALSE	FALSE
IPI00396015.5	ACACA	P0101888C	4	4	51.9C	3.87922e+07	3.82129e+07	3.5481e+07	3.45935e+07	3.5059e+07	1	1.03	0.93	0.94	0.94	ACACA	0.248785	0.189579	0.453481	stability	FALSE	FALSE
IPI00872885.1	ACACB	P0101868C	2	2	42C	5.72813e+07	5.86828e+07	4.08969e+07	4.83196e+07	3.20292e+07	1	1.17	1.03	1.2	0.93						FALSE	FALSE
IPI00872885.1	ACACB	P0101868C	2	2	44.1C	4.9323e+07	4.85525e+07	3.84449e+07	4.38762e+07	3.78248e+07	1	0.99	0.89	0.99	0.95						FALSE	FALSE
IPI00872885.1	ACACB	P0101878C	1	1	46.2C	1.77219e+07	1.47016e+07	9.12828e+06	1.63583e+07	1.31905e+07	1	0.97	0.62	1.07	0.85						FALSE	FALSE
IPI00872885.1	ACACB	P0101878C	1	1	48.1C	4.74823e+06	5.42579e+06	5.9603e+06	5.25866e+06	4.5811e+06	1	1.34	1.26	1.22	1.04						FALSE	FALSE
IPI00914926.1	ACAD10	P0101868C	7	8	42C	5.18364e+08	4.94113e+08	3.54892e+08	3.57857e+08	3.05264e+08	1	1.09	0.99	0.98	0.98	ACAD10	0.247925	0.213647	0.237244	expression/solubility	FALSE	FALSE
IPI00914926.1	ACAD10	P0101868C	7	8	44.1C	4.11592e+08	4.08669e+08	3.65012e+08	3.56466e+08	3.31867e+08	1	1	1.02	0.96	1	ACAD10	0.247925	0.213647	0.237244	expression/solubility	FALSE	FALSE
IPI00914926.1	ACAD10	P0101878C	9	11	46.2C	6.40891e+08	5.85131e+08	5.62102e+08	5.28056e+08	5.28064e+08	1	1.06	1.06	0.95	0.94	ACAD10	0.247925	0.213647	0.237244	expression/solubility	FALSE	FALSE
IPI00914926.1	ACAD10	P0101878C	9	11	48.1C	4.59725e+08	3.95397e+08	4.10153e+08	3.9101e+08	3.99371e+08	1	1.01	0.9	0.94	0.94	ACAD10	0.247925	0.213647	0.237244	expression/solubility	FALSE	FALSE
IPI00914926.1	ACAD10	P0101888C	2	3	50.4C	2.11995e+07	2.06516e+07	2.04871e+07	2.17113e+07	2.36014e+07	1	1.32	1.2	1.25	1.38	ACAD10	0.247925	0.213647	0.237244	expression/solubility	FALSE	FALSE
IPI00914926.1	ACAD10	P0101888C	2	3	51.9C	1.08533e+07	1.23952e+07	1.07694e+07	1.12895e+07	1.21625e+07	1	1.19	1.01	1.09	1.16	ACAD10	0.247925	0.213647	0.237244	expression/solubility	FALSE	FALSE
IPI00420065.3	ACAD11	P0101868C	4	4	42C	1.74068e+08	1.57033e+08	1.12119e+08	1.41123e+08	1.09762e+08	1	1.03	0.93	1.15	1.05	ACAD11	0.27529	0.230715	0.288772	expression/solubility	FALSE	FALSE
IPI00420065.3	ACAD11	P0101868C	4	4	44.1C	1.38725e+08	1.528e+08	1.25237e+08	1.36159e+08	1.2131e+08	1	1.11	1.03	1.09	1.08	ACAD11	0.27529	0.230715	0.288772	expression/solubility	FALSE	FALSE
IPI00420065.3	ACAD11	P0101878C	3	3	46.2C	8.2247e+07	7.45702e+07	6.05392e+07	7.91162e+07	8.0998e+07	1	1.06	0.89	1.11	1.12	ACAD11	0.27529	0.230715	0.288772	expression/solubility	FALSE	FALSE
IPI00420065.3	ACAD11	P0101878C	3	3	48.1C	5.16609e+07	5.30899e+07	5.32336e+07	5.04151e+07	5.5653e+07	1	1.21	1.04	1.07	1.16	ACAD11	0.27529	0.230715	0.288772	expression/solubility	FALSE	FALSE
IPI00420065.3	ACAD11	P0101888C	2	2	50.4C	3.08219e+07	2.44635e+07	2.26151e+07	2.6044e+07	2.47794e+07	1	1.07	0.91	1.03	1	ACAD11	0.27529	0.230715	0.288772	expression/solubility	FALSE	FALSE
IPI00420065.3	ACAD11	P0101888C	2	2	51.9C	1.61298e+07	1.80852e+07	1.51779e+07	1.71637e+07	1.6826e+07	1	1.17	0.96	1.12	1.08	ACAD11	0.27529	0.230715	0.288772	expression/solubility	FALSE	FALSE
IPI00871188.1	ACAD11	P0101868C	3	3	42C	5.96628e+07	5.48392e+07	3.53434e+07	4.32374e+07	3.43702e+07	1	1.05	0.86	1.03	0.96	ACAD11	0.27529	0.230715	0.288772	expression/solubility	FALSE	FALSE
IPI00871188.1	ACAD11	P0101868C	3	3	44.1C	4.43746e+07	4.62464e+07	4.13617e+07	4.11964e+07	3.84974e+07	1	1.05	1.07	1.03	1.07	ACAD11	0.27529	0.230715	0.288772	expression/solubility	FALSE	FALSE
IPI00747159.1	ACAD8	P0101868C	5	5	42C	4.174e+08	3.42797e+08	2.77405e+08	2.98138e+08	2.54096e+08	1	0.94	0.96	1.02	1.01	ACAD8	0.931494	0.487606	1.76057	stability	FALSE	FALSE
IPI00747159.1	ACAD8	P0101868C	5	5	44.1C	3.57833e+08	3.56085e+08	3.12778e+08	3.05521e+08	3.02135e+08	1	1	1	0.95	1.04	ACAD8	0.931494	0.487606	1.76057	stability	FALSE	FALSE
IPI00747159.1	ACAD8	P0101878C	6	8	46.2C	7.08388e+08	6.24852e+08	5.90093e+08	6.19188e+08	6.19198e+08	1	1.03	1	1.01	1	ACAD8	0.931494	0.487606	1.76057	stability	FALSE	FALSE
IPI00747159.1	ACAD8	P0101878C	6	8	48.1C	6.20095e+08	5.54639e+08	5.59031e+08	5.29029e+08	5.57946e+08	1	1.05	0.91	0.94	0.97	ACAD8	0.931494	0.487606	1.76057	stability	FALSE	FALSE
IPI00747159.1	ACAD8	P0101888C	6	8	50.4C	1.53781e+08	1.2887e+08	1.38906e+08	1.50357e+08	1.34047e+08	1	1.13	1.12	1.19	1.08	ACAD8	0.931494	0.487606	1.76057	stability	FALSE	FALSE
IPI00747159.1	ACAD8	P0101888C	6	8	51.9C	1.32818e+08	1.28844e+08	1.25246e+08	1.2057e+08	1.22352e+08	1	1.01	0.96	0.95	0.95	ACAD8	0.931494	0.487606	1.76057	stability	FALSE	FALSE
IPI00747159.1	ACAD8	P0101898C	4	4	54C	4.09962e+07	9.48873e+07	6.57355e+07	5.56392e+07	5.58982e+07	1	1.08	1.07	1.02	1.09	ACAD8	0.931494	0.487606	1.76057	stability	FALSE	FALSE
IPI00747159.1	ACAD8	P0101898C	4	4	56.1C	4.29605e+07	6.66601e+07	4.30131e+07	3.98333e+07	4.49024e+07	1	1.04	0.95	0.88	0.93	ACAD8	0.931494	0.487606	1.76057	stability	FALSE	FALSE
IPI00747159.1	ACAD8	P0101908C	4	5	58.2C	5.56808e+07	7.24786e+07	4.22277e+07	4.50584e+07	4.28167e+07	1	1.26	0.9	0.93	0.97	ACAD8	0.931494	0.487606	1.76057	stability	FALSE	FALSE
IPI00747159.1	ACAD8	P0101908C	4	5	60.1C	2.33647e+07	4.87657e+07	2.51685e+07	2.15632e+07	2.26896e+07	1	1.74	0.9	0.9	0.96	ACAD8	0.931494	0.487606	1.76057	stability	FALSE	FALSE
IPI00747159.1	ACAD8	P0101918C	1	1	62.4C	1.52128e+07	2.18889e+07	2.2243e+07	1.61617e+07	2.16858e+07	1	1.13	1.06	0.95	0.98	ACAD8	0.931494	0.487606	1.76057	stability	FALSE	FALSE
IPI00747159.1	ACAD8	P0101918C	1	1	63.9C	1.24946e+07	1.39207e+07	1.43686e+07	1.4607e+07	1.67146e+07	1	1.01	0.87	0.94	0.9	ACAD8	0.931494	0.487606	1.76057	stability	FALSE	FALSE
IPI00152981.1	ACAD9	P0101868C	20	31	42C	3.48721e+09	3.03096e+09	2.41444e+09	2.64427e+09	2.25245e+09	1	0.99	1	1.08	1.08	ACAD9	0.206032	0.138602	0.872688	expression/solubility	FALSE	FALSE
IPI00152981.1	ACAD9	P0101868C	20	31	44.1C	2.75249e+09	2.87841e+09	2.55452e+09	2.70873e+09	2.4724e+09	1	1.05	1.06	1.09	1.11	ACAD9	0.206032	0.138602	0.872688	expression/solubility	FALSE	FALSE
IPI00152981.1	ACAD9	P0101878C	23	37	46.2C	2.70607e+09	2.46001e+09	2.28582e+09	2.51006e+09	2.48727e+09	1	1.06	1.02	1.07	1.05	ACAD9	0.206032	0.138602	0.872688	expression/solubility	FALSE	FALSE
IPI00152981.1	ACAD9	P0101878C	23	37	48.1C	2.1684e+09	1.93065e+09	2.31165e+09	2.08819e+09	2.10278e+09	1	1.05	1.07	1.06	1.05	ACAD9	0.206032	0.138602	0.872688	expression/solubility	FALSE	FALSE
IPI00152981.1	ACAD9	P0101888C	20	30	50.4C	9.11334e+08	6.67083e+08	7.22286e+08	7.81232e+08	7.86119e+08	1	0.99	0.98	1.05	1.07	ACAD9	0.206032	0.138602	0.872688	expression/solubility	FALSE	FALSE
IPI00152981.1	ACAD9	P0101888C	20	30	51.9C	5.8384e+08	5.75039e+08	6.13994e+08	5.73727e+08	6.36252e+08	1	1.03	1.07	1.03	1.13	ACAD9	0.206032	0.138602	0.872688	expression/solubility	FALSE	FALSE
IPI00152981.1	ACAD9	P0101898C	16	23	54C	2.67028e+08	5.64325e+08	3.48753e+08	3.47405e+08	3.34624e+08	1	0.99	0.87	0.97	1	ACAD9	0.206032	0.138602	0.872688	expression/solubility	FALSE	FALSE
IPI00152981.1	ACAD9	P0101898C	16	23	56.1C	2.51506e+08	4.29166e+08	2.75133e+08	2.81667e+08	3.00397e+08	1	1.14	1.04	1.07	1.07	ACAD9	0.206032	0.138602	0.872688	expression/solubility	FALSE	FALSE
IPI00152981.1	ACAD9	P0101908C	17	31	58.2C	5.13389e+08	5.78321e+08	4.0135e+08	4.23011e+08	4.24958e+08	1	1.09	0.93	0.95	1.04	ACAD9	0.206032	0.138602	0.872688	expression/solubility	FALSE	FALSE
IPI00152981.1	ACAD9	P0101908C	17	31	60.1C	2.8909e+08	3.43925e+08	3.40406e+08	2.89038e+08	2.88493e+08	1	0.99	0.98	0.98	0.99	ACAD9	0.206032	0.138602	0.872688	expression/solubility	FALSE	FALSE
IPI00152981.1	ACAD9	P0101918C	6	7	62.4C	1.77137e+08	2.24124e+08	2.31546e+08	1.91987e+08	2.60746e+08	1	1	0.95	0.97	1.01	ACAD9	0.206032	0.138602	0.872688	expression/solubility	FALSE	FALSE
IPI00152981.1	ACAD9	P0101918C	6	7	63.9C	7.52483e+07	9.89704e+07	1.02817e+08	1.06824e+08	1.26047e+08	1	1.19	1.04	1.15	1.13	ACAD9	0.206032	0.138602	0.872688	expression/solubility	FALSE	FALSE
IPI00513827.3	ACADM	P0101868C	14	32	42C	3.73756e+09	3.26769e+09	2.39759e+09	2.77132e+09	2.28464e+09	1	1	0.93	1.06	1.02	ACADM	0.898197	0.875001	0.0561287	stability	FALSE	FALSE
IPI00513827.3	ACADM	P0101868C	14	32	44.1C	2.89948e+09	3.11489e+09	2.77438e+09	2.82888e+09	2.56547e+09	1	1.08	1.1	1.08	1.09	ACADM	0.898197	0.875001	0.0561287	stability	FALSE	FALSE
IPI00513827.3	ACADM	P0101878C	15	34	46.2C	2.54116e+09	2.42381e+09	2.17691e+09	2.46343e+09	2.38915e+09	1	1.11	1.03	1.12	1.07	ACADM	0.898197	0.875001	0.0561287	stability	FALSE	FALSE
IPI00513827.3	ACADM	P0101878C	15	34	48.1C	2.20157e+09	2.10311e+09	2.11483e+09	2.05085e+09	2.17117e+09	1	1.12	0.97	1.02	1.06	ACADM	0.898197	0.875001	0.0561287	stability	FALSE	FALSE
IPI00513827.3	ACADM	P0101888C	14	40	50.4C	1.13751e+09	9.19428e+08	9.54413e+08	1.10615e+09	9.87573e+08	1	1.09	1.04	1.19	1.08	ACADM	0.898197	0.875001	0.0561287	stability	FALSE	FALSE
IPI00513827.3	ACADM	P0101888C	14	40	51.9C	8.8721e+08	9.30021e+08	9.09383e+08	9.11471e+08	8.6541e+08	1	1.09	1.05	1.08	1.01	ACADM	0.898197	0.875001	0.0561287	stability	FALSE	FALSE
IPI00513827.3	ACADM	P0101898C	13	32	54C	4.1049e+08	9.28885e+08	6.16971e+08	5.85194e+08	5.41258e+08	1	1.06	1	1.07	1.05	ACADM	0.898197	0.875001	0.0561287	stability	FALSE	FALSE
IPI00513827.3	ACADM	P0101898C	13	32	56.1C	3.70551e+08	6.69836e+08	4.18038e+08	423712046	4.52945e+08	1	1.21	1.08	1.09	1.09	ACADM	0.898197	0.875001	0.0561287	stability	FALSE	FALSE
IPI00513827.3	ACADM	P0101908C	12	29	58.2C	5.30312e+08	6.50617e+08	4.05056e+08	4.6755e+08	4.67346e+08	1	1.19	0.91	1.02	1.11	ACADM	0.898197	0.875001	0.0561287	stability	FALSE	FALSE
IPI00513827.3	ACADM	P0101908C	12	29	60.1C	1.53637e+08	3.18137e+08	1.77747e+08	1.67208e+08	1.81285e+08	1	1.73	0.96	1.06	1.17	ACADM	0.898197	0.875001	0.0561287	stability	FALSE	FALSE
IPI00513827.3	ACADM	P0101918C	2	2	62.4C	1.81589e+07	2.61141e+07	2.46441e+07	2.33278e+07	3.48738e+07	1	1.13	0.98	1.15	1.32	ACADM	0.898197	0.875001	0.0561287	stability	FALSE	FALSE
IPI00513827.3	ACADM	P0101918C	2	2	63.9C	9.64618e+06	9.55236e+06	1.13603e+07	9.81284e+06	1.3651e+07	1	0.89	0.89	0.82	0.96	ACADM	0.898197	0.875001	0.0561287	stability	FALSE	FALSE
IPI00027701.3	ACADS	P0101868C	10	16	42C	1.80948e+09	1.609e+09	1.26508e+09	1.31904e+09	1.13665e+09	1	1.02	1.01	1.04	1.05	ACADS	0.544358	0.544358	0	stability	FALSE	FALSE
IPI00027701.3	ACADS	P0101868C	10	16	44.1C	1.57311e+09	1.63853e+09	1.4528e+09	1.51928e+09	1.41156e+09	1	1.05	1.06	1.07	1.11	ACADS	0.544358	0.544358	0	stability	FALSE	FALSE
IPI00027701.3	ACADS	P0101878C	10	17	46.2C	1.09347e+09	1.08029e+09	9.85188e+08	1.03917e+09	1.04378e+09	1	1.15	1.09	1.1	1.09	ACADS	0.544358	0.544358	0	stability	FALSE	FALSE
IPI00027701.3	ACADS	P0101878C	10	17	48.1C	9.28388e+08	8.75154e+08	9.56817e+08	8.86484e+08	9.23186e+08	1	1.11	1.04	1.05	1.07	ACADS	0.544358	0.544358	0	stability	FALSE	FALSE
IPI00027701.3	ACADS	P0101888C	10	20	50.4C	4.80725e+08	3.90634e+08	4.23176e+08	4.38439e+08	4.08733e+08	1	1.1	1.09	1.11	1.06	ACADS	0.544358	0.544358	0	stability	FALSE	FALSE
IPI00027701.3	ACADS	P0101888C	10	20	51.9C	3.67573e+08	3.81416e+08	3.58694e+08	3.67607e+08	3.66861e+08	1	1.08	1	1.05	1.03	ACADS	0.544358	0.544358	0	stability	FALSE	FALSE
IPI00027701.3	ACADS	P0101898C	9	15	54C	1.9013e+08	4.89168e+08	3.13136e+08	2.74748e+08	2.59361e+08	1	1.21	1.1	1.08	1.09	ACADS	0.544358	0.544358	0	stability	FALSE	FALSE
IPI00027701.3	ACADS	P0101898C	9	15	56.1C	1.42773e+08	2.59408e+08	1.41204e+08	1.48838e+08	1.72287e+08	1	1.22	0.94	0.99	1.08	ACADS	0.544358	0.544358	0	stability	FALSE	FALSE
IPI00027701.3	ACADS	P0101908C	6	9	58.2C	7.9662e+07	1.01947e+08	5.88031e+07	6.73237e+07	6.39466e+07	1	1.24	0.88	0.97	1.01	ACADS	0.544358	0.544358	0	stability	FALSE	FALSE
IPI00027701.3	ACADS	P0101908C	6	9	60.1C	4.42343e+07	6.5137e+07	5.22493e+07	4.50329e+07	4.40997e+07	1	1.23	0.98	0.99	0.98	ACADS	0.544358	0.544358	0	stability	FALSE	FALSE
IPI00027701.3	ACADS	P0101918C	3	3	62.4C	5.46848e+07	7.99569e+07	6.85473e+07	6.19746e+07	8.70668e+07	1	1.15	0.91	1.02	1.09	ACADS	0.544358	0.544358	0	stability	FALSE	FALSE
IPI00027701.3	ACADS	P0101918C	3	3	63.9C	2.57584e+07	3.48586e+07	3.51324e+07	3.65707e+07	4.62151e+07	1	1.22	1.03	1.15	1.21	ACADS	0.544358	0.544358	0	stability	FALSE	FALSE
IPI00024623.3	ACADSB	P0101868C	16	36	42C	3.80325e+09	3.44781e+09	2.41954e+09	2.99957e+09	2.46044e+09	1	1.04	0.92	1.12	1.08	ACADSB	0.59891	0.59891	0	stability	FALSE	FALSE
IPI00024623.3	ACADSB	P0101868C	16	36	44.1C	2.77073e+09	3.17711e+09	2.87527e+09	2.85541e+09	2.65944e+09	1	1.15	1.19	1.15	1.19	ACADSB	0.59891	0.59891	0	stability	FALSE	FALSE
IPI00024623.3	ACADSB	P0101878C	18	59	46.2C	5.11712e+09	4.8293e+09	4.18641e+09	4.97653e+09	4.83317e+09	1	1.1	0.99	1.12	1.08	ACADSB	0.59891	0.59891	0	stability	FALSE	FALSE
IPI00024623.3	ACADSB	P0101878C	18	59	48.1C	4.23239e+09	4.28477e+09	4.56895e+09	4.3318e+09	4.05535e+09	1	1.19	1.09	1.13	1.03	ACADSB	0.59891	0.59891	0	stability	FALSE	FALSE
IPI00024623.3	ACADSB	P0101888C	17	37	50.4C	1.03812e+09	9.42553e+08	9.14713e+08	1.04617e+09	9.1275e+08	1	1.23	1.09	1.23	1.09	ACADSB	0.59891	0.59891	0	stability	FALSE	FALSE
IPI00024623.3	ACADSB	P0101888C	17	37	51.9C	7.12333e+08	8.0468e+08	7.50114e+08	7.944e+08	7.56145e+08	1	1.18	1.08	1.17	1.1	ACADSB	0.59891	0.59891	0	stability	FALSE	FALSE
IPI00024623.3	ACADSB	P0101898C	14	30	54C	4.76469e+08	1.28581e+09	7.74253e+08	7.47969e+08	7.1733e+08	1	1.26	1.08	1.18	1.2	ACADSB	0.59891	0.59891	0	stability	FALSE	FALSE
IPI00024623.3	ACADSB	P0101898C	14	30	56.1C	3.3668e+08	6.95403e+08	3.75252e+08	3.85054e+08	4.18007e+08	1	1.38	1.06	1.09	1.11	ACADSB	0.59891	0.59891	0	stability	FALSE	FALSE
IPI00024623.3	ACADSB	P0101908C	12	25	58.2C	4.3004e+08	4.80285e+08	3.41216e+08	3.78411e+08	3.66003e+08	1	1.08	0.95	1.01	1.07	ACADSB	0.59891	0.59891	0	stability	FALSE	FALSE
IPI00024623.3	ACADSB	P0101908C	12	25	60.1C	2.49661e+08	3.61736e+08	3.13268e+08	2.6901e+08	2.74888e+08	1	1.21	1.05	1.05	1.09	ACADSB	0.59891	0.59891	0	stability	FALSE	FALSE
IPI00024623.3	ACADSB	P0101918C	10	14	62.4C	4.59242e+08	5.87932e+08	6.04434e+08	5.49527e+08	7.29096e+08	1	1.01	0.95	1.07	1.09	ACADSB	0.59891	0.59891	0	stability	FALSE	FALSE
IPI00024623.3	ACADSB	P0101918C	10	14	63.9C	2.71717e+08	3.52215e+08	3.90042e+08	4.00865e+08	4.82377e+08	1	1.17	1.09	1.19	1.2	ACADSB	0.59891	0.59891	0	stability	FALSE	FALSE
IPI00028031.2	ACADVL	P0101868C	18	43	42C	3.62731e+09	3.19832e+09	2.43032e+09	2.71724e+09	2.27362e+09	1	1.01	0.97	1.07	1.04	ACADVL	0.387598	0.255515	1.01127	stability	FALSE	FALSE
IPI00028031.2	ACADVL	P0101868C	18	43	44.1C	2.96508e+09	3.02265e+09	2.7451e+09	2.77084e+09	2.62572e+09	1	1.03	1.06	1.04	1.09	ACADVL	0.387598	0.255515	1.01127	stability	FALSE	FALSE
IPI00028031.2	ACADVL	P0101878C	18	40	46.2C	3.65266e+09	3.2901e+09	3.10184e+09	3.39062e+09	3.43765e+09	1	1.05	1.02	1.07	1.07	ACADVL	0.387598	0.255515	1.01127	stability	FALSE	FALSE
IPI00028031.2	ACADVL	P0101878C	18	40	48.1C	2.83263e+09	2.78907e+09	2.95002e+09	2.87495e+09	2.8415e+09	1	1.16	1.05	1.12	1.08	ACADVL	0.387598	0.255515	1.01127	stability	FALSE	FALSE
IPI00028031.2	ACADVL	P0101888C	18	43	50.4C	1.10189e+09	8.41723e+08	8.85878e+08	1.00598e+09	9.32511e+08	1	1.03	1	1.11	1.05	ACADVL	0.387598	0.255515	1.01127	stability	FALSE	FALSE
IPI00028031.2	ACADVL	P0101888C	18	43	51.9C	7.62883e+08	7.94729e+08	7.89885e+08	8.151e+08	7.69028e+08	1	1.09	1.06	1.12	1.04	ACADVL	0.387598	0.255515	1.01127	stability	FALSE	FALSE
IPI00028031.2	ACADVL	P0101898C	20	39	54C	4.84433e+08	1.11916e+09	7.92494e+08	7.18885e+08	6.73078e+08	1	1.08	1.09	1.11	1.11	ACADVL	0.387598	0.255515	1.01127	stability	FALSE	FALSE
IPI00028031.2	ACADVL	P0101898C	20	39	56.1C	4.91223e+08	7.6038e+08	5.17963e+08	5.23915e+08	5.58273e+08	1	1.04	1.01	1.01	1.01	ACADVL	0.387598	0.255515	1.01127	stability	FALSE	FALSE
IPI00028031.2	ACADVL	P0101908C	19	42	58.2C	5.37549e+08	6.03753e+08	4.6438e+08	4.76114e+08	4.57951e+08	1	1.09	1.03	1.02	1.07	ACADVL	0.387598	0.255515	1.01127	stability	FALSE	FALSE
IPI00028031.2	ACADVL	P0101908C	19	42	60.1C	2.74599e+08	4.16769e+08	3.06523e+08	2.73851e+08	2.85273e+08	1	1.27	0.93	0.97	1.03	ACADVL	0.387598	0.255515	1.01127	stability	FALSE	FALSE
IPI00028031.2	ACADVL	P0101918C	13	14	62.4C	2.91836e+08	3.9652e+08	3.82031e+08	3.40122e+08	5.02671e+08	1	1.07	0.95	1.05	1.18	ACADVL	0.387598	0.255515	1.01127	stability	FALSE	FALSE
IPI00028031.2	ACADVL	P0101918C	13	14	63.9C	9.56895e+07	1.09556e+08	1.13594e+08	1.17425e+08	1.71551e+08	1	1.03	0.9	0.99	1.21	ACADVL	0.387598	0.255515	1.01127	stability	FALSE	FALSE
IPI00014264.5	ACAP2	P0101868C	11	18	42C	1.20138e+09	1.05605e+09	8.16305e+08	8.49796e+08	7.21725e+08	1	1	0.98	1.01	1	ACAP2	0.0599944	0.0597456	0.00448836	stability	FALSE	FALSE
IPI00014264.5	ACAP2	P0101868C	11	18	44.1C	9.35623e+08	9.6366e+08	8.14612e+08	8.37116e+08	7.71001e+08	1	1.04	1	0.99	1.02	ACAP2	0.0599944	0.0597456	0.00448836	stability	FALSE	FALSE
IPI00014264.5	ACAP2	P0101878C	8	15	46.2C	6.80891e+08	5.64874e+08	5.52075e+08	5.70963e+08	5.88021e+08	1	0.97	0.98	0.97	0.98	ACAP2	0.0599944	0.0597456	0.00448836	stability	FALSE	FALSE
IPI00014264.5	ACAP2	P0101878C	8	15	48.1C	3.95951e+08	3.25717e+08	3.73421e+08	3.44732e+08	3.60455e+08	1	0.97	0.95	0.96	0.98	ACAP2	0.0599944	0.0597456	0.00448836	stability	FALSE	FALSE
IPI00014264.5	ACAP2	P0101888C	4	4	50.4C	7.55172e+07	5.02016e+07	5.62691e+07	5.44772e+07	5.67096e+07	1	0.9	0.92	0.88	0.93	ACAP2	0.0599944	0.0597456	0.00448836	stability	FALSE	FALSE
IPI00014264.5	ACAP2	P0101888C	4	4	51.9C	3.08074e+07	2.74648e+07	2.76799e+07	2.93919e+07	3.18415e+07	1	0.93	0.92	1	1.07	ACAP2	0.0599944	0.0597456	0.00448836	stability	FALSE	FALSE
IPI00550459.2	ACAP3	P0101868C	1	1	42C	6.81221e+07	7.09951e+07	4.50199e+07	4.93819e+07	4.19923e+07	1	1.19	0.95	1.03	1.03						FALSE	FALSE
IPI00550459.2	ACAP3	P0101868C	1	1	44.1C	3.9592e+07	4.17017e+07	3.24263e+07	3.6733e+07	3.29372e+07	1	1.06	0.94	1.03	1.03						FALSE	FALSE
IPI00030363.1	ACAT1	P0101868C	13	42	42C	4.34324e+09	3.76187e+09	2.81856e+09	3.1873e+09	2.63399e+09	1	0.99	0.94	1.05	1.01	ACAT1	2.65616	1.235	2.33071	stability	FALSE	FALSE
IPI00030363.1	ACAT1	P0101868C	13	42	44.1C	3.3543e+09	3.53865e+09	3.15171e+09	3.2581e+09	2.93258e+09	1	1.06	1.08	1.08	1.08	ACAT1	2.65616	1.235	2.33071	stability	FALSE	FALSE
IPI00030363.1	ACAT1	P0101878C	14	42	46.2C	3.29742e+09	3.07685e+09	2.86849e+09	3.07629e+09	3.11023e+09	1	1.09	1.05	1.08	1.08	ACAT1	2.65616	1.235	2.33071	stability	FALSE	FALSE
IPI00030363.1	ACAT1	P0101878C	14	42	48.1C	2.7442e+09	2.63021e+09	2.76995e+09	2.62961e+09	2.69366e+09	1	1.13	1.01	1.05	1.06	ACAT1	2.65616	1.235	2.33071	stability	FALSE	FALSE
IPI00030363.1	ACAT1	P0101888C	19	68	50.4C	1.98121e+09	1.57334e+09	1.63882e+09	1.83049e+09	1629430624	1	1.07	1.02	1.13	1.02	ACAT1	2.65616	1.235	2.33071	stability	FALSE	FALSE
IPI00030363.1	ACAT1	P0101888C	19	68	51.9C	1.43016e+09	1.55787e+09	1.47514e+09	1.57599e+09	1.41678e+09	1	1.14	1.05	1.16	1.03	ACAT1	2.65616	1.235	2.33071	stability	FALSE	FALSE
IPI00030363.1	ACAT1	P0101898C	16	47	54C	7.15561e+08	1.84408e+09	1.15222e+09	1.06623e+09	9.66793e+08	1	1.21	1.07	1.12	1.08	ACAT1	2.65616	1.235	2.33071	stability	FALSE	FALSE
IPI00030363.1	ACAT1	P0101898C	16	47	56.1C	4.62362e+08	9.20443e+08	3.86104e+08	4.21984e+08	5.1146e+08	1	1.33	0.8	0.87	0.99	ACAT1	2.65616	1.235	2.33071	stability	FALSE	FALSE
IPI00030363.1	ACAT1	P0101908C	6	8	58.2C	3.77409e+08	4.65426e+08	1.30538e+08	1.73097e+08	2.71348e+08	1	1.19	0.41	0.53	0.9	ACAT1	2.65616	1.235	2.33071	stability	FALSE	FALSE
IPI00030363.1	ACAT1	P0101908C	6	8	60.1C	3.61364e+07	5.31729e+07	2.85125e+07	2.8695e+07	3.75747e+07	1	1.23	0.66	0.78	1.03	ACAT1	2.65616	1.235	2.33071	stability	FALSE	FALSE
IPI00291419.5	ACAT2	P0101868C	15	46	42C	2.67419e+09	2.37041e+09	1.53269e+09	1.92608e+09	1.52341e+09	1	1.01	0.83	1.03	0.95	ACAT2	0.553787	0.549715	0.0153744	expression/solubility	FALSE	FALSE
IPI00291419.5	ACAT2	P0101868C	15	46	44.1C	1.78256e+09	2.03395e+09	1.70213e+09	1.84819e+09	1.59605e+09	1	1.15	1.09	1.15	1.11	ACAT2	0.553787	0.549715	0.0153744	expression/solubility	FALSE	FALSE
IPI00291419.5	ACAT2	P0101878C	14	60	46.2C	2.13668e+09	2.13674e+09	1.8435e+09	2.00319e+09	2.00946e+09	1	1.16	1.04	1.08	1.07	ACAT2	0.553787	0.549715	0.0153744	expression/solubility	FALSE	FALSE
IPI00291419.5	ACAT2	P0101878C	14	60	48.1C	1.78578e+09	1.78563e+09	1.8396e+09	1.68941e+09	1.80008e+09	1	1.18	1.04	1.04	1.09	ACAT2	0.553787	0.549715	0.0153744	expression/solubility	FALSE	FALSE
IPI00291419.5	ACAT2	P0101888C	17	63	50.4C	1.15303e+09	1.10252e+09	1.03344e+09	1.1169e+09	1.00155e+09	1	1.29	1.11	1.18	1.08	ACAT2	0.553787	0.549715	0.0153744	expression/solubility	FALSE	FALSE
IPI00291419.5	ACAT2	P0101888C	17	63	51.9C	9.28077e+08	9.92513e+08	9.53338e+08	9.55278e+08	9.1285e+08	1	1.11	1.05	1.08	1.02	ACAT2	0.553787	0.549715	0.0153744	expression/solubility	FALSE	FALSE
IPI00291419.5	ACAT2	P0101898C	16	65	54C	4.92106e+08	1.26625e+09	7.60753e+08	6.59853e+08	6.25343e+08	1	1.21	1.03	1	1.01	ACAT2	0.553787	0.549715	0.0153744	expression/solubility	FALSE	FALSE
IPI00291419.5	ACAT2	P0101898C	16	65	56.1C	5.71539e+08	9.33158e+08	5.79979e+08	5.86861e+08	6.46786e+08	1	1.09	0.97	0.98	1.01	ACAT2	0.553787	0.549715	0.0153744	expression/solubility	FALSE	FALSE
IPI00291419.5	ACAT2	P0101908C	18	69	58.2C	1.00537e+09	1.22085e+09	8.38838e+08	9.18378e+08	8.62439e+08	1	1.18	0.99	1.05	1.08	ACAT2	0.553787	0.549715	0.0153744	expression/solubility	FALSE	FALSE
IPI00291419.5	ACAT2	P0101908C	18	69	60.1C	7.01164e+08	9.61665e+08	8.72041e+08	7.48115e+08	7.65156e+08	1	1.15	1.04	1.04	1.08	ACAT2	0.553787	0.549715	0.0153744	expression/solubility	FALSE	FALSE
IPI00291419.5	ACAT2	P0101918C	16	36	62.4C	3.50224e+08	5.47176e+08	4.78718e+08	4.39154e+08	5.86452e+08	1	1.23	0.99	1.13	1.15	ACAT2	0.553787	0.549715	0.0153744	expression/solubility	FALSE	FALSE
IPI00291419.5	ACAT2	P0101918C	16	36	63.9C	1.43005e+08	1.91979e+08	1.98315e+08	2.0126e+08	2.79934e+08	1	1.21	1.05	1.14	1.32	ACAT2	0.553787	0.549715	0.0153744	expression/solubility	FALSE	FALSE
IPI00009315.6	ACBD3	P0101868C	16	38	42C	3.15866e+09	2.8156e+09	2.20418e+09	2.23898e+09	1.95833e+09	1	1.02	1.01	1.01	1.03	ACBD3	0.288736	0.152994	1.39426	stability	FALSE	FALSE
IPI00009315.6	ACBD3	P0101868C	16	38	44.1C	2.55636e+09	2.54856e+09	2.36319e+09	2.35571e+09	2.16994e+09	1	1	1.06	1.02	1.05	ACBD3	0.288736	0.152994	1.39426	stability	FALSE	FALSE
IPI00009315.6	ACBD3	P0101878C	15	30	46.2C	1.87409e+09	1.61732e+09	1.66025e+09	1.56045e+09	1.64851e+09	1	1	1.07	0.96	1	ACBD3	0.288736	0.152994	1.39426	stability	FALSE	FALSE
IPI00009315.6	ACBD3	P0101878C	15	30	48.1C	1.30336e+09	1.10149e+09	1.27537e+09	1.17057e+09	1.16635e+09	1	0.99	0.98	0.99	0.97	ACBD3	0.288736	0.152994	1.39426	stability	FALSE	FALSE
IPI00009315.6	ACBD3	P0101888C	11	22	50.4C	6.43828e+08	5.10316e+08	5.56535e+08	5.4567e+08	5.42849e+08	1	1.07	1.07	1.03	1.05	ACBD3	0.288736	0.152994	1.39426	stability	FALSE	FALSE
IPI00009315.6	ACBD3	P0101888C	11	22	51.9C	2.46828e+08	2.37868e+08	2.32659e+08	2.39861e+08	2.54504e+08	1	1	0.96	1.02	1.07	ACBD3	0.288736	0.152994	1.39426	stability	FALSE	FALSE
IPI00009315.6	ACBD3	P0101898C	3	3	54C	1.28349e+07	2.21381e+07	1.64988e+07	1.45725e+07	1.32971e+07	1	0.81	0.86	0.85	0.83	ACBD3	0.288736	0.152994	1.39426	stability	FALSE	FALSE
IPI00009315.6	ACBD3	P0101898C	3	3	56.1C	6.9912e+06	8.26138e+06	7.64048e+06	8.18415e+06	9.17772e+06	1	0.79	1.04	1.11	1.17	ACBD3	0.288736	0.152994	1.39426	stability	FALSE	FALSE
IPI00604619.1	ACBD4	P0101868C	1	1	42C	4.41007e+07	3.34629e+07	2.46211e+07	2.96358e+07	2.14399e+07	1	0.87	0.81	0.96	0.81						FALSE	FALSE
IPI00604619.1	ACBD4	P0101868C	1	1	44.1C	3.00629e+07	2.65736e+07	1.92886e+07	2.18596e+07	1.93655e+07	1	0.89	0.73	0.81	0.8						FALSE	FALSE
IPI00186681.12	ACBD5	P0101868C	8	9	42C	9.62096e+08	6.53517e+08	6.87844e+08	5.7302e+08	5.19681e+08	1	0.78	1.03	0.85	0.9	ACBD5	0.848791	0.848791	0	stability	FALSE	FALSE
IPI00186681.12	ACBD5	P0101868C	8	9	44.1C	5.84026e+08	4.07227e+08	4.57846e+08	4.77308e+08	3.87842e+08	1	0.7	0.9	0.91	0.82	ACBD5	0.848791	0.848791	0	stability	FALSE	FALSE
IPI00186681.12	ACBD5	P0101878C	2	2	46.2C	1.08095e+08	5.32204e+07	6.84919e+07	6.20371e+07	6.23359e+07	1	0.57	0.76	0.66	0.66	ACBD5	0.848791	0.848791	0	stability	FALSE	FALSE
IPI00186681.12	ACBD5	P0101878C	2	2	48.1C	4.37401e+07	2.45511e+07	3.90604e+07	3.01332e+07	3.43817e+07	1	0.66	0.9	0.76	0.85	ACBD5	0.848791	0.848791	0	stability	FALSE	FALSE
IPI00186681.12	ACBD5	P0101888C	1	1	50.4C	1.19483e+07	6.25582e+06	6.70744e+06	8.65874e+06	9.87597e+06	1	0.71	0.7	0.88	1.03	ACBD5	0.848791	0.848791	0	stability	FALSE	FALSE
IPI00186681.12	ACBD5	P0101888C	1	1	51.9C	6.8163e+06	6.9613e+06	6.4797e+06	6.60656e+06	6.32519e+06	1	1.06	0.97	1.02	0.96	ACBD5	0.848791	0.848791	0	stability	FALSE	FALSE
IPI00031680.3	ACBD6	P0101868C	3	4	42C	1.48649e+08	1.2838e+08	1.07202e+08	1.07437e+08	1.02781e+08	1	0.99	1.04	1.03	1.15						FALSE	FALSE
IPI00031680.3	ACBD6	P0101868C	3	4	44.1C	9.05161e+07	8.66308e+07	7.92081e+07	8.24966e+07	7.69529e+07	1	0.96	1	1.01	1.05						FALSE	FALSE
IPI00031680.3	ACBD6	P0101878C	1	1	46.2C	4.04623e+06	2.80566e+06	3.53389e+06	3.19038e+06	3.38619e+06	1	0.81	1.05	0.91	0.95						FALSE	FALSE
IPI00031680.3	ACBD6	P0101878C	1	1	48.1C	2.17412e+06	2.18963e+06	2.84763e+06	2.12964e+06	2.65884e+06	1	1.18	1.32	1.08	1.32						FALSE	FALSE
IPI00872663.1	ACBD7	P0101868C	1	1	42C	1.82369e+08	1.46165e+08	1.28768e+08	1.09382e+08	1.00062e+08	1	0.92	1.02	0.85	0.91	ACBD7	0.616752	0.616392	0.000955343	stability	FALSE	FALSE
IPI00872663.1	ACBD7	P0101868C	1	1	44.1C	1.51989e+08	1.50124e+08	1.1558e+08	1.22718e+08	1.07725e+08	1	0.99	0.87	0.9	0.88	ACBD7	0.616752	0.616392	0.000955343	stability	FALSE	FALSE
IPI00872663.1	ACBD7	P0101898C	2	3	54C	3.28024e+07	7.17038e+07	5.38961e+07	4.3961e+07	4.11838e+07	1	1.02	1.1	1	1	ACBD7	0.616752	0.616392	0.000955343	stability	FALSE	FALSE
IPI00872663.1	ACBD7	P0101898C	2	3	56.1C	3.26973e+07	4.57062e+07	3.09788e+07	3.45849e+07	4.00693e+07	1	0.94	0.9	1.01	1.09	ACBD7	0.616752	0.616392	0.000955343	stability	FALSE	FALSE
IPI00872663.1	ACBD7	P0101908C	2	3	58.2C	3.09817e+07	3.56031e+07	3.33015e+07	2.96954e+07	2.47582e+07	1	1.11	1.28	1.1	1	ACBD7	0.616752	0.616392	0.000955343	stability	FALSE	FALSE
IPI00872663.1	ACBD7	P0101908C	2	3	60.1C	2.68001e+07	3.45544e+07	3.33536e+07	2.93001e+07	2.28879e+07	1	1.08	1.04	1.07	0.84	ACBD7	0.616752	0.616392	0.000955343	stability	FALSE	FALSE
IPI00872663.1	ACBD7	P0101918C	2	2	62.4C	1.26339e+07	2.48843e+07	2.97894e+07	1.86674e+07	2.4734e+07	1	1.55	1.71	1.33	1.34	ACBD7	0.616752	0.616392	0.000955343	stability	FALSE	FALSE
IPI00872663.1	ACBD7	P0101918C	2	2	63.9C	1.50996e+07	1.76131e+07	2.37388e+07	1.8881e+07	2.43528e+07	1	1.05	1.19	1.01	1.09	ACBD7	0.616752	0.616392	0.000955343	stability	FALSE	FALSE
IPI00465187.3	ACE2	P0101888C	2	3	50.4C	1.98163e+07	1.62163e+07	1.21921e+07	1.47736e+07	1.4108e+07	1	1.11	0.76	0.91	0.88						FALSE	FALSE
IPI00465187.3	ACE2	P0101888C	2	3	51.9C	1.36028e+07	1.18908e+07	1.11575e+07	1.10596e+07	1.15229e+07	1	0.91	0.84	0.85	0.88						FALSE	FALSE
IPI00007334.1	ACIN1	P0101868C	12	13	42C	8.46238e+08	7.92154e+08	5.42782e+08	5.81553e+08	4.27046e+08	1	1.07	0.93	0.98	0.84	ACIN1	0.912613	0.461839	2.00564	expression/solubility	FALSE	FALSE
IPI00007334.1	ACIN1	P0101868C	12	13	44.1C	7.01314e+08	8.07434e+08	6.26467e+08	6.12062e+08	4.85269e+08	1	1.16	1.02	0.97	0.85	ACIN1	0.912613	0.461839	2.00564	expression/solubility	FALSE	FALSE
IPI00007334.1	ACIN1	P0101878C	14	21	46.2C	8.02955e+08	7.83322e+08	6.45064e+08	7.16712e+08	6.24341e+08	1	1.14	0.97	1.03	0.89	ACIN1	0.912613	0.461839	2.00564	expression/solubility	FALSE	FALSE
IPI00007334.1	ACIN1	P0101878C	14	21	48.1C	6.30263e+08	7.4005e+08	7.01413e+08	5.93513e+08	5.67905e+08	1	1.38	1.12	1.04	0.97	ACIN1	0.912613	0.461839	2.00564	expression/solubility	FALSE	FALSE
IPI00007334.1	ACIN1	P0101888C	21	30	50.4C	5.5224e+08	5.17651e+08	4.78716e+08	5.17186e+08	4.09349e+08	1	1.27	1.07	1.14	0.92	ACIN1	0.912613	0.461839	2.00564	expression/solubility	FALSE	FALSE
IPI00007334.1	ACIN1	P0101888C	21	30	51.9C	4.84012e+08	5.40605e+08	4.6681e+08	5.23273e+08	4.08433e+08	1	1.16	0.99	1.13	0.87	ACIN1	0.912613	0.461839	2.00564	expression/solubility	FALSE	FALSE
IPI00007334.1	ACIN1	P0101898C	14	21	54C	1.94071e+08	4.35892e+08	2.89613e+08	3.03679e+08	2.14039e+08	1	1.05	1	1.17	0.88	ACIN1	0.912613	0.461839	2.00564	expression/solubility	FALSE	FALSE
IPI00007334.1	ACIN1	P0101898C	14	21	56.1C	1.75219e+08	2.59233e+08	1.94121e+08	1.96678e+08	1.80042e+08	1	0.99	1.06	1.07	0.92	ACIN1	0.912613	0.461839	2.00564	expression/solubility	FALSE	FALSE
IPI00007334.1	ACIN1	P0101908C	15	17	58.2C	2.59609e+08	2.8041e+08	2.65957e+08	2.16266e+08	1.79067e+08	1	1.05	1.22	0.96	0.87	ACIN1	0.912613	0.461839	2.00564	expression/solubility	FALSE	FALSE
IPI00007334.1	ACIN1	P0101908C	15	17	60.1C	2.01551e+08	2.43437e+08	2.55296e+08	2.15226e+08	2.07234e+08	1	1.01	1.06	1.04	1.02	ACIN1	0.912613	0.461839	2.00564	expression/solubility	FALSE	FALSE
IPI00007334.1	ACIN1	P0101918C	16	24	62.4C	3.14817e+08	4.15612e+08	4.15794e+08	3.5595e+08	4.69113e+08	1	1.04	0.96	1.02	1.02	ACIN1	0.912613	0.461839	2.00564	expression/solubility	FALSE	FALSE
IPI00007334.1	ACIN1	P0101918C	16	24	63.9C	2.73912e+08	3.13526e+08	3.74299e+08	3.73454e+08	4.1718e+08	1	1.03	1.04	1.1	1.03	ACIN1	0.912613	0.461839	2.00564	expression/solubility	FALSE	FALSE
IPI00394838.3	ACLY	P0101868C	58	199	42C	1.39069e+10	1.34065e+10	9.33479e+09	1.02966e+10	8.21704e+09	1	1.1	0.97	1.05	0.98	ACLY	1.34819	1.24938	0.149579	stability	FALSE	FALSE
IPI00394838.3	ACLY	P0101868C	58	199	44.1C	10690147575	1.19381e+10	1.00358e+10	1.10325e+10	9.67539e+09	1	1.12	1.07	1.15	1.12	ACLY	1.34819	1.24938	0.149579	stability	FALSE	FALSE
IPI00394838.3	ACLY	P0101878C	57	198	46.2C	1.24291e+10	1.32621e+10	1.03351e+10	1.28576e+10	1.24515e+10	1	1.24	1	1.2	1.14	ACLY	1.34819	1.24938	0.149579	stability	FALSE	FALSE
IPI00394838.3	ACLY	P0101878C	57	198	48.1C	8.85868e+09	8.57039e+09	1.07038e+10	8.95623e+09	9.8869e+09	1	1.14	1.22	1.11	1.2	ACLY	1.34819	1.24938	0.149579	stability	FALSE	FALSE
IPI00394838.3	ACLY	P0101888C	49	125	50.4C	4.16945e+09	3.11674e+09	3.09478e+09	3.2126e+09	3.78771e+09	1	1.01	0.92	0.94	1.13	ACLY	1.34819	1.24938	0.149579	stability	FALSE	FALSE
IPI00394838.3	ACLY	P0101888C	49	125	51.9C	1.51277e+09	1.68094e+09	1.39004e+09	1.52361e+09	1.70719e+09	1	1.16	0.94	1.06	1.17	ACLY	1.34819	1.24938	0.149579	stability	FALSE	FALSE
IPI00394838.3	ACLY	P0101898C	15	21	54C	5.66821e+08	1.06155e+09	3.56268e+08	4.35155e+08	4.53179e+08	1	0.88	0.42	0.58	0.64	ACLY	1.34819	1.24938	0.149579	stability	FALSE	FALSE
IPI00394838.3	ACLY	P0101898C	15	21	56.1C	8.34435e+07	1.097e+08	8.11166e+07	8.47947e+07	1.00272e+08	1	0.88	0.93	0.97	1.07	ACLY	1.34819	1.24938	0.149579	stability	FALSE	FALSE
IPI00743454.2	ACN9	P0101868C	1	1	42C	7.64934e+07	5.61422e+07	5.62105e+07	4.42372e+07	4.04965e+07	1	0.84	1.06	0.82	0.88	ACN9	0.280268	0.205075	0.538923	stability	FALSE	FALSE
IPI00743454.2	ACN9	P0101868C	1	1	44.1C	6.8921e+07	6.294e+07	5.15894e+07	5.45337e+07	5.00816e+07	1	0.92	0.86	0.88	0.9	ACN9	0.280268	0.205075	0.538923	stability	FALSE	FALSE
IPI00743454.2	ACN9	P0101878C	2	2	46.2C	5.71815e+07	5.13617e+07	5.0813e+07	4.30628e+07	4.7507e+07	1	1.05	1.07	0.87	0.95	ACN9	0.280268	0.205075	0.538923	stability	FALSE	FALSE
IPI00743454.2	ACN9	P0101878C	2	2	48.1C	5.59428e+07	4.52435e+07	5.20555e+07	4.62082e+07	4.43773e+07	1	0.95	0.94	0.91	0.86	ACN9	0.280268	0.205075	0.538923	stability	FALSE	FALSE
IPI00743454.2	ACN9	P0101888C	2	2	50.4C	6.94535e+07	5.42131e+07	5.35727e+07	6.15926e+07	5.31979e+07	1	1.06	0.96	1.08	0.95	ACN9	0.280268	0.205075	0.538923	stability	FALSE	FALSE
IPI00743454.2	ACN9	P0101888C	2	2	51.9C	3.91252e+07	3.90992e+07	3.60253e+07	4.22571e+07	3.97172e+07	1	1.04	0.94	1.13	1.05	ACN9	0.280268	0.205075	0.538923	stability	FALSE	FALSE
IPI00743454.2	ACN9	P0101898C	2	2	54C	3.30127e+07	5.82184e+07	4.76033e+07	4.02025e+07	4.01841e+07	1	0.83	0.96	0.91	0.97	ACN9	0.280268	0.205075	0.538923	stability	FALSE	FALSE
IPI00743454.2	ACN9	P0101898C	2	2	56.1C	1.76928e+07	2.25937e+07	1.97426e+07	2.06412e+07	2.13323e+07	1	0.86	1.06	1.11	1.08	ACN9	0.280268	0.205075	0.538923	stability	FALSE	FALSE
IPI00008485.1	ACO1	P0101868C	22	53	42C	3.88451e+09	3.59272e+09	2.57471e+09	2.92552e+09	2.3697e+09	1	1.06	0.96	1.07	1.02	ACO1	1.26319	0.962767	0.662728	stability	FALSE	FALSE
IPI00008485.1	ACO1	P0101868C	22	53	44.1C	2.87406e+09	3.09506e+09	2.67663e+09	2.62751e+09	2.44218e+09	1	1.08	1.07	1.02	1.05	ACO1	1.26319	0.962767	0.662728	stability	FALSE	FALSE
IPI00008485.1	ACO1	P0101878C	21	44	46.2C	3.00405e+09	2.9038e+09	2.39409e+09	2.73783e+09	2.71609e+09	1	1.13	0.96	1.05	1.03	ACO1	1.26319	0.962767	0.662728	stability	FALSE	FALSE
IPI00008485.1	ACO1	P0101878C	21	44	48.1C	1.8579e+09	2.00019e+09	1.78329e+09	1.75014e+09	1.73006e+09	1	1.27	0.97	1.04	1	ACO1	1.26319	0.962767	0.662728	stability	FALSE	FALSE
IPI00008485.1	ACO1	P0101888C	19	39	50.4C	5.52006e+08	5.40094e+08	4.67176e+08	5.06798e+08	4.54734e+08	1	1.32	1.05	1.12	1.02	ACO1	1.26319	0.962767	0.662728	stability	FALSE	FALSE
IPI00008485.1	ACO1	P0101888C	19	39	51.9C	3.7314e+08	4.45482e+08	3.68819e+08	3.76141e+08	3.38638e+08	1	1.24	1.01	1.06	0.94	ACO1	1.26319	0.962767	0.662728	stability	FALSE	FALSE
IPI00008485.1	ACO1	P0101898C	13	26	54C	1.73943e+08	5.23174e+08	2.72268e+08	2.5181e+08	2.28004e+08	1	1.41	1.04	1.08	1.04	ACO1	1.26319	0.962767	0.662728	stability	FALSE	FALSE
IPI00008485.1	ACO1	P0101898C	13	26	56.1C	8.52245e+07	1.56053e+08	8.40137e+07	8.63009e+07	9.72899e+07	1	1.23	0.94	0.96	1.02	ACO1	1.26319	0.962767	0.662728	stability	FALSE	FALSE
IPI00008485.1	ACO1	P0101908C	2	2	58.2C	5.6537e+06	6.87569e+06	3.38766e+06	4.33094e+06	4.58664e+06	1	1.18	0.71	0.88	1.02	ACO1	1.26319	0.962767	0.662728	stability	FALSE	FALSE
IPI00008485.1	ACO1	P0101908C	2	2	60.1C	2.55113e+06	2.91455e+06	3.90833e+06	3.05677e+06	2.66044e+06	1	0.95	1.28	1.17	1.03	ACO1	1.26319	0.962767	0.662728	stability	FALSE	FALSE
IPI00008485.1	ACO1	P0101918C	2	2	62.4C	1.32149e+07	1.6311e+07	1.95343e+07	1.36046e+07	1.69418e+07	1	0.97	1.07	0.92	0.88	ACO1	1.26319	0.962767	0.662728	stability	FALSE	FALSE
IPI00008485.1	ACO1	P0101918C	2	2	63.9C	1.03607e+07	9.89909e+06	1.58796e+07	1.01627e+07	1.37109e+07	1	0.86	1.16	0.79	0.9	ACO1	1.26319	0.962767	0.662728	stability	FALSE	FALSE
IPI00790739.1	ACO2	P0101868C	28	52	42C	5.24113e+09	4.66441e+09	3.59009e+09	3.88417e+09	3.3244e+09	1	1.02	0.99	1.06	1.06	ACO2	0.576658	0.572063	0.016707	stability	FALSE	FALSE
IPI00790739.1	ACO2	P0101868C	28	52	44.1C	4.33725e+09	4.46693e+09	4.12274e+09	4.03986e+09	3.7663e+09	1	1.04	1.09	1.04	1.07	ACO2	0.576658	0.572063	0.016707	stability	FALSE	FALSE
IPI00790739.1	ACO2	P0101878C	27	54	46.2C	5.31048e+09	4.915e+09	4.70403e+09	4.7373e+09	4.86748e+09	1	1.08	1.07	1.03	1.04	ACO2	0.576658	0.572063	0.016707	stability	FALSE	FALSE
IPI00790739.1	ACO2	P0101878C	27	54	48.1C	3.7611e+09	3.89066e+09	3.68626e+09	3.7548e+09	3.64666e+09	1	1.22	0.99	1.1	1.05	ACO2	0.576658	0.572063	0.016707	stability	FALSE	FALSE
IPI00790739.1	ACO2	P0101888C	21	33	50.4C	1.26117e+09	1.12026e+09	9.74294e+08	1.2058e+09	1.1637e+09	1	1.2	0.96	1.17	1.15	ACO2	0.576658	0.572063	0.016707	stability	FALSE	FALSE
IPI00790739.1	ACO2	P0101888C	21	33	51.9C	4.06529e+08	4.3552e+08	3.6466e+08	4.60651e+08	4.57031e+08	1	1.12	0.92	1.19	1.16	ACO2	0.576658	0.572063	0.016707	stability	FALSE	FALSE
IPI00790739.1	ACO2	P0101898C	5	5	54C	2.9829e+07	6.86956e+07	4.35869e+07	4.77092e+07	3.50739e+07	1	1.08	0.98	1.2	0.94	ACO2	0.576658	0.572063	0.016707	stability	FALSE	FALSE
IPI00790739.1	ACO2	P0101898C	5	5	56.1C	1.78451e+07	3.08445e+07	2.16337e+07	2.20571e+07	2.53442e+07	1	1.16	1.16	1.18	1.27	ACO2	0.576658	0.572063	0.016707	stability	FALSE	FALSE
IPI00790739.1	ACO2	P0101908C	4	5	58.2C	1.86515e+07	2.31836e+07	1.6411e+07	1.83902e+07	1.53482e+07	1	1.2	1.05	1.14	1.03	ACO2	0.576658	0.572063	0.016707	stability	FALSE	FALSE
IPI00790739.1	ACO2	P0101908C	4	5	60.1C	1.54123e+07	1.71697e+07	1.6607e+07	1.62808e+07	1.4731e+07	1	0.93	0.9	1.03	0.94	ACO2	0.576658	0.572063	0.016707	stability	FALSE	FALSE
IPI00790739.1	ACO2	P0101918C	4	4	62.4C	3.61809e+07	5.93876e+07	5.9453e+07	4.48116e+07	6.08323e+07	1	1.29	1.19	1.11	1.15	ACO2	0.576658	0.572063	0.016707	stability	FALSE	FALSE
IPI00790739.1	ACO2	P0101918C	4	4	63.9C	3.20282e+07	3.754e+07	4.75484e+07	4.32982e+07	5.33806e+07	1	1.06	1.13	1.09	1.13	ACO2	0.576658	0.572063	0.016707	stability	FALSE	FALSE
IPI00305894.3	ACOT11	P0101868C	3	4	42C	3.8436e+08	3.49089e+08	2.52272e+08	2.59062e+08	2.14022e+08	1	1.04	0.95	0.96	0.93	ACOT11	0.196995	0.107384	1.07967	expression/solubility	FALSE	FALSE
IPI00305894.3	ACOT11	P0101868C	3	4	44.1C	3.22686e+08	3.12474e+08	2.6047e+08	2.64514e+08	2.492e+08	1	0.97	0.92	0.91	0.95	ACOT11	0.196995	0.107384	1.07967	expression/solubility	FALSE	FALSE
IPI00305894.3	ACOT11	P0101878C	2	3	46.2C	9.79742e+07	8.95003e+07	7.94788e+07	8.44555e+07	8.54517e+07	1	1.06	0.98	1	0.99	ACOT11	0.196995	0.107384	1.07967	expression/solubility	FALSE	FALSE
IPI00305894.3	ACOT11	P0101878C	2	3	48.1C	7.33969e+07	6.87369e+07	7.19449e+07	6.45781e+07	6.81257e+07	1	1.1	0.99	0.97	1	ACOT11	0.196995	0.107384	1.07967	expression/solubility	FALSE	FALSE
IPI00305894.3	ACOT11	P0101888C	2	2	50.4C	2.37345e+07	1.50381e+07	1.75972e+07	1.42158e+07	1.69441e+07	1	0.86	0.92	0.73	0.89	ACOT11	0.196995	0.107384	1.07967	expression/solubility	FALSE	FALSE
IPI00305894.3	ACOT11	P0101888C	2	2	51.9C	1.11901e+07	9.89877e+06	1.05097e+07	9.2598e+06	9.54796e+06	1	0.92	0.96	0.87	0.88	ACOT11	0.196995	0.107384	1.07967	expression/solubility	FALSE	FALSE
IPI00220906.5	ACOT2	P0101868C	15	37	42C	2196157291	2.00712e+09	1.57012e+09	1.60238e+09	1.33791e+09	1	1.04	1.03	1.04	1.01	ACOT2	0.324726	0.324726	0	stability	FALSE	FALSE
IPI00220906.5	ACOT2	P0101868C	15	37	44.1C	1.68503e+09	1.78307e+09	1.62037e+09	1.5698e+09	1.47808e+09	1	1.06	1.1	1.04	1.08	ACOT2	0.324726	0.324726	0	stability	FALSE	FALSE
IPI00220906.5	ACOT2	P0101878C	17	43	46.2C	2.97517e+09	2.75448e+09	2.75275e+09	2.57429e+09	2.67319e+09	1	1.08	1.12	1	1.02	ACOT2	0.324726	0.324726	0	stability	FALSE	FALSE
IPI00220906.5	ACOT2	P0101878C	17	43	48.1C	2.25404e+09	2.1445e+09	2.20545e+09	2.14336e+09	1.9659e+09	1	1.12	0.98	1.05	0.94	ACOT2	0.324726	0.324726	0	stability	FALSE	FALSE
IPI00220906.5	ACOT2	P0101888C	13	29	50.4C	7.51394e+08	6.81011e+08	7.06831e+08	7.87596e+08	7.06947e+08	1	1.23	1.17	1.28	1.17	ACOT2	0.324726	0.324726	0	stability	FALSE	FALSE
IPI00220906.5	ACOT2	P0101888C	13	29	51.9C	3.9147e+08	4.21726e+08	4.02277e+08	4.36179e+08	4.16976e+08	1	1.12	1.05	1.17	1.1	ACOT2	0.324726	0.324726	0	stability	FALSE	FALSE
IPI00220906.5	ACOT2	P0101898C	8	10	54C	1.23038e+08	3.07537e+08	2.15971e+08	1.96314e+08	1.51253e+08	1	1.17	1.17	1.2	0.98	ACOT2	0.324726	0.324726	0	stability	FALSE	FALSE
IPI00220906.5	ACOT2	P0101898C	8	10	56.1C	3.08721e+07	4.69811e+07	3.87747e+07	3.88355e+07	3.55742e+07	1	1.02	1.2	1.2	1.03	ACOT2	0.324726	0.324726	0	stability	FALSE	FALSE
IPI00220906.5	ACOT2	P0101908C	1	1	58.2C	4.07825e+06	3.69162e+06	4.61415e+06	4.52108e+06	3.68037e+06	1	0.88	1.35	1.28	1.13	ACOT2	0.324726	0.324726	0	stability	FALSE	FALSE
IPI00220906.5	ACOT2	P0101908C	1	1	60.1C	1.89508e+06	1.8043e+06	2.38827e+06	1.31231e+06	1.22754e+06	1	0.8	1.05	0.68	0.64	ACOT2	0.324726	0.324726	0	stability	FALSE	FALSE
IPI00010415.2	ACOT7	P0101868C	12	26	42C	2.08904e+09	1.81137e+09	1.48422e+09	1.40555e+09	1.23283e+09	1	0.99	1.03	0.96	0.98	ACOT7	0.136403	0.114212	0.335514	expression/solubility	FALSE	FALSE
IPI00010415.2	ACOT7	P0101868C	12	26	44.1C	1.8289e+09	1.77009e+09	1.58607e+09	1.58618e+09	1.47752e+09	1	0.97	0.99	0.96	1	ACOT7	0.136403	0.114212	0.335514	expression/solubility	FALSE	FALSE
IPI00010415.2	ACOT7	P0101878C	13	37	46.2C	2.1393e+09	1.83921e+09	1.82106e+09	1.76477e+09	1.8276e+09	1	1	1.03	0.95	0.97	ACOT7	0.136403	0.114212	0.335514	expression/solubility	FALSE	FALSE
IPI00010415.2	ACOT7	P0101878C	13	37	48.1C	1.89046e+09	1.61291e+09	1.7455e+09	1.62751e+09	1.63888e+09	1	1	0.93	0.95	0.94	ACOT7	0.136403	0.114212	0.335514	expression/solubility	FALSE	FALSE
IPI00010415.2	ACOT7	P0101888C	15	39	50.4C	1.10769e+09	8.87528e+08	9.13591e+08	9.32771e+08	8.86447e+08	1	1.08	1.02	1.03	0.99	ACOT7	0.136403	0.114212	0.335514	expression/solubility	FALSE	FALSE
IPI00010415.2	ACOT7	P0101888C	15	39	51.9C	8.96601e+08	8.66313e+08	8.89866e+08	8.5326e+08	8.04916e+08	1	1.01	1.01	1	0.93	ACOT7	0.136403	0.114212	0.335514	expression/solubility	FALSE	FALSE
IPI00010415.2	ACOT7	P0101898C	10	35	54C	3.57675e+08	7.47441e+08	5.64918e+08	4.73088e+08	4.64202e+08	1	0.98	1.05	0.99	1.03	ACOT7	0.136403	0.114212	0.335514	expression/solubility	FALSE	FALSE
IPI00010415.2	ACOT7	P0101898C	10	35	56.1C	3.97684e+08	6.2089e+08	4.46317e+08	4.40989e+08	4.7521e+08	1	1.05	1.07	1.06	1.07	ACOT7	0.136403	0.114212	0.335514	expression/solubility	FALSE	FALSE
IPI00010415.2	ACOT7	P0101908C	6	19	58.2C	1.76069e+08	2.05294e+08	1.58337e+08	1.68627e+08	1.55161e+08	1	1.13	1.07	1.1	1.11	ACOT7	0.136403	0.114212	0.335514	expression/solubility	FALSE	FALSE
IPI00010415.2	ACOT7	P0101908C	6	19	60.1C	1.36111e+08	1.81666e+08	1.73404e+08	1.50935e+08	1.4743e+08	1	1.11	1.06	1.08	1.07	ACOT7	0.136403	0.114212	0.335514	expression/solubility	FALSE	FALSE
IPI00010415.2	ACOT7	P0101918C	7	19	62.4C	2.0147e+08	2.84406e+08	2.87474e+08	2.28296e+08	3.05403e+08	1	1.11	1.03	1.02	1.04	ACOT7	0.136403	0.114212	0.335514	expression/solubility	FALSE	FALSE
IPI00010415.2	ACOT7	P0101918C	7	19	63.9C	1.44319e+08	1.77382e+08	1.87724e+08	1.89473e+08	2.43111e+08	1	1.11	0.99	1.06	1.14	ACOT7	0.136403	0.114212	0.335514	expression/solubility	FALSE	FALSE
IPI00298202.1	ACOT8	P0101868C	6	7	42C	5.9109e+08	5.79034e+08	3.81136e+08	4.54103e+08	3.72072e+08	1	1.12	0.93	1.09	1.05	ACOT8	0.524915	0.391065	0.649972	stability	FALSE	FALSE
IPI00298202.1	ACOT8	P0101868C	6	7	44.1C	4.36934e+08	4.90996e+08	4.22439e+08	4.24882e+08	4.016e+08	1	1.13	1.11	1.08	1.14	ACOT8	0.524915	0.391065	0.649972	stability	FALSE	FALSE
IPI00298202.1	ACOT8	P0101878C	5	7	46.2C	6.54228e+08	6.35536e+08	4.81189e+08	6.4014e+08	6.51089e+08	1	1.13	0.89	1.13	1.13	ACOT8	0.524915	0.391065	0.649972	stability	FALSE	FALSE
IPI00298202.1	ACOT8	P0101878C	5	7	48.1C	4.22813e+08	4.57833e+08	4.47951e+08	4.58753e+08	4.94313e+08	1	1.27	1.07	1.19	1.26	ACOT8	0.524915	0.391065	0.649972	stability	FALSE	FALSE
IPI00298202.1	ACOT8	P0101888C	5	9	50.4C	2.56652e+08	1.76383e+08	1.73789e+08	2.17151e+08	2.10529e+08	1	0.93	0.84	1.03	1.02	ACOT8	0.524915	0.391065	0.649972	stability	FALSE	FALSE
IPI00298202.1	ACOT8	P0101888C	5	9	51.9C	1.72937e+08	1.94662e+08	1.82424e+08	1.92506e+08	1.83622e+08	1	1.17	1.08	1.17	1.1	ACOT8	0.524915	0.391065	0.649972	stability	FALSE	FALSE
IPI00298202.1	ACOT8	P0101898C	5	7	54C	7.88933e+07	1.73012e+08	1.01458e+08	1.0678e+08	9.01833e+07	1	1.03	0.86	1.01	0.91	ACOT8	0.524915	0.391065	0.649972	stability	FALSE	FALSE
IPI00298202.1	ACOT8	P0101898C	5	7	56.1C	6.14329e+07	1.0742e+08	6.87311e+07	7.07393e+07	7.70034e+07	1	1.17	1.07	1.1	1.12	ACOT8	0.524915	0.391065	0.649972	stability	FALSE	FALSE
IPI00298202.1	ACOT8	P0101908C	3	4	58.2C	8.83536e+07	9.40526e+07	6.57642e+07	7.42312e+07	7.12198e+07	1	1.03	0.89	0.97	1.01	ACOT8	0.524915	0.391065	0.649972	stability	FALSE	FALSE
IPI00298202.1	ACOT8	P0101908C	3	4	60.1C	3.49918e+07	4.99975e+07	3.95087e+07	3.86314e+07	3.85437e+07	1	1.19	0.94	1.08	1.09	ACOT8	0.524915	0.391065	0.649972	stability	FALSE	FALSE
IPI00646015.1	ACOT9	P0101868C	7	13	42C	9.63617e+08	8.47148e+08	6.7877e+08	6.59689e+08	5.65307e+08	1	1	1.02	0.97	0.98	ACOT9	0.468094	0.355519	0.558932	stability	FALSE	FALSE
IPI00646015.1	ACOT9	P0101868C	7	13	44.1C	8.44861e+08	8.23259e+08	7.09693e+08	7.44154e+08	6.49602e+08	1	0.98	0.96	0.98	0.95	ACOT9	0.468094	0.355519	0.558932	stability	FALSE	FALSE
IPI00646015.1	ACOT9	P0101878C	8	12	46.2C	9.42249e+08	8.54157e+08	8.12085e+08	8.2282e+08	8.29061e+08	1	1.06	1.04	1.01	1	ACOT9	0.468094	0.355519	0.558932	stability	FALSE	FALSE
IPI00646015.1	ACOT9	P0101878C	8	12	48.1C	7.97704e+08	7.2783e+08	7.87851e+08	7.43006e+08	7.1542e+08	1	1.07	0.99	1.02	0.97	ACOT9	0.468094	0.355519	0.558932	stability	FALSE	FALSE
IPI00646015.1	ACOT9	P0101888C	9	22	50.4C	3.56553e+08	3.04235e+08	3.05713e+08	3.21832e+08	3.12275e+08	1	1.15	1.06	1.1	1.09	ACOT9	0.468094	0.355519	0.558932	stability	FALSE	FALSE
IPI00646015.1	ACOT9	P0101888C	9	22	51.9C	2.57758e+08	2.84175e+08	2.67624e+08	2.66855e+08	2.79871e+08	1	1.15	1.06	1.09	1.12	ACOT9	0.468094	0.355519	0.558932	stability	FALSE	FALSE
IPI00646015.1	ACOT9	P0101898C	6	8	54C	1.2342e+08	3.7373e+08	1.78103e+08	1.99882e+08	1.70175e+08	1	1.42	0.96	1.21	1.1	ACOT9	0.468094	0.355519	0.558932	stability	FALSE	FALSE
IPI00646015.1	ACOT9	P0101898C	6	8	56.1C	2.79161e+07	5.49738e+07	2.60334e+07	2.75812e+07	3.24372e+07	1	1.32	0.89	0.94	1.04	ACOT9	0.468094	0.355519	0.558932	stability	FALSE	FALSE
IPI00296907.4	ACOX1	P0101868C	20	51	42C	3.18725e+09	2.68515e+09	2.08932e+09	2.16632e+09	1.84007e+09	1	0.96	0.95	0.97	0.96	ACOX1	0.196963	0.194187	0.0270522	expression/solubility	FALSE	FALSE
IPI00296907.4	ACOX1	P0101868C	20	51	44.1C	2.59666e+09	2.62076e+09	2.39827e+09	2.40727e+09	2.24104e+09	1	1.02	1.06	1.03	1.07	ACOX1	0.196963	0.194187	0.0270522	expression/solubility	FALSE	FALSE
IPI00296907.4	ACOX1	P0101878C	20	52	46.2C	3.84258e+09	3.40129e+09	3.35019e+09	3.31607e+09	3.46801e+09	1	1.03	1.05	1	1.03	ACOX1	0.196963	0.194187	0.0270522	expression/solubility	FALSE	FALSE
IPI00296907.4	ACOX1	P0101878C	20	52	48.1C	3.20215e+09	3.001e+09	3.16161e+09	3.02124e+09	2.84853e+09	1	1.1	0.99	1.04	0.96	ACOX1	0.196963	0.194187	0.0270522	expression/solubility	FALSE	FALSE
IPI00296907.4	ACOX1	P0101888C	19	66	50.4C	1.68636e+09	1.3355e+09	1.45238e+09	1.47232e+09	1.30213e+09	1	1.07	1.07	1.07	0.96	ACOX1	0.196963	0.194187	0.0270522	expression/solubility	FALSE	FALSE
IPI00296907.4	ACOX1	P0101888C	19	66	51.9C	1.33303e+09	1.30784e+09	1.31283e+09	1.28922e+09	1.27562e+09	1	1.02	1.01	1.01	0.99	ACOX1	0.196963	0.194187	0.0270522	expression/solubility	FALSE	FALSE
IPI00296907.4	ACOX1	P0101898C	17	44	54C	4.7419e+08	1.0587e+09	7.88664e+08	6.38903e+08	6.22573e+08	1	1.05	1.11	1.01	1.05	ACOX1	0.196963	0.194187	0.0270522	expression/solubility	FALSE	FALSE
IPI00296907.4	ACOX1	P0101898C	17	44	56.1C	4.80156e+08	7.87223e+08	5.43114e+08	5.26602e+08	5.3285e+08	1	1.1	1.08	1.04	0.99	ACOX1	0.196963	0.194187	0.0270522	expression/solubility	FALSE	FALSE
IPI00296907.4	ACOX1	P0101908C	23	52	58.2C	5.88215e+08	6.80988e+08	5.00821e+08	5.19665e+08	4.92588e+08	1	1.12	1.01	1.02	1.05	ACOX1	0.196963	0.194187	0.0270522	expression/solubility	FALSE	FALSE
IPI00296907.4	ACOX1	P0101908C	23	52	60.1C	3.65839e+08	5.3484e+08	4.45421e+08	3.76102e+08	3.75807e+08	1	1.22	1.01	1	1.01	ACOX1	0.196963	0.194187	0.0270522	expression/solubility	FALSE	FALSE
IPI00296907.4	ACOX1	P0101918C	17	30	62.4C	4.26163e+08	5.82845e+08	6.30927e+08	4.67867e+08	6.06578e+08	1	1.08	1.07	0.99	0.98	ACOX1	0.196963	0.194187	0.0270522	expression/solubility	FALSE	FALSE
IPI00296907.4	ACOX1	P0101918C	17	30	63.9C	3.49015e+08	4.22169e+08	4.86485e+08	4.63448e+08	5.50626e+08	1	1.09	1.06	1.07	1.07	ACOX1	0.196963	0.194187	0.0270522	expression/solubility	FALSE	FALSE
IPI00293125.5	ACOX2	P0101868C	10	14	42C	1.39884e+09	1.25713e+09	9.43441e+08	1006465163	8.20728e+08	1	1.03	0.97	1.02	0.98	ACOX2	0.518856	0.443502	0.348242	stability	FALSE	FALSE
IPI00293125.5	ACOX2	P0101868C	10	14	44.1C	1.13691e+09	1.20335e+09	1.02766e+09	1.03435e+09	9.64931e+08	1	1.06	1.04	1.01	1.05	ACOX2	0.518856	0.443502	0.348242	stability	FALSE	FALSE
IPI00293125.5	ACOX2	P0101878C	12	13	46.2C	1.29271e+09	1.2562e+09	1.10306e+09	1.19688e+09	1.19069e+09	1	1.13	1.03	1.07	1.05	ACOX2	0.518856	0.443502	0.348242	stability	FALSE	FALSE
IPI00293125.5	ACOX2	P0101878C	12	13	48.1C	1.02757e+09	1.0023e+09	1.06198e+09	1.00564e+09	1.00555e+09	1	1.15	1.04	1.08	1.06	ACOX2	0.518856	0.443502	0.348242	stability	FALSE	FALSE
IPI00293125.5	ACOX2	P0101888C	13	16	50.4C	3.02966e+08	2.55184e+08	2.49634e+08	2.62059e+08	2.5184e+08	1	1.14	1.02	1.06	1.03	ACOX2	0.518856	0.443502	0.348242	stability	FALSE	FALSE
IPI00293125.5	ACOX2	P0101888C	13	16	51.9C	2.10546e+08	2.2862e+08	2.01753e+08	2.22592e+08	2.09759e+08	1	1.13	0.98	1.11	1.03	ACOX2	0.518856	0.443502	0.348242	stability	FALSE	FALSE
IPI00293125.5	ACOX2	P0101898C	12	14	54C	1.39437e+08	3.73704e+08	2.40224e+08	2.13516e+08	2.00839e+08	1	1.26	1.15	1.15	1.15	ACOX2	0.518856	0.443502	0.348242	stability	FALSE	FALSE
IPI00293125.5	ACOX2	P0101898C	12	14	56.1C	1.49337e+08	2.59576e+08	1.53175e+08	1.55331e+08	1.64414e+08	1	1.16	0.98	0.99	0.98	ACOX2	0.518856	0.443502	0.348242	stability	FALSE	FALSE
IPI00293125.5	ACOX2	P0101908C	10	11	58.2C	1.43543e+08	1.80339e+08	1.21714e+08	1.27558e+08	1.21615e+08	1	1.22	1.01	1.02	1.06	ACOX2	0.518856	0.443502	0.348242	stability	FALSE	FALSE
IPI00293125.5	ACOX2	P0101908C	10	11	60.1C	8.92765e+07	1.41446e+08	1.0299e+08	9.34095e+07	9.83371e+07	1	1.32	0.96	1.02	1.09	ACOX2	0.518856	0.443502	0.348242	stability	FALSE	FALSE
IPI00293125.5	ACOX2	P0101918C	6	6	62.4C	1.61105e+08	2.45808e+08	2.32775e+08	1.86778e+08	2.55249e+08	1	1.2	1.05	1.04	1.09	ACOX2	0.518856	0.443502	0.348242	stability	FALSE	FALSE
IPI00293125.5	ACOX2	P0101918C	6	6	63.9C	8.52332e+07	1.17319e+08	1.13577e+08	1.16445e+08	1.53548e+08	1	1.24	1.01	1.1	1.22	ACOX2	0.518856	0.443502	0.348242	stability	FALSE	FALSE
IPI00020226.2	ACOX3	P0101868C	8	11	42C	7.24722e+08	5.92319e+08	4.91676e+08	4.74413e+08	4.0617e+08	1	0.93	0.98	0.93	0.93	ACOX3	0.906901	0.444098	2.1361	stability	FALSE	FALSE
IPI00020226.2	ACOX3	P0101868C	8	11	44.1C	6.30768e+08	5.80033e+08	4.98996e+08	5.52073e+08	5.01471e+08	1	0.93	0.91	0.97	0.98	ACOX3	0.906901	0.444098	2.1361	stability	FALSE	FALSE
IPI00020226.2	ACOX3	P0101878C	9	13	46.2C	7.77398e+08	7.05864e+08	6.33641e+08	7.21121e+08	7.19456e+08	1	1.06	0.98	1.07	1.05	ACOX3	0.906901	0.444098	2.1361	stability	FALSE	FALSE
IPI00020226.2	ACOX3	P0101878C	9	13	48.1C	6.84417e+08	5.33919e+08	7.01141e+08	5.85423e+08	6.65541e+08	1	0.92	1.03	0.94	1.05	ACOX3	0.906901	0.444098	2.1361	stability	FALSE	FALSE
IPI00020226.2	ACOX3	P0101888C	17	25	50.4C	5.86616e+08	3.64007e+08	4.66459e+08	4.51604e+08	4.75221e+08	1	0.84	0.99	0.94	1.01	ACOX3	0.906901	0.444098	2.1361	stability	FALSE	FALSE
IPI00020226.2	ACOX3	P0101888C	17	25	51.9C	4.26145e+08	3.94898e+08	4.44466e+08	4.1276e+08	4.37975e+08	1	0.97	1.07	1.02	1.06	ACOX3	0.906901	0.444098	2.1361	stability	FALSE	FALSE
IPI00020226.2	ACOX3	P0101898C	12	14	54C	1.18532e+08	2.6771e+08	1.5844e+08	1.53611e+08	1.37787e+08	1	1.06	0.89	0.97	0.93	ACOX3	0.906901	0.444098	2.1361	stability	FALSE	FALSE
IPI00020226.2	ACOX3	P0101898C	12	14	56.1C	1.15516e+08	1.90409e+08	1.12102e+08	1.1804e+08	1.40811e+08	1	1.1	0.93	0.97	1.09	ACOX3	0.906901	0.444098	2.1361	stability	FALSE	FALSE
IPI00020226.2	ACOX3	P0101908C	2	4	58.2C	2.80232e+07	2.85351e+07	2.01321e+07	1.84202e+07	2.12989e+07	1	0.99	0.86	0.76	0.96	ACOX3	0.906901	0.444098	2.1361	stability	FALSE	FALSE
IPI00020226.2	ACOX3	P0101908C	2	4	60.1C	1.5216e+07	1.8604e+07	1.37044e+07	8.88862e+06	1.34122e+07	1	1.02	0.75	0.57	0.87	ACOX3	0.906901	0.444098	2.1361	stability	FALSE	FALSE
IPI00020226.2	ACOX3	P0101918C	2	2	62.4C	5.14533e+07	6.0833e+07	6.30566e+07	4.93578e+07	6.85187e+07	1	0.93	0.89	0.86	0.91	ACOX3	0.906901	0.444098	2.1361	stability	FALSE	FALSE
IPI00020226.2	ACOX3	P0101918C	2	2	63.9C	2.89138e+07	3.61726e+07	3.38177e+07	3.28399e+07	3.90942e+07	1	1.13	0.89	0.92	0.91	ACOX3	0.906901	0.444098	2.1361	stability	FALSE	FALSE
IPI00219861.3	ACP1	P0101868C	8	17	42C	1.24734e+09	1.08848e+09	7.67504e+08	9.55791e+08	7.95972e+08	1	1	0.89	1.09	1.06	ACP1	0.551505	0.367328	0.946567	stability	FALSE	FALSE
IPI00219861.3	ACP1	P0101868C	8	17	44.1C	8.99384e+08	9.32416e+08	8.70981e+08	8.12576e+08	7.67995e+08	1	1.04	1.11	1	1.05	ACP1	0.551505	0.367328	0.946567	stability	FALSE	FALSE
IPI00219861.3	ACP1	P0101878C	9	18	46.2C	9.57151e+08	9.57299e+08	7.96055e+08	1.01468e+09	9.44235e+08	1	1.16	1	1.23	1.12	ACP1	0.551505	0.367328	0.946567	stability	FALSE	FALSE
IPI00219861.3	ACP1	P0101878C	9	18	48.1C	5.50812e+08	5.30303e+08	4.58278e+08	4.9034e+08	5.01694e+08	1	1.13	0.84	0.98	0.98	ACP1	0.551505	0.367328	0.946567	stability	FALSE	FALSE
IPI00219861.3	ACP1	P0101888C	7	14	50.4C	1.36627e+08	1.06256e+08	1.03664e+08	1.28762e+08	1.21997e+08	1	1.05	0.94	1.15	1.11	ACP1	0.551505	0.367328	0.946567	stability	FALSE	FALSE
IPI00219861.3	ACP1	P0101888C	7	14	51.9C	8.46086e+07	8.42114e+07	8.47779e+07	7.62539e+07	7.88036e+07	1	1.04	1.02	0.95	0.96	ACP1	0.551505	0.367328	0.946567	stability	FALSE	FALSE
IPI00219861.3	ACP1	P0101898C	5	11	54C	8.05467e+07	1.7581e+08	1.14667e+08	9.95096e+07	7.93996e+07	1	1.02	0.95	0.93	0.79	ACP1	0.551505	0.367328	0.946567	stability	FALSE	FALSE
IPI00219861.3	ACP1	P0101898C	5	11	56.1C	4.99304e+07	6.46809e+07	4.02044e+07	3.79213e+07	5.02928e+07	1	0.87	0.77	0.72	0.9	ACP1	0.551505	0.367328	0.946567	stability	FALSE	FALSE
IPI00219861.3	ACP1	P0101908C	2	6	58.2C	7.72661e+07	6.92465e+07	6.29673e+07	6.13295e+07	5.70775e+07	1	0.87	0.97	0.92	0.93	ACP1	0.551505	0.367328	0.946567	stability	FALSE	FALSE
IPI00219861.3	ACP1	P0101908C	2	6	60.1C	3.61034e+07	4.11966e+07	4.15007e+07	3.52675e+07	3.34627e+07	1	0.95	0.96	0.95	0.92	ACP1	0.551505	0.367328	0.946567	stability	FALSE	FALSE
IPI00219861.3	ACP1	P0101918C	1	2	62.4C	3.5578e+07	3.18853e+07	4.71586e+07	3.06892e+07	3.90809e+07	1	0.71	0.96	0.77	0.75	ACP1	0.551505	0.367328	0.946567	stability	FALSE	FALSE
IPI00219861.3	ACP1	P0101918C	1	2	63.9C	3.22473e+07	2.43653e+07	3.49398e+07	3.03665e+07	3.45032e+07	1	0.68	0.82	0.76	0.72	ACP1	0.551505	0.367328	0.946567	stability	FALSE	FALSE
IPI00003807.7	ACP2	P0101868C	4	6	42C	6.73502e+08	5.55325e+08	4.48071e+08	4.63957e+08	3.96046e+08	1	0.94	0.96	0.98	0.98	ACP2	0.26704	0.127706	1.92726	stability	FALSE	FALSE
IPI00003807.7	ACP2	P0101868C	4	6	44.1C	5.67401e+08	5.69282e+08	5.11409e+08	5.10712e+08	4.78516e+08	1	1.01	1.03	1	1.04	ACP2	0.26704	0.127706	1.92726	stability	FALSE	FALSE
IPI00003807.7	ACP2	P0101878C	4	5	46.2C	3.04661e+08	2.56702e+08	2.6131e+08	2.49725e+08	2.71498e+08	1	0.98	1.03	0.95	1.02	ACP2	0.26704	0.127706	1.92726	stability	FALSE	FALSE
IPI00003807.7	ACP2	P0101878C	4	5	48.1C	2.46598e+08	2.14703e+08	2.54026e+08	2.40959e+08	2.32612e+08	1	1.02	1.04	1.08	1.02	ACP2	0.26704	0.127706	1.92726	stability	FALSE	FALSE
IPI00003807.7	ACP2	P0101888C	7	11	50.4C	1.47436e+08	1.11396e+08	1.23415e+08	1.35182e+08	1.27073e+08	1	1.02	1.04	1.12	1.07	ACP2	0.26704	0.127706	1.92726	stability	FALSE	FALSE
IPI00003807.7	ACP2	P0101888C	7	11	51.9C	1.05788e+08	1.15605e+08	1.14538e+08	1.18328e+08	1.10355e+08	1	1.14	1.11	1.17	1.08	ACP2	0.26704	0.127706	1.92726	stability	FALSE	FALSE
IPI00003807.7	ACP2	P0101898C	3	4	54C	2.15908e+07	4.81236e+07	3.06747e+07	3.16346e+07	3.07559e+07	1	1.04	0.95	1.1	1.14	ACP2	0.26704	0.127706	1.92726	stability	FALSE	FALSE
IPI00003807.7	ACP2	P0101898C	3	4	56.1C	2.17876e+07	3.55643e+07	2.37521e+07	2.49173e+07	2.81217e+07	1	1.09	1.04	1.09	1.15	ACP2	0.26704	0.127706	1.92726	stability	FALSE	FALSE
IPI00003807.7	ACP2	P0101908C	8	10	58.2C	1.51301e+08	1.7203e+08	1.25858e+08	1.40558e+08	1.34459e+08	1	1.1	0.99	1.07	1.12	ACP2	0.26704	0.127706	1.92726	stability	FALSE	FALSE
IPI00003807.7	ACP2	P0101908C	8	10	60.1C	9.68523e+07	1.28865e+08	1.224e+08	1.08891e+08	1.05182e+08	1	1.11	1.05	1.1	1.07	ACP2	0.26704	0.127706	1.92726	stability	FALSE	FALSE
IPI00003807.7	ACP2	P0101918C	6	9	62.4C	1.07238e+08	1.30376e+08	1.38546e+08	1.24587e+08	1.5384e+08	1	0.96	0.94	1.04	0.98	ACP2	0.26704	0.127706	1.92726	stability	FALSE	FALSE
IPI00003807.7	ACP2	P0101918C	6	9	63.9C	6.94428e+07	9.876e+07	1.11955e+08	1.06012e+08	1.22386e+08	1	1.28	1.22	1.23	1.19	ACP2	0.26704	0.127706	1.92726	stability	FALSE	FALSE
IPI00099838.5	ACP6	P0101868C	2	3	42C	2.81955e+08	2.48626e+08	2.026e+08	1.95548e+08	1.70684e+08	1	1.01	1.04	0.99	1.01	ACP6	0.109077	0.0885106	0.320214	stability	FALSE	FALSE
IPI00099838.5	ACP6	P0101868C	2	3	44.1C	2.3615e+08	2.26382e+08	2.15088e+08	2.01646e+08	1.89214e+08	1	0.96	1.04	0.95	0.99	ACP6	0.109077	0.0885106	0.320214	stability	FALSE	FALSE
IPI00099838.5	ACP6	P0101878C	6	10	46.2C	8.01352e+08	6.96779e+08	7.06432e+08	6.94382e+08	7.15117e+08	1	1.01	1.06	1	1.02	ACP6	0.109077	0.0885106	0.320214	stability	FALSE	FALSE
IPI00099838.5	ACP6	P0101878C	6	10	48.1C	6.99869e+08	6.00974e+08	6.18161e+08	5.97378e+08	6.21593e+08	1	1.01	0.89	0.94	0.96	ACP6	0.109077	0.0885106	0.320214	stability	FALSE	FALSE
IPI00099838.5	ACP6	P0101888C	8	14	50.4C	1.85148e+08	1.43911e+08	1.42951e+08	1.58118e+08	1.42879e+08	1	1.05	0.96	1.04	0.96	ACP6	0.109077	0.0885106	0.320214	stability	FALSE	FALSE
IPI00099838.5	ACP6	P0101888C	8	14	51.9C	1.2907e+08	1.40165e+08	1.32159e+08	1.31634e+08	1.23946e+08	1	1.13	1.05	1.07	0.99	ACP6	0.109077	0.0885106	0.320214	stability	FALSE	FALSE
IPI00099838.5	ACP6	P0101898C	5	5	54C	7.89696e+07	1.70949e+08	1.19426e+08	1.14274e+08	9.65232e+07	1	1.01	1.01	1.08	0.97	ACP6	0.109077	0.0885106	0.320214	stability	FALSE	FALSE
IPI00099838.5	ACP6	P0101898C	5	5	56.1C	3.69835e+07	5.06455e+07	3.97118e+07	3.99004e+07	4.1799e+07	1	0.92	1.02	1.03	1.01	ACP6	0.109077	0.0885106	0.320214	stability	FALSE	FALSE
IPI00152681.2	ACPL2	P0101868C	3	5	42C	1.20318e+08	1.05423e+08	7.55675e+07	9.71707e+07	7.95666e+07	1	1	0.91	1.15	1.1	ACPL2	0.381751	0.274856	0.594184	expression/solubility	FALSE	FALSE
IPI00152681.2	ACPL2	P0101868C	3	5	44.1C	9.95324e+07	1.11253e+08	8.88337e+07	9.52185e+07	9.03767e+07	1	1.12	1.02	1.06	1.12	ACPL2	0.381751	0.274856	0.594184	expression/solubility	FALSE	FALSE
IPI00152681.2	ACPL2	P0101878C	2	2	46.2C	4.85734e+07	3.86542e+07	3.61402e+07	3.69459e+07	3.80848e+07	1	0.93	0.9	0.88	0.89	ACPL2	0.381751	0.274856	0.594184	expression/solubility	FALSE	FALSE
IPI00152681.2	ACPL2	P0101878C	2	2	48.1C	3.5224e+07	3.41406e+07	3.98752e+07	3.50219e+07	2.60832e+07	1	1.14	1.14	1.09	0.8	ACPL2	0.381751	0.274856	0.594184	expression/solubility	FALSE	FALSE
IPI00152681.2	ACPL2	P0101888C	3	4	50.4C	2.2069e+07	1.58695e+07	1.60644e+07	1.97011e+07	1.90009e+07	1	0.97	0.9	1.09	1.07	ACPL2	0.381751	0.274856	0.594184	expression/solubility	FALSE	FALSE
IPI00152681.2	ACPL2	P0101888C	3	4	51.9C	1.20762e+07	1.2123e+07	1.32212e+07	1.22671e+07	1.37162e+07	1	1.05	1.12	1.07	1.18	ACPL2	0.381751	0.274856	0.594184	expression/solubility	FALSE	FALSE
IPI00909579.1	ACSF2	P0101868C	21	47	42C	3.76072e+09	3.37065e+09	2.5755e+09	2.68334e+09	2.29816e+09	1	1.02	0.99	1.02	1.02	ACSF2	0.355269	0.304724	0.256338	stability	FALSE	FALSE
IPI00909579.1	ACSF2	P0101868C	21	47	44.1C	2.83031e+09	2.86151e+09	2.56929e+09	2.58422e+09	2.36382e+09	1	1.02	1.04	1.01	1.03	ACSF2	0.355269	0.304724	0.256338	stability	FALSE	FALSE
IPI00909579.1	ACSF2	P0101878C	16	30	46.2C	2.7967e+09	2.0126e+09	2.25094e+09	2.05815e+09	2.20713e+09	1	0.84	0.97	0.85	0.9	ACSF2	0.355269	0.304724	0.256338	stability	FALSE	FALSE
IPI00909579.1	ACSF2	P0101878C	16	30	48.1C	1.16214e+09	7.90503e+08	1.25869e+09	1.08688e+09	1.12399e+09	1	0.8	1.09	1.03	1.04	ACSF2	0.355269	0.304724	0.256338	stability	FALSE	FALSE
IPI00909579.1	ACSF2	P0101888C	5	5	50.4C	5.31518e+07	3.16766e+07	3.84755e+07	3.36871e+07	3.95849e+07	1	0.81	0.9	0.77	0.93	ACSF2	0.355269	0.304724	0.256338	stability	FALSE	FALSE
IPI00909579.1	ACSF2	P0101888C	5	5	51.9C	1.76021e+07	1.75118e+07	1.46754e+07	1.55069e+07	1.86558e+07	1	1.04	0.85	0.92	1.1	ACSF2	0.355269	0.304724	0.256338	stability	FALSE	FALSE
IPI00166395.4	ACSF3	P0101868C	14	18	42C	1.02224e+09	9.34997e+08	7.56696e+08	7.69154e+08	6.68521e+08	1	1.04	1.07	1.07	1.09	ACSF3	0.11218	0.035344	1.8598	expression/solubility	FALSE	FALSE
IPI00166395.4	ACSF3	P0101868C	14	18	44.1C	8.22509e+08	8.24067e+08	7.27243e+08	7.51146e+08	6.81454e+08	1	1.01	1.01	1.01	1.02	ACSF3	0.11218	0.035344	1.8598	expression/solubility	FALSE	FALSE
IPI00166395.4	ACSF3	P0101878C	12	15	46.2C	1.02458e+09	9.00916e+08	8.69692e+08	8.52408e+08	9.08337e+08	1	1.02	1.02	0.96	1.01	ACSF3	0.11218	0.035344	1.8598	expression/solubility	FALSE	FALSE
IPI00166395.4	ACSF3	P0101878C	12	15	48.1C	4.77912e+08	4.02983e+08	4.78813e+08	4.51931e+08	5.0832e+08	1	0.99	1.01	1.04	1.15	ACSF3	0.11218	0.035344	1.8598	expression/solubility	FALSE	FALSE
IPI00166395.4	ACSF3	P0101888C	2	2	50.4C	2.2958e+07	1.70663e+07	1.66434e+07	1.94875e+07	2.04574e+07	1	1.01	0.9	1.04	1.11	ACSF3	0.11218	0.035344	1.8598	expression/solubility	FALSE	FALSE
IPI00166395.4	ACSF3	P0101888C	2	2	51.9C	1.18745e+07	1.1352e+07	1.22512e+07	1.22403e+07	1.26826e+07	1	1	1.05	1.08	1.11	ACSF3	0.11218	0.035344	1.8598	expression/solubility	FALSE	FALSE
IPI00012728.1	ACSL1	P0101868C	13	24	42C	2.02398e+09	1.68739e+09	1.38267e+09	1.50005e+09	1.29039e+09	1	0.95	0.99	1.06	1.06	ACSL1	0.19195	0.0977329	1.21705	expression/solubility	FALSE	FALSE
IPI00012728.1	ACSL1	P0101868C	13	24	44.1C	1.53731e+09	1.54988e+09	1.43204e+09	1.43174e+09	1.33244e+09	1	1.01	1.07	1.04	1.07	ACSL1	0.19195	0.0977329	1.21705	expression/solubility	FALSE	FALSE
IPI00012728.1	ACSL1	P0101878C	14	19	46.2C	1.89215e+09	1.56104e+09	1.70244e+09	1.51726e+09	1.71244e+09	1	0.96	1.08	0.93	1.03	ACSL1	0.19195	0.0977329	1.21705	expression/solubility	FALSE	FALSE
IPI00012728.1	ACSL1	P0101878C	14	19	48.1C	1.258e+09	1.00662e+09	1.15348e+09	1.07248e+09	1.2478e+09	1	0.94	0.92	0.94	1.07	ACSL1	0.19195	0.0977329	1.21705	expression/solubility	FALSE	FALSE
IPI00012728.1	ACSL1	P0101888C	10	14	50.4C	4.40659e+08	3.17571e+08	3.36342e+08	3.20073e+08	3.82681e+08	1	0.97	0.95	0.89	1.08	ACSL1	0.19195	0.0977329	1.21705	expression/solubility	FALSE	FALSE
IPI00012728.1	ACSL1	P0101888C	10	14	51.9C	1.92881e+08	1.76778e+08	1.75341e+08	1.69349e+08	2.11538e+08	1	0.96	0.93	0.92	1.14	ACSL1	0.19195	0.0977329	1.21705	expression/solubility	FALSE	FALSE
IPI00031397.3	ACSL3	P0101868C	17	61	42C	5.22375e+09	4.74761e+09	3.61937e+09	3.89818e+09	3.35993e+09	1	1.04	1	1.06	1.07	ACSL3	0.521113	0.321307	1.15794	stability	FALSE	FALSE
IPI00031397.3	ACSL3	P0101868C	17	61	44.1C	3.92454e+09	4.22154e+09	3.7233e+09	3.86853e+09	3.47836e+09	1	1.08	1.09	1.1	1.09	ACSL3	0.521113	0.321307	1.15794	stability	FALSE	FALSE
IPI00031397.3	ACSL3	P0101878C	17	51	46.2C	4.05105e+09	3.8726e+09	3664439004	3.72263e+09	3.87329e+09	1	1.11	1.09	1.06	1.09	ACSL3	0.521113	0.321307	1.15794	stability	FALSE	FALSE
IPI00031397.3	ACSL3	P0101878C	17	51	48.1C	2.83096e+09	2.61067e+09	2.70978e+09	2.71902e+09	2.89911e+09	1	1.08	0.96	1.06	1.1	ACSL3	0.521113	0.321307	1.15794	stability	FALSE	FALSE
IPI00031397.3	ACSL3	P0101888C	17	28	50.4C	1.18005e+09	9.90322e+08	9.81571e+08	9.67727e+08	1.17511e+09	1	1.14	1.03	1	1.24	ACSL3	0.521113	0.321307	1.15794	stability	FALSE	FALSE
IPI00031397.3	ACSL3	P0101888C	17	28	51.9C	3.69975e+08	3.70988e+08	3.63794e+08	3.68718e+08	4.56987e+08	1	1.05	1	1.05	1.28	ACSL3	0.521113	0.321307	1.15794	stability	FALSE	FALSE
IPI00031397.3	ACSL3	P0101898C	3	3	54C	6.75507e+07	1.43171e+08	8.93443e+07	8.23963e+07	9.69944e+07	1	0.99	0.88	0.91	1.14	ACSL3	0.521113	0.321307	1.15794	stability	FALSE	FALSE
IPI00031397.3	ACSL3	P0101898C	3	3	56.1C	4.57441e+07	7.52477e+07	4.69368e+07	4.7487e+07	5.16135e+07	1	1.1	0.98	0.99	1.01	ACSL3	0.521113	0.321307	1.15794	stability	FALSE	FALSE
IPI00031397.3	ACSL3	P0101908C	2	2	58.2C	1.85019e+07	1.74949e+07	1.50144e+07	1.47068e+07	1.45805e+07	1	0.92	0.97	0.92	0.99	ACSL3	0.521113	0.321307	1.15794	stability	FALSE	FALSE
IPI00031397.3	ACSL3	P0101908C	2	2	60.1C	1.06686e+07	8.63332e+06	1.01547e+07	7.88526e+06	8.73498e+06	1	0.68	0.79	0.72	0.81	ACSL3	0.521113	0.321307	1.15794	stability	FALSE	FALSE
IPI00029737.1	ACSL4	P0101868C	23	39	42C	4.85429e+09	4.83393e+09	3.2751e+09	3.6311e+09	3.27455e+09	1	1.14	0.97	1.07	1.12	ACSL4	0.75301	0.601178	0.463437	stability	FALSE	FALSE
IPI00029737.1	ACSL4	P0101868C	23	39	44.1C	2.42941e+09	2.41741e+09	2.05421e+09	2.22268e+09	2.17652e+09	1	1	0.97	1.02	1.11	ACSL4	0.75301	0.601178	0.463437	stability	FALSE	FALSE
IPI00029737.1	ACSL4	P0101878C	12	20	46.2C	2.01571e+09	1.47605e+09	1.4609e+09	1.37392e+09	1.64507e+09	1	0.85	0.87	0.79	0.93	ACSL4	0.75301	0.601178	0.463437	stability	FALSE	FALSE
IPI00029737.1	ACSL4	P0101878C	12	20	48.1C	7.4981e+08	5.5008e+08	7.12299e+08	6.46228e+08	8.30458e+08	1	0.86	0.96	0.95	1.19	ACSL4	0.75301	0.601178	0.463437	stability	FALSE	FALSE
IPI00029737.1	ACSL4	P0101888C	14	20	50.4C	6.60104e+08	4.50496e+08	4.70393e+08	4.2193e+08	5.01441e+08	1	0.92	0.88	0.78	0.94	ACSL4	0.75301	0.601178	0.463437	stability	FALSE	FALSE
IPI00029737.1	ACSL4	P0101888C	14	20	51.9C	3.15338e+08	2.67314e+08	2.58244e+08	2.59865e+08	3.04543e+08	1	0.88	0.84	0.86	1	ACSL4	0.75301	0.601178	0.463437	stability	FALSE	FALSE
IPI00029737.1	ACSL4	P0101898C	3	4	54C	2.09061e+07	3.47063e+07	1.97222e+07	1.93027e+07	1.82662e+07	1	0.78	0.63	0.69	0.7	ACSL4	0.75301	0.601178	0.463437	stability	FALSE	FALSE
IPI00029737.1	ACSL4	P0101898C	3	4	56.1C	1.29975e+07	1.80235e+07	1.18027e+07	1.02471e+07	1.4309e+07	1	0.93	0.87	0.75	0.98	ACSL4	0.75301	0.601178	0.463437	stability	FALSE	FALSE
IPI00401990.2	ACSL5	P0101868C	23	37	42C	3.80528e+09	3.61425e+09	2.81274e+09	2.69693e+09	2.42908e+09	1	1.08	1.07	1.01	1.06	ACSL5	0.434111	0.11104	3.79574	stability	FALSE	FALSE
IPI00401990.2	ACSL5	P0101868C	23	37	44.1C	2.37729e+09	2.45588e+09	2.0777e+09	2.28144e+09	2.11814e+09	1	1.04	1	1.07	1.1	ACSL5	0.434111	0.11104	3.79574	stability	FALSE	FALSE
IPI00401990.2	ACSL5	P0101878C	16	19	46.2C	1.905e+09	1.4239e+09	1.45531e+09	1.37795e+09	1.80322e+09	1	0.87	0.92	0.84	1.08	ACSL5	0.434111	0.11104	3.79574	stability	FALSE	FALSE
IPI00401990.2	ACSL5	P0101878C	16	19	48.1C	6.42098e+08	4.76292e+08	6.56165e+08	5.87227e+08	7.32674e+08	1	0.87	1.03	1.01	1.23	ACSL5	0.434111	0.11104	3.79574	stability	FALSE	FALSE
IPI00401990.2	ACSL5	P0101888C	6	8	50.4C	1.39911e+08	9.92743e+07	1.11579e+08	1.08361e+08	1.32538e+08	1	0.96	0.99	0.95	1.18	ACSL5	0.434111	0.11104	3.79574	stability	FALSE	FALSE
IPI00401990.2	ACSL5	P0101888C	6	8	51.9C	6.87788e+07	6.68983e+07	6.35437e+07	6.42743e+07	8.57271e+07	1	1.01	0.94	0.98	1.29	ACSL5	0.434111	0.11104	3.79574	stability	FALSE	FALSE
IPI00218718.2	ACSL6	P0101868C	1	1	42C	2.45061e+07	2.48191e+07	2.25519e+07	1.45593e+07	1.4437e+07	1	1.16	1.33	0.85	0.98						FALSE	FALSE
IPI00218718.2	ACSL6	P0101868C	1	1	44.1C	1.80986e+07	1.90348e+07	1.13846e+07	1.75992e+07	1.0969e+07	1	1.06	0.72	1.08	0.75						FALSE	FALSE
IPI00218718.2	ACSL6	P0101878C	3	3	46.2C	8.07119e+07	6.56115e+07	5.92119e+07	6.26458e+07	6.42229e+07	1	0.95	0.88	0.9	0.91						FALSE	FALSE
IPI00218718.2	ACSL6	P0101878C	3	3	48.1C	4.88053e+07	4.05524e+07	4.48846e+07	3.58834e+07	3.49034e+07	1	0.98	0.92	0.81	0.77						FALSE	FALSE
IPI00329444.4	ACSM2B	P0101868C	9	13	42C	1.01298e+09	9.598e+08	7.09828e+08	7.34814e+08	6.38468e+08	1	1.08	1.01	1.03	1.05	ACSM2B	0.33002	0.144826	1.76942	stability	FALSE	FALSE
IPI00329444.4	ACSM2B	P0101868C	9	13	44.1C	8.45042e+08	8.89865e+08	7.45102e+08	7.44884e+08	7.19714e+08	1	1.06	1.01	0.98	1.05	ACSM2B	0.33002	0.144826	1.76942	stability	FALSE	FALSE
IPI00329444.4	ACSM2B	P0101878C	8	10	46.2C	5.19965e+08	5.06481e+08	4.82282e+08	4.65945e+08	5.60151e+08	1	1.13	1.12	1.04	1.23	ACSM2B	0.33002	0.144826	1.76942	stability	FALSE	FALSE
IPI00329444.4	ACSM2B	P0101878C	8	10	48.1C	3.70556e+08	3.04268e+08	3.51635e+08	3.43747e+08	4.02791e+08	1	0.97	0.95	1.02	1.17	ACSM2B	0.33002	0.144826	1.76942	stability	FALSE	FALSE
IPI00329444.4	ACSM2B	P0101888C	6	8	50.4C	7.03447e+07	4.31491e+07	5.40116e+07	4.52868e+07	5.37601e+07	1	0.83	0.95	0.79	0.95	ACSM2B	0.33002	0.144826	1.76942	stability	FALSE	FALSE
IPI00329444.4	ACSM2B	P0101888C	6	8	51.9C	2.86996e+07	2.56173e+07	2.91076e+07	2.48058e+07	3.40369e+07	1	0.93	1.04	0.91	1.23	ACSM2B	0.33002	0.144826	1.76942	stability	FALSE	FALSE
IPI00297635.5	ACSM3	P0101868C	3	3	42C	1.61617e+08	1.68197e+08	1.15727e+08	1.34052e+08	1.18823e+08	1	1.19	1.03	1.18	1.22	ACSM3	0.150812	0.0737945	0.930627	expression/solubility	FALSE	FALSE
IPI00297635.5	ACSM3	P0101868C	3	3	44.1C	1.14657e+08	1.31053e+08	1.21174e+08	1.16581e+08	1.09811e+08	1	1.15	1.21	1.13	1.18	ACSM3	0.150812	0.0737945	0.930627	expression/solubility	FALSE	FALSE
IPI00297635.5	ACSM3	P0101878C	2	2	46.2C	8.76167e+07	6.80963e+07	7.45266e+07	7.04165e+07	7.40237e+07	1	0.91	1.03	0.93	0.96	ACSM3	0.150812	0.0737945	0.930627	expression/solubility	FALSE	FALSE
IPI00297635.5	ACSM3	P0101878C	2	2	48.1C	4.01712e+07	3.29666e+07	3.92719e+07	3.78993e+07	3.95603e+07	1	0.96	0.98	1.04	1.06	ACSM3	0.150812	0.0737945	0.930627	expression/solubility	FALSE	FALSE
IPI00216932.4	ACSS1	P0101868C	11	17	42C	1.28044e+09	1.21377e+09	9.36838e+08	9.2531e+08	8.24189e+08	1	1.08	1.06	1.03	1.07	ACSS1	0.122219	0.102714	0.272694	expression/solubility	FALSE	FALSE
IPI00216932.4	ACSS1	P0101868C	11	17	44.1C	1.05388e+09	1.06734e+09	9.63274e+08	9.70973e+08	8.6826e+08	1	1.02	1.05	1.02	1.02	ACSS1	0.122219	0.102714	0.272694	expression/solubility	FALSE	FALSE
IPI00216932.4	ACSS1	P0101878C	14	21	46.2C	1.2906e+09	1.23934e+09	1.18325e+09	1.15362e+09	1.20508e+09	1	1.12	1.11	1.03	1.06	ACSS1	0.122219	0.102714	0.272694	expression/solubility	FALSE	FALSE
IPI00216932.4	ACSS1	P0101878C	14	21	48.1C	1.01953e+09	9.14438e+08	9.25559e+08	9.25526e+08	9.00448e+08	1	1.05	0.91	1	0.95	ACSS1	0.122219	0.102714	0.272694	expression/solubility	FALSE	FALSE
IPI00216932.4	ACSS1	P0101888C	15	22	50.4C	4.54964e+08	3.46523e+08	3.73692e+08	3.88123e+08	3.63954e+08	1	1.03	1.02	1.04	0.99	ACSS1	0.122219	0.102714	0.272694	expression/solubility	FALSE	FALSE
IPI00216932.4	ACSS1	P0101888C	15	22	51.9C	2.91581e+08	2.71835e+08	2.78649e+08	2.80382e+08	2.85618e+08	1	0.97	0.98	1.01	1.01	ACSS1	0.122219	0.102714	0.272694	expression/solubility	FALSE	FALSE
IPI00216932.4	ACSS1	P0101898C	7	10	54C	8.14664e+07	1.68756e+08	1.34945e+08	1.07332e+08	1.10972e+08	1	0.97	1.11	0.99	1.09	ACSS1	0.122219	0.102714	0.272694	expression/solubility	FALSE	FALSE
IPI00216932.4	ACSS1	P0101898C	7	10	56.1C	4.96545e+07	6.76231e+07	5.45938e+07	5.48358e+07	5.76314e+07	1	0.91	1.05	1.05	1.03	ACSS1	0.122219	0.102714	0.272694	expression/solubility	FALSE	FALSE
IPI00549564.6	ACSS2	P0101868C	18	30	42C	1.92851e+09	1.91855e+09	1.30356e+09	1.54975e+09	1.25789e+09	1	1.14	0.98	1.14	1.09	ACSS2	0.395755	0.340221	0.286919	stability	FALSE	FALSE
IPI00549564.6	ACSS2	P0101868C	18	30	44.1C	1.4567e+09	1.70293e+09	1.45386e+09	1.42349e+09	1.37254e+09	1	1.18	1.14	1.09	1.16	ACSS2	0.395755	0.340221	0.286919	stability	FALSE	FALSE
IPI00549564.6	ACSS2	P0101878C	14	24	46.2C	1.52744e+09	1.53425e+09	1.39936e+09	1.37221e+09	1423710150	1	1.17	1.1	1.04	1.06	ACSS2	0.395755	0.340221	0.286919	stability	FALSE	FALSE
IPI00549564.6	ACSS2	P0101878C	14	24	48.1C	1.2186e+09	1.19293e+09	1.13291e+09	1.1559e+09	1.11243e+09	1	1.15	0.93	1.04	0.98	ACSS2	0.395755	0.340221	0.286919	stability	FALSE	FALSE
IPI00549564.6	ACSS2	P0101888C	11	18	50.4C	4.1003e+08	3.99855e+08	3.56459e+08	3.90226e+08	3.92414e+08	1	1.32	1.08	1.16	1.19	ACSS2	0.395755	0.340221	0.286919	stability	FALSE	FALSE
IPI00549564.6	ACSS2	P0101888C	11	18	51.9C	2.16848e+08	2.57445e+08	2.1633e+08	2.19935e+08	2.35065e+08	1	1.24	1.02	1.06	1.12	ACSS2	0.395755	0.340221	0.286919	stability	FALSE	FALSE
IPI00549564.6	ACSS2	P0101898C	2	2	54C	1.38441e+07	3.44828e+07	2.1119e+07	1.78002e+07	1.56282e+07	1	1.17	1.02	0.96	0.9	ACSS2	0.395755	0.340221	0.286919	stability	FALSE	FALSE
IPI00549564.6	ACSS2	P0101898C	2	2	56.1C	6.5229e+06	9.34146e+06	6.82764e+06	6.7396e+06	7.28821e+06	1	0.96	1	0.98	1	ACSS2	0.395755	0.340221	0.286919	stability	FALSE	FALSE
IPI00002245.4	ACSS3	P0101868C	26	55	42C	5.60324e+09	4.92867e+09	3.73699e+09	4.08525e+09	3.49444e+09	1	1	0.96	1.04	1.04	ACSS3	0.168795	0.0950022	1.09221	stability	FALSE	FALSE
IPI00002245.4	ACSS3	P0101868C	26	55	44.1C	4.40708e+09	4.62131e+09	4.18917e+09	4.18745e+09	3.84519e+09	1	1.05	1.09	1.06	1.08	ACSS3	0.168795	0.0950022	1.09221	stability	FALSE	FALSE
IPI00002245.4	ACSS3	P0101878C	23	47	46.2C	4.10416e+09	3.70639e+09	3.52315e+09	3.72089e+09	3.79212e+09	1	1.05	1.03	1.05	1.05	ACSS3	0.168795	0.0950022	1.09221	stability	FALSE	FALSE
IPI00002245.4	ACSS3	P0101878C	23	47	48.1C	3.24159e+09	3.15377e+09	3.32865e+09	3.25158e+09	3.03769e+09	1	1.14	1.03	1.1	1.01	ACSS3	0.168795	0.0950022	1.09221	stability	FALSE	FALSE
IPI00002245.4	ACSS3	P0101888C	24	54	50.4C	1.34429e+09	1.10759e+09	1.08092e+09	1.31258e+09	1.17992e+09	1	1.11	1	1.19	1.09	ACSS3	0.168795	0.0950022	1.09221	stability	FALSE	FALSE
IPI00002245.4	ACSS3	P0101888C	24	54	51.9C	8.20862e+08	8.88482e+08	8.51854e+08	8.9732e+08	9.0981e+08	1	1.13	1.06	1.15	1.15	ACSS3	0.168795	0.0950022	1.09221	stability	FALSE	FALSE
IPI00002245.4	ACSS3	P0101898C	14	25	54C	3.5498e+08	8.24757e+08	5.76845e+08	5.25552e+08	5.08033e+08	1	1.09	1.08	1.11	1.14	ACSS3	0.168795	0.0950022	1.09221	stability	FALSE	FALSE
IPI00002245.4	ACSS3	P0101898C	14	25	56.1C	1.66256e+08	2.53846e+08	1.62754e+08	1.66969e+08	1.96773e+08	1	1.02	0.93	0.96	1.06	ACSS3	0.168795	0.0950022	1.09221	stability	FALSE	FALSE
IPI00894498.1	ACTB	P0101868C	11	111	42C	7.82413e+09	6.47857e+09	5.48656e+09	5.23595e+09	4.69578e+09	1	0.95	1.01	0.95	1	ACTB	2.57559	2.5752	0.000329466	stability	FALSE	FALSE
IPI00894498.1	ACTB	P0101868C	11	111	44.1C	6.66582e+09	5.77164e+09	5.49651e+09	5.5366e+09	5.01018e+09	1	0.87	0.94	0.92	0.93	ACTB	2.57559	2.5752	0.000329466	stability	FALSE	FALSE
IPI00894498.1	ACTB	P0101878C	12	106	46.2C	7.07993e+09	6.21008e+09	6.02031e+09	6.13418e+09	5.77292e+09	1	1.02	1.02	1	0.93	ACTB	2.57559	2.5752	0.000329466	stability	FALSE	FALSE
IPI00894498.1	ACTB	P0101878C	12	106	48.1C	6.96277e+09	4.31779e+09	5.07664e+09	4.70003e+09	5.52257e+09	1	0.73	0.73	0.74	0.86	ACTB	2.57559	2.5752	0.000329466	stability	FALSE	FALSE
IPI00894498.1	ACTB	P0101888C	12	97	50.4C	1.97533e+09	1.44492e+09	1.80106e+09	1.57956e+09	1.53982e+09	1	0.99	1.13	0.98	0.97	ACTB	2.57559	2.5752	0.000329466	stability	FALSE	FALSE
IPI00894498.1	ACTB	P0101888C	12	97	51.9C	1.73993e+09	1.32789e+09	1.62441e+09	1.2661e+09	1.34677e+09	1	0.8	0.95	0.76	0.8	ACTB	2.57559	2.5752	0.000329466	stability	FALSE	FALSE
IPI00894498.1	ACTB	P0101898C	11	70	54C	1.02433e+09	1.76052e+09	1.55644e+09	1.08536e+09	1.17328e+09	1	0.81	1.01	0.79	0.91	ACTB	2.57559	2.5752	0.000329466	stability	FALSE	FALSE
IPI00894498.1	ACTB	P0101898C	11	70	56.1C	1.18122e+09	1.08081e+09	9.19146e+08	8.03005e+08	9.51019e+08	1	0.61	0.74	0.65	0.72	ACTB	2.57559	2.5752	0.000329466	stability	FALSE	FALSE
IPI00894498.1	ACTB	P0101908C	7	61	58.2C	1.54838e+09	1.01836e+09	1.00562e+09	9.27948e+08	9.12055e+08	1	0.64	0.77	0.69	0.74	ACTB	2.57559	2.5752	0.000329466	stability	FALSE	FALSE
IPI00894498.1	ACTB	P0101908C	7	61	60.1C	1.02092e+09	6.05041e+08	7.59028e+08	5.95777e+08	6.56719e+08	1	0.49	0.62	0.57	0.64	ACTB	2.57559	2.5752	0.000329466	stability	FALSE	FALSE
IPI00894498.1	ACTB	P0101918C	9	56	62.4C	9.80907e+08	6.46814e+08	9.99678e+08	6.36117e+08	8.90814e+08	1	0.52	0.74	0.58	0.62	ACTB	2.57559	2.5752	0.000329466	stability	FALSE	FALSE
IPI00894498.1	ACTB	P0101918C	9	56	63.9C	1.03975e+09	6.19349e+08	9.96143e+08	8.44718e+08	9.89743e+08	1	0.54	0.73	0.66	0.64	ACTB	2.57559	2.5752	0.000329466	stability	FALSE	FALSE
IPI00003269.1	ACTBL2	P0101868C	1	1	42C	3.04572e+07	2.80824e+07	2.61885e+07	1.94084e+07	1.4241e+07	1	1.05	1.24	0.91	0.78						FALSE	FALSE
IPI00003269.1	ACTBL2	P0101868C	1	1	44.1C	3.54278e+07	3.0485e+07	2.73474e+07	2.54985e+07	2.34461e+07	1	0.87	0.88	0.8	0.82						FALSE	FALSE
IPI00023006.1	ACTC1	P0101868C	6	28	42C	2.6056e+09	2.07333e+09	1.92104e+09	1.59698e+09	1.50887e+09	1	0.91	1.06	0.87	0.96	ACTC1	2.80941	2.80941	0	stability	FALSE	FALSE
IPI00023006.1	ACTC1	P0101868C	6	28	44.1C	2.3645e+09	1.94135e+09	1.85206e+09	1.87964e+09	1.6892e+09	1	0.83	0.9	0.88	0.88	ACTC1	2.80941	2.80941	0	stability	FALSE	FALSE
IPI00023006.1	ACTC1	P0101878C	5	24	46.2C	2.0211e+09	1.48084e+09	1.65408e+09	1.51409e+09	1.55268e+09	1	0.85	0.99	0.87	0.88	ACTC1	2.80941	2.80941	0	stability	FALSE	FALSE
IPI00023006.1	ACTC1	P0101878C	5	24	48.1C	1.81323e+09	1.20903e+09	1.54613e+09	1.3151e+09	1.38645e+09	1	0.78	0.86	0.8	0.82	ACTC1	2.80941	2.80941	0	stability	FALSE	FALSE
IPI00023006.1	ACTC1	P0101888C	5	26	50.4C	1.19317e+09	7.39603e+08	9.62914e+08	8.08049e+08	8.27077e+08	1	0.84	1	0.83	0.86	ACTC1	2.80941	2.80941	0	stability	FALSE	FALSE
IPI00023006.1	ACTC1	P0101888C	5	26	51.9C	1.02493e+09	7.37281e+08	8.78062e+08	7.45764e+08	8.21775e+08	1	0.75	0.88	0.76	0.83	ACTC1	2.80941	2.80941	0	stability	FALSE	FALSE
IPI00023006.1	ACTC1	P0101898C	4	10	54C	1.64157e+08	2.56415e+08	2.55153e+08	1.66724e+08	1.93165e+08	1	0.73	1.04	0.76	0.94	ACTC1	2.80941	2.80941	0	stability	FALSE	FALSE
IPI00023006.1	ACTC1	P0101898C	4	10	56.1C	1.8644e+08	1.6124e+08	1.45486e+08	1.25029e+08	1.50741e+08	1	0.58	0.74	0.64	0.72	ACTC1	2.80941	2.80941	0	stability	FALSE	FALSE
IPI00023006.1	ACTC1	P0101908C	4	6	58.2C	1.28792e+08	7.49697e+07	7.18208e+07	8.43227e+07	8.24516e+07	1	0.56	0.66	0.75	0.8	ACTC1	2.80941	2.80941	0	stability	FALSE	FALSE
IPI00023006.1	ACTC1	P0101908C	4	6	60.1C	7.30765e+07	5.01138e+07	6.78289e+07	4.92599e+07	5.40126e+07	1	0.57	0.77	0.66	0.73	ACTC1	2.80941	2.80941	0	stability	FALSE	FALSE
IPI00023006.1	ACTC1	P0101918C	3	4	62.4C	9.94022e+07	5.68071e+07	7.67718e+07	7.2409e+07	9.91502e+07	1	0.45	0.56	0.65	0.68	ACTC1	2.80941	2.80941	0	stability	FALSE	FALSE
IPI00023006.1	ACTC1	P0101918C	3	4	63.9C	8.82112e+07	5.44135e+07	9.23009e+07	7.76205e+07	9.89163e+07	1	0.56	0.79	0.71	0.76	ACTC1	2.80941	2.80941	0	stability	FALSE	FALSE
IPI00003627.1	ACTL6A	P0101868C	9	16	42C	1.75139e+09	1.58072e+09	1.23873e+09	1.17037e+09	1.0256e+09	1	1.03	1.02	0.95	0.98	ACTL6A	0.158735	0.0600749	2.07473	stability	FALSE	FALSE
IPI00003627.1	ACTL6A	P0101868C	9	16	44.1C	1.39251e+09	1.4327e+09	1.14428e+09	1.28972e+09	1.0644e+09	1	1.03	0.94	1.03	0.94	ACTL6A	0.158735	0.0600749	2.07473	stability	FALSE	FALSE
IPI00003627.1	ACTL6A	P0101878C	8	14	46.2C	1.65298e+09	1.45295e+09	1.38383e+09	1.45954e+09	1.50981e+09	1	1.02	1.01	1.02	1.04	ACTL6A	0.158735	0.0600749	2.07473	stability	FALSE	FALSE
IPI00003627.1	ACTL6A	P0101878C	8	14	48.1C	1.23108e+09	1.05299e+09	1.19919e+09	1.11874e+09	1.1237e+09	1	1.01	0.98	1	0.98	ACTL6A	0.158735	0.0600749	2.07473	stability	FALSE	FALSE
IPI00003627.1	ACTL6A	P0101888C	6	11	50.4C	3.00801e+08	2.32985e+08	2.53376e+08	2.59055e+08	2.4754e+08	1	1.05	1.04	1.05	1.02	ACTL6A	0.158735	0.0600749	2.07473	stability	FALSE	FALSE
IPI00003627.1	ACTL6A	P0101888C	6	11	51.9C	2.08298e+08	1.96144e+08	2.10988e+08	2.02108e+08	1.95524e+08	1	0.98	1.03	1.02	0.97	ACTL6A	0.158735	0.0600749	2.07473	stability	FALSE	FALSE
IPI00003627.1	ACTL6A	P0101898C	3	6	54C	7.18577e+07	1.57164e+08	1.18579e+08	9.8618e+07	9.25033e+07	1	1.02	1.1	1.03	1.03	ACTL6A	0.158735	0.0600749	2.07473	stability	FALSE	FALSE
IPI00003627.1	ACTL6A	P0101898C	3	6	56.1C	5.99114e+07	7.69222e+07	5.69431e+07	5.30098e+07	5.68031e+07	1	0.86	0.91	0.84	0.85	ACTL6A	0.158735	0.0600749	2.07473	stability	FALSE	FALSE
IPI00003627.1	ACTL6A	P0101908C	4	6	58.2C	1.29196e+08	1.23014e+08	1.07858e+08	1.03241e+08	1.00048e+08	1	0.92	1	0.92	0.97	ACTL6A	0.158735	0.0600749	2.07473	stability	FALSE	FALSE
IPI00003627.1	ACTL6A	P0101908C	4	6	60.1C	7.83631e+07	7.84781e+07	8.02898e+07	6.69678e+07	6.63666e+07	1	0.84	0.85	0.83	0.84	ACTL6A	0.158735	0.0600749	2.07473	stability	FALSE	FALSE
IPI00007776.1	ACTL6B	P0101918C	2	2	62.4C	3.21086e+07	3.64185e+07	4.32978e+07	2.93357e+07	4.48127e+07	1	0.89	0.98	0.82	0.96						FALSE	FALSE
IPI00007776.1	ACTL6B	P0101918C	2	2	63.9C	2.10066e+07	1.87411e+07	2.26249e+07	2.08471e+07	2.99212e+07	1	0.81	0.82	0.8	0.96						FALSE	FALSE
IPI00759776.1	ACTN1	P0101868C	25	78	42C	9.47684e+09	7.14414e+09	6.40368e+09	6.30486e+09	5.59322e+09	1	0.86	0.98	0.95	0.98	ACTN1	1.23521	1.10217	0.257372	stability	FALSE	FALSE
IPI00759776.1	ACTN1	P0101868C	25	78	44.1C	7.92487e+09	6.74885e+09	6.85151e+09	6.81412e+09	6.08846e+09	1	0.86	0.99	0.96	0.95	ACTN1	1.23521	1.10217	0.257372	stability	FALSE	FALSE
IPI00759776.1	ACTN1	P0101878C	25	96	46.2C	1.09708e+10	8.54536e+09	8.87023e+09	8.51268e+09	8.52437e+09	1	0.91	0.97	0.9	0.89	ACTN1	1.23521	1.10217	0.257372	stability	FALSE	FALSE
IPI00759776.1	ACTN1	P0101878C	25	96	48.1C	9.46552e+09	6.78185e+09	8.85617e+09	7875463704	7.59458e+09	1	0.84	0.94	0.92	0.87	ACTN1	1.23521	1.10217	0.257372	stability	FALSE	FALSE
IPI00759776.1	ACTN1	P0101888C	31	102	50.4C	3.21679e+09	2.08588e+09	2.46282e+09	2.39621e+09	2.26362e+09	1	0.88	0.95	0.91	0.87	ACTN1	1.23521	1.10217	0.257372	stability	FALSE	FALSE
IPI00759776.1	ACTN1	P0101888C	31	102	51.9C	2.44185e+09	1.98247e+09	2.32215e+09	2.25801e+09	1.91032e+09	1	0.85	0.97	0.97	0.81	ACTN1	1.23521	1.10217	0.257372	stability	FALSE	FALSE
IPI00759776.1	ACTN1	P0101898C	24	98	54C	1.01639e+09	2.17445e+09	1.99068e+09	1.3808e+09	1.38434e+09	1	1	1.31	1.02	1.09	ACTN1	1.23521	1.10217	0.257372	stability	FALSE	FALSE
IPI00759776.1	ACTN1	P0101898C	24	98	56.1C	1.22664e+09	1.50497e+09	1.29093e+09	1.22432e+09	1.23708e+09	1	0.82	1	0.95	0.9	ACTN1	1.23521	1.10217	0.257372	stability	FALSE	FALSE
IPI00759776.1	ACTN1	P0101908C	22	59	58.2C	9.49073e+08	1.02657e+09	1.04766e+09	8.89219e+08	8.62329e+08	1	1.05	1.32	1.08	1.14	ACTN1	1.23521	1.10217	0.257372	stability	FALSE	FALSE
IPI00759776.1	ACTN1	P0101908C	22	59	60.1C	2.87454e+08	2.91134e+08	3.5848e+08	2.99116e+08	2.98396e+08	1	0.85	1.04	1.02	1.03	ACTN1	1.23521	1.10217	0.257372	stability	FALSE	FALSE
IPI00759776.1	ACTN1	P0101918C	2	2	62.4C	4.54007e+07	3.84354e+07	5.5909e+07	3.85576e+07	5.9472e+07	1	0.67	0.89	0.76	0.9	ACTN1	1.23521	1.10217	0.257372	stability	FALSE	FALSE
IPI00759776.1	ACTN1	P0101918C	2	2	63.9C	3.49396e+07	1.99072e+07	3.39629e+07	3.00054e+07	3.39842e+07	1	0.51	0.74	0.69	0.66	ACTN1	1.23521	1.10217	0.257372	stability	FALSE	FALSE
IPI00013808.1	ACTN4	P0101868C	32	126	42C	1.74297e+10	1.16283e+10	1.15096e+10	1.05272e+10	9.87845e+09	1	0.76	0.95	0.86	0.94	ACTN4	2.15611	1.97727	0.195202	stability	FALSE	FALSE
IPI00013808.1	ACTN4	P0101868C	32	126	44.1C	1.54389e+10	1.12511e+10	12199623021	1.21239e+10	1.06815e+10	1	0.73	0.9	0.87	0.85	ACTN4	2.15611	1.97727	0.195202	stability	FALSE	FALSE
IPI00013808.1	ACTN4	P0101878C	33	129	46.2C	1.70581e+10	1.10667e+10	1.28523e+10	1.16074e+10	1.13994e+10	1	0.76	0.91	0.79	0.76	ACTN4	2.15611	1.97727	0.195202	stability	FALSE	FALSE
IPI00013808.1	ACTN4	P0101878C	33	129	48.1C	15334693694	8.56896e+09	1.19341e+10	1.04768e+10	1.00949e+10	1	0.66	0.78	0.75	0.71	ACTN4	2.15611	1.97727	0.195202	stability	FALSE	FALSE
IPI00013808.1	ACTN4	P0101888C	30	103	50.4C	4.44881e+09	2.34561e+09	2.84294e+09	2.70882e+09	2.45272e+09	1	0.71	0.79	0.74	0.69	ACTN4	2.15611	1.97727	0.195202	stability	FALSE	FALSE
IPI00013808.1	ACTN4	P0101888C	30	103	51.9C	3.4562e+09	2.33061e+09	2.95462e+09	2.56919e+09	2.18815e+09	1	0.7	0.87	0.78	0.66	ACTN4	2.15611	1.97727	0.195202	stability	FALSE	FALSE
IPI00013808.1	ACTN4	P0101898C	34	138	54C	2.46327e+09	4.39665e+09	5.44765e+09	2.90854e+09	2.97521e+09	1	0.84	1.48	0.88	0.96	ACTN4	2.15611	1.97727	0.195202	stability	FALSE	FALSE
IPI00013808.1	ACTN4	P0101898C	34	138	56.1C	3.35438e+09	3.29725e+09	3.22634e+09	3.06647e+09	2.92006e+09	1	0.66	0.92	0.87	0.78	ACTN4	2.15611	1.97727	0.195202	stability	FALSE	FALSE
IPI00013808.1	ACTN4	P0101908C	37	108	58.2C	1.83066e+09	1.72933e+09	1.8421e+09	1.62901e+09	1.50036e+09	1	0.91	1.2	1.03	1.03	ACTN4	2.15611	1.97727	0.195202	stability	FALSE	FALSE
IPI00013808.1	ACTN4	P0101908C	37	108	60.1C	9.6902e+08	9.8224e+08	1.27648e+09	1.09634e+09	1.02332e+09	1	0.85	1.1	1.1	1.04	ACTN4	2.15611	1.97727	0.195202	stability	FALSE	FALSE
IPI00013808.1	ACTN4	P0101918C	5	6	62.4C	4.63556e+07	5.10359e+07	6.50947e+07	5.62765e+07	8.82038e+07	1	0.87	1.02	1.09	1.31	ACTN4	2.15611	1.97727	0.195202	stability	FALSE	FALSE
IPI00013808.1	ACTN4	P0101918C	5	6	63.9C	2.24273e+07	1.64866e+07	2.1795e+07	2.00619e+07	2.58032e+07	1	0.66	0.74	0.72	0.78	ACTN4	2.15611	1.97727	0.195202	stability	FALSE	FALSE
IPI00302690.5	ACTR10	P0101868C	6	8	42C	6.50536e+08	6.44227e+08	4.43841e+08	4.66388e+08	4.15476e+08	1	1.13	0.98	1.02	1.06	ACTR10	1.55896	1.26818	0.490619	stability	FALSE	FALSE
IPI00302690.5	ACTR10	P0101868C	6	8	44.1C	4.97009e+08	5.79881e+08	4.55814e+08	5.61743e+08	4.59245e+08	1	1.17	1.05	1.26	1.14	ACTR10	1.55896	1.26818	0.490619	stability	FALSE	FALSE
IPI00302690.5	ACTR10	P0101878C	6	8	46.2C	4.24657e+08	3.83148e+08	2.8739e+08	4.41466e+08	4.21176e+08	1	1.05	0.82	1.2	1.13	ACTR10	1.55896	1.26818	0.490619	stability	FALSE	FALSE
IPI00302690.5	ACTR10	P0101878C	6	8	48.1C	2.86231e+08	2.55813e+08	3.47758e+08	3.10815e+08	3.53008e+08	1	1.05	1.22	1.19	1.33	ACTR10	1.55896	1.26818	0.490619	stability	FALSE	FALSE
IPI00302690.5	ACTR10	P0101888C	4	6	50.4C	1.944e+08	1.04006e+08	1.20372e+08	1.41159e+08	1.54115e+08	1	0.72	0.77	0.89	0.99	ACTR10	1.55896	1.26818	0.490619	stability	FALSE	FALSE
IPI00302690.5	ACTR10	P0101888C	4	6	51.9C	1.02169e+08	9.29453e+07	1.04313e+08	9.56628e+07	1.14638e+08	1	0.95	1.04	0.98	1.16	ACTR10	1.55896	1.26818	0.490619	stability	FALSE	FALSE
IPI00302690.5	ACTR10	P0101898C	6	7	54C	8.57337e+07	1.50088e+08	1.03386e+08	9.80141e+07	9.00693e+07	1	0.82	0.8	0.86	0.84	ACTR10	1.55896	1.26818	0.490619	stability	FALSE	FALSE
IPI00302690.5	ACTR10	P0101898C	6	7	56.1C	8.54079e+07	1.06252e+08	7.5449e+07	7.56371e+07	9.13647e+07	1	0.83	0.84	0.84	0.95	ACTR10	1.55896	1.26818	0.490619	stability	FALSE	FALSE
IPI00302690.5	ACTR10	P0101908C	4	4	58.2C	4.71898e+07	3.2183e+07	2.84362e+07	2.9171e+07	2.78833e+07	1	0.66	0.72	0.71	0.74	ACTR10	1.55896	1.26818	0.490619	stability	FALSE	FALSE
IPI00302690.5	ACTR10	P0101908C	4	4	60.1C	2.68363e+07	2.15109e+07	2.62528e+07	2.05788e+07	2.40208e+07	1	0.67	0.81	0.75	0.88	ACTR10	1.55896	1.26818	0.490619	stability	FALSE	FALSE
IPI00302690.5	ACTR10	P0101918C	3	4	62.4C	4.15671e+07	3.4661e+07	4.81333e+07	3.70726e+07	4.76625e+07	1	0.66	0.84	0.8	0.79	ACTR10	1.55896	1.26818	0.490619	stability	FALSE	FALSE
IPI00302690.5	ACTR10	P0101918C	3	4	63.9C	4.34468e+07	3.15496e+07	4.61044e+07	3.69543e+07	4.75071e+07	1	0.66	0.81	0.69	0.74	ACTR10	1.55896	1.26818	0.490619	stability	FALSE	FALSE
IPI00029468.1	ACTR1A	P0101868C	5	10	42C	1.10716e+09	1.02654e+09	8.33216e+08	6.89377e+08	6.15039e+08	1	1.06	1.09	0.89	0.93	ACTR1A	0.57863	0.370858	1.05864	expression/solubility	FALSE	FALSE
IPI00029468.1	ACTR1A	P0101868C	5	10	44.1C	9.41768e+08	9.06967e+08	6.9269e+08	8.95734e+08	6.81471e+08	1	0.97	0.84	1.06	0.89	ACTR1A	0.57863	0.370858	1.05864	expression/solubility	FALSE	FALSE
IPI00029468.1	ACTR1A	P0101878C	4	7	46.2C	5.13317e+08	4.39855e+08	3.95717e+08	4.27889e+08	4.30502e+08	1	1	0.93	0.96	0.96	ACTR1A	0.57863	0.370858	1.05864	expression/solubility	FALSE	FALSE
IPI00029468.1	ACTR1A	P0101878C	4	7	48.1C	4.07026e+08	3.08407e+08	4.95856e+08	3.37694e+08	3.91471e+08	1	0.89	1.23	0.91	1.04	ACTR1A	0.57863	0.370858	1.05864	expression/solubility	FALSE	FALSE
IPI00029468.1	ACTR1A	P0101888C	4	4	50.4C	5.26074e+07	3.99849e+07	4.61774e+07	4.16896e+07	3.92211e+07	1	1.03	1.09	0.97	0.93	ACTR1A	0.57863	0.370858	1.05864	expression/solubility	FALSE	FALSE
IPI00029468.1	ACTR1A	P0101888C	4	4	51.9C	4.37052e+07	3.47981e+07	3.80944e+07	3.39712e+07	3.72152e+07	1	0.83	0.89	0.82	0.88	ACTR1A	0.57863	0.370858	1.05864	expression/solubility	FALSE	FALSE
IPI00029468.1	ACTR1A	P0101898C	4	6	54C	5.32877e+07	1.10862e+08	7.3669e+07	5.96479e+07	5.79073e+07	1	0.97	0.92	0.84	0.87	ACTR1A	0.57863	0.370858	1.05864	expression/solubility	FALSE	FALSE
IPI00029468.1	ACTR1A	P0101898C	4	6	56.1C	6.26338e+07	7.6847e+07	5.2749e+07	5.22148e+07	5.9602e+07	1	0.82	0.8	0.79	0.85	ACTR1A	0.57863	0.370858	1.05864	expression/solubility	FALSE	FALSE
IPI00029468.1	ACTR1A	P0101908C	3	7	58.2C	9.27121e+07	8.87466e+07	7.29461e+07	6.7345e+07	6.68984e+07	1	0.93	0.94	0.84	0.91	ACTR1A	0.57863	0.370858	1.05864	expression/solubility	FALSE	FALSE
IPI00029468.1	ACTR1A	P0101908C	3	7	60.1C	5.78568e+07	6.02577e+07	6.02375e+07	4.70169e+07	5.44731e+07	1	0.87	0.87	0.79	0.93	ACTR1A	0.57863	0.370858	1.05864	expression/solubility	FALSE	FALSE
IPI00029468.1	ACTR1A	P0101918C	1	1	62.4C	1.10556e+07	1.37783e+07	1.06439e+07	1.33875e+07	1.97601e+07	1	0.98	0.7	1.09	1.23	ACTR1A	0.57863	0.370858	1.05864	expression/solubility	FALSE	FALSE
IPI00029468.1	ACTR1A	P0101918C	1	1	63.9C	4.19905e+06	5.28511e+06	5.26687e+06	6.12793e+06	8.99495e+06	1	1.14	0.95	1.18	1.45	ACTR1A	0.57863	0.370858	1.05864	expression/solubility	FALSE	FALSE
IPI00029469.1	ACTR1B	P0101868C	4	6	42C	4.70194e+08	4.66838e+08	3.65292e+08	3.11668e+08	2.84956e+08	1	1.13	1.12	0.94	1.01	ACTR1B	0.507146	0.494136	0.0543264	stability	FALSE	FALSE
IPI00029469.1	ACTR1B	P0101868C	4	6	44.1C	4.19506e+08	4.32824e+08	3.27729e+08	4.03845e+08	3.27184e+08	1	1.04	0.89	1.07	0.96	ACTR1B	0.507146	0.494136	0.0543264	stability	FALSE	FALSE
IPI00029469.1	ACTR1B	P0101878C	4	6	46.2C	3.3396e+08	3.0741e+08	2.60535e+08	2.91911e+08	2.82805e+08	1	1.07	0.94	1.01	0.97	ACTR1B	0.507146	0.494136	0.0543264	stability	FALSE	FALSE
IPI00029469.1	ACTR1B	P0101878C	4	6	48.1C	2.81609e+08	2.04403e+08	2.98178e+08	2.31476e+08	2.59974e+08	1	0.85	1.06	0.9	1	ACTR1B	0.507146	0.494136	0.0543264	stability	FALSE	FALSE
IPI00029469.1	ACTR1B	P0101888C	4	10	50.4C	1.41122e+08	9.7276e+07	1.0851e+08	1.07131e+08	1.13601e+08	1	0.93	0.95	0.93	1	ACTR1B	0.507146	0.494136	0.0543264	stability	FALSE	FALSE
IPI00029469.1	ACTR1B	P0101888C	4	10	51.9C	8.89981e+07	8.62661e+07	8.71313e+07	8.25497e+07	9.08627e+07	1	1.01	1	0.97	1.06	ACTR1B	0.507146	0.494136	0.0543264	stability	FALSE	FALSE
IPI00029469.1	ACTR1B	P0101898C	5	11	54C	9.44623e+07	1.83496e+08	1.17032e+08	1.04488e+08	9.88157e+07	1	0.91	0.83	0.83	0.83	ACTR1B	0.507146	0.494136	0.0543264	stability	FALSE	FALSE
IPI00029469.1	ACTR1B	P0101898C	5	11	56.1C	9.01154e+07	1.21212e+08	8.85489e+07	8.5159e+07	9.62972e+07	1	0.9	0.94	0.9	0.95	ACTR1B	0.507146	0.494136	0.0543264	stability	FALSE	FALSE
IPI00029469.1	ACTR1B	P0101908C	2	3	58.2C	3.08809e+07	2.90275e+07	2.81818e+07	2.14027e+07	2.42889e+07	1	0.91	1.09	0.8	0.99	ACTR1B	0.507146	0.494136	0.0543264	stability	FALSE	FALSE
IPI00029469.1	ACTR1B	P0101908C	2	3	60.1C	1.70783e+07	1.82675e+07	2.0226e+07	1.5521e+07	1.74742e+07	1	0.89	0.99	0.89	1.01	ACTR1B	0.507146	0.494136	0.0543264	stability	FALSE	FALSE
IPI00029469.1	ACTR1B	P0101918C	2	2	62.4C	1.9928e+07	2.36795e+07	2.78248e+07	1.9957e+07	2.75273e+07	1	0.94	1.01	0.9	0.95	ACTR1B	0.507146	0.494136	0.0543264	stability	FALSE	FALSE
IPI00029469.1	ACTR1B	P0101918C	2	2	63.9C	1.45517e+07	1.32564e+07	1.59044e+07	1.46576e+07	1.9261e+07	1	0.82	0.83	0.81	0.9	ACTR1B	0.507146	0.494136	0.0543264	stability	FALSE	FALSE
IPI00470573.1	ACTR2	P0101868C	10	46	42C	3.23136e+09	2.80316e+09	2.26942e+09	2.09336e+09	1.80628e+09	1	0.99	1.01	0.92	0.93	ACTR2	0.14549	0.0853508	1.13533	stability	FALSE	FALSE
IPI00470573.1	ACTR2	P0101868C	10	46	44.1C	2.78817e+09	2.57126e+09	2.34256e+09	2.41133e+09	2.09826e+09	1	0.93	0.96	0.96	0.93	ACTR2	0.14549	0.0853508	1.13533	stability	FALSE	FALSE
IPI00470573.1	ACTR2	P0101878C	14	62	46.2C	3.01763e+09	2.65239e+09	2.47799e+09	2.58762e+09	2.66375e+09	1	1.02	0.99	0.99	1.01	ACTR2	0.14549	0.0853508	1.13533	stability	FALSE	FALSE
IPI00470573.1	ACTR2	P0101878C	14	62	48.1C	2.54898e+09	2.18629e+09	2.52245e+09	2.30977e+09	2.33558e+09	1	1.01	1	1	0.99	ACTR2	0.14549	0.0853508	1.13533	stability	FALSE	FALSE
IPI00470573.1	ACTR2	P0101888C	12	58	50.4C	1.29771e+09	9.69601e+08	1.06897e+09	1.05853e+09	1.04407e+09	1	1.01	1.02	1	1	ACTR2	0.14549	0.0853508	1.13533	stability	FALSE	FALSE
IPI00470573.1	ACTR2	P0101888C	12	58	51.9C	9.97295e+08	9.50071e+08	1.00374e+09	9.57094e+08	9.49717e+08	1	0.99	1.03	1.01	0.99	ACTR2	0.14549	0.0853508	1.13533	stability	FALSE	FALSE
IPI00470573.1	ACTR2	P0101898C	10	47	54C	4.59658e+08	9.84881e+08	7.3104e+08	5.87067e+08	5.71091e+08	1	1	1.06	0.96	0.99	ACTR2	0.14549	0.0853508	1.13533	stability	FALSE	FALSE
IPI00470573.1	ACTR2	P0101898C	10	47	56.1C	5.08733e+08	7.7711e+08	5.3222e+08	5.22439e+08	5.55808e+08	1	1.02	1	0.98	0.97	ACTR2	0.14549	0.0853508	1.13533	stability	FALSE	FALSE
IPI00470573.1	ACTR2	P0101908C	13	41	58.2C	5.13965e+08	5.11826e+08	3.95251e+08	4.14223e+08	4.14137e+08	1	0.96	0.92	0.93	1.01	ACTR2	0.14549	0.0853508	1.13533	stability	FALSE	FALSE
IPI00470573.1	ACTR2	P0101908C	13	41	60.1C	3.26392e+08	3.9461e+08	3.84768e+08	3.25181e+08	3.39333e+08	1	1.01	0.98	0.97	1.03	ACTR2	0.14549	0.0853508	1.13533	stability	FALSE	FALSE
IPI00470573.1	ACTR2	P0101918C	13	23	62.4C	5.69291e+08	6.80115e+08	7.07224e+08	6.03232e+08	8.58428e+08	1	0.94	0.9	0.95	1.04	ACTR2	0.14549	0.0853508	1.13533	stability	FALSE	FALSE
IPI00470573.1	ACTR2	P0101918C	13	23	63.9C	2.81182e+08	3.38693e+08	3.56279e+08	3.59344e+08	4.96228e+08	1	1.09	0.96	1.03	1.19	ACTR2	0.14549	0.0853508	1.13533	stability	FALSE	FALSE
IPI00028091.3	ACTR3	P0101868C	19	37	42C	2.84946e+09	2.46553e+09	1.9161e+09	1.97867e+09	1.68153e+09	1	0.99	0.97	0.99	0.98	ACTR3	0.146895	0.0770302	1.42077	stability	FALSE	FALSE
IPI00028091.3	ACTR3	P0101868C	19	37	44.1C	2.38834e+09	2.35348e+09	2.16749e+09	2.1826e+09	1.96508e+09	1	0.99	1.04	1.02	1.02	ACTR3	0.146895	0.0770302	1.42077	stability	FALSE	FALSE
IPI00028091.3	ACTR3	P0101878C	19	35	46.2C	2.64142e+09	2.27636e+09	2.08808e+09	2.41952e+09	2.33725e+09	1	1	0.95	1.06	1.01	ACTR3	0.146895	0.0770302	1.42077	stability	FALSE	FALSE
IPI00028091.3	ACTR3	P0101878C	19	35	48.1C	2.18182e+09	1.89254e+09	2.27647e+09	2.06421e+09	1.97895e+09	1	1.02	1.05	1.04	0.98	ACTR3	0.146895	0.0770302	1.42077	stability	FALSE	FALSE
IPI00028091.3	ACTR3	P0101888C	14	32	50.4C	8.11107e+08	5.98401e+08	6.51119e+08	7.49278e+08	6.97541e+08	1	1	0.99	1.13	1.07	ACTR3	0.146895	0.0770302	1.42077	stability	FALSE	FALSE
IPI00028091.3	ACTR3	P0101888C	14	32	51.9C	5.77374e+08	5.62644e+08	5.79976e+08	5.76552e+08	5.81617e+08	1	1.02	1.03	1.05	1.04	ACTR3	0.146895	0.0770302	1.42077	stability	FALSE	FALSE
IPI00028091.3	ACTR3	P0101898C	17	35	54C	2.67461e+08	5.35547e+08	3.73029e+08	3.50127e+08	3.26395e+08	1	0.94	0.93	0.98	0.97	ACTR3	0.146895	0.0770302	1.42077	stability	FALSE	FALSE
IPI00028091.3	ACTR3	P0101898C	17	35	56.1C	2.66354e+08	4.05615e+08	2.79575e+08	2.75524e+08	3.02415e+08	1	1.02	1	0.98	1.01	ACTR3	0.146895	0.0770302	1.42077	stability	FALSE	FALSE
IPI00028091.3	ACTR3	P0101908C	17	45	58.2C	8.63293e+08	8.3304e+08	6.43812e+08	6.95626e+08	6.81352e+08	1	0.93	0.89	0.93	0.99	ACTR3	0.146895	0.0770302	1.42077	stability	FALSE	FALSE
IPI00028091.3	ACTR3	P0101908C	17	45	60.1C	5.29774e+08	6.32856e+08	6.37187e+08	5.26846e+08	5.61594e+08	1	1	1	0.97	1.05	ACTR3	0.146895	0.0770302	1.42077	stability	FALSE	FALSE
IPI00028091.3	ACTR3	P0101918C	17	33	62.4C	6.99945e+08	8.41964e+08	8.81327e+08	7.30528e+08	1.05602e+09	1	0.95	0.91	0.94	1.04	ACTR3	0.146895	0.0770302	1.42077	stability	FALSE	FALSE
IPI00028091.3	ACTR3	P0101918C	17	33	63.9C	3.83363e+08	4.413e+08	4.7687e+08	4.9464e+08	6.33392e+08	1	1.04	0.94	1.04	1.12	ACTR3	0.146895	0.0770302	1.42077	stability	FALSE	FALSE
IPI00007068.1	ACTR3B	P0101888C	3	3	50.4C	4.29541e+07	3.01735e+07	3.05964e+07	3.44601e+07	3.26352e+07	1	0.95	0.88	0.98	0.94	ACTR3B	0.0730017	0.0633611	0.127228	expression/solubility	FALSE	FALSE
IPI00007068.1	ACTR3B	P0101888C	3	3	51.9C	2.89803e+07	3.25356e+07	2.95975e+07	3.03368e+07	2.86368e+07	1	1.17	1.04	1.1	1.02	ACTR3B	0.0730017	0.0633611	0.127228	expression/solubility	FALSE	FALSE
IPI00007068.1	ACTR3B	P0101898C	2	2	54C	2.11289e+07	4.46843e+07	3.03831e+07	2.73947e+07	2.47597e+07	1	0.99	0.96	0.97	0.93	ACTR3B	0.0730017	0.0633611	0.127228	expression/solubility	FALSE	FALSE
IPI00007068.1	ACTR3B	P0101898C	2	2	56.1C	2.21615e+07	3.47346e+07	2.40231e+07	2.40366e+07	2.74847e+07	1	1.05	1.03	1.03	1.11	ACTR3B	0.0730017	0.0633611	0.127228	expression/solubility	FALSE	FALSE
IPI00292787.6	ACTR5	P0101868C	5	5	42C	5.52492e+08	4.84042e+08	4.02289e+08	3.57313e+08	3.38193e+08	1	1	1.05	0.92	1.02						FALSE	FALSE
IPI00292787.6	ACTR5	P0101868C	5	5	44.1C	3.07161e+08	2.79579e+08	2.4422e+08	2.67126e+08	2.2095e+08	1	0.92	0.91	0.97	0.89						FALSE	FALSE
IPI00171779.3	ACTR6	P0101868C	2	2	42C	3.34111e+07	3.18097e+07	2.33619e+07	2.27825e+07	1.89017e+07	1	1.09	1.01	0.97	0.94	ACTR6	0.319024	0.235178	0.439461	stability	FALSE	FALSE
IPI00171779.3	ACTR6	P0101868C	2	2	44.1C	2.42862e+07	2.80786e+07	1.9289e+07	2.37788e+07	1.92235e+07	1	1.16	0.91	1.09	0.98	ACTR6	0.319024	0.235178	0.439461	stability	FALSE	FALSE
IPI00171779.3	ACTR6	P0101878C	2	2	46.2C	1.2176e+08	8.80783e+07	8.49125e+07	9.47672e+07	9.70681e+07	1	0.84	0.84	0.9	0.91	ACTR6	0.319024	0.235178	0.439461	stability	FALSE	FALSE
IPI00171779.3	ACTR6	P0101878C	2	2	48.1C	5.02493e+07	3.62132e+07	5.67588e+07	4.37008e+07	5.74369e+07	1	0.85	1.14	0.96	1.23	ACTR6	0.319024	0.235178	0.439461	stability	FALSE	FALSE
IPI00025646.5	ACTR8	P0101868C	4	4	42C	1.25943e+08	1.0613e+08	9.40884e+07	7.25349e+07	7.65617e+07	1	0.96	1.08	0.82	1.01						FALSE	FALSE
IPI00025646.5	ACTR8	P0101868C	4	4	44.1C	5.31018e+07	5.73699e+07	4.78775e+07	4.91308e+07	4.14895e+07	1	1.09	1.03	1.03	0.96						FALSE	FALSE
IPI00009268.2	ACY1	P0101868C	13	31	42C	2.55382e+09	2.35891e+09	1.80585e+09	1.85573e+09	1.62887e+09	1	1.05	1.02	1.03	1.06	ACY1	0.200184	0.142862	0.723655	stability	FALSE	FALSE
IPI00009268.2	ACY1	P0101868C	13	31	44.1C	2.13631e+09	2.14336e+09	1.98738e+09	1.95344e+09	1.7969e+09	1	1.01	1.07	1.02	1.04	ACY1	0.200184	0.142862	0.723655	stability	FALSE	FALSE
IPI00009268.2	ACY1	P0101878C	13	37	46.2C	2.53062e+09	2.34358e+09	2.27268e+09	2.2501e+09	2.32532e+09	1	1.08	1.08	1.03	1.05	ACY1	0.200184	0.142862	0.723655	stability	FALSE	FALSE
IPI00009268.2	ACY1	P0101878C	13	37	48.1C	2.22509e+09	2.02394e+09	2095340884	2.03837e+09	2.01302e+09	1	1.07	0.95	1.01	0.98	ACY1	0.200184	0.142862	0.723655	stability	FALSE	FALSE
IPI00009268.2	ACY1	P0101888C	16	34	50.4C	7.44942e+08	5.9393e+08	6.08465e+08	6.30199e+08	5.81728e+08	1	1.08	1.01	1.03	0.97	ACY1	0.200184	0.142862	0.723655	stability	FALSE	FALSE
IPI00009268.2	ACY1	P0101888C	16	34	51.9C	5.55124e+08	5.60856e+08	5.45496e+08	5.50402e+08	5.16414e+08	1	1.05	1	1.04	0.96	ACY1	0.200184	0.142862	0.723655	stability	FALSE	FALSE
IPI00009268.2	ACY1	P0101898C	13	34	54C	2.34279e+08	5.69915e+08	3.77147e+08	3.28018e+08	3.08168e+08	1	1.14	1.07	1.05	1.05	ACY1	0.200184	0.142862	0.723655	stability	FALSE	FALSE
IPI00009268.2	ACY1	P0101898C	13	34	56.1C	2.59755e+08	4.37594e+08	2.85598e+08	2.79116e+08	2.82828e+08	1	1.13	1.05	1.02	0.97	ACY1	0.200184	0.142862	0.723655	stability	FALSE	FALSE
IPI00009268.2	ACY1	P0101908C	17	42	58.2C	6.47198e+08	7.16459e+08	5.72104e+08	5.69576e+08	4.89412e+08	1	1.07	1.05	1.01	0.95	ACY1	0.200184	0.142862	0.723655	stability	FALSE	FALSE
IPI00009268.2	ACY1	P0101908C	17	42	60.1C	5.48321e+08	6.68349e+08	6.06462e+08	5.13251e+08	5.04158e+08	1	1.02	0.92	0.91	0.91	ACY1	0.200184	0.142862	0.723655	stability	FALSE	FALSE
IPI00009268.2	ACY1	P0101918C	16	42	62.4C	6.52118e+08	9.38468e+08	8.91422e+08	7.46719e+08	9.32732e+08	1	1.13	0.99	1.03	0.98	ACY1	0.200184	0.142862	0.723655	stability	FALSE	FALSE
IPI00009268.2	ACY1	P0101918C	16	42	63.9C	5.36207e+08	6.74512e+08	7.19909e+08	7.02905e+08	8.08696e+08	1	1.14	1.02	1.06	1.02	ACY1	0.200184	0.142862	0.723655	stability	FALSE	FALSE
IPI00063025.1	ACY3	P0101868C	1	1	42C	2.26108e+07	2.01624e+07	1.29777e+07	1.33142e+07	1.05097e+07	1	1.02	0.83	0.84	0.77						FALSE	FALSE
IPI00063025.1	ACY3	P0101868C	1	1	44.1C	1.73458e+07	1.85947e+07	1.48874e+07	1.62775e+07	1.52684e+07	1	1.08	0.98	1.04	1.09						FALSE	FALSE
IPI00063025.1	ACY3	P0101878C	1	1	46.2C	4.36834e+07	4.00241e+07	4.03153e+07	37806915	36294420	1	1.07	1.11	1	0.95						FALSE	FALSE
IPI00063025.1	ACY3	P0101878C	1	1	48.1C	4.09613e+07	3.76376e+07	3.51074e+07	3.24954e+07	3.13024e+07	1	1.08	0.86	0.87	0.82						FALSE	FALSE
IPI00221117.3	ACYP1	P0101868C	3	6	42C	2.38479e+08	2.30329e+08	1.6609e+08	1.94928e+08	1.80477e+08	1	1.1	1.01	1.16	1.26	ACYP1	0.288716	0.275535	0.0822215	stability	FALSE	FALSE
IPI00221117.3	ACYP1	P0101868C	3	6	44.1C	1.96318e+08	2.21295e+08	1.94193e+08	1.8735e+08	1.71455e+08	1	1.13	1.13	1.06	1.08	ACYP1	0.288716	0.275535	0.0822215	stability	FALSE	FALSE
IPI00221117.3	ACYP1	P0101878C	5	8	46.2C	4.37083e+08	4.1841e+08	3.65262e+08	4.09977e+08	3.90285e+08	1	1.11	1.01	1.08	1.02	ACYP1	0.288716	0.275535	0.0822215	stability	FALSE	FALSE
IPI00221117.3	ACYP1	P0101878C	5	8	48.1C	3.33763e+08	3.44243e+08	3.26011e+08	3.37567e+08	3.26073e+08	1	1.21	0.98	1.11	1.05	ACYP1	0.288716	0.275535	0.0822215	stability	FALSE	FALSE
IPI00221117.3	ACYP1	P0101888C	3	4	50.4C	5.80592e+07	4.8527e+07	4.22345e+07	4.95663e+07	4.68873e+07	1	1.13	0.9	1.04	1	ACYP1	0.288716	0.275535	0.0822215	stability	FALSE	FALSE
IPI00221117.3	ACYP1	P0101888C	3	4	51.9C	3.59985e+07	4.02222e+07	3.77945e+07	3.71364e+07	3.45474e+07	1	1.16	1.07	1.08	0.99	ACYP1	0.288716	0.275535	0.0822215	stability	FALSE	FALSE
IPI00221117.3	ACYP1	P0101898C	4	6	54C	5.67375e+07	1.24389e+08	7.93926e+07	7.57842e+07	6.83033e+07	1	1.03	0.93	1	0.96	ACYP1	0.288716	0.275535	0.0822215	stability	FALSE	FALSE
IPI00221117.3	ACYP1	P0101898C	4	6	56.1C	3.3222e+07	4.95998e+07	3.54156e+07	3.64497e+07	3.97301e+07	1	1	1.02	1.04	1.07	ACYP1	0.288716	0.275535	0.0822215	stability	FALSE	FALSE
IPI00221117.3	ACYP1	P0101908C	1	1	58.2C	9.97123e+06	1.08182e+07	1.09146e+07	9.31706e+06	7.9299e+06	1	1.05	1.3	1.08	1	ACYP1	0.288716	0.275535	0.0822215	stability	FALSE	FALSE
IPI00221117.3	ACYP1	P0101908C	1	1	60.1C	6.06263e+06	7.16129e+06	8.72313e+06	5.99276e+06	7.39362e+06	1	0.99	1.2	0.97	1.2	ACYP1	0.288716	0.275535	0.0822215	stability	FALSE	FALSE
IPI00216461.4	ACYP2	P0101868C	6	7	42C	4.70912e+08	4.57968e+08	3.40956e+08	3.63252e+08	3.40359e+08	1	1.11	1.05	1.1	1.2	ACYP2	0.3887	0.216232	1.4105	expression/solubility	FALSE	FALSE
IPI00216461.4	ACYP2	P0101868C	6	7	44.1C	4.13092e+08	4.35131e+08	3.88939e+08	3.61304e+08	3.58551e+08	1	1.06	1.08	0.97	1.07	ACYP2	0.3887	0.216232	1.4105	expression/solubility	FALSE	FALSE
IPI00216461.4	ACYP2	P0101878C	6	7	46.2C	4.0247e+08	3.65779e+08	3.72377e+08	3.46695e+08	3.68357e+08	1	1.06	1.12	1	1.04	ACYP2	0.3887	0.216232	1.4105	expression/solubility	FALSE	FALSE
IPI00216461.4	ACYP2	P0101878C	6	7	48.1C	3.52329e+08	3.26146e+08	3.11941e+08	3.20165e+08	2.91942e+08	1	1.09	0.89	1	0.89	ACYP2	0.3887	0.216232	1.4105	expression/solubility	FALSE	FALSE
IPI00216461.4	ACYP2	P0101888C	7	10	50.4C	2.89027e+08	2.52077e+08	2.42505e+08	2.54019e+08	2.44866e+08	1	1.18	1.04	1.07	1.05	ACYP2	0.3887	0.216232	1.4105	expression/solubility	FALSE	FALSE
IPI00216461.4	ACYP2	P0101888C	7	10	51.9C	2.12307e+08	2.19082e+08	2.06886e+08	2.0861e+08	2.07649e+08	1	1.08	1	1.03	1.01	ACYP2	0.3887	0.216232	1.4105	expression/solubility	FALSE	FALSE
IPI00216461.4	ACYP2	P0101898C	3	5	54C	7.67365e+07	1.78703e+08	1.28709e+08	1.07461e+08	1.10663e+08	1	1.09	1.12	1.05	1.15	ACYP2	0.3887	0.216232	1.4105	expression/solubility	FALSE	FALSE
IPI00216461.4	ACYP2	P0101898C	3	5	56.1C	5.93771e+07	8.56451e+07	6.20197e+07	6.10201e+07	6.30173e+07	1	0.97	1	0.98	0.95	ACYP2	0.3887	0.216232	1.4105	expression/solubility	FALSE	FALSE
IPI00216461.4	ACYP2	P0101908C	2	2	58.2C	3.3034e+07	3.11104e+07	2.38514e+07	3.39866e+07	2.82787e+07	1	0.91	0.86	1.19	1.08	ACYP2	0.3887	0.216232	1.4105	expression/solubility	FALSE	FALSE
IPI00216461.4	ACYP2	P0101908C	2	2	60.1C	1.49801e+07	1.86698e+07	1.80469e+07	1.75948e+07	1.72155e+07	1	1.04	1	1.15	1.14	ACYP2	0.3887	0.216232	1.4105	expression/solubility	FALSE	FALSE
IPI00216461.4	ACYP2	P0101918C	1	1	62.4C	1.41722e+07	1.82008e+07	2.2755e+07	1.65383e+07	2.06257e+07	1	1.01	1.16	1.05	1	ACYP2	0.3887	0.216232	1.4105	expression/solubility	FALSE	FALSE
IPI00216461.4	ACYP2	P0101918C	1	1	63.9C	1.30603e+07	1.13959e+07	1.6534e+07	1.4893e+07	1.75689e+07	1	0.79	0.96	0.92	0.91	ACYP2	0.3887	0.216232	1.4105	expression/solubility	FALSE	FALSE
IPI00872639.1	ADA	P0101868C	4	5	42C	3.89878e+08	3.50788e+08	2.63323e+08	2.7509e+08	2.31215e+08	1	1.03	0.97	1	0.99	ADA	0.237867	0.13454	1.37012	stability	FALSE	FALSE
IPI00872639.1	ADA	P0101868C	4	5	44.1C	3.26182e+08	3.11252e+08	2.99303e+08	3.00624e+08	2.8569e+08	1	0.96	1.05	1.02	1.08	ADA	0.237867	0.13454	1.37012	stability	FALSE	FALSE
IPI00872639.1	ADA	P0101878C	5	6	46.2C	3.75171e+08	3.3361e+08	3.36049e+08	3.40206e+08	3.53037e+08	1	1.04	1.08	1.05	1.07	ADA	0.237867	0.13454	1.37012	stability	FALSE	FALSE
IPI00872639.1	ADA	P0101878C	5	6	48.1C	3.26162e+08	2.63316e+08	2.95625e+08	2.82094e+08	3.50754e+08	1	0.95	0.91	0.95	1.16	ADA	0.237867	0.13454	1.37012	stability	FALSE	FALSE
IPI00872639.1	ADA	P0101888C	8	8	50.4C	1.2558e+08	8.75004e+07	1.04116e+08	1.04069e+08	1.04749e+08	1	0.94	1.03	1.01	1.04	ADA	0.237867	0.13454	1.37012	stability	FALSE	FALSE
IPI00872639.1	ADA	P0101888C	8	8	51.9C	9.85873e+07	9.33406e+07	1.00267e+08	9.33468e+07	9.35382e+07	1	0.99	1.04	0.99	0.98	ADA	0.237867	0.13454	1.37012	stability	FALSE	FALSE
IPI00872639.1	ADA	P0101898C	8	10	54C	7.91087e+07	1.72588e+08	1.12963e+08	9.71388e+07	9.29765e+07	1	1.02	0.95	0.92	0.94	ADA	0.237867	0.13454	1.37012	stability	FALSE	FALSE
IPI00872639.1	ADA	P0101898C	8	10	56.1C	9.18058e+07	1.34718e+08	9.00482e+07	9.20401e+07	1.01701e+08	1	0.98	0.94	0.95	0.99	ADA	0.237867	0.13454	1.37012	stability	FALSE	FALSE
IPI00872639.1	ADA	P0101908C	5	6	58.2C	4.14819e+07	4.30437e+07	3.01319e+07	3.62252e+07	3.56745e+07	1	1	0.87	1.01	1.08	ADA	0.237867	0.13454	1.37012	stability	FALSE	FALSE
IPI00872639.1	ADA	P0101908C	5	6	60.1C	2.92644e+07	3.59465e+07	3.7061e+07	3.20206e+07	3.23093e+07	1	1.03	1.05	1.07	1.09	ADA	0.237867	0.13454	1.37012	stability	FALSE	FALSE
IPI00872639.1	ADA	P0101918C	3	5	62.4C	6.86369e+07	8.58143e+07	9.16604e+07	7.11217e+07	9.56039e+07	1	0.99	0.97	0.93	0.96	ADA	0.237867	0.13454	1.37012	stability	FALSE	FALSE
IPI00872639.1	ADA	P0101918C	3	5	63.9C	5.93709e+07	7.03922e+07	7.30602e+07	6.88037e+07	8.30446e+07	1	1.07	0.93	0.94	0.95	ADA	0.237867	0.13454	1.37012	stability	FALSE	FALSE
IPI00783550.2	ADAL	P0101868C	2	2	42C	8.18505e+07	7.39269e+07	5.42535e+07	5.40955e+07	5.25081e+07	1	1.03	0.96	0.94	1.07	ADAL	0.377357	0.20276	1.63878	stability	FALSE	FALSE
IPI00783550.2	ADAL	P0101868C	2	2	44.1C	7.71778e+07	7.00948e+07	5.91858e+07	5.76928e+07	5.93326e+07	1	0.91	0.88	0.83	0.95	ADAL	0.377357	0.20276	1.63878	stability	FALSE	FALSE
IPI00783550.2	ADAL	P0101878C	2	2	46.2C	1.15847e+08	1.06421e+08	9.61027e+07	9.33839e+07	9.38818e+07	1	1.07	1	0.93	0.92	ADAL	0.377357	0.20276	1.63878	stability	FALSE	FALSE
IPI00783550.2	ADAL	P0101878C	2	2	48.1C	1.12228e+08	9.77542e+07	9.53674e+07	8.91735e+07	9.20785e+07	1	1.02	0.85	0.87	0.88	ADAL	0.377357	0.20276	1.63878	stability	FALSE	FALSE
IPI00783550.2	ADAL	P0101888C	3	3	50.4C	21911784	1.88934e+07	1.9014e+07	1.95283e+07	1.95375e+07	1	1.17	1.08	1.09	1.11	ADAL	0.377357	0.20276	1.63878	stability	FALSE	FALSE
IPI00783550.2	ADAL	P0101888C	3	3	51.9C	2.201e+07	1.9804e+07	1.76561e+07	1.75431e+07	1.66932e+07	1	0.94	0.82	0.84	0.79	ADAL	0.377357	0.20276	1.63878	stability	FALSE	FALSE
IPI00783550.2	ADAL	P0101898C	3	4	54C	3.52309e+07	7.99125e+07	5.85502e+07	5.07993e+07	5.32093e+07	1	1.06	1.11	1.08	1.2	ADAL	0.377357	0.20276	1.63878	stability	FALSE	FALSE
IPI00783550.2	ADAL	P0101898C	3	4	56.1C	4.7472e+07	7.26834e+07	5.16254e+07	4.71775e+07	4.86959e+07	1	1.03	1.04	0.95	0.91	ADAL	0.377357	0.20276	1.63878	stability	FALSE	FALSE
IPI00783550.2	ADAL	P0101908C	6	9	58.2C	8.35193e+07	9.19503e+07	7.30307e+07	7.54719e+07	6.51665e+07	1	1.07	1.04	1.04	0.98	ADAL	0.377357	0.20276	1.63878	stability	FALSE	FALSE
IPI00783550.2	ADAL	P0101908C	6	9	60.1C	6.22942e+07	8.12383e+07	7.97113e+07	6.76815e+07	6.61003e+07	1	1.09	1.07	1.06	1.05	ADAL	0.377357	0.20276	1.63878	stability	FALSE	FALSE
IPI00783550.2	ADAL	P0101918C	3	4	62.4C	6.90954e+07	9.87749e+07	1.0068e+08	8.27841e+07	1.03733e+08	1	1.13	1.06	1.08	1.03	ADAL	0.377357	0.20276	1.63878	stability	FALSE	FALSE
IPI00783550.2	ADAL	P0101918C	3	4	63.9C	5.60142e+07	6.73862e+07	7.97467e+07	7.56658e+07	8.9485e+07	1	1.09	1.08	1.09	1.08	ADAL	0.377357	0.20276	1.63878	stability	FALSE	FALSE
IPI00013897.1	ADAM10	P0101868C	17	26	42C	1.56633e+09	1.32994e+09	1.10162e+09	1.14529e+09	9.57833e+08	1	0.97	1.02	1.04	1.02	ADAM10	0.13256	0.0846893	0.908913	expression/solubility	FALSE	FALSE
IPI00013897.1	ADAM10	P0101868C	17	26	44.1C	1.37339e+09	1.35108e+09	1.16611e+09	1.22036e+09	1.14517e+09	1	0.99	0.97	0.99	1.03	ADAM10	0.13256	0.0846893	0.908913	expression/solubility	FALSE	FALSE
IPI00013897.1	ADAM10	P0101878C	20	35	46.2C	1.56089e+09	1.3671e+09	1.3464e+09	1.31499e+09	1.39039e+09	1	1.02	1.04	0.97	1.02	ADAM10	0.13256	0.0846893	0.908913	expression/solubility	FALSE	FALSE
IPI00013897.1	ADAM10	P0101878C	20	35	48.1C	1.27261e+09	1.11404e+09	1.29887e+09	1.16393e+09	1.09203e+09	1	1.03	1.03	1.01	0.93	ADAM10	0.13256	0.0846893	0.908913	expression/solubility	FALSE	FALSE
IPI00013897.1	ADAM10	P0101888C	15	27	50.4C	8.29089e+08	6.12353e+08	6.65542e+08	7.32519e+08	6.73396e+08	1	1	0.99	1.08	1.01	ADAM10	0.13256	0.0846893	0.908913	expression/solubility	FALSE	FALSE
IPI00013897.1	ADAM10	P0101888C	15	27	51.9C	5.54288e+08	5.62693e+08	5.6125e+08	5.99802e+08	5.79187e+08	1	1.06	1.03	1.13	1.08	ADAM10	0.13256	0.0846893	0.908913	expression/solubility	FALSE	FALSE
IPI00013897.1	ADAM10	P0101898C	11	18	54C	2.86777e+08	6.37607e+08	4.42717e+08	4.28342e+08	4.11093e+08	1	1.04	1.03	1.12	1.14	ADAM10	0.13256	0.0846893	0.908913	expression/solubility	FALSE	FALSE
IPI00013897.1	ADAM10	P0101898C	11	18	56.1C	2.96464e+08	4.42799e+08	3.12646e+08	3.11387e+08	3.33442e+08	1	1	1.01	1	1	ADAM10	0.13256	0.0846893	0.908913	expression/solubility	FALSE	FALSE
IPI00013897.1	ADAM10	P0101908C	11	17	58.2C	3.10055e+08	2.95692e+08	2.33444e+08	2.51399e+08	2.40861e+08	1	0.92	0.9	0.93	0.98	ADAM10	0.13256	0.0846893	0.908913	expression/solubility	FALSE	FALSE
IPI00013897.1	ADAM10	P0101908C	11	17	60.1C	1.88931e+08	2.13305e+08	2.24629e+08	1.88594e+08	1.84021e+08	1	0.94	0.99	0.97	0.96	ADAM10	0.13256	0.0846893	0.908913	expression/solubility	FALSE	FALSE
IPI00013897.1	ADAM10	P0101918C	11	16	62.4C	2.4418e+08	2.74172e+08	3.13787e+08	2.68866e+08	3.28427e+08	1	0.89	0.93	0.99	0.92	ADAM10	0.13256	0.0846893	0.908913	expression/solubility	FALSE	FALSE
IPI00013897.1	ADAM10	P0101918C	11	16	63.9C	1.81598e+08	2.12985e+08	2.41507e+08	2.33542e+08	2.71265e+08	1	1.06	1.01	1.04	1.01	ADAM10	0.13256	0.0846893	0.908913	expression/solubility	FALSE	FALSE
IPI00420070.2	ADAM15	P0101868C	3	3	42C	1.43973e+08	1.19909e+08	9.16556e+07	1.0294e+08	8.85299e+07	1	0.95	0.92	1.02	1.02	ADAM15	0.202113	0.192965	0.0823078	stability	FALSE	FALSE
IPI00420070.2	ADAM15	P0101868C	3	3	44.1C	1.23718e+08	1.17241e+08	1.04305e+08	1.03995e+08	1.032e+08	1	0.95	0.97	0.93	1.03	ADAM15	0.202113	0.192965	0.0823078	stability	FALSE	FALSE
IPI00420070.2	ADAM15	P0101878C	4	4	46.2C	1.22656e+08	1.12664e+08	9.93071e+07	1.11384e+08	1.06706e+08	1	1.07	0.98	1.05	0.99	ADAM15	0.202113	0.192965	0.0823078	stability	FALSE	FALSE
IPI00420070.2	ADAM15	P0101878C	4	4	48.1C	1.01214e+08	8.04225e+07	9.70483e+07	8.88611e+07	9.72877e+07	1	0.93	0.96	0.97	1.04	ADAM15	0.202113	0.192965	0.0823078	stability	FALSE	FALSE
IPI00420070.2	ADAM15	P0101888C	5	6	50.4C	5.24692e+07	3.34285e+07	4.32299e+07	3.92708e+07	4.08425e+07	1	0.86	1.02	0.91	0.97	ADAM15	0.202113	0.192965	0.0823078	stability	FALSE	FALSE
IPI00420070.2	ADAM15	P0101888C	5	6	51.9C	3.97115e+07	3.26149e+07	3.59294e+07	3.35073e+07	3.43033e+07	1	0.86	0.92	0.88	0.89	ADAM15	0.202113	0.192965	0.0823078	stability	FALSE	FALSE
IPI00420070.2	ADAM15	P0101898C	6	8	54C	5.84571e+07	1.17579e+08	8.00541e+07	7.13914e+07	6.42565e+07	1	0.94	0.91	0.91	0.88	ADAM15	0.202113	0.192965	0.0823078	stability	FALSE	FALSE
IPI00420070.2	ADAM15	P0101898C	6	8	56.1C	5.85507e+07	8.48401e+07	5.97269e+07	6.03861e+07	6.70126e+07	1	0.97	0.97	0.98	1.02	ADAM15	0.202113	0.192965	0.0823078	stability	FALSE	FALSE
IPI00420070.2	ADAM15	P0101908C	1	1	58.2C	5.71718e+06	4.86805e+06	4.12254e+06	4.43788e+06	3.6382e+06	1	0.82	0.86	0.89	0.8	ADAM15	0.202113	0.192965	0.0823078	stability	FALSE	FALSE
IPI00420070.2	ADAM15	P0101908C	1	1	60.1C	3003099	4.72018e+06	4.07688e+06	3.49641e+06	3.96581e+06	1	1.31	1.13	1.14	1.3	ADAM15	0.202113	0.192965	0.0823078	stability	FALSE	FALSE
IPI00420070.2	ADAM15	P0101918C	2	2	62.4C	2.25e+07	2.62539e+07	3.26359e+07	2.51557e+07	3.24617e+07	1	0.92	1.05	1	0.99	ADAM15	0.202113	0.192965	0.0823078	stability	FALSE	FALSE
IPI00420070.2	ADAM15	P0101918C	2	2	63.9C	1.61578e+07	1.97059e+07	2.43442e+07	1.97152e+07	2.56655e+07	1	1.1	1.14	0.99	1.07	ADAM15	0.202113	0.192965	0.0823078	stability	FALSE	FALSE
IPI00288894.1	ADAM17	P0101868C	10	13	42C	1.06724e+09	8.82716e+08	6.95796e+08	7.67737e+08	6.57759e+08	1	0.94	0.94	1.02	1.03	ADAM17	0.617242	0.49986	0.484848	expression/solubility	FALSE	FALSE
IPI00288894.1	ADAM17	P0101868C	10	13	44.1C	8.72095e+08	8.70696e+08	7.72572e+08	7.83925e+08	7.3396e+08	1	1	1.01	1	1.04	ADAM17	0.617242	0.49986	0.484848	expression/solubility	FALSE	FALSE
IPI00288894.1	ADAM17	P0101878C	8	10	46.2C	9.12844e+08	8.02327e+08	7.31161e+08	8.54121e+08	8.53359e+08	1	1.02	0.97	1.08	1.07	ADAM17	0.617242	0.49986	0.484848	expression/solubility	FALSE	FALSE
IPI00288894.1	ADAM17	P0101878C	8	10	48.1C	6.6812e+08	6.35226e+08	7.54029e+08	6.53982e+08	6.77762e+08	1	1.12	1.13	1.08	1.09	ADAM17	0.617242	0.49986	0.484848	expression/solubility	FALSE	FALSE
IPI00288894.1	ADAM17	P0101888C	13	14	50.4C	4.15668e+08	2.94882e+08	3.3192e+08	3.55738e+08	3.43551e+08	1	0.96	0.99	1.04	1.03	ADAM17	0.617242	0.49986	0.484848	expression/solubility	FALSE	FALSE
IPI00288894.1	ADAM17	P0101888C	13	14	51.9C	2.90189e+08	2.82024e+08	2.91714e+08	2.93333e+08	2.73032e+08	1	1.01	1.03	1.06	0.97	ADAM17	0.617242	0.49986	0.484848	expression/solubility	FALSE	FALSE
IPI00288894.1	ADAM17	P0101898C	4	4	54C	5.10923e+07	9.31441e+07	5.05274e+07	6.30618e+07	5.18441e+07	1	0.85	0.66	0.92	0.81	ADAM17	0.617242	0.49986	0.484848	expression/solubility	FALSE	FALSE
IPI00288894.1	ADAM17	P0101898C	4	4	56.1C	3.12794e+07	5.02358e+07	3.42172e+07	3.97578e+07	4.36515e+07	1	1.08	1.04	1.21	1.24	ADAM17	0.617242	0.49986	0.484848	expression/solubility	FALSE	FALSE
IPI00288894.1	ADAM17	P0101908C	10	11	58.2C	1.38767e+08	1.34024e+08	1.19304e+08	1.10133e+08	1.03527e+08	1	0.93	1.02	0.91	0.94	ADAM17	0.617242	0.49986	0.484848	expression/solubility	FALSE	FALSE
IPI00288894.1	ADAM17	P0101908C	10	11	60.1C	1.05097e+08	9.3525e+07	1.23275e+08	9.53742e+07	9.57386e+07	1	0.74	0.98	0.89	0.9	ADAM17	0.617242	0.49986	0.484848	expression/solubility	FALSE	FALSE
IPI00288894.1	ADAM17	P0101918C	4	4	62.4C	5.19762e+07	5.7362e+07	8.17705e+07	5.66104e+07	7.03394e+07	1	0.87	1.14	0.98	0.93	ADAM17	0.617242	0.49986	0.484848	expression/solubility	FALSE	FALSE
IPI00288894.1	ADAM17	P0101918C	4	4	63.9C	4.32138e+07	4.13738e+07	5.94568e+07	5.30326e+07	6.05808e+07	1	0.86	1.04	0.99	0.95	ADAM17	0.617242	0.49986	0.484848	expression/solubility	FALSE	FALSE
IPI00000779.1	ADAM22	P0101898C	1	1	54C	1.44008e+06	3.4413e+06	1.91489e+06	1.53804e+06	1.41763e+06	1	1.12	0.89	0.8	0.78						FALSE	FALSE
IPI00000779.1	ADAM22	P0101898C	1	1	56.1C	1.2587e+06	2.1858e+06	918223	1.72877e+06	1.59999e+06	1	1.16	0.7	1.31	1.13						FALSE	FALSE
IPI00000779.1	ADAM22	P0101908C	1	1	58.2C	2.43091e+06	3.03282e+06	1.97681e+06	2.28994e+06	2.16111e+06	1	1.21	0.97	1.09	1.12						FALSE	FALSE
IPI00000779.1	ADAM22	P0101908C	1	1	60.1C	1.84752e+06	2.35898e+06	1.8497e+06	1.82735e+06	2.11323e+06	1	1.07	0.83	0.97	1.13						FALSE	FALSE
IPI00440932.1	ADAM9	P0101868C	9	16	42C	1.4972e+09	1.1211e+09	1.05917e+09	9.80136e+08	8.94618e+08	1	0.86	1.02	0.93	1	ADAM9	0.89345	0.660582	0.738244	expression/solubility	FALSE	FALSE
IPI00440932.1	ADAM9	P0101868C	9	16	44.1C	1.25428e+09	1.05633e+09	1.13055e+09	1.09616e+09	1.00746e+09	1	0.85	1.03	0.97	0.99	ADAM9	0.89345	0.660582	0.738244	expression/solubility	FALSE	FALSE
IPI00440932.1	ADAM9	P0101878C	11	17	46.2C	9.96626e+08	7.40294e+08	8.99154e+08	7.8539e+08	8.52407e+08	1	0.87	1.09	0.91	0.98	ADAM9	0.89345	0.660582	0.738244	expression/solubility	FALSE	FALSE
IPI00440932.1	ADAM9	P0101878C	11	17	48.1C	8.69021e+08	6.19003e+08	8.34012e+08	7.53707e+08	7.09616e+08	1	0.84	0.97	0.95	0.88	ADAM9	0.89345	0.660582	0.738244	expression/solubility	FALSE	FALSE
IPI00440932.1	ADAM9	P0101888C	12	14	50.4C	3.45648e+08	2.09501e+08	2.83262e+08	2.61732e+08	2.63472e+08	1	0.82	1.02	0.92	0.95	ADAM9	0.89345	0.660582	0.738244	expression/solubility	FALSE	FALSE
IPI00440932.1	ADAM9	P0101888C	12	14	51.9C	2.44824e+08	2.06311e+08	2.42176e+08	2.36115e+08	2.38085e+08	1	0.88	1.01	1.01	1.01	ADAM9	0.89345	0.660582	0.738244	expression/solubility	FALSE	FALSE
IPI00440932.1	ADAM9	P0101898C	7	8	54C	1.33489e+08	2.12644e+08	1.98273e+08	1.78178e+08	1.76863e+08	1	0.75	0.99	1	1.06	ADAM9	0.89345	0.660582	0.738244	expression/solubility	FALSE	FALSE
IPI00440932.1	ADAM9	P0101898C	7	8	56.1C	1.71208e+08	1.69002e+08	1.66982e+08	1.36013e+08	1.59469e+08	1	0.66	0.93	0.76	0.83	ADAM9	0.89345	0.660582	0.738244	expression/solubility	FALSE	FALSE
IPI00440932.1	ADAM9	P0101908C	9	13	58.2C	2.18643e+08	2.00015e+08	1.85306e+08	1.88156e+08	1.7816e+08	1	0.89	1.01	0.99	1.02	ADAM9	0.89345	0.660582	0.738244	expression/solubility	FALSE	FALSE
IPI00440932.1	ADAM9	P0101908C	9	13	60.1C	1.57502e+08	1.66847e+08	1.97524e+08	1.62017e+08	1.64012e+08	1	0.88	1.04	1	1.03	ADAM9	0.89345	0.660582	0.738244	expression/solubility	FALSE	FALSE
IPI00440932.1	ADAM9	P0101918C	13	14	62.4C	2.4803e+08	2.40832e+08	3.58886e+08	2.8054e+08	3.5472e+08	1	0.77	1.05	1.02	0.98	ADAM9	0.89345	0.660582	0.738244	expression/solubility	FALSE	FALSE
IPI00440932.1	ADAM9	P0101918C	13	14	63.9C	1.87005e+08	1.98048e+08	2.69823e+08	2.57068e+08	2.98466e+08	1	0.96	1.09	1.11	1.08	ADAM9	0.89345	0.660582	0.738244	expression/solubility	FALSE	FALSE
IPI00893823.2	ADAP1	P0101868C	4	5	42C	1.54836e+08	1.40628e+08	1.12308e+08	1.17591e+08	1.08329e+08	1	1.04	1.05	1.08	1.17	ADAP1	0.131228	0.075489	0.863597	expression/solubility	FALSE	FALSE
IPI00893823.2	ADAP1	P0101868C	4	5	44.1C	1.42704e+08	1.46009e+08	1.23821e+08	1.22264e+08	1.19651e+08	1	1.03	0.99	0.95	1.04	ADAP1	0.131228	0.075489	0.863597	expression/solubility	FALSE	FALSE
IPI00893823.2	ADAP1	P0101878C	3	4	46.2C	1.03376e+08	8.61336e+07	8.70821e+07	8.38681e+07	9.13415e+07	1	0.97	1.02	0.94	1.01	ADAP1	0.131228	0.075489	0.863597	expression/solubility	FALSE	FALSE
IPI00893823.2	ADAP1	P0101878C	3	4	48.1C	7.92219e+07	6.57522e+07	7.60358e+07	6.72112e+07	6.61467e+07	1	0.98	0.97	0.93	0.9	ADAP1	0.131228	0.075489	0.863597	expression/solubility	FALSE	FALSE
IPI00893823.2	ADAP1	P0101888C	3	3	50.4C	6.06152e+07	4.31322e+07	4.842e+07	4.3754e+07	4.30891e+07	1	0.96	0.99	0.88	0.88	ADAP1	0.131228	0.075489	0.863597	expression/solubility	FALSE	FALSE
IPI00893823.2	ADAP1	P0101888C	3	3	51.9C	3.67356e+07	3.282e+07	3.55611e+07	3.31874e+07	3.88572e+07	1	0.93	0.99	0.95	1.1	ADAP1	0.131228	0.075489	0.863597	expression/solubility	FALSE	FALSE
IPI00394668.2	ADAR	P0101868C	24	38	42C	2.15929e+09	1.98423e+09	1.52552e+09	1.43702e+09	1.17662e+09	1	1.05	1.02	0.95	0.91	ADAR	0.408316	0.2975	0.574163	expression/solubility	FALSE	FALSE
IPI00394668.2	ADAR	P0101868C	24	38	44.1C	1.71552e+09	1.85537e+09	1.40046e+09	1.56208e+09	1.16848e+09	1	1.09	0.93	1.01	0.84	ADAR	0.408316	0.2975	0.574163	expression/solubility	FALSE	FALSE
IPI00394668.2	ADAR	P0101878C	19	27	46.2C	1.71934e+09	1607039675	1.40786e+09	1.60048e+09	1.49514e+09	1	1.09	0.99	1.08	0.99	ADAR	0.408316	0.2975	0.574163	expression/solubility	FALSE	FALSE
IPI00394668.2	ADAR	P0101878C	19	27	48.1C	7.37523e+08	7.75299e+08	8.32965e+08	6.8539e+08	7.04325e+08	1	1.24	1.14	1.02	1.03	ADAR	0.408316	0.2975	0.574163	expression/solubility	FALSE	FALSE
IPI00394668.2	ADAR	P0101888C	3	4	50.4C	4.96209e+07	4.70966e+07	4.09155e+07	5.02241e+07	4.07296e+07	1	1.28	1.02	1.24	1.02	ADAR	0.408316	0.2975	0.574163	expression/solubility	FALSE	FALSE
IPI00394668.2	ADAR	P0101888C	3	4	51.9C	2.92917e+07	3.49737e+07	3.05585e+07	3.42362e+07	2.84517e+07	1	1.24	1.07	1.23	1.01	ADAR	0.408316	0.2975	0.574163	expression/solubility	FALSE	FALSE
IPI00394668.2	ADAR	P0101898C	1	2	54C	6.42268e+06	1.48134e+07	8.30279e+06	7.36818e+06	5.59569e+06	1	1.08	0.86	0.86	0.69	ADAR	0.408316	0.2975	0.574163	expression/solubility	FALSE	FALSE
IPI00394668.2	ADAR	P0101898C	1	2	56.1C	5.26203e+06	7.71811e+06	4.48375e+06	5.69438e+06	4.72718e+06	1	0.98	0.81	1.03	0.8	ADAR	0.408316	0.2975	0.574163	expression/solubility	FALSE	FALSE
IPI00305945.2	ADAT1	P0101868C	1	1	42C	9.17726e+07	7.15328e+07	6.60443e+07	5.98539e+07	5.37568e+07	1	0.89	1.04	0.93	0.98						FALSE	FALSE
IPI00305945.2	ADAT1	P0101868C	1	1	44.1C	6.28875e+07	5.87982e+07	5.52172e+07	5.62918e+07	5.02212e+07	1	0.94	1.01	0.99	0.99						FALSE	FALSE
IPI00217631.5	ADAT2	P0101868C	2	5	42C	2.41352e+08	1.93666e+08	1.54331e+08	1.63345e+08	1.32053e+08	1	0.92	0.92	0.96	0.91	ADAT2	0.109865	0.0685222	0.766203	expression/solubility	FALSE	FALSE
IPI00217631.5	ADAT2	P0101868C	2	5	44.1C	1.97738e+08	1.88462e+08	1.66739e+08	1.64305e+08	1.60943e+08	1	0.96	0.97	0.92	1.01	ADAT2	0.109865	0.0685222	0.766203	expression/solubility	FALSE	FALSE
IPI00217631.5	ADAT2	P0101878C	2	5	46.2C	2.72822e+08	2.43404e+08	2.39124e+08	2.32896e+08	2.49303e+08	1	1.04	1.06	0.99	1.04	ADAT2	0.109865	0.0685222	0.766203	expression/solubility	FALSE	FALSE
IPI00217631.5	ADAT2	P0101878C	2	5	48.1C	2.22158e+08	1.79833e+08	2.09133e+08	1.97803e+08	1.87864e+08	1	0.95	0.95	0.98	0.91	ADAT2	0.109865	0.0685222	0.766203	expression/solubility	FALSE	FALSE
IPI00217631.5	ADAT2	P0101888C	3	4	50.4C	6.23413e+07	4.41857e+07	5.54524e+07	5.06231e+07	4.75036e+07	1	0.96	1.1	0.99	0.95	ADAT2	0.109865	0.0685222	0.766203	expression/solubility	FALSE	FALSE
IPI00217631.5	ADAT2	P0101888C	3	4	51.9C	5.00832e+07	4.37245e+07	4.46882e+07	4.22707e+07	4.15804e+07	1	0.91	0.91	0.89	0.86	ADAT2	0.109865	0.0685222	0.766203	expression/solubility	FALSE	FALSE
IPI00217631.5	ADAT2	P0101898C	4	6	54C	7.67297e+07	1.73679e+08	1.15444e+08	1.0595e+08	1.04748e+08	1	1.06	1	1.03	1.09	ADAT2	0.109865	0.0685222	0.766203	expression/solubility	FALSE	FALSE
IPI00217631.5	ADAT2	P0101898C	4	6	56.1C	7.99587e+07	1.18824e+08	8.48354e+07	8.18412e+07	8.87408e+07	1	1	1.01	0.97	0.99	ADAT2	0.109865	0.0685222	0.766203	expression/solubility	FALSE	FALSE
IPI00061802.5	ADAT3	P0101868C	3	3	42C	1.04379e+08	9.1275e+07	7.20575e+07	7.89797e+07	6.56342e+07	1	1	1	1.08	1.05	ADAT3	0.126778	0.106379	0.247513	expression/solubility	FALSE	FALSE
IPI00061802.5	ADAT3	P0101868C	3	3	44.1C	8.5477e+07	8.41916e+07	7.91085e+07	7.06803e+07	7.39292e+07	1	0.99	1.06	0.92	1.07	ADAT3	0.126778	0.106379	0.247513	expression/solubility	FALSE	FALSE
IPI00061802.5	ADAT3	P0101878C	1	1	46.2C	2.19829e+07	1.64099e+07	1.74294e+07	1.51699e+07	1.74744e+07	1	0.87	0.96	0.8	0.91	ADAT3	0.126778	0.106379	0.247513	expression/solubility	FALSE	FALSE
IPI00061802.5	ADAT3	P0101878C	1	1	48.1C	1.50391e+07	1.3399e+07	1.6414e+07	1.39136e+07	1.36972e+07	1	1.05	1.1	1.02	0.98	ADAT3	0.126778	0.106379	0.247513	expression/solubility	FALSE	FALSE
IPI00061802.5	ADAT3	P0101888C	3	3	50.4C	1.7943e+07	1.27087e+07	1.3031e+07	1.36333e+07	1.4753e+07	1	0.96	0.9	0.93	1.02	ADAT3	0.126778	0.106379	0.247513	expression/solubility	FALSE	FALSE
IPI00061802.5	ADAT3	P0101888C	3	3	51.9C	1.17475e+07	1.08156e+07	1.22992e+07	9.87433e+06	1.07803e+07	1	0.96	1.07	0.88	0.95	ADAT3	0.126778	0.106379	0.247513	expression/solubility	FALSE	FALSE
IPI00061802.5	ADAT3	P0101898C	2	2	54C	9.03315e+06	1.91073e+07	1.44415e+07	1.1714e+07	1.08566e+07	1	0.99	1.07	0.97	0.96	ADAT3	0.126778	0.106379	0.247513	expression/solubility	FALSE	FALSE
IPI00061802.5	ADAT3	P0101898C	2	2	56.1C	9.71116e+06	1.39952e+07	9.56089e+06	1.01614e+07	1.06979e+07	1	0.97	0.94	1	0.98	ADAT3	0.126778	0.106379	0.247513	expression/solubility	FALSE	FALSE
IPI00787836.1	ADCK1	P0101868C	1	1	42C	3.49328e+07	3.07705e+07	2.23099e+07	2.54996e+07	1.97282e+07	1	1.01	0.92	1.04	0.94						FALSE	FALSE
IPI00787836.1	ADCK1	P0101868C	1	1	44.1C	2.63475e+07	2.88978e+07	2.37427e+07	2.71819e+07	2.37044e+07	1	1.1	1.03	1.15	1.11						FALSE	FALSE
IPI00787836.1	ADCK1	P0101888C	4	4	50.4C	8.41801e+07	6.305e+07	5.95247e+07	8.17831e+07	8.0571e+07	1	1.01	0.88	1.19	1.19						FALSE	FALSE
IPI00787836.1	ADCK1	P0101888C	4	4	51.9C	5.03838e+07	6.34397e+07	5.7332e+07	6.12692e+07	6.08337e+07	1	1.31	1.16	1.28	1.25						FALSE	FALSE
IPI00787836.1	ADCK1	P0101898C	1	1	54C	2.01192e+07	5.20681e+07	2.62614e+07	4.08015e+07	3.46522e+07	1	1.21	0.87	1.52	1.37						FALSE	FALSE
IPI00787836.1	ADCK1	P0101898C	1	1	56.1C	1.53707e+07	3.43732e+07	2.21612e+07	2.59307e+07	2.60356e+07	1	1.5	1.37	1.61	1.51						FALSE	FALSE
IPI00647707.3	ADCK4	P0101868C	4	4	42C	1.73463e+08	1.58076e+08	1.25074e+08	1.23976e+08	1.06713e+08	1	1.04	1.04	1.02	1.02						FALSE	FALSE
IPI00647707.3	ADCK4	P0101868C	4	4	44.1C	1.3496e+08	1.31068e+08	1.11042e+08	1.18424e+08	1.04588e+08	1	0.98	0.94	0.98	0.96						FALSE	FALSE
IPI00647707.3	ADCK4	P0101878C	1	1	46.2C	8.54635e+07	6.6143e+07	7.06891e+07	7.54466e+07	6.97996e+07	1	0.9	1	1.02	0.93						FALSE	FALSE
IPI00647707.3	ADCK4	P0101878C	1	1	48.1C	3.39057e+07	2.55082e+07	3.52623e+07	3.35329e+07	3.77088e+07	1	0.88	1.05	1.09	1.2						FALSE	FALSE
IPI00418366.5	ADCK5	P0101868C	4	5	42C	1.17636e+08	1.02437e+08	8.30996e+07	8.52894e+07	6.93529e+07	1	0.99	1.02	1.03	0.98	ADCK5	0.72449	0.487777	1.00053	stability	FALSE	FALSE
IPI00418366.5	ADCK5	P0101868C	4	5	44.1C	9.74424e+07	1.02012e+08	8.5361e+07	8.89331e+07	8.14478e+07	1	1.05	1	1.01	1.03	ADCK5	0.72449	0.487777	1.00053	stability	FALSE	FALSE
IPI00418366.5	ADCK5	P0101878C	5	6	46.2C	8.57636e+07	7.55479e+07	7.18513e+07	7.737e+07	8.11329e+07	1	1.03	1.01	1.04	1.08	ADCK5	0.72449	0.487777	1.00053	stability	FALSE	FALSE
IPI00418366.5	ADCK5	P0101878C	5	6	48.1C	6.63676e+07	6.46209e+07	6.73019e+07	6.19384e+07	6.47203e+07	1	1.14	1.02	1.03	1.05	ADCK5	0.72449	0.487777	1.00053	stability	FALSE	FALSE
IPI00418366.5	ADCK5	P0101888C	2	2	50.4C	2.9511e+06	2.30783e+06	2.86974e+06	2.95879e+06	2.45165e+06	1	1.06	1.2	1.22	1.03	ADCK5	0.72449	0.487777	1.00053	stability	FALSE	FALSE
IPI00418366.5	ADCK5	P0101888C	2	2	51.9C	2.05949e+06	2.40545e+06	2.46044e+06	2.36289e+06	2.62877e+06	1	1.22	1.22	1.2	1.32	ADCK5	0.72449	0.487777	1.00053	stability	FALSE	FALSE
IPI00418366.5	ADCK5	P0101898C	2	3	54C	6.56741e+06	1.52173e+07	1.03319e+07	6.91729e+06	6.53605e+06	1	1.09	1.05	0.79	0.79	ADCK5	0.72449	0.487777	1.00053	stability	FALSE	FALSE
IPI00418366.5	ADCK5	P0101898C	2	3	56.1C	7.8979e+06	1.00267e+07	6.59612e+06	7.29896e+06	7.33145e+06	1	0.85	0.8	0.88	0.83	ADCK5	0.72449	0.487777	1.00053	stability	FALSE	FALSE
IPI00418366.5	ADCK5	P0101908C	7	8	58.2C	3.73126e+07	4.8622e+07	3.1082e+07	3.38377e+07	3.14087e+07	1	1.26	0.99	1.05	1.06	ADCK5	0.72449	0.487777	1.00053	stability	FALSE	FALSE
IPI00418366.5	ADCK5	P0101908C	7	8	60.1C	2.50585e+07	3.6662e+07	2.9929e+07	2.66909e+07	2.5911e+07	1	1.22	0.99	1.04	1.02	ADCK5	0.72449	0.487777	1.00053	stability	FALSE	FALSE
IPI00418366.5	ADCK5	P0101918C	3	3	62.4C	1.25667e+07	1.97793e+07	1.59977e+07	1.42103e+07	1.91872e+07	1	1.24	0.92	1.02	1.05	ADCK5	0.72449	0.487777	1.00053	stability	FALSE	FALSE
IPI00418366.5	ADCK5	P0101918C	3	3	63.9C	9.28777e+06	1.16719e+07	1.20934e+07	1.19087e+07	1.49206e+07	1	1.13	0.99	1.04	1.09	ADCK5	0.72449	0.487777	1.00053	stability	FALSE	FALSE
IPI00011938.1	ADCY6	P0101868C	2	3	42C	5.91251e+07	5.78826e+07	4.28425e+07	4.91969e+07	3.66524e+07	1	1.12	1.05	1.18	1.03						FALSE	FALSE
IPI00011938.1	ADCY6	P0101868C	2	3	44.1C	5.01203e+07	5.09389e+07	4.23218e+07	4.88015e+07	3.90225e+07	1	1.02	0.97	1.08	0.96						FALSE	FALSE
IPI00011938.1	ADCY6	P0101878C	1	2	46.2C	5.44296e+07	4.11887e+07	3.7407e+07	4.06234e+07	4.23363e+07	1	0.88	0.83	0.86	0.89						FALSE	FALSE
IPI00011938.1	ADCY6	P0101878C	1	2	48.1C	3.05908e+07	1.98372e+07	3.00577e+07	2.23226e+07	3.29377e+07	1	0.76	0.99	0.8	1.16						FALSE	FALSE
IPI00030099.2	ADCY9	P0101868C	8	8	42C	8.10127e+08	7.22653e+08	5.56298e+08	6.38896e+08	4.74647e+08	1	1.02	0.99	1.12	0.98	ADCY9	0.140592	0.109329	0.37163	stability	FALSE	FALSE
IPI00030099.2	ADCY9	P0101868C	8	8	44.1C	6.92096e+08	6.69958e+08	6.13371e+08	6.2129e+08	5.82371e+08	1	0.97	1.01	1	1.04	ADCY9	0.140592	0.109329	0.37163	stability	FALSE	FALSE
IPI00030099.2	ADCY9	P0101878C	7	8	46.2C	6.30473e+08	5.6525e+08	5.17902e+08	5.23272e+08	5.2768e+08	1	1.04	0.99	0.96	0.95	ADCY9	0.140592	0.109329	0.37163	stability	FALSE	FALSE
IPI00030099.2	ADCY9	P0101878C	7	8	48.1C	4.33427e+08	3.81627e+08	4.76607e+08	3.96669e+08	4.40759e+08	1	1.03	1.11	1.01	1.1	ADCY9	0.140592	0.109329	0.37163	stability	FALSE	FALSE
IPI00030099.2	ADCY9	P0101888C	5	5	50.4C	5.61973e+07	4.73183e+07	4.50674e+07	4.41147e+07	4.40222e+07	1	1.14	0.99	0.96	0.97	ADCY9	0.140592	0.109329	0.37163	stability	FALSE	FALSE
IPI00030099.2	ADCY9	P0101888C	5	5	51.9C	3.03505e+07	3.20644e+07	2.76281e+07	2.90016e+07	3.20019e+07	1	1.1	0.93	1	1.09	ADCY9	0.140592	0.109329	0.37163	stability	FALSE	FALSE
IPI00220158.1	ADD1	P0101868C	19	34	42C	2.70713e+09	2.36401e+09	1.83725e+09	1952328533	1.71533e+09	1	1	0.98	1.03	1.06	ADD1	0.137863	0.129395	0.115892	stability	FALSE	FALSE
IPI00220158.1	ADD1	P0101868C	19	34	44.1C	2.28257e+09	2.32403e+09	2.03745e+09	2.12427e+09	1.90744e+09	1	1.02	1.02	1.03	1.03	ADD1	0.137863	0.129395	0.115892	stability	FALSE	FALSE
IPI00220158.1	ADD1	P0101878C	17	29	46.2C	2.33441e+09	1.86548e+09	1838262526	1.88327e+09	1.99336e+09	1	0.93	0.95	0.93	0.97	ADD1	0.137863	0.129395	0.115892	stability	FALSE	FALSE
IPI00220158.1	ADD1	P0101878C	17	29	48.1C	1.76507e+09	1.58237e+09	1.9767e+09	1.79117e+09	1.67103e+09	1	1.05	1.13	1.12	1.02	ADD1	0.137863	0.129395	0.115892	stability	FALSE	FALSE
IPI00220158.1	ADD1	P0101888C	17	35	50.4C	9.30607e+08	6.92556e+08	6.94627e+08	7.46472e+08	7.19722e+08	1	1.01	0.92	0.98	0.96	ADD1	0.137863	0.129395	0.115892	stability	FALSE	FALSE
IPI00220158.1	ADD1	P0101888C	17	35	51.9C	6.32273e+08	6.64948e+08	6.46096e+08	6.63888e+08	6.15118e+08	1	1.1	1.04	1.1	1.01	ADD1	0.137863	0.129395	0.115892	stability	FALSE	FALSE
IPI00220158.1	ADD1	P0101898C	11	23	54C	2.82395e+08	6.52298e+08	4.21036e+08	4.08378e+08	3.92399e+08	1	1.08	1	1.08	1.11	ADD1	0.137863	0.129395	0.115892	stability	FALSE	FALSE
IPI00220158.1	ADD1	P0101898C	11	23	56.1C	2.82199e+08	4.6098e+08	3.1673e+08	3.2631e+08	3.45531e+08	1	1.09	1.07	1.1	1.09	ADD1	0.137863	0.129395	0.115892	stability	FALSE	FALSE
IPI00220158.1	ADD1	P0101908C	18	31	58.2C	4.42496e+08	4.56435e+08	3.56187e+08	3.54367e+08	3.56944e+08	1	1	0.96	0.92	1.01	ADD1	0.137863	0.129395	0.115892	stability	FALSE	FALSE
IPI00220158.1	ADD1	P0101908C	18	31	60.1C	2.86294e+08	3.54814e+08	3.64761e+08	3.2021e+08	3.09128e+08	1	1.04	1.06	1.09	1.07	ADD1	0.137863	0.129395	0.115892	stability	FALSE	FALSE
IPI00220158.1	ADD1	P0101918C	21	31	62.4C	5.09131e+08	6.19506e+08	6.69722e+08	5.60249e+08	6.95763e+08	1	0.96	0.95	0.99	0.94	ADD1	0.137863	0.129395	0.115892	stability	FALSE	FALSE
IPI00220158.1	ADD1	P0101918C	21	31	63.9C	4.31648e+08	4.92758e+08	5.59199e+08	5.24198e+08	6.06383e+08	1	1.03	0.98	0.98	0.95	ADD1	0.137863	0.129395	0.115892	stability	FALSE	FALSE
IPI00004408.1	ADD3	P0101868C	13	22	42C	1.6144e+09	1.48032e+09	1.18098e+09	1.19663e+09	1.06621e+09	1	1.05	1.06	1.06	1.1	ADD3	0.193473	0.146737	0.577144	expression/solubility	FALSE	FALSE
IPI00004408.1	ADD3	P0101868C	13	22	44.1C	1.36645e+09	1.41041e+09	1.26689e+09	1.35119e+09	1.20874e+09	1	1.04	1.06	1.1	1.09	ADD3	0.193473	0.146737	0.577144	expression/solubility	FALSE	FALSE
IPI00004408.1	ADD3	P0101878C	10	19	46.2C	1.12263e+09	9.17561e+08	8.96738e+08	9.62851e+08	9.78565e+08	1	0.95	0.96	0.99	0.99	ADD3	0.193473	0.146737	0.577144	expression/solubility	FALSE	FALSE
IPI00004408.1	ADD3	P0101878C	10	19	48.1C	8.59523e+08	7.65703e+08	8.79152e+08	8.58345e+08	8.58435e+08	1	1.05	1.03	1.1	1.08	ADD3	0.193473	0.146737	0.577144	expression/solubility	FALSE	FALSE
IPI00004408.1	ADD3	P0101888C	14	24	50.4C	5.0754e+08	3.85619e+08	3.85137e+08	4.29061e+08	4.08495e+08	1	1.03	0.94	1.03	1	ADD3	0.193473	0.146737	0.577144	expression/solubility	FALSE	FALSE
IPI00004408.1	ADD3	P0101888C	14	24	51.9C	3.47842e+08	3.70764e+08	3.60909e+08	3.66124e+08	3.50982e+08	1	1.11	1.06	1.1	1.04	ADD3	0.193473	0.146737	0.577144	expression/solubility	FALSE	FALSE
IPI00004408.1	ADD3	P0101898C	17	26	54C	2.4053e+08	5.74673e+08	3.30018e+08	3.37532e+08	3.12265e+08	1	1.12	0.92	1.05	1.03	ADD3	0.193473	0.146737	0.577144	expression/solubility	FALSE	FALSE
IPI00004408.1	ADD3	P0101898C	17	26	56.1C	2.46012e+08	3.98366e+08	2.67648e+08	2.67482e+08	2.87072e+08	1	1.08	1.04	1.03	1.04	ADD3	0.193473	0.146737	0.577144	expression/solubility	FALSE	FALSE
IPI00004408.1	ADD3	P0101908C	10	18	58.2C	2.66602e+08	2.72774e+08	1.98566e+08	235734724	2.24179e+08	1	0.99	0.89	1.02	1.06	ADD3	0.193473	0.146737	0.577144	expression/solubility	FALSE	FALSE
IPI00004408.1	ADD3	P0101908C	10	18	60.1C	1.66861e+08	2.10009e+08	2.15424e+08	1.90493e+08	1.78802e+08	1	1.05	1.08	1.11	1.06	ADD3	0.193473	0.146737	0.577144	expression/solubility	FALSE	FALSE
IPI00004408.1	ADD3	P0101918C	17	25	62.4C	6.28109e+08	7.51554e+08	8.49139e+08	6.94223e+08	8.69993e+08	1	0.94	0.98	0.99	0.95	ADD3	0.193473	0.146737	0.577144	expression/solubility	FALSE	FALSE
IPI00004408.1	ADD3	P0101918C	17	25	63.9C	5.48412e+08	6.30675e+08	7.50513e+08	6.95394e+08	7.41342e+08	1	1.04	1.04	1.02	0.91	ADD3	0.193473	0.146737	0.577144	expression/solubility	FALSE	FALSE
IPI00293307.1	ADFP	P0101868C	15	35	42C	4.36038e+09	3.86988e+09	3.11198e+09	3.20198e+09	2.9078e+09	1	1.01	1.03	1.05	1.11	ADFP	0.272244	0.250779	0.167106	stability	FALSE	FALSE
IPI00293307.1	ADFP	P0101868C	15	35	44.1C	3.39006e+09	3.57164e+09	3.34339e+09	3.17193e+09	2.96366e+09	1	1.06	1.13	1.04	1.08	ADFP	0.272244	0.250779	0.167106	stability	FALSE	FALSE
IPI00293307.1	ADFP	P0101878C	17	39	46.2C	3.86984e+09	3.44041e+09	3.56109e+09	3.3863e+09	3.53323e+09	1	1.04	1.11	1.01	1.04	ADFP	0.272244	0.250779	0.167106	stability	FALSE	FALSE
IPI00293307.1	ADFP	P0101878C	17	39	48.1C	2.81708e+09	2.70917e+09	2.83626e+09	2.70666e+09	2.55476e+09	1	1.13	1.01	1.06	0.98	ADFP	0.272244	0.250779	0.167106	stability	FALSE	FALSE
IPI00293307.1	ADFP	P0101888C	16	33	50.4C	9.09877e+08	7.78928e+08	8.40398e+08	8.63959e+08	8.10632e+08	1	1.16	1.14	1.16	1.11	ADFP	0.272244	0.250779	0.167106	stability	FALSE	FALSE
IPI00293307.1	ADFP	P0101888C	16	33	51.9C	5.66195e+08	6.03727e+08	5.89915e+08	6.08314e+08	5.62096e+08	1	1.11	1.06	1.13	1.03	ADFP	0.272244	0.250779	0.167106	stability	FALSE	FALSE
IPI00293307.1	ADFP	P0101898C	13	21	54C	2.86134e+08	7.38957e+08	5.43102e+08	4.62114e+08	4.2725e+08	1	1.21	1.27	1.21	1.19	ADFP	0.272244	0.250779	0.167106	stability	FALSE	FALSE
IPI00293307.1	ADFP	P0101898C	13	21	56.1C	2.53714e+08	4.05901e+08	2.71968e+08	2.70956e+08	2.67766e+08	1	1.07	1.02	1.02	0.94	ADFP	0.272244	0.250779	0.167106	stability	FALSE	FALSE
IPI00293307.1	ADFP	P0101908C	8	10	58.2C	1.9076e+08	2.11202e+08	1.85106e+08	1.71659e+08	1.5041e+08	1	1.07	1.16	1.04	0.99	ADFP	0.272244	0.250779	0.167106	stability	FALSE	FALSE
IPI00293307.1	ADFP	P0101908C	8	10	60.1C	1.27369e+08	1.58424e+08	1.5497e+08	1.30643e+08	1.23797e+08	1	1.04	1.01	1	0.96	ADFP	0.272244	0.250779	0.167106	stability	FALSE	FALSE
IPI00293307.1	ADFP	P0101918C	6	7	62.4C	2.75723e+08	3.48491e+08	3.63529e+08	2.88727e+08	3.93783e+08	1	1	0.96	0.94	0.98	ADFP	0.272244	0.250779	0.167106	stability	FALSE	FALSE
IPI00293307.1	ADFP	P0101918C	6	7	63.9C	2.16141e+08	2.56205e+08	2.79599e+08	2.62327e+08	3.18842e+08	1	1.07	0.98	0.98	1	ADFP	0.272244	0.250779	0.167106	stability	FALSE	FALSE
IPI00218899.6	ADH4	P0101868C	11	20	42C	2.55164e+09	2.36046e+09	1.84241e+09	1.77846e+09	1.56501e+09	1	1.06	1.04	0.99	1.02	ADH4	0.395362	0.334594	0.364547	stability	FALSE	FALSE
IPI00218899.6	ADH4	P0101868C	11	20	44.1C	2.12117e+09	2.1715e+09	1.91554e+09	1.88577e+09	1.7739e+09	1	1.03	1.03	0.99	1.03	ADH4	0.395362	0.334594	0.364547	stability	FALSE	FALSE
IPI00218899.6	ADH4	P0101878C	12	19	46.2C	2.32712e+09	2.18764e+09	2.03301e+09	1.99106e+09	1.969e+09	1	1.09	1.05	0.99	0.96	ADH4	0.395362	0.334594	0.364547	stability	FALSE	FALSE
IPI00218899.6	ADH4	P0101878C	12	19	48.1C	2.33788e+09	2.02952e+09	2.28521e+09	2.04413e+09	1.82827e+09	1	1.02	0.98	0.96	0.84	ADH4	0.395362	0.334594	0.364547	stability	FALSE	FALSE
IPI00218899.6	ADH4	P0101888C	10	20	50.4C	6.67061e+08	5.90075e+08	5.75717e+08	6.18942e+08	6.25819e+08	1	1.2	1.07	1.13	1.17	ADH4	0.395362	0.334594	0.364547	stability	FALSE	FALSE
IPI00218899.6	ADH4	P0101888C	10	20	51.9C	5.49623e+08	5.78735e+08	5.85248e+08	5.90195e+08	5.58019e+08	1	1.1	1.09	1.13	1.05	ADH4	0.395362	0.334594	0.364547	stability	FALSE	FALSE
IPI00218899.6	ADH4	P0101898C	8	16	54C	1.15247e+08	2.90662e+08	2.25262e+08	1.82663e+08	1.87865e+08	1	1.18	1.3	1.19	1.3	ADH4	0.395362	0.334594	0.364547	stability	FALSE	FALSE
IPI00218899.6	ADH4	P0101898C	8	16	56.1C	1.64284e+08	2.59944e+08	1.84049e+08	1.79098e+08	1.89889e+08	1	1.06	1.07	1.04	1.03	ADH4	0.395362	0.334594	0.364547	stability	FALSE	FALSE
IPI00218899.6	ADH4	P0101908C	12	21	58.2C	3.46332e+08	4.45352e+08	3.60768e+08	3.4272e+08	3.05434e+08	1	1.24	1.24	1.14	1.11	ADH4	0.395362	0.334594	0.364547	stability	FALSE	FALSE
IPI00218899.6	ADH4	P0101908C	12	21	60.1C	2.98943e+08	4.00243e+08	3.88853e+08	3.18799e+08	322537013	1	1.12	1.08	1.04	1.07	ADH4	0.395362	0.334594	0.364547	stability	FALSE	FALSE
IPI00218899.6	ADH4	P0101918C	12	17	62.4C	2.31963e+08	3.57036e+08	3.59363e+08	2.84149e+08	3.77076e+08	1	1.21	1.12	1.1	1.12	ADH4	0.395362	0.334594	0.364547	stability	FALSE	FALSE
IPI00218899.6	ADH4	P0101918C	12	17	63.9C	1.99294e+08	2.55068e+08	2.96161e+08	2.79524e+08	3.38224e+08	1	1.16	1.13	1.13	1.15	ADH4	0.395362	0.334594	0.364547	stability	FALSE	FALSE
IPI00746777.3	ADH5	P0101868C	16	73	42C	1.07415e+10	9.98221e+09	7.86629e+09	7.64027e+09	6.75534e+09	1	1.06	1.06	1.01	1.05	ADH5	0.300143	0.300143	0	stability	FALSE	FALSE
IPI00746777.3	ADH5	P0101868C	16	73	44.1C	9.27792e+09	9.33233e+09	8.56598e+09	8.41968e+09	7.77325e+09	1	1.01	1.06	1.01	1.03	ADH5	0.300143	0.300143	0	stability	FALSE	FALSE
IPI00746777.3	ADH5	P0101878C	15	74	46.2C	7.1503e+09	6.65843e+09	6.55794e+09	6.22201e+09	6.48751e+09	1	1.08	1.11	1.01	1.03	ADH5	0.300143	0.300143	0	stability	FALSE	FALSE
IPI00746777.3	ADH5	P0101878C	15	74	48.1C	6.22105e+09	5.81486e+09	5.93468e+09	5.70003e+09	5807224678	1	1.1	0.96	1.01	1.01	ADH5	0.300143	0.300143	0	stability	FALSE	FALSE
IPI00746777.3	ADH5	P0101888C	16	84	50.4C	3.62545e+09	3.14458e+09	3.08875e+09	3.1775e+09	3.09495e+09	1	1.17	1.06	1.07	1.06	ADH5	0.300143	0.300143	0	stability	FALSE	FALSE
IPI00746777.3	ADH5	P0101888C	16	84	51.9C	2.9673e+09	3.00702e+09	2.9973e+09	2.91992e+09	2.76969e+09	1	1.06	1.03	1.03	0.97	ADH5	0.300143	0.300143	0	stability	FALSE	FALSE
IPI00746777.3	ADH5	P0101898C	15	71	54C	1.39235e+09	3.39612e+09	2.39574e+09	2.04253e+09	2.01596e+09	1	1.14	1.15	1.1	1.15	ADH5	0.300143	0.300143	0	stability	FALSE	FALSE
IPI00746777.3	ADH5	P0101898C	15	71	56.1C	1.70491e+09	2.63455e+09	1.85015e+09	1.7705e+09	1.84968e+09	1	1.03	1.03	0.99	0.97	ADH5	0.300143	0.300143	0	stability	FALSE	FALSE
IPI00746777.3	ADH5	P0101908C	17	95	58.2C	2.24343e+09	2.70902e+09	2.07117e+09	1.93397e+09	1.85169e+09	1	1.17	1.1	0.99	1.04	ADH5	0.300143	0.300143	0	stability	FALSE	FALSE
IPI00746777.3	ADH5	P0101908C	17	95	60.1C	1.42683e+09	2.02051e+09	1.69101e+09	1.46574e+09	1.48959e+09	1	1.18	0.99	1	1.03	ADH5	0.300143	0.300143	0	stability	FALSE	FALSE
IPI00746777.3	ADH5	P0101918C	17	59	62.4C	1.22881e+09	1.76525e+09	1.82003e+09	1.35331e+09	1.97201e+09	1	1.13	1.07	0.99	1.1	ADH5	0.300143	0.300143	0	stability	FALSE	FALSE
IPI00746777.3	ADH5	P0101918C	17	59	63.9C	6.59938e+08	8.1251e+08	9.14611e+08	8.78806e+08	1.23968e+09	1	1.11	1.05	1.08	1.27	ADH5	0.300143	0.300143	0	stability	FALSE	FALSE
IPI00791428.1	ADH6	P0101868C	8	19	42C	1.91869e+09	1.73547e+09	1.40879e+09	1.4446e+09	1.25739e+09	1	1.03	1.06	1.07	1.09	ADH6	0.40601	0.40601	0	stability	FALSE	FALSE
IPI00791428.1	ADH6	P0101868C	8	19	44.1C	1.59715e+09	1.61463e+09	1.52336e+09	1.49112e+09	1.33668e+09	1	1.02	1.09	1.04	1.03	ADH6	0.40601	0.40601	0	stability	FALSE	FALSE
IPI00791428.1	ADH6	P0101878C	9	24	46.2C	2.66545e+09	2.60424e+09	2.36756e+09	2.41854e+09	2.4037e+09	1	1.14	1.07	1.05	1.03	ADH6	0.40601	0.40601	0	stability	FALSE	FALSE
IPI00791428.1	ADH6	P0101878C	9	24	48.1C	2.37459e+09	2.29977e+09	2.31798e+09	2.24042e+09	2.16189e+09	1	1.14	0.98	1.04	0.98	ADH6	0.40601	0.40601	0	stability	FALSE	FALSE
IPI00791428.1	ADH6	P0101888C	11	27	50.4C	9.69773e+08	8.89449e+08	9.07152e+08	9.00622e+08	8.31926e+08	1	1.24	1.16	1.13	1.07	ADH6	0.40601	0.40601	0	stability	FALSE	FALSE
IPI00791428.1	ADH6	P0101888C	11	27	51.9C	8.41857e+08	9.01351e+08	8.3106e+08	8.47388e+08	7.84073e+08	1	1.12	1.01	1.06	0.96	ADH6	0.40601	0.40601	0	stability	FALSE	FALSE
IPI00791428.1	ADH6	P0101898C	6	20	54C	3.43815e+08	8.07384e+08	5.73138e+08	4.98368e+08	4.95645e+08	1	1.1	1.11	1.09	1.15	ADH6	0.40601	0.40601	0	stability	FALSE	FALSE
IPI00791428.1	ADH6	P0101898C	6	20	56.1C	4.21336e+08	7.19209e+08	4.79839e+08	4.70016e+08	4.8051e+08	1	1.14	1.09	1.06	1.02	ADH6	0.40601	0.40601	0	stability	FALSE	FALSE
IPI00791428.1	ADH6	P0101908C	10	27	58.2C	4.62089e+08	5.80861e+08	4.39069e+08	4.64127e+08	4.21095e+08	1	1.22	1.13	1.16	1.15	ADH6	0.40601	0.40601	0	stability	FALSE	FALSE
IPI00791428.1	ADH6	P0101908C	10	27	60.1C	3.53811e+08	5.36254e+08	4.73128e+08	4.20112e+08	3.97374e+08	1	1.27	1.11	1.16	1.11	ADH6	0.40601	0.40601	0	stability	FALSE	FALSE
IPI00791428.1	ADH6	P0101918C	10	32	62.4C	6.95269e+08	1.04644e+09	9.91954e+08	8.28915e+08	1.08711e+09	1	1.19	1.03	1.07	1.07	ADH6	0.40601	0.40601	0	stability	FALSE	FALSE
IPI00791428.1	ADH6	P0101918C	10	32	63.9C	6.04479e+08	8.22248e+08	8.32628e+08	8.63018e+08	9.31129e+08	1	1.23	1.04	1.15	1.04	ADH6	0.40601	0.40601	0	stability	FALSE	FALSE
IPI00651738.1	ADI1	P0101868C	9	30	42C	1.91635e+09	1.65185e+09	1.29998e+09	1.3331e+09	1.19094e+09	1	0.98	0.98	0.99	1.03	ADI1	0.890926	0.878916	0.0289352	stability	FALSE	FALSE
IPI00651738.1	ADI1	P0101868C	9	30	44.1C	1.53653e+09	1.57296e+09	1.39396e+09	1.35991e+09	1.3304e+09	1	1.03	1.04	0.98	1.07	ADI1	0.890926	0.878916	0.0289352	stability	FALSE	FALSE
IPI00651738.1	ADI1	P0101878C	11	32	46.2C	1.82385e+09	1.59683e+09	1.52356e+09	1.55682e+09	1.63363e+09	1	1.02	1.01	0.99	1.02	ADI1	0.890926	0.878916	0.0289352	stability	FALSE	FALSE
IPI00651738.1	ADI1	P0101878C	11	32	48.1C	1.36479e+09	1.31922e+09	1.31759e+09	1.27834e+09	1.08778e+09	1	1.14	0.97	1.03	0.86	ADI1	0.890926	0.878916	0.0289352	stability	FALSE	FALSE
IPI00651738.1	ADI1	P0101888C	11	31	50.4C	5.9297e+08	5.30951e+08	4.92904e+08	5.8694e+08	5.43876e+08	1	1.21	1.03	1.21	1.14	ADI1	0.890926	0.878916	0.0289352	stability	FALSE	FALSE
IPI00651738.1	ADI1	P0101888C	11	31	51.9C	3.29941e+08	3.42847e+08	3.3221e+08	3.69567e+08	3.2595e+08	1	1.08	1.03	1.17	1.02	ADI1	0.890926	0.878916	0.0289352	stability	FALSE	FALSE
IPI00651738.1	ADI1	P0101898C	6	10	54C	1.16587e+08	2.6204e+08	2.16737e+08	1.88862e+08	1.43472e+08	1	1.05	1.24	1.21	0.98	ADI1	0.890926	0.878916	0.0289352	stability	FALSE	FALSE
IPI00651738.1	ADI1	P0101898C	6	10	56.1C	7.12509e+07	9.57263e+07	7.89115e+07	7.34134e+07	7.6434e+07	1	0.9	1.06	0.98	0.96	ADI1	0.890926	0.878916	0.0289352	stability	FALSE	FALSE
IPI00651738.1	ADI1	P0101908C	2	3	58.2C	2.05881e+07	2.03633e+07	1.64411e+07	1.6681e+07	1.5156e+07	1	0.96	0.95	0.93	0.93	ADI1	0.890926	0.878916	0.0289352	stability	FALSE	FALSE
IPI00651738.1	ADI1	P0101908C	2	3	60.1C	1.27534e+07	1.32322e+07	1.29176e+07	1.11577e+07	1.23105e+07	1	0.87	0.84	0.85	0.95	ADI1	0.890926	0.878916	0.0289352	stability	FALSE	FALSE
IPI00651738.1	ADI1	P0101918C	2	2	62.4C	5.22567e+07	4.36058e+07	5.67008e+07	3.91874e+07	5.06254e+07	1	0.66	0.79	0.67	0.67	ADI1	0.890926	0.878916	0.0289352	stability	FALSE	FALSE
IPI00651738.1	ADI1	P0101918C	2	2	63.9C	4.16593e+07	2.87346e+07	4.4997e+07	4.17382e+07	4.83497e+07	1	0.62	0.82	0.81	0.79	ADI1	0.890926	0.878916	0.0289352	stability	FALSE	FALSE
IPI00059263.1	ADIPOR1	P0101868C	1	1	42C	6.58222e+06	7.15473e+06	5.04217e+06	5.47033e+06	3.80526e+06	1	1.24	1.11	1.18	0.96						FALSE	FALSE
IPI00059263.1	ADIPOR1	P0101868C	1	1	44.1C	6.48083e+06	6.57212e+06	4.46114e+06	4.79709e+06	4.84047e+06	1	1.02	0.79	0.82	0.92						FALSE	FALSE
IPI00059263.1	ADIPOR1	P0101888C	1	1	50.4C	3.31662e+07	3.04426e+07	2.63205e+07	2.74556e+07	2.46571e+07	1	1.24	0.98	1.01	0.92						FALSE	FALSE
IPI00059263.1	ADIPOR1	P0101888C	1	1	51.9C	2.38138e+07	2.80234e+07	2.18661e+07	2.44633e+07	2.20816e+07	1	1.23	0.94	1.08	0.96						FALSE	FALSE
IPI00059263.1	ADIPOR1	P0101898C	2	2	54C	9.08049e+06	2.3403e+07	1.34662e+07	1.18797e+07	1.12946e+07	1	1.21	0.99	0.98	0.99						FALSE	FALSE
IPI00059263.1	ADIPOR1	P0101898C	2	2	56.1C	8.59341e+06	1.57087e+07	9.13037e+06	8.81147e+06	1.05635e+07	1	1.22	1.01	0.98	1.1						FALSE	FALSE
IPI00059263.1	ADIPOR1	P0101918C	1	1	62.4C	5.17354e+06	7.32476e+06	6.71692e+06	5.71248e+06	7.86259e+06	1	1.12	0.94	0.99	1.04						FALSE	FALSE
IPI00059263.1	ADIPOR1	P0101918C	1	1	63.9C	4.68603e+06	4.72548e+06	4.88225e+06	4.7909e+06	6.9339e+06	1	0.91	0.79	0.83	1						FALSE	FALSE
IPI00002224.2	ADIPOR2	P0101888C	1	1	50.4C	1.94141e+07	1.53218e+07	1.89281e+07	1.93554e+07	1.58263e+07	1	1.07	1.21	1.22	1.01						FALSE	FALSE
IPI00002224.2	ADIPOR2	P0101888C	1	1	51.9C	1.31585e+07	1.3942e+07	1.32857e+07	1.29314e+07	1.49996e+07	1	1.1	1.03	1.03	1.18						FALSE	FALSE
IPI00290279.1	ADK	P0101868C	12	53	42C	3.32175e+09	2.97523e+09	2.26144e+09	2.45994e+09	2.18135e+09	1	1.02	0.98	1.05	1.09	ADK	2.01905	1.92598	0.104247	stability	FALSE	FALSE
IPI00290279.1	ADK	P0101868C	12	53	44.1C	2.7471e+09	2.76474e+09	2.55292e+09	2.4634e+09	2.32354e+09	1	1.01	1.06	1	1.04	ADK	2.01905	1.92598	0.104247	stability	FALSE	FALSE
IPI00290279.1	ADK	P0101878C	11	50	46.2C	2.63148e+09	2.32358e+09	2.2767e+09	2.29304e+09	2.37735e+09	1	1.03	1.04	1.01	1.03	ADK	2.01905	1.92598	0.104247	stability	FALSE	FALSE
IPI00290279.1	ADK	P0101878C	11	50	48.1C	2.2398e+09	2.03831e+09	2.13519e+09	2.08e+09	1.96579e+09	1	1.07	0.96	1.02	0.95	ADK	2.01905	1.92598	0.104247	stability	FALSE	FALSE
IPI00290279.1	ADK	P0101888C	9	48	50.4C	9.11301e+08	7.73669e+08	7.87771e+08	7.75917e+08	7.26798e+08	1	1.15	1.07	1.04	0.99	ADK	2.01905	1.92598	0.104247	stability	FALSE	FALSE
IPI00290279.1	ADK	P0101888C	9	48	51.9C	7.09013e+08	7.14264e+08	7.06468e+08	6.70768e+08	6.716e+08	1	1.05	1.02	0.99	0.98	ADK	2.01905	1.92598	0.104247	stability	FALSE	FALSE
IPI00290279.1	ADK	P0101898C	11	39	54C	3.41731e+08	8.07329e+08	5.58022e+08	4.82881e+08	5.02423e+08	1	1.11	1.09	1.06	1.17	ADK	2.01905	1.92598	0.104247	stability	FALSE	FALSE
IPI00290279.1	ADK	P0101898C	11	39	56.1C	3.96365e+08	5.96412e+08	3.79404e+08	3.69853e+08	4.18662e+08	1	1.01	0.91	0.89	0.94	ADK	2.01905	1.92598	0.104247	stability	FALSE	FALSE
IPI00290279.1	ADK	P0101908C	15	31	58.2C	4.82242e+08	5.42747e+08	3.02635e+08	3.82318e+08	4.06778e+08	1	1.09	0.75	0.91	1.06	ADK	2.01905	1.92598	0.104247	stability	FALSE	FALSE
IPI00290279.1	ADK	P0101908C	15	31	60.1C	2.24324e+08	3.61143e+08	2.07352e+08	2.20765e+08	2.65607e+08	1	1.34	0.77	0.96	1.17	ADK	2.01905	1.92598	0.104247	stability	FALSE	FALSE
IPI00290279.1	ADK	P0101918C	9	11	62.4C	3.12532e+08	4.40552e+08	2.11657e+08	2.36176e+08	5.36476e+08	1	1.11	0.49	0.68	1.18	ADK	2.01905	1.92598	0.104247	stability	FALSE	FALSE
IPI00290279.1	ADK	P0101918C	9	11	63.9C	4.58871e+07	4.85427e+07	4.81874e+07	4.82024e+07	7.80431e+07	1	0.96	0.8	0.85	1.15	ADK	2.01905	1.92598	0.104247	stability	FALSE	FALSE
IPI00022215.1	ADNP	P0101868C	13	17	42C	1.85717e+09	1.67998e+09	1.13779e+09	1.10277e+09	8.61465e+08	1	1.03	0.88	0.85	0.77	ADNP	0.74625	0.490867	0.837621	expression/solubility	FALSE	FALSE
IPI00022215.1	ADNP	P0101868C	13	17	44.1C	1.14918e+09	1.2463e+09	9.56506e+08	9.9522e+08	7.86315e+08	1	1.09	0.95	0.96	0.84	ADNP	0.74625	0.490867	0.837621	expression/solubility	FALSE	FALSE
IPI00022215.1	ADNP	P0101878C	3	4	46.2C	2.04001e+08	1.98412e+08	1.81911e+08	1.81881e+08	1.64765e+08	1	1.13	1.07	1.03	0.92	ADNP	0.74625	0.490867	0.837621	expression/solubility	FALSE	FALSE
IPI00022215.1	ADNP	P0101878C	3	4	48.1C	8.24242e+07	1.05243e+08	8.63123e+07	7.73972e+07	7.49914e+07	1	1.5	1.05	1.03	0.98	ADNP	0.74625	0.490867	0.837621	expression/solubility	FALSE	FALSE
IPI00022215.1	ADNP	P0101888C	2	2	50.4C	3.90529e+07	3.85631e+07	3.31807e+07	4.21415e+07	3.5496e+07	1	1.34	1.05	1.32	1.13	ADNP	0.74625	0.490867	0.837621	expression/solubility	FALSE	FALSE
IPI00022215.1	ADNP	P0101888C	2	2	51.9C	2.96941e+07	3.29976e+07	3.10848e+07	3.50447e+07	2.71165e+07	1	1.16	1.07	1.24	0.95	ADNP	0.74625	0.490867	0.837621	expression/solubility	FALSE	FALSE
IPI00402209.3	ADNP2	P0101868C	4	4	42C	2.14016e+08	2.07117e+08	1.58441e+08	1.46837e+08	1.19239e+08	1	1.11	1.07	0.98	0.93						FALSE	FALSE
IPI00402209.3	ADNP2	P0101868C	4	4	44.1C	1.14056e+08	1.25769e+08	1.014e+08	1.1112e+08	9.29212e+07	1	1.11	1.02	1.08	1.01						FALSE	FALSE
IPI00045939.4	ADO	P0101868C	7	7	42C	4.71189e+08	4.34268e+08	3.08848e+08	3.70944e+08	3.21698e+08	1	1.05	0.95	1.12	1.14	ADO	0.339518	0.264743	0.554615	stability	FALSE	FALSE
IPI00045939.4	ADO	P0101868C	7	7	44.1C	3.49842e+08	3.98281e+08	3.69041e+08	3.5822e+08	3.29683e+08	1	1.15	1.21	1.14	1.16	ADO	0.339518	0.264743	0.554615	stability	FALSE	FALSE
IPI00045939.4	ADO	P0101878C	4	4	46.2C	1.04085e+08	9.46553e+07	8.3418e+07	9.70821e+07	9.58798e+07	1	1.06	0.97	1.08	1.05	ADO	0.339518	0.264743	0.554615	stability	FALSE	FALSE
IPI00045939.4	ADO	P0101878C	4	4	48.1C	7.92095e+07	7.77007e+07	7.77734e+07	7.81821e+07	7.45274e+07	1	1.15	0.99	1.09	1.01	ADO	0.339518	0.264743	0.554615	stability	FALSE	FALSE
IPI00045939.4	ADO	P0101888C	6	7	50.4C	1.11766e+08	9.19813e+07	9.17164e+07	1.0243e+08	8.86687e+07	1	1.11	1.02	1.12	0.99	ADO	0.339518	0.264743	0.554615	stability	FALSE	FALSE
IPI00045939.4	ADO	P0101888C	6	7	51.9C	8.79196e+07	8.93732e+07	8.79136e+07	8.46936e+07	8.0268e+07	1	1.06	1.02	1.01	0.95	ADO	0.339518	0.264743	0.554615	stability	FALSE	FALSE
IPI00045939.4	ADO	P0101898C	4	6	54C	4.37481e+07	8.41276e+07	6.35235e+07	5.24246e+07	5.26591e+07	1	0.9	0.97	0.9	0.96	ADO	0.339518	0.264743	0.554615	stability	FALSE	FALSE
IPI00045939.4	ADO	P0101898C	4	6	56.1C	4.37232e+07	6.35919e+07	4.65882e+07	4.17925e+07	4.60449e+07	1	0.97	1.02	0.91	0.94	ADO	0.339518	0.264743	0.554615	stability	FALSE	FALSE
IPI00045939.4	ADO	P0101908C	4	5	58.2C	5.58044e+07	6.18021e+07	4.9454e+07	4.6009e+07	3.92925e+07	1	1.07	1.06	0.95	0.88	ADO	0.339518	0.264743	0.554615	stability	FALSE	FALSE
IPI00045939.4	ADO	P0101908C	4	5	60.1C	3.80269e+07	4.79135e+07	4.69926e+07	3.88206e+07	3.82924e+07	1	1.05	1.03	1	0.99	ADO	0.339518	0.264743	0.554615	stability	FALSE	FALSE
IPI00045939.4	ADO	P0101918C	5	5	62.4C	5.45799e+07	7.28624e+07	7.09116e+07	5.95923e+07	8.30958e+07	1	1.05	0.94	0.98	1.05	ADO	0.339518	0.264743	0.554615	stability	FALSE	FALSE
IPI00045939.4	ADO	P0101918C	5	5	63.9C	3.89831e+07	4.00358e+07	4.95786e+07	4.64966e+07	6.37777e+07	1	0.93	0.96	0.96	1.11	ADO	0.339518	0.264743	0.554615	stability	FALSE	FALSE
IPI00556385.1	ADPGK	P0101868C	9	12	42C	4.90117e+08	4.00844e+08	3.39653e+08	3.56179e+08	2.94945e+08	1	0.93	1	1.03	1	ADPGK	0.311251	0.215136	0.856727	stability	FALSE	FALSE
IPI00556385.1	ADPGK	P0101868C	9	12	44.1C	3.73713e+08	3.75722e+08	3.4733e+08	3.63488e+08	3.19195e+08	1	1.01	1.06	1.08	1.05	ADPGK	0.311251	0.215136	0.856727	stability	FALSE	FALSE
IPI00556385.1	ADPGK	P0101878C	11	16	46.2C	5.27202e+08	5.03782e+08	4.59629e+08	5.31373e+08	5.11437e+08	1	1.11	1.05	1.17	1.11	ADPGK	0.311251	0.215136	0.856727	stability	FALSE	FALSE
IPI00556385.1	ADPGK	P0101878C	11	16	48.1C	3.94854e+08	3.72964e+08	4.1278e+08	3.68431e+08	3.68108e+08	1	1.11	1.05	1.03	1.01	ADPGK	0.311251	0.215136	0.856727	stability	FALSE	FALSE
IPI00556385.1	ADPGK	P0101888C	7	12	50.4C	2.0721e+08	1.57226e+08	1.76044e+08	1.89781e+08	1.73678e+08	1	1.03	1.05	1.12	1.04	ADPGK	0.311251	0.215136	0.856727	stability	FALSE	FALSE
IPI00556385.1	ADPGK	P0101888C	7	12	51.9C	1.5693e+08	1.65637e+08	1.64855e+08	1.68803e+08	1.50041e+08	1	1.1	1.07	1.13	0.99	ADPGK	0.311251	0.215136	0.856727	stability	FALSE	FALSE
IPI00556385.1	ADPGK	P0101898C	6	12	54C	1.2009e+08	2.42931e+08	1.93206e+08	1.65748e+08	1.4456e+08	1	0.95	1.07	1.03	0.96	ADPGK	0.311251	0.215136	0.856727	stability	FALSE	FALSE
IPI00556385.1	ADPGK	P0101898C	6	12	56.1C	1.25676e+08	1.78287e+08	1.30064e+08	1.30447e+08	1.37399e+08	1	0.95	0.99	0.99	0.97	ADPGK	0.311251	0.215136	0.856727	stability	FALSE	FALSE
IPI00556385.1	ADPGK	P0101908C	6	12	58.2C	1.78387e+08	1.94114e+08	1.36602e+08	1.62185e+08	1.44565e+08	1	1.05	0.91	1.05	1.02	ADPGK	0.311251	0.215136	0.856727	stability	FALSE	FALSE
IPI00556385.1	ADPGK	P0101908C	6	12	60.1C	9.60388e+07	1.44749e+08	1.26197e+08	1.10527e+08	1.13361e+08	1	1.26	1.09	1.12	1.17	ADPGK	0.311251	0.215136	0.856727	stability	FALSE	FALSE
IPI00556385.1	ADPGK	P0101918C	6	9	62.4C	1.49507e+08	2.11386e+08	2.09322e+08	1.77695e+08	2.34769e+08	1	1.11	1.01	1.07	1.08	ADPGK	0.311251	0.215136	0.856727	stability	FALSE	FALSE
IPI00556385.1	ADPGK	P0101918C	6	9	63.9C	5.9763e+07	6.53289e+07	8.41815e+07	9.23058e+07	9.6585e+07	1	0.99	1.07	1.25	1.09	ADPGK	0.311251	0.215136	0.856727	stability	FALSE	FALSE
IPI00015865.6	ADPRHL2	P0101868C	3	6	42C	4.79921e+08	4.37503e+08	2.93142e+08	3.56241e+08	3.10594e+08	1	1.04	0.88	1.06	1.08	ADPRHL2	0.977184	0.960445	0.0326793	stability	FALSE	FALSE
IPI00015865.6	ADPRHL2	P0101868C	3	6	44.1C	3.81027e+08	4.23301e+08	3.61024e+08	3.44256e+08	3.285e+08	1	1.12	1.08	1	1.06	ADPRHL2	0.977184	0.960445	0.0326793	stability	FALSE	FALSE
IPI00015865.6	ADPRHL2	P0101878C	6	12	46.2C	8.22772e+08	7.30277e+08	6.01957e+08	7.16951e+08	7.25753e+08	1	1.03	0.88	1.01	1.01	ADPRHL2	0.977184	0.960445	0.0326793	stability	FALSE	FALSE
IPI00015865.6	ADPRHL2	P0101878C	6	12	48.1C	6.0798e+08	6.1428e+08	5.58777e+08	5.70325e+08	5.52874e+08	1	1.19	0.92	1.03	0.98	ADPRHL2	0.977184	0.960445	0.0326793	stability	FALSE	FALSE
IPI00015865.6	ADPRHL2	P0101888C	6	9	50.4C	1.75552e+08	1.37436e+08	1.12425e+08	1.39566e+08	1.48233e+08	1	1.06	0.79	0.97	1.05	ADPRHL2	0.977184	0.960445	0.0326793	stability	FALSE	FALSE
IPI00015865.6	ADPRHL2	P0101888C	6	9	51.9C	1.03418e+08	1.20818e+08	1.01061e+08	1.00393e+08	1.08052e+08	1	1.22	1	1.02	1.08	ADPRHL2	0.977184	0.960445	0.0326793	stability	FALSE	FALSE
IPI00015865.6	ADPRHL2	P0101898C	2	2	54C	3.0081e+07	5.18152e+07	2.64001e+07	3.61528e+07	3.0855e+07	1	0.81	0.59	0.9	0.82	ADPRHL2	0.977184	0.960445	0.0326793	stability	FALSE	FALSE
IPI00015865.6	ADPRHL2	P0101898C	2	2	56.1C	1.22549e+07	1.59864e+07	1.17254e+07	1.13201e+07	1.87142e+07	1	0.87	0.91	0.88	1.36	ADPRHL2	0.977184	0.960445	0.0326793	stability	FALSE	FALSE
IPI00015865.6	ADPRHL2	P0101908C	1	1	58.2C	2.15114e+06	1.77862e+06	1.36813e+06	1.20825e+06	1.31883e+06	1	0.8	0.76	0.65	0.77	ADPRHL2	0.977184	0.960445	0.0326793	stability	FALSE	FALSE
IPI00015865.6	ADPRHL2	P0101908C	1	1	60.1C	896347	590440	742626	685377	579723	1	0.55	0.69	0.75	0.64	ADPRHL2	0.977184	0.960445	0.0326793	stability	FALSE	FALSE
IPI00012497.2	ADRBK1	P0101868C	8	11	42C	5.45446e+08	5.05508e+08	4.07072e+08	3.92181e+08	3.59978e+08	1	1.06	1.08	1.02	1.1	ADRBK1	0.269311	0.173387	0.791521	stability	FALSE	FALSE
IPI00012497.2	ADRBK1	P0101868C	8	11	44.1C	4.88618e+08	4.80958e+08	4.00404e+08	4.13902e+08	4.01812e+08	1	0.99	0.94	0.94	1.02	ADRBK1	0.269311	0.173387	0.791521	stability	FALSE	FALSE
IPI00012497.2	ADRBK1	P0101878C	11	14	46.2C	5.77127e+08	4.707e+08	4.7833e+08	4.42264e+08	4.78075e+08	1	0.95	1	0.89	0.94	ADRBK1	0.269311	0.173387	0.791521	stability	FALSE	FALSE
IPI00012497.2	ADRBK1	P0101878C	11	14	48.1C	4.36202e+08	3.31639e+08	3.6268e+08	3.4778e+08	3.57324e+08	1	0.89	0.84	0.88	0.88	ADRBK1	0.269311	0.173387	0.791521	stability	FALSE	FALSE
IPI00012497.2	ADRBK1	P0101888C	6	7	50.4C	2.2844e+08	1.83465e+08	1.64967e+08	1.67835e+08	2.03502e+08	1	1.09	0.89	0.9	1.11	ADRBK1	0.269311	0.173387	0.791521	stability	FALSE	FALSE
IPI00012497.2	ADRBK1	P0101888C	6	7	51.9C	9.26602e+07	9.36217e+07	7.82536e+07	8.34511e+07	1.03034e+08	1	1.05	0.86	0.94	1.15	ADRBK1	0.269311	0.173387	0.791521	stability	FALSE	FALSE
IPI00033030.2	ADRM1	P0101868C	11	24	42C	1.6453e+09	1.5814e+09	1.30144e+09	1.23119e+09	1.11736e+09	1	1.1	1.14	1.07	1.13	ADRM1	1.94141	1.51359	0.537199	stability	FALSE	FALSE
IPI00033030.2	ADRM1	P0101868C	11	24	44.1C	1.2848e+09	1.43742e+09	1.0955e+09	1.43158e+09	1.14979e+09	1	1.13	0.98	1.24	1.11	ADRM1	1.94141	1.51359	0.537199	stability	FALSE	FALSE
IPI00033030.2	ADRM1	P0101878C	9	19	46.2C	9.31111e+08	8.42566e+08	6.83925e+08	9.21558e+08	9.49143e+08	1	1.05	0.89	1.14	1.16	ADRM1	1.94141	1.51359	0.537199	stability	FALSE	FALSE
IPI00033030.2	ADRM1	P0101878C	9	19	48.1C	5.33861e+08	4.63772e+08	7.28184e+08	5.91506e+08	6.97601e+08	1	1.02	1.37	1.22	1.41	ADRM1	1.94141	1.51359	0.537199	stability	FALSE	FALSE
IPI00033030.2	ADRM1	P0101888C	8	19	50.4C	4.89105e+08	2.34958e+08	3.34125e+08	3.09213e+08	4.28951e+08	1	0.65	0.85	0.77	1.09	ADRM1	1.94141	1.51359	0.537199	stability	FALSE	FALSE
IPI00033030.2	ADRM1	P0101888C	8	19	51.9C	2.17578e+08	1.95292e+08	2.06107e+08	1.94819e+08	2.69102e+08	1	0.94	0.97	0.94	1.28	ADRM1	1.94141	1.51359	0.537199	stability	FALSE	FALSE
IPI00033030.2	ADRM1	P0101898C	3	3	54C	9.37281e+07	1.61545e+08	6.05563e+07	7.13777e+07	8.01182e+07	1	0.81	0.43	0.57	0.68	ADRM1	1.94141	1.51359	0.537199	stability	FALSE	FALSE
IPI00033030.2	ADRM1	P0101898C	3	3	56.1C	3.55655e+07	4.22711e+07	2.66657e+07	2.99119e+07	3.80054e+07	1	0.8	0.71	0.8	0.95	ADRM1	1.94141	1.51359	0.537199	stability	FALSE	FALSE
IPI00026904.2	ADSL	P0101868C	10	25	42C	1.82151e+09	1.5555e+09	1.16964e+09	1.2184e+09	1.0412e+09	1	0.98	0.93	0.95	0.95	ADSL	0.265336	0.246216	0.151306	expression/solubility	FALSE	FALSE
IPI00026904.2	ADSL	P0101868C	10	25	44.1C	1.48187e+09	1.49329e+09	1.28509e+09	1.32741e+09	1.20962e+09	1	1.01	0.99	1	1.01	ADSL	0.265336	0.246216	0.151306	expression/solubility	FALSE	FALSE
IPI00026904.2	ADSL	P0101878C	20	48	46.2C	3.5443e+09	3.22978e+09	3.01475e+09	3.12908e+09	3.24915e+09	1	1.06	1.03	1.02	1.05	ADSL	0.265336	0.246216	0.151306	expression/solubility	FALSE	FALSE
IPI00026904.2	ADSL	P0101878C	20	48	48.1C	2.98298e+09	2.66341e+09	3.00115e+09	2.78818e+09	2.87227e+09	1	1.05	1.01	1.03	1.04	ADSL	0.265336	0.246216	0.151306	expression/solubility	FALSE	FALSE
IPI00026904.2	ADSL	P0101888C	18	49	50.4C	1.16288e+09	8.77169e+08	9.32572e+08	9.67569e+08	9.84911e+08	1	1.02	0.99	1.02	1.05	ADSL	0.265336	0.246216	0.151306	expression/solubility	FALSE	FALSE
IPI00026904.2	ADSL	P0101888C	18	49	51.9C	8.96751e+08	8.94314e+08	9.18361e+08	8.97023e+08	8.94801e+08	1	1.04	1.05	1.05	1.03	ADSL	0.265336	0.246216	0.151306	expression/solubility	FALSE	FALSE
IPI00026904.2	ADSL	P0101898C	15	44	54C	3.62775e+08	8.18482e+08	5.40705e+08	4.76373e+08	4.62253e+08	1	1.06	0.99	0.98	1.02	ADSL	0.265336	0.246216	0.151306	expression/solubility	FALSE	FALSE
IPI00026904.2	ADSL	P0101898C	15	44	56.1C	3.98234e+08	6.43744e+08	4.14213e+08	4.23797e+08	4.58393e+08	1	1.08	0.99	1.01	1.03	ADSL	0.265336	0.246216	0.151306	expression/solubility	FALSE	FALSE
IPI00026904.2	ADSL	P0101908C	21	69	58.2C	7.35892e+08	8.05185e+08	5.87519e+08	6.03069e+08	6.03045e+08	1	1.06	0.95	0.94	1.03	ADSL	0.265336	0.246216	0.151306	expression/solubility	FALSE	FALSE
IPI00026904.2	ADSL	P0101908C	21	69	60.1C	5.69241e+08	6.70622e+08	6.97963e+08	5.69974e+08	5.6138e+08	1	0.98	1.02	0.98	0.97	ADSL	0.265336	0.246216	0.151306	expression/solubility	FALSE	FALSE
IPI00026904.2	ADSL	P0101918C	24	62	62.4C	1.15677e+09	1.56119e+09	1.57552e+09	1.33479e+09	1.72521e+09	1	1.06	0.99	1.04	1.02	ADSL	0.265336	0.246216	0.151306	expression/solubility	FALSE	FALSE
IPI00026904.2	ADSL	P0101918C	24	62	63.9C	5.04439e+08	7.63829e+08	7.43974e+08	8.06691e+08	1.08188e+09	1	1.37	1.12	1.29	1.45	ADSL	0.265336	0.246216	0.151306	expression/solubility	FALSE	FALSE
IPI00026833.4	ADSS	P0101868C	13	28	42C	2.56354e+09	2.14255e+09	1.77246e+09	1.70852e+09	1.53405e+09	1	0.95	1	0.95	1	ADSS	0.428742	0.376615	0.28045	stability	FALSE	FALSE
IPI00026833.4	ADSS	P0101868C	13	28	44.1C	2.18368e+09	2.0436e+09	1.91942e+09	1.91292e+09	1.72579e+09	1	0.94	1.01	0.97	0.98	ADSS	0.428742	0.376615	0.28045	stability	FALSE	FALSE
IPI00026833.4	ADSS	P0101878C	14	26	46.2C	3.00659e+09	2.52232e+09	2.56129e+09	2.34518e+09	2.4886e+09	1	0.98	1.03	0.9	0.94	ADSS	0.428742	0.376615	0.28045	stability	FALSE	FALSE
IPI00026833.4	ADSS	P0101878C	14	26	48.1C	2.88451e+09	2.25787e+09	2.50024e+09	2.34519e+09	2.26766e+09	1	0.92	0.87	0.89	0.85	ADSS	0.428742	0.376615	0.28045	stability	FALSE	FALSE
IPI00026833.4	ADSS	P0101888C	14	42	50.4C	7.99194e+08	6.01204e+08	6.51713e+08	6.54746e+08	6.23659e+08	1	1.02	1.01	1	0.97	ADSS	0.428742	0.376615	0.28045	stability	FALSE	FALSE
IPI00026833.4	ADSS	P0101888C	14	42	51.9C	6.41156e+08	6.08398e+08	6.04372e+08	5.96165e+08	5.68012e+08	1	0.99	0.96	0.98	0.92	ADSS	0.428742	0.376615	0.28045	stability	FALSE	FALSE
IPI00026833.4	ADSS	P0101898C	10	28	54C	1.82629e+08	4.1477e+08	3.01274e+08	2.40878e+08	2.45336e+08	1	1.06	1.1	0.99	1.07	ADSS	0.428742	0.376615	0.28045	stability	FALSE	FALSE
IPI00026833.4	ADSS	P0101898C	10	28	56.1C	2.13886e+08	3.30125e+08	2.16203e+08	2.19127e+08	2.22746e+08	1	1.03	0.96	0.97	0.93	ADSS	0.428742	0.376615	0.28045	stability	FALSE	FALSE
IPI00026833.4	ADSS	P0101908C	10	17	58.2C	2.63058e+08	2.93226e+08	2.07455e+08	2.2292e+08	2.12504e+08	1	1.08	0.94	0.98	1.02	ADSS	0.428742	0.376615	0.28045	stability	FALSE	FALSE
IPI00026833.4	ADSS	P0101908C	10	17	60.1C	1.32573e+08	1.75479e+08	1.38789e+08	1.2224e+08	1.36276e+08	1	1.11	0.87	0.9	1.02	ADSS	0.428742	0.376615	0.28045	stability	FALSE	FALSE
IPI00026833.4	ADSS	P0101918C	6	8	62.4C	1.08607e+08	1.31892e+08	1.23265e+08	1.04724e+08	1.83452e+08	1	0.96	0.82	0.87	1.16	ADSS	0.428742	0.376615	0.28045	stability	FALSE	FALSE
IPI00026833.4	ADSS	P0101918C	6	8	63.9C	4.22825e+07	4.16256e+07	5.00937e+07	4.47456e+07	6.59501e+07	1	0.89	0.9	0.86	1.06	ADSS	0.428742	0.376615	0.28045	stability	FALSE	FALSE
IPI00170914.1	ADSSL1	P0101868C	1	1	42C	1.64932e+07	1.64928e+07	1.14078e+07	1.13634e+07	9.6557e+06	1	1.14	1	0.98	0.97						FALSE	FALSE
IPI00170914.1	ADSSL1	P0101868C	1	1	44.1C	1.45593e+07	1.43375e+07	1.19952e+07	1.17645e+07	1.38688e+07	1	0.99	0.94	0.9	1.18						FALSE	FALSE
IPI00170914.1	ADSSL1	P0101888C	1	1	50.4C	1.06947e+07	8.87801e+06	7.83332e+06	8.94102e+06	8.81472e+06	1	1.12	0.91	1.02	1.02						FALSE	FALSE
IPI00170914.1	ADSSL1	P0101888C	1	1	51.9C	8.17484e+06	8.53249e+06	8.26387e+06	7.64601e+06	7.4718e+06	1	1.09	1.03	0.98	0.95						FALSE	FALSE
IPI00170914.1	ADSSL1	P0101898C	2	2	54C	1.88549e+07	4.30635e+07	2.7197e+07	2.55555e+07	2.61408e+07	1	1.07	0.96	1.02	1.11						FALSE	FALSE
IPI00170914.1	ADSSL1	P0101898C	2	2	56.1C	1.91732e+07	3.17517e+07	2.0832e+07	1.89266e+07	2.11656e+07	1	1.11	1.04	0.94	0.98						FALSE	FALSE
IPI00796417.2	AEBP2	P0101868C	1	1	42C	1.20414e+08	1.02347e+08	9.02485e+07	7.6957e+07	7.09861e+07	1	0.97	1.08	0.91	0.98						FALSE	FALSE
IPI00796417.2	AEBP2	P0101868C	1	1	44.1C	1.02522e+08	9.13746e+07	7.76207e+07	8.39464e+07	7.54405e+07	1	0.9	0.87	0.91	0.91						FALSE	FALSE
IPI00910135.1	AFAP1	P0101888C	1	1	50.4C	2.33293e+06	1.6011e+06	1.67704e+06	1.49116e+06	1.9004e+06	1	0.93	0.89	0.78	1.01						FALSE	FALSE
IPI00910135.1	AFAP1	P0101888C	1	1	51.9C	1.67116e+06	1.79807e+06	1.80175e+06	1.15186e+06	1.54008e+06	1	1.12	1.1	0.72	0.95						FALSE	FALSE
IPI00396310.5	AFF1	P0101868C	1	1	42C	2.34643e+07	2.651e+07	1.45494e+07	1.85486e+07	1.05197e+07	1	1.29	0.9	1.13	0.75						FALSE	FALSE
IPI00396310.5	AFF1	P0101868C	1	1	44.1C	2.10916e+07	2.46858e+07	1.86196e+07	1.6248e+07	1.13854e+07	1	1.18	1.01	0.86	0.67						FALSE	FALSE
IPI00396310.5	AFF1	P0101878C	1	1	46.2C	1.15042e+07	1.37624e+07	1.16779e+07	1.11919e+07	8.75334e+06	1	1.39	1.22	1.12	0.87						FALSE	FALSE
IPI00396310.5	AFF1	P0101878C	1	1	48.1C	8.75292e+06	9.98832e+06	9.88649e+06	9.82526e+06	7.65059e+06	1	1.34	1.14	1.24	0.94						FALSE	FALSE
IPI00004344.1	AFF4	P0101868C	3	3	42C	1.57858e+08	1.5216e+08	1.10458e+08	1.02779e+08	6.70526e+07	1	1.1	1.01	0.93	0.71	AFF4	1.7653	0.48216	4.81526	expression/solubility	FALSE	FALSE
IPI00004344.1	AFF4	P0101868C	3	3	44.1C	1.47284e+08	1.55629e+08	1.23881e+08	1.10623e+08	7.10161e+07	1	1.06	0.96	0.83	0.6	AFF4	1.7653	0.48216	4.81526	expression/solubility	FALSE	FALSE
IPI00004344.1	AFF4	P0101878C	2	2	46.2C	7.86003e+07	8.98167e+07	7.50741e+07	6.71738e+07	5.70947e+07	1	1.33	1.15	0.99	0.83	AFF4	1.7653	0.48216	4.81526	expression/solubility	FALSE	FALSE
IPI00004344.1	AFF4	P0101878C	2	2	48.1C	5.64612e+07	7.13106e+07	6.08319e+07	5.61198e+07	4.5731e+07	1	1.48	1.08	1.09	0.87	AFF4	1.7653	0.48216	4.81526	expression/solubility	FALSE	FALSE
IPI00004344.1	AFF4	P0101888C	3	4	50.4C	4.42365e+07	4.19894e+07	3.4736e+07	3.44988e+07	2.81011e+07	1	1.28	0.97	0.95	0.79	AFF4	1.7653	0.48216	4.81526	expression/solubility	FALSE	FALSE
IPI00004344.1	AFF4	P0101888C	3	4	51.9C	4.18997e+07	3.88156e+07	3.63311e+07	3.25393e+07	2.86502e+07	1	0.97	0.89	0.81	0.71	AFF4	1.7653	0.48216	4.81526	expression/solubility	FALSE	FALSE
IPI00004344.1	AFF4	P0101898C	3	3	54C	1.91447e+07	4.48581e+07	2.88767e+07	2.96479e+07	2.17608e+07	1	1.1	1.01	1.16	0.91	AFF4	1.7653	0.48216	4.81526	expression/solubility	FALSE	FALSE
IPI00004344.1	AFF4	P0101898C	3	3	56.1C	1.47952e+07	2.6405e+07	1.72093e+07	1.77632e+07	1.80172e+07	1	1.2	1.11	1.14	1.09	AFF4	1.7653	0.48216	4.81526	expression/solubility	FALSE	FALSE
IPI00001091.4	AFG3L2	P0101868C	23	44	42C	3.54046e+09	3.19467e+09	2.34712e+09	2.66559e+09	2.13658e+09	1	1.03	0.96	1.07	1	AFG3L2	2.62637	2.60669	0.0163519	stability	FALSE	FALSE
IPI00001091.4	AFG3L2	P0101868C	23	44	44.1C	2.77056e+09	2.97841e+09	2.57618e+09	2.75235e+09	2.39898e+09	1	1.08	1.06	1.1	1.07	AFG3L2	2.62637	2.60669	0.0163519	stability	FALSE	FALSE
IPI00001091.4	AFG3L2	P0101878C	26	52	46.2C	2.96896e+09	2.67527e+09	2.33879e+09	2.77766e+09	2.76499e+09	1	1.05	0.95	1.08	1.06	AFG3L2	2.62637	2.60669	0.0163519	stability	FALSE	FALSE
IPI00001091.4	AFG3L2	P0101878C	26	52	48.1C	2.23335e+09	2.01639e+09	2.36796e+09	2.22224e+09	2.20238e+09	1	1.06	1.07	1.09	1.06	AFG3L2	2.62637	2.60669	0.0163519	stability	FALSE	FALSE
IPI00001091.4	AFG3L2	P0101888C	19	32	50.4C	1.04203e+09	7.17432e+08	7.88149e+08	7.75453e+08	8.28464e+08	1	0.93	0.94	0.91	0.99	AFG3L2	2.62637	2.60669	0.0163519	stability	FALSE	FALSE
IPI00001091.4	AFG3L2	P0101888C	19	32	51.9C	4.50002e+08	3.89459e+08	3.93309e+08	3.78772e+08	4.56731e+08	1	0.9	0.89	0.88	1.05	AFG3L2	2.62637	2.60669	0.0163519	stability	FALSE	FALSE
IPI00001091.4	AFG3L2	P0101898C	7	7	54C	1.54048e+08	1.67666e+08	9.93155e+07	8.27412e+07	1.1637e+08	1	0.51	0.43	0.4	0.6	AFG3L2	2.62637	2.60669	0.0163519	stability	FALSE	FALSE
IPI00001091.4	AFG3L2	P0101898C	7	7	56.1C	7.01516e+07	4.61399e+07	3.23315e+07	3.19481e+07	5.57646e+07	1	0.44	0.44	0.43	0.71	AFG3L2	2.62637	2.60669	0.0163519	stability	FALSE	FALSE
IPI00001091.4	AFG3L2	P0101908C	4	4	58.2C	9.62598e+07	8.27589e+07	7.47849e+07	6.84745e+07	7.26339e+07	1	0.83	0.93	0.82	0.95	AFG3L2	2.62637	2.60669	0.0163519	stability	FALSE	FALSE
IPI00001091.4	AFG3L2	P0101908C	4	4	60.1C	6.14107e+07	5.82645e+07	6.1571e+07	5.11367e+07	5.85356e+07	1	0.79	0.84	0.81	0.94	AFG3L2	2.62637	2.60669	0.0163519	stability	FALSE	FALSE
IPI00001091.4	AFG3L2	P0101918C	4	4	62.4C	54167937	6.27115e+07	7.65589e+07	5.39537e+07	7.21228e+07	1	0.91	1.02	0.89	0.91	AFG3L2	2.62637	2.60669	0.0163519	stability	FALSE	FALSE
IPI00001091.4	AFG3L2	P0101918C	4	4	63.9C	4.65237e+07	4.91581e+07	5.7255e+07	5.40073e+07	6.99016e+07	1	0.95	0.93	0.94	1.02	AFG3L2	2.62637	2.60669	0.0163519	stability	FALSE	FALSE
IPI00470470.1	AFMID	P0101868C	3	3	42C	2.2891e+08	2.08209e+08	1.40799e+08	1.99348e+08	1.76771e+08	1	1.04	0.89	1.24	1.29	AFMID	0.357973	0.266625	0.431209	expression/solubility	FALSE	FALSE
IPI00470470.1	AFMID	P0101868C	3	3	44.1C	1.62998e+08	2.06161e+08	1.71111e+08	1.70501e+08	1.54177e+08	1	1.27	1.2	1.16	1.17	AFMID	0.357973	0.266625	0.431209	expression/solubility	FALSE	FALSE
IPI00470470.1	AFMID	P0101878C	5	5	46.2C	3.43151e+08	3.06781e+08	2.65278e+08	3.12426e+08	3.09558e+08	1	1.04	0.93	1.05	1.03	AFMID	0.357973	0.266625	0.431209	expression/solubility	FALSE	FALSE
IPI00470470.1	AFMID	P0101878C	5	5	48.1C	1.86421e+08	2.0167e+08	1.90178e+08	1.90047e+08	1.82811e+08	1	1.27	1.03	1.12	1.06	AFMID	0.357973	0.266625	0.431209	expression/solubility	FALSE	FALSE
IPI00470470.1	AFMID	P0101888C	1	1	50.4C	1.93603e+07	1.44639e+07	1.47689e+07	1.54619e+07	1.75677e+07	1	1.01	0.95	0.98	1.13	AFMID	0.357973	0.266625	0.431209	expression/solubility	FALSE	FALSE
IPI00470470.1	AFMID	P0101888C	1	1	51.9C	8.87078e+06	8.7921e+06	8.40872e+06	6.95314e+06	8.59891e+06	1	1.03	0.97	0.82	1	AFMID	0.357973	0.266625	0.431209	expression/solubility	FALSE	FALSE
IPI00022443.1	AFP	P0101868C	27	88	42C	1.08421e+10	10485866454	7318666740	8.44452e+09	7.06536e+09	1	1.1	0.97	1.11	1.09	AFP	0.949064	0.485619	1.96706	stability	FALSE	FALSE
IPI00022443.1	AFP	P0101868C	27	88	44.1C	8115027168	9.44814e+09	8.10896e+09	8.26624e+09	7.55497e+09	1	1.17	1.14	1.13	1.15	AFP	0.949064	0.485619	1.96706	stability	FALSE	FALSE
IPI00022443.1	AFP	P0101878C	27	93	46.2C	9.47609e+09	9.25814e+09	8.1688e+09	9.18215e+09	9.10544e+09	1	1.14	1.04	1.12	1.1	AFP	0.949064	0.485619	1.96706	stability	FALSE	FALSE
IPI00022443.1	AFP	P0101878C	27	93	48.1C	7.03138e+09	7.24681e+09	7.62407e+09	7.4405e+09	7.14485e+09	1	1.21	1.09	1.16	1.1	AFP	0.949064	0.485619	1.96706	stability	FALSE	FALSE
IPI00022443.1	AFP	P0101888C	31	103	50.4C	3.65153e+09	3.12599e+09	3.26182e+09	3.70759e+09	3.30178e+09	1	1.16	1.11	1.24	1.12	AFP	0.949064	0.485619	1.96706	stability	FALSE	FALSE
IPI00022443.1	AFP	P0101888C	31	103	51.9C	2.59456e+09	2.91276e+09	2.74511e+09	2.77804e+09	2.84535e+09	1	1.17	1.08	1.12	1.14	AFP	0.949064	0.485619	1.96706	stability	FALSE	FALSE
IPI00022443.1	AFP	P0101898C	24	82	54C	1.15111e+09	2.38349e+09	1.68104e+09	1.62548e+09	1.49594e+09	1	0.97	0.97	1.06	1.04	AFP	0.949064	0.485619	1.96706	stability	FALSE	FALSE
IPI00022443.1	AFP	P0101898C	24	82	56.1C	1.02425e+09	1.60701e+09	1.18323e+09	1.17009e+09	1.23356e+09	1	1.05	1.1	1.09	1.07	AFP	0.949064	0.485619	1.96706	stability	FALSE	FALSE
IPI00022443.1	AFP	P0101908C	30	76	58.2C	1.50989e+09	1.52954e+09	1.44902e+09	1.39125e+09	1.23542e+09	1	0.98	1.14	1.06	1.03	AFP	0.949064	0.485619	1.96706	stability	FALSE	FALSE
IPI00022443.1	AFP	P0101908C	30	76	60.1C	8.7062e+08	8.048e+08	1.07215e+09	8.42512e+08	7.82652e+08	1	0.77	1.03	0.94	0.89	AFP	0.949064	0.485619	1.96706	stability	FALSE	FALSE
IPI00022443.1	AFP	P0101918C	22	51	62.4C	1.11707e+09	1.2545e+09	2.23992e+09	1.6642e+09	1.80272e+09	1	0.89	1.45	1.34	1.11	AFP	0.949064	0.485619	1.96706	stability	FALSE	FALSE
IPI00022443.1	AFP	P0101918C	22	51	63.9C	9.56147e+08	9.37502e+08	1.60521e+09	1.5569e+09	1.46495e+09	1	0.89	1.27	1.32	1.04	AFP	0.949064	0.485619	1.96706	stability	FALSE	FALSE
IPI00554740.1	AFTPH	P0101868C	7	11	42C	7.41467e+08	6.19937e+08	5.26904e+08	5.30795e+08	4.39226e+08	1	0.95	1.03	1.02	0.99	AFTPH	0.254254	0.254112	0.00101306	stability	FALSE	FALSE
IPI00554740.1	AFTPH	P0101868C	7	11	44.1C	6.26163e+08	6.08318e+08	5.50125e+08	5.81164e+08	4.9383e+08	1	0.98	1.01	1.03	0.97	AFTPH	0.254254	0.254112	0.00101306	stability	FALSE	FALSE
IPI00554740.1	AFTPH	P0101878C	9	11	46.2C	7.30983e+08	6.63993e+08	6.20298e+08	7.10897e+08	6.73784e+08	1	1.06	1.02	1.12	1.05	AFTPH	0.254254	0.254112	0.00101306	stability	FALSE	FALSE
IPI00554740.1	AFTPH	P0101878C	9	11	48.1C	5.07816e+08	4.94708e+08	6.03366e+08	5.23303e+08	5.43217e+08	1	1.15	1.19	1.13	1.15	AFTPH	0.254254	0.254112	0.00101306	stability	FALSE	FALSE
IPI00554740.1	AFTPH	P0101888C	5	6	50.4C	4.84468e+07	3.57187e+07	3.65191e+07	4.14187e+07	3.91729e+07	1	1	0.93	1.04	1	AFTPH	0.254254	0.254112	0.00101306	stability	FALSE	FALSE
IPI00554740.1	AFTPH	P0101888C	5	6	51.9C	2.68468e+07	2.83019e+07	2.82864e+07	2.71401e+07	2.50462e+07	1	1.1	1.08	1.06	0.97	AFTPH	0.254254	0.254112	0.00101306	stability	FALSE	FALSE
IPI00554740.1	AFTPH	P0101898C	3	3	54C	8.11665e+06	2.13501e+07	1.4184e+07	1.27893e+07	9.98418e+06	1	1.23	1.17	1.18	0.98	AFTPH	0.254254	0.254112	0.00101306	stability	FALSE	FALSE
IPI00554740.1	AFTPH	P0101898C	3	3	56.1C	7.72301e+06	1.23604e+07	8.95732e+06	9.79947e+06	9.77412e+06	1	1.07	1.11	1.21	1.13	AFTPH	0.254254	0.254112	0.00101306	stability	FALSE	FALSE
IPI00554740.1	AFTPH	P0101908C	2	2	58.2C	1.1836e+07	1.23262e+07	1.00653e+07	1.05352e+07	8.92738e+06	1	1.01	1.01	1.03	0.95	AFTPH	0.254254	0.254112	0.00101306	stability	FALSE	FALSE
IPI00554740.1	AFTPH	P0101908C	2	2	60.1C	8.10978e+06	9.98562e+06	9.83067e+06	8.73732e+06	9.07152e+06	1	1.03	1.01	1.05	1.1	AFTPH	0.254254	0.254112	0.00101306	stability	FALSE	FALSE
IPI00026259.1	AGA	P0101868C	3	4	42C	1.75254e+08	1.34476e+08	1.10923e+08	1.15471e+08	1.05272e+08	1	0.88	0.91	0.94	1	AGA	0.307402	0.18984	1.16807	stability	FALSE	FALSE
IPI00026259.1	AGA	P0101868C	3	4	44.1C	1.5406e+08	1.36634e+08	1.33121e+08	1.32918e+08	1.25436e+08	1	0.89	0.99	0.96	1.01	AGA	0.307402	0.18984	1.16807	stability	FALSE	FALSE
IPI00026259.1	AGA	P0101878C	4	5	46.2C	2.65994e+08	2.1502e+08	2.32748e+08	2.24575e+08	2.43634e+08	1	0.94	1.05	0.98	1.04	AGA	0.307402	0.18984	1.16807	stability	FALSE	FALSE
IPI00026259.1	AGA	P0101878C	4	5	48.1C	2.55201e+08	1.92492e+08	2.48301e+08	2.08362e+08	2.20703e+08	1	0.89	0.98	0.9	0.93	AGA	0.307402	0.18984	1.16807	stability	FALSE	FALSE
IPI00026259.1	AGA	P0101888C	4	6	50.4C	8.80549e+07	6.01073e+07	6.90544e+07	6.31352e+07	6.65102e+07	1	0.92	0.97	0.88	0.94	AGA	0.307402	0.18984	1.16807	stability	FALSE	FALSE
IPI00026259.1	AGA	P0101888C	4	6	51.9C	7.49405e+07	6.78004e+07	6.75113e+07	6.20698e+07	6.02416e+07	1	0.94	0.92	0.87	0.83	AGA	0.307402	0.18984	1.16807	stability	FALSE	FALSE
IPI00026259.1	AGA	P0101898C	4	6	54C	6.20062e+07	1.29269e+08	1.06088e+08	9.20959e+07	9.48485e+07	1	0.98	1.14	1.11	1.22	AGA	0.307402	0.18984	1.16807	stability	FALSE	FALSE
IPI00026259.1	AGA	P0101898C	4	6	56.1C	7.30355e+07	1.06613e+08	8.58352e+07	8.3069e+07	8.97324e+07	1	0.98	1.12	1.08	1.1	AGA	0.307402	0.18984	1.16807	stability	FALSE	FALSE
IPI00026259.1	AGA	P0101908C	6	9	58.2C	1.36215e+08	1.46525e+08	1.24382e+08	1.32352e+08	1.18917e+08	1	1.04	1.09	1.12	1.1	AGA	0.307402	0.18984	1.16807	stability	FALSE	FALSE
IPI00026259.1	AGA	P0101908C	6	9	60.1C	1.17184e+08	1.48888e+08	1.47577e+08	1.27949e+08	1.17922e+08	1	1.06	1.05	1.07	0.99	AGA	0.307402	0.18984	1.16807	stability	FALSE	FALSE
IPI00026259.1	AGA	P0101918C	6	10	62.4C	1.74316e+08	2.28292e+08	2.36977e+08	1.93297e+08	2.55298e+08	1	1.03	0.99	1	1.01	AGA	0.307402	0.18984	1.16807	stability	FALSE	FALSE
IPI00026259.1	AGA	P0101918C	6	10	63.9C	1.45085e+08	1.86606e+08	2.03511e+08	1.89636e+08	2.18761e+08	1	1.16	1.06	1.06	1.02	AGA	0.307402	0.18984	1.16807	stability	FALSE	FALSE
IPI00916750.1	AGAP1	P0101868C	2	2	42C	1.15843e+08	1.03067e+08	7.65017e+07	7.33291e+07	5.90834e+07	1	1.02	0.95	0.9	0.85	AGAP1	0.257038	0.0841994	1.92634	expression/solubility	FALSE	FALSE
IPI00916750.1	AGAP1	P0101868C	2	2	44.1C	9.49771e+07	9.31861e+07	7.33362e+07	7.96452e+07	6.95813e+07	1	0.99	0.88	0.93	0.9	AGAP1	0.257038	0.0841994	1.92634	expression/solubility	FALSE	FALSE
IPI00916750.1	AGAP1	P0101878C	4	4	46.2C	3.56813e+08	3.20487e+08	2.79438e+08	3.03146e+08	2.75798e+08	1	1.05	0.94	0.98	0.88	AGAP1	0.257038	0.0841994	1.92634	expression/solubility	FALSE	FALSE
IPI00916750.1	AGAP1	P0101878C	4	4	48.1C	2.55279e+08	2.58704e+08	2.43263e+08	2.27316e+08	1.95131e+08	1	1.19	0.96	0.98	0.82	AGAP1	0.257038	0.0841994	1.92634	expression/solubility	FALSE	FALSE
IPI00916750.1	AGAP1	P0101888C	1	1	50.4C	1.35369e+07	1.54816e+07	1.62881e+07	1.67249e+07	1.31566e+07	1	1.55	1.49	1.51	1.21	AGAP1	0.257038	0.0841994	1.92634	expression/solubility	FALSE	FALSE
IPI00916750.1	AGAP1	P0101888C	1	1	51.9C	9.24199e+06	8.18271e+06	6.8302e+06	8.3339e+06	7.41479e+06	1	0.92	0.75	0.95	0.83	AGAP1	0.257038	0.0841994	1.92634	expression/solubility	FALSE	FALSE
IPI00163185.8	AGAP3	P0101868C	2	2	42C	2.19357e+08	2.06853e+08	1.48635e+08	1.51212e+08	1.28929e+08	1	1.08	0.98	0.98	0.98						FALSE	FALSE
IPI00163185.8	AGAP3	P0101868C	2	2	44.1C	1.44639e+08	1.52934e+08	1.21679e+08	1.29502e+08	1.11313e+08	1	1.06	0.96	1	0.95						FALSE	FALSE
IPI00163185.8	AGAP3	P0101878C	1	1	46.2C	7.7098e+07	6.22791e+07	5.15693e+07	5.67348e+07	6.06425e+07	1	0.94	0.81	0.85	0.9						FALSE	FALSE
IPI00163185.8	AGAP3	P0101878C	1	1	48.1C	3.73598e+07	3.86594e+07	3.92713e+07	3.66245e+07	3.67526e+07	1	1.22	1.06	1.08	1.06						FALSE	FALSE
IPI00442323.1	AGAP3	P0101868C	2	2	42C	8.96595e+07	7.92873e+07	6.03043e+07	7.23666e+07	6.14325e+07	1	1.01	0.97	1.15	1.14						FALSE	FALSE
IPI00442323.1	AGAP3	P0101868C	2	2	44.1C	6.27134e+07	6.67523e+07	6.23836e+07	5.84429e+07	5.26003e+07	1	1.07	1.14	1.04	1.04						FALSE	FALSE
IPI00442323.1	AGAP3	P0101878C	2	2	46.2C	1.23457e+08	9.49171e+07	8.99937e+07	1.09124e+08	1.0242e+08	1	0.9	0.88	1.02	0.95						FALSE	FALSE
IPI00442323.1	AGAP3	P0101878C	2	2	48.1C	6.06671e+07	5.37115e+07	5.43186e+07	5.8011e+07	6.26403e+07	1	1.04	0.9	1.05	1.11						FALSE	FALSE
IPI00903328.2	AGFG1	P0101868C	7	15	42C	9.84837e+08	7.89212e+08	7.0941e+08	6.81817e+08	6.25454e+08	1	0.92	1.04	0.99	1.06	AGFG1	0.906312	0.785069	0.325715	stability	FALSE	FALSE
IPI00903328.2	AGFG1	P0101868C	7	15	44.1C	8.53618e+08	7.77198e+08	7.48456e+08	7.14871e+08	6.69377e+08	1	0.92	1	0.93	0.97	AGFG1	0.906312	0.785069	0.325715	stability	FALSE	FALSE
IPI00903328.2	AGFG1	P0101878C	7	18	46.2C	7.93814e+08	6.43084e+08	6.81114e+08	6.72772e+08	6.73232e+08	1	0.94	1.03	0.98	0.97	AGFG1	0.906312	0.785069	0.325715	stability	FALSE	FALSE
IPI00903328.2	AGFG1	P0101878C	7	18	48.1C	6.03318e+08	5.10582e+08	6.08231e+08	5.63644e+08	5.34074e+08	1	0.99	1.01	1.03	0.95	AGFG1	0.906312	0.785069	0.325715	stability	FALSE	FALSE
IPI00903328.2	AGFG1	P0101888C	9	18	50.4C	3.57591e+08	2.59889e+08	3.06207e+08	2.96397e+08	3.63818e+08	1	0.98	1.06	1.01	1.26	AGFG1	0.906312	0.785069	0.325715	stability	FALSE	FALSE
IPI00903328.2	AGFG1	P0101888C	9	18	51.9C	1.9627e+08	1.91659e+08	2.0743e+08	2.03024e+08	1.99056e+08	1	1.02	1.08	1.08	1.05	AGFG1	0.906312	0.785069	0.325715	stability	FALSE	FALSE
IPI00903328.2	AGFG1	P0101898C	2	5	54C	6.26132e+07	1.15867e+08	1.09694e+08	7.61438e+07	7.85651e+07	1	0.87	1.17	0.91	1	AGFG1	0.906312	0.785069	0.325715	stability	FALSE	FALSE
IPI00903328.2	AGFG1	P0101898C	2	5	56.1C	2.4418e+07	3.19891e+07	3.04077e+07	2.83784e+07	3.13666e+07	1	0.88	1.19	1.11	1.15	AGFG1	0.906312	0.785069	0.325715	stability	FALSE	FALSE
IPI00903328.2	AGFG1	P0101908C	4	4	58.2C	7.08804e+07	5.7242e+07	6.14005e+07	5.77794e+07	5.12738e+07	1	0.78	1.03	0.94	0.91	AGFG1	0.906312	0.785069	0.325715	stability	FALSE	FALSE
IPI00903328.2	AGFG1	P0101908C	4	4	60.1C	4.56071e+07	4.05761e+07	5.96236e+07	4.44173e+07	4.05077e+07	1	0.74	1.09	0.95	0.88	AGFG1	0.906312	0.785069	0.325715	stability	FALSE	FALSE
IPI00903328.2	AGFG1	P0101918C	2	2	62.4C	3.55694e+07	3.46537e+07	4.39675e+07	3.29769e+07	4.93634e+07	1	0.77	0.9	0.83	0.95	AGFG1	0.906312	0.785069	0.325715	stability	FALSE	FALSE
IPI00903328.2	AGFG1	P0101918C	2	2	63.9C	2.87698e+07	2.19238e+07	3.18494e+07	2.73631e+07	3.46722e+07	1	0.69	0.84	0.77	0.82	AGFG1	0.906312	0.785069	0.325715	stability	FALSE	FALSE
IPI00418238.1	AGFG2	P0101868C	7	16	42C	1.41989e+09	1.25762e+09	9.6932e+08	9.99938e+08	8.50673e+08	1	1.01	0.99	1	1	AGFG2	0.146866	0.0975626	0.637697	stability	FALSE	FALSE
IPI00418238.1	AGFG2	P0101868C	7	16	44.1C	8.90077e+08	8.96965e+08	7.99594e+08	7.70038e+08	6.84897e+08	1	1.01	1.03	0.96	0.95	AGFG2	0.146866	0.0975626	0.637697	stability	FALSE	FALSE
IPI00418238.1	AGFG2	P0101878C	6	12	46.2C	9.63035e+08	7.45571e+08	8.41249e+08	7.96542e+08	7.38297e+08	1	0.9	1.05	0.96	0.87	AGFG2	0.146866	0.0975626	0.637697	stability	FALSE	FALSE
IPI00418238.1	AGFG2	P0101878C	6	12	48.1C	3.08034e+08	2.31461e+08	2.9404e+08	2.56711e+08	2.57979e+08	1	0.88	0.96	0.92	0.9	AGFG2	0.146866	0.0975626	0.637697	stability	FALSE	FALSE
IPI00418238.1	AGFG2	P0101888C	2	2	50.4C	2.09427e+07	1.48623e+07	1.37764e+07	1.54009e+07	1.48874e+07	1	0.96	0.82	0.9	0.88	AGFG2	0.146866	0.0975626	0.637697	stability	FALSE	FALSE
IPI00418238.1	AGFG2	P0101888C	2	2	51.9C	1.18398e+07	1.14506e+07	1.0582e+07	1.07652e+07	1.13972e+07	1	1.01	0.91	0.95	1	AGFG2	0.146866	0.0975626	0.637697	stability	FALSE	FALSE
IPI00418238.1	AGFG2	P0101898C	1	1	54C	3.16645e+06	6.3619e+06	5.06944e+06	3.9438e+06	4.11094e+06	1	0.94	1.07	0.93	1.04	AGFG2	0.146866	0.0975626	0.637697	stability	FALSE	FALSE
IPI00418238.1	AGFG2	P0101898C	1	1	56.1C	2.96014e+06	4.13602e+06	2.80518e+06	3.14988e+06	2.88542e+06	1	0.94	0.9	1.01	0.87	AGFG2	0.146866	0.0975626	0.637697	stability	FALSE	FALSE
IPI00018027.2	AGGF1	P0101868C	2	2	42C	1.26073e+08	1.10381e+08	8.39694e+07	9.03845e+07	7.75962e+07	1	1	0.96	1.02	1.02						FALSE	FALSE
IPI00018027.2	AGGF1	P0101868C	2	2	44.1C	9.14156e+07	9.15658e+07	8.03842e+07	8.72609e+07	7.93825e+07	1	1.01	1.01	1.06	1.07						FALSE	FALSE
IPI00018027.2	AGGF1	P0101878C	1	1	46.2C	3.02981e+07	2.14348e+07	1.86013e+07	2.35725e+07	2.31185e+07	1	0.82	0.74	0.9	0.87						FALSE	FALSE
IPI00018027.2	AGGF1	P0101878C	1	1	48.1C	1.4198e+07	1.07285e+07	1.59308e+07	1.40267e+07	1.48272e+07	1	0.89	1.13	1.09	1.13						FALSE	FALSE
IPI00019353.4	AGK	P0101868C	12	21	42C	2.08338e+09	1.89687e+09	1.4761e+09	1.53931e+09	1.30868e+09	1	1.04	1.02	1.05	1.05	AGK	0.806298	0.806298	0	stability	FALSE	FALSE
IPI00019353.4	AGK	P0101868C	12	21	44.1C	1.67506e+09	1.76569e+09	1.52469e+09	1.62441e+09	1.38206e+09	1	1.06	1.04	1.08	1.02	AGK	0.806298	0.806298	0	stability	FALSE	FALSE
IPI00019353.4	AGK	P0101878C	12	19	46.2C	1.7012e+09	1.69646e+09	1604295342	1.62676e+09	1.64722e+09	1	1.16	1.14	1.11	1.1	AGK	0.806298	0.806298	0	stability	FALSE	FALSE
IPI00019353.4	AGK	P0101878C	12	19	48.1C	1.36835e+09	1.40714e+09	1.42983e+09	1.39739e+09	1.38107e+09	1	1.21	1.05	1.12	1.09	AGK	0.806298	0.806298	0	stability	FALSE	FALSE
IPI00019353.4	AGK	P0101888C	13	18	50.4C	4.04797e+08	4.04335e+08	4.201e+08	4.54258e+08	3.97762e+08	1	1.35	1.29	1.37	1.22	AGK	0.806298	0.806298	0	stability	FALSE	FALSE
IPI00019353.4	AGK	P0101888C	13	18	51.9C	2.77495e+08	3.39794e+08	3.03078e+08	3.35523e+08	3.25874e+08	1	1.28	1.12	1.27	1.22	AGK	0.806298	0.806298	0	stability	FALSE	FALSE
IPI00019353.4	AGK	P0101898C	8	15	54C	2.0279e+08	6.68098e+08	4.03697e+08	3.95198e+08	3.28559e+08	1	1.54	1.33	1.46	1.29	AGK	0.806298	0.806298	0	stability	FALSE	FALSE
IPI00019353.4	AGK	P0101898C	8	15	56.1C	1.338e+08	2.85312e+08	1.65696e+08	1.72807e+08	1.79976e+08	1	1.43	1.18	1.23	1.2	AGK	0.806298	0.806298	0	stability	FALSE	FALSE
IPI00019353.4	AGK	P0101908C	4	5	58.2C	3.11302e+07	4.06686e+07	2.79186e+07	3.02776e+07	3.05336e+07	1	1.26	1.07	1.12	1.23	AGK	0.806298	0.806298	0	stability	FALSE	FALSE
IPI00019353.4	AGK	P0101908C	4	5	60.1C	1.11869e+07	1.52187e+07	1.32703e+07	1.07664e+07	1.25765e+07	1	1.14	0.99	0.94	1.11	AGK	0.806298	0.806298	0	stability	FALSE	FALSE
IPI00328318.7	AGL	P0101868C	28	32	42C	2.19823e+09	1.99473e+09	1.49685e+09	1.81467e+09	1.33134e+09	1	1.04	0.98	1.18	1.01	AGL	0.376597	0.359819	0.0732456	expression/solubility	FALSE	FALSE
IPI00328318.7	AGL	P0101868C	28	32	44.1C	1.92628e+09	1.94716e+09	1.68452e+09	1.81237e+09	1.59039e+09	1	1.02	1	1.05	1.02	AGL	0.376597	0.359819	0.0732456	expression/solubility	FALSE	FALSE
IPI00328318.7	AGL	P0101878C	28	38	46.2C	2.59229e+09	2.18991e+09	1.93167e+09	2.26909e+09	2.15568e+09	1	0.98	0.9	1.01	0.95	AGL	0.376597	0.359819	0.0732456	expression/solubility	FALSE	FALSE
IPI00328318.7	AGL	P0101878C	28	38	48.1C	1.66909e+09	1.48998e+09	1.78719e+09	1.49929e+09	1.65708e+09	1	1.05	1.08	0.99	1.07	AGL	0.376597	0.359819	0.0732456	expression/solubility	FALSE	FALSE
IPI00328318.7	AGL	P0101888C	8	8	50.4C	1.33691e+08	1.00591e+08	7.70185e+07	8.32373e+07	1.07014e+08	1	1.02	0.71	0.76	0.99	AGL	0.376597	0.359819	0.0732456	expression/solubility	FALSE	FALSE
IPI00328318.7	AGL	P0101888C	8	8	51.9C	3.23341e+07	3.50337e+07	3.07101e+07	3.15669e+07	3.59749e+07	1	1.13	0.97	1.02	1.15	AGL	0.376597	0.359819	0.0732456	expression/solubility	FALSE	FALSE
IPI00305360.2	AGMAT	P0101868C	14	27	42C	3.56907e+09	3.25958e+09	2.42796e+09	2.69937e+09	2.20496e+09	1	1.04	0.98	1.08	1.03	AGMAT	0.235795	0.230365	0.045579	stability	FALSE	FALSE
IPI00305360.2	AGMAT	P0101868C	14	27	44.1C	2.79631e+09	3.01735e+09	2.82741e+09	2.75162e+09	2.45274e+09	1	1.09	1.16	1.09	1.08	AGMAT	0.235795	0.230365	0.045579	stability	FALSE	FALSE
IPI00305360.2	AGMAT	P0101878C	13	30	46.2C	3.10397e+09	3002511972	2.71551e+09	2.97968e+09	3.0253e+09	1	1.13	1.05	1.11	1.11	AGMAT	0.235795	0.230365	0.045579	stability	FALSE	FALSE
IPI00305360.2	AGMAT	P0101878C	13	30	48.1C	2.48899e+09	2.30238e+09	2.66514e+09	2.38327e+09	2.48194e+09	1	1.09	1.08	1.05	1.08	AGMAT	0.235795	0.230365	0.045579	stability	FALSE	FALSE
IPI00305360.2	AGMAT	P0101888C	13	45	50.4C	1.03295e+09	8.3976e+08	7.82526e+08	9.4513e+08	8.81801e+08	1	1.1	0.94	1.12	1.06	AGMAT	0.235795	0.230365	0.045579	stability	FALSE	FALSE
IPI00305360.2	AGMAT	P0101888C	13	45	51.9C	7.13584e+08	7.51561e+08	7.53382e+08	7.70003e+08	7.40306e+08	1	1.1	1.08	1.13	1.07	AGMAT	0.235795	0.230365	0.045579	stability	FALSE	FALSE
IPI00305360.2	AGMAT	P0101898C	13	41	54C	3.90722e+08	8.78324e+08	5.74399e+08	5.57156e+08	5.64062e+08	1	1.05	0.98	1.07	1.15	AGMAT	0.235795	0.230365	0.045579	stability	FALSE	FALSE
IPI00305360.2	AGMAT	P0101898C	13	41	56.1C	3.91704e+08	6.80223e+08	4.39189e+08	4.36325e+08	4.64532e+08	1	1.16	1.07	1.06	1.06	AGMAT	0.235795	0.230365	0.045579	stability	FALSE	FALSE
IPI00305360.2	AGMAT	P0101908C	11	28	58.2C	3.13684e+08	3.60103e+08	2.56629e+08	2.83181e+08	2.7082e+08	1	1.11	0.98	1.04	1.09	AGMAT	0.235795	0.230365	0.045579	stability	FALSE	FALSE
IPI00305360.2	AGMAT	P0101908C	11	28	60.1C	2.19852e+08	2.8348e+08	2.85372e+08	2.40388e+08	2.42143e+08	1	1.08	1.08	1.07	1.09	AGMAT	0.235795	0.230365	0.045579	stability	FALSE	FALSE
IPI00305360.2	AGMAT	P0101918C	13	37	62.4C	5.83911e+08	7.67268e+08	7.79929e+08	6.49088e+08	8.34037e+08	1	1.04	0.97	1	0.98	AGMAT	0.235795	0.230365	0.045579	stability	FALSE	FALSE
IPI00305360.2	AGMAT	P0101918C	13	37	63.9C	4.85325e+08	5.98085e+08	6.58909e+08	6.27979e+08	7.38665e+08	1	1.11	1.03	1.05	1.03	AGMAT	0.235795	0.230365	0.045579	stability	FALSE	FALSE
IPI00019141.1	AGPAT1	P0101868C	3	5	42C	4.21521e+08	3.78991e+08	2.8596e+08	3.22907e+08	2.79941e+08	1	1.03	0.98	1.09	1.11	AGPAT1	0.0968365	0.0968365	0	stability	FALSE	FALSE
IPI00019141.1	AGPAT1	P0101868C	3	5	44.1C	3.23763e+08	3.66673e+08	3.24385e+08	3.32484e+08	2.87752e+08	1	1.14	1.15	1.14	1.1	AGPAT1	0.0968365	0.0968365	0	stability	FALSE	FALSE
IPI00019141.1	AGPAT1	P0101878C	3	5	46.2C	1.81081e+08	1.66678e+08	1.67608e+08	1.64605e+08	1.74579e+08	1	1.07	1.12	1.05	1.1	AGPAT1	0.0968365	0.0968365	0	stability	FALSE	FALSE
IPI00019141.1	AGPAT1	P0101878C	3	5	48.1C	1.44287e+08	1.37648e+08	1.41262e+08	1.35817e+08	1.29793e+08	1	1.12	0.98	1.04	0.97	AGPAT1	0.0968365	0.0968365	0	stability	FALSE	FALSE
IPI00019141.1	AGPAT1	P0101908C	1	1	58.2C	1.83205e+07	1.71659e+07	1.61183e+07	1.31586e+07	1.32484e+07	1	0.91	1.05	0.83	0.91	AGPAT1	0.0968365	0.0968365	0	stability	FALSE	FALSE
IPI00019141.1	AGPAT1	P0101908C	1	1	60.1C	1.25458e+07	1.32076e+07	1.42649e+07	1.13606e+07	1.2334e+07	1	0.88	0.95	0.88	0.97	AGPAT1	0.0968365	0.0968365	0	stability	FALSE	FALSE
IPI00749011.1	AGPAT3	P0101868C	6	9	42C	6.88634e+08	5.68566e+08	4.88762e+08	4.6738e+08	4.03801e+08	1	0.94	1.02	0.97	0.98	AGPAT3	0.215347	0.0893876	1.94747	stability	FALSE	FALSE
IPI00749011.1	AGPAT3	P0101868C	6	9	44.1C	5.81309e+08	5.63599e+08	4.98845e+08	5.08412e+08	4.76329e+08	1	0.98	0.98	0.97	1.01	AGPAT3	0.215347	0.0893876	1.94747	stability	FALSE	FALSE
IPI00749011.1	AGPAT3	P0101878C	10	14	46.2C	6.54354e+08	5.4754e+08	5.81829e+08	5.25427e+08	5.62381e+08	1	0.97	1.07	0.93	0.98	AGPAT3	0.215347	0.0893876	1.94747	stability	FALSE	FALSE
IPI00749011.1	AGPAT3	P0101878C	10	14	48.1C	5.74034e+08	4.75537e+08	5.37654e+08	4.80395e+08	4.82396e+08	1	0.97	0.94	0.92	0.91	AGPAT3	0.215347	0.0893876	1.94747	stability	FALSE	FALSE
IPI00749011.1	AGPAT3	P0101888C	8	16	50.4C	4.33385e+08	3.06665e+08	3.60242e+08	3.21373e+08	3.07e+08	1	0.96	1.03	0.91	0.88	AGPAT3	0.215347	0.0893876	1.94747	stability	FALSE	FALSE
IPI00749011.1	AGPAT3	P0101888C	8	16	51.9C	2.50758e+08	2.09563e+08	2.14461e+08	2.15764e+08	2.33511e+08	1	0.87	0.87	0.9	0.96	AGPAT3	0.215347	0.0893876	1.94747	stability	FALSE	FALSE
IPI00749011.1	AGPAT3	P0101898C	4	4	54C	3.24625e+07	5.99267e+07	4.30324e+07	3.40935e+07	3.07799e+07	1	0.87	0.88	0.79	0.76	AGPAT3	0.215347	0.0893876	1.94747	stability	FALSE	FALSE
IPI00749011.1	AGPAT3	P0101898C	4	4	56.1C	1.19102e+07	1.71925e+07	1.18257e+07	1.29055e+07	1.308e+07	1	0.97	0.95	1.03	0.98	AGPAT3	0.215347	0.0893876	1.94747	stability	FALSE	FALSE
IPI00028491.4	AGPAT5	P0101868C	8	14	42C	1.47194e+09	1.10994e+09	1.06287e+09	9.64997e+08	8.18917e+08	1	0.86	1.04	0.93	0.93	AGPAT5	0.448167	0.330486	0.624141	stability	FALSE	FALSE
IPI00028491.4	AGPAT5	P0101868C	8	14	44.1C	1.17867e+09	9.57882e+08	1.02133e+09	1.0258e+09	8.34833e+08	1	0.82	0.99	0.97	0.87	AGPAT5	0.448167	0.330486	0.624141	stability	FALSE	FALSE
IPI00028491.4	AGPAT5	P0101878C	8	18	46.2C	1.44775e+09	1.09263e+09	1.23688e+09	1.20919e+09	1.1919e+09	1	0.88	1.03	0.97	0.94	AGPAT5	0.448167	0.330486	0.624141	stability	FALSE	FALSE
IPI00028491.4	AGPAT5	P0101878C	8	18	48.1C	1.09844e+09	7.46041e+08	1.11e+09	9.82164e+08	9.98045e+08	1	0.8	1.02	0.98	0.98	AGPAT5	0.448167	0.330486	0.624141	stability	FALSE	FALSE
IPI00028491.4	AGPAT5	P0101888C	9	15	50.4C	2.60606e+08	1.84534e+08	2.07567e+08	1.89066e+08	2.10129e+08	1	0.96	0.99	0.89	1	AGPAT5	0.448167	0.330486	0.624141	stability	FALSE	FALSE
IPI00028491.4	AGPAT5	P0101888C	9	15	51.9C	1.49753e+08	1.3222e+08	1.41667e+08	1.2269e+08	1.55383e+08	1	0.92	0.97	0.86	1.07	AGPAT5	0.448167	0.330486	0.624141	stability	FALSE	FALSE
IPI00028491.4	AGPAT5	P0101898C	4	4	54C	3.30691e+07	6.80664e+07	4.7443e+07	4.63406e+07	4.24965e+07	1	0.96	0.96	1.05	1.02	AGPAT5	0.448167	0.330486	0.624141	stability	FALSE	FALSE
IPI00028491.4	AGPAT5	P0101898C	4	4	56.1C	1.60574e+07	2.66986e+07	2.06974e+07	2.38617e+07	2.04694e+07	1	1.11	1.23	1.41	1.14	AGPAT5	0.448167	0.330486	0.624141	stability	FALSE	FALSE
IPI00016070.3	AGPAT6	P0101868C	4	4	42C	2.33254e+08	1.98551e+08	1.68021e+08	1.61821e+08	1.35926e+08	1	0.97	1.04	0.99	0.97	AGPAT6	0.0800492	0.0562416	0.445782	stability	FALSE	FALSE
IPI00016070.3	AGPAT6	P0101868C	4	4	44.1C	2.07398e+08	1.93679e+08	1.7302e+08	1.76907e+08	1.53151e+08	1	0.94	0.96	0.95	0.91	AGPAT6	0.0800492	0.0562416	0.445782	stability	FALSE	FALSE
IPI00016070.3	AGPAT6	P0101878C	4	4	46.2C	2.31579e+08	2.00568e+08	2.02482e+08	2.07423e+08	2.07791e+08	1	1.01	1.05	1.04	1.02	AGPAT6	0.0800492	0.0562416	0.445782	stability	FALSE	FALSE
IPI00016070.3	AGPAT6	P0101878C	4	4	48.1C	1.88744e+08	1.57355e+08	1.85859e+08	1.63353e+08	1.86072e+08	1	0.98	0.99	0.95	1.06	AGPAT6	0.0800492	0.0562416	0.445782	stability	FALSE	FALSE
IPI00016070.3	AGPAT6	P0101888C	3	3	50.4C	5.46384e+07	3.98826e+07	4.94508e+07	4.87155e+07	4.6602e+07	1	0.99	1.12	1.09	1.06	AGPAT6	0.0800492	0.0562416	0.445782	stability	FALSE	FALSE
IPI00016070.3	AGPAT6	P0101888C	3	3	51.9C	4.01413e+07	3.6855e+07	3.51298e+07	3.71025e+07	3.96759e+07	1	0.96	0.89	0.97	1.02	AGPAT6	0.0800492	0.0562416	0.445782	stability	FALSE	FALSE
IPI00016070.3	AGPAT6	P0101898C	1	1	54C	9.61489e+06	2.15746e+07	1.62451e+07	1.31156e+07	1.34795e+07	1	1.05	1.13	1.02	1.12	AGPAT6	0.0800492	0.0562416	0.445782	stability	FALSE	FALSE
IPI00016070.3	AGPAT6	P0101898C	1	1	56.1C	6.10178e+06	9.37646e+06	7.67828e+06	6.48554e+06	8.04567e+06	1	1.03	1.2	1.01	1.18	AGPAT6	0.0800492	0.0562416	0.445782	stability	FALSE	FALSE
IPI00140301.5	AGPAT9	P0101878C	2	2	46.2C	1.07749e+08	7.79443e+07	8.66062e+07	8.77103e+07	9.0121e+07	1	0.84	0.97	0.94	0.95						FALSE	FALSE
IPI00140301.5	AGPAT9	P0101878C	2	2	48.1C	8.27561e+07	6.72694e+07	8.9772e+07	7.34235e+07	7.71012e+07	1	0.96	1.09	0.98	1						FALSE	FALSE
IPI00010349.1	AGPS	P0101868C	14	15	42C	1.25425e+09	1.06936e+09	8.84578e+08	8.93945e+08	8.05465e+08	1	0.97	1.02	1.01	1.07	AGPS	0.204022	0.128869	0.884533	stability	FALSE	FALSE
IPI00010349.1	AGPS	P0101868C	14	15	44.1C	1.05327e+09	9.74543e+08	9.01559e+08	8.90946e+08	8.68376e+08	1	0.93	0.98	0.94	1.02	AGPS	0.204022	0.128869	0.884533	stability	FALSE	FALSE
IPI00010349.1	AGPS	P0101878C	16	21	46.2C	1.38764e+09	1.17326e+09	1.1916e+09	1.11738e+09	1.24458e+09	1	0.98	1.04	0.93	1.02	AGPS	0.204022	0.128869	0.884533	stability	FALSE	FALSE
IPI00010349.1	AGPS	P0101878C	16	21	48.1C	9.83075e+08	7.78978e+08	8.69937e+08	8.14781e+08	8.46657e+08	1	0.93	0.89	0.91	0.93	AGPS	0.204022	0.128869	0.884533	stability	FALSE	FALSE
IPI00010349.1	AGPS	P0101888C	11	16	50.4C	2.65832e+08	1.88664e+08	1.95976e+08	2.12255e+08	2.12799e+08	1	0.96	0.91	0.97	0.99	AGPS	0.204022	0.128869	0.884533	stability	FALSE	FALSE
IPI00010349.1	AGPS	P0101888C	11	16	51.9C	1.3742e+08	1.31916e+08	1.34905e+08	1.39675e+08	1.41999e+08	1	1	1	1.07	1.07	AGPS	0.204022	0.128869	0.884533	stability	FALSE	FALSE
IPI00010349.1	AGPS	P0101898C	2	2	54C	9.94551e+06	2.07709e+07	1.5015e+07	1.57276e+07	1.17562e+07	1	0.98	1.01	1.18	0.94	AGPS	0.204022	0.128869	0.884533	stability	FALSE	FALSE
IPI00010349.1	AGPS	P0101898C	2	2	56.1C	6.13684e+06	1.00918e+07	8.06577e+06	7.64126e+06	8.24882e+06	1	1.1	1.25	1.18	1.2	AGPS	0.204022	0.128869	0.884533	stability	FALSE	FALSE
IPI00007427.2	AGR2	P0101878C	1	1	46.2C	5.02503e+07	4.94823e+07	4.22437e+07	4.64413e+07	4.38543e+07	1	1.15	1.01	1.07	0.99						FALSE	FALSE
IPI00007427.2	AGR2	P0101878C	1	1	48.1C	4.06802e+07	3.09054e+07	3.90443e+07	3.95448e+07	3.6884e+07	1	0.89	0.97	1.07	0.98						FALSE	FALSE
IPI00007427.2	AGR2	P0101898C	2	3	54C	9.03939e+06	2.34752e+07	1.14356e+07	1.16123e+07	1.08643e+07	1	1.22	0.84	0.96	0.96						FALSE	FALSE
IPI00007427.2	AGR2	P0101898C	2	3	56.1C	7.93141e+06	1.36754e+07	8.50486e+06	9.91188e+06	1.02679e+07	1	1.15	1.02	1.19	1.15						FALSE	FALSE
IPI00374563.3	AGRN	P0101868C	17	18	42C	1.04339e+09	1.08729e+09	7.31844e+08	8.32076e+08	6.2229e+08	1	1.19	1.01	1.14	0.99	AGRN	1.01296	0.82285	0.488121	stability	FALSE	FALSE
IPI00374563.3	AGRN	P0101868C	17	18	44.1C	9.27062e+08	1.05791e+09	7.42202e+08	9.49895e+08	7.76454e+08	1	1.15	0.92	1.14	1.03	AGRN	1.01296	0.82285	0.488121	stability	FALSE	FALSE
IPI00374563.3	AGRN	P0101878C	20	24	46.2C	1.22675e+09	1.29778e+09	8.96625e+08	1.22646e+09	1166200369	1	1.23	0.88	1.16	1.08	AGRN	1.01296	0.82285	0.488121	stability	FALSE	FALSE
IPI00374563.3	AGRN	P0101878C	20	24	48.1C	8.86788e+08	9.21681e+08	1.10006e+09	8.95431e+08	9.7915e+08	1	1.22	1.25	1.11	1.19	AGRN	1.01296	0.82285	0.488121	stability	FALSE	FALSE
IPI00374563.3	AGRN	P0101888C	16	19	50.4C	4.74949e+08	3.59757e+08	3.6871e+08	4.0332e+08	3.99358e+08	1	1.02	0.96	1.04	1.04	AGRN	1.01296	0.82285	0.488121	stability	FALSE	FALSE
IPI00374563.3	AGRN	P0101888C	16	19	51.9C	3.4182e+08	3.80005e+08	3.4575e+08	3.65265e+08	3.4826e+08	1	1.16	1.03	1.12	1.05	AGRN	1.01296	0.82285	0.488121	stability	FALSE	FALSE
IPI00374563.3	AGRN	P0101898C	12	14	54C	1.94476e+08	4.03505e+08	1.85724e+08	2.38968e+08	2.03902e+08	1	0.97	0.64	0.92	0.84	AGRN	1.01296	0.82285	0.488121	stability	FALSE	FALSE
IPI00374563.3	AGRN	P0101898C	12	14	56.1C	1.29319e+08	2.53545e+08	1.49091e+08	1.65739e+08	1.84737e+08	1	1.31	1.1	1.22	1.27	AGRN	1.01296	0.82285	0.488121	stability	FALSE	FALSE
IPI00374563.3	AGRN	P0101908C	7	8	58.2C	8.98127e+07	1.08451e+08	7.42233e+07	6.90974e+07	6.75826e+07	1	1.17	0.99	0.89	0.95	AGRN	1.01296	0.82285	0.488121	stability	FALSE	FALSE
IPI00374563.3	AGRN	P0101908C	7	8	60.1C	6.56358e+07	7.60837e+07	7.6945e+07	6.90622e+07	6.66374e+07	1	0.97	0.98	1.03	1	AGRN	1.01296	0.82285	0.488121	stability	FALSE	FALSE
IPI00374563.3	AGRN	P0101918C	11	13	62.4C	1.92076e+08	2.99817e+08	2.96708e+08	2.64765e+08	3.07883e+08	1	1.23	1.12	1.24	1.1	AGRN	1.01296	0.82285	0.488121	stability	FALSE	FALSE
IPI00374563.3	AGRN	P0101918C	11	13	63.9C	1.78021e+08	2.44509e+08	2.49434e+08	2.80514e+08	3.29473e+08	1	1.24	1.06	1.27	1.25	AGRN	1.01296	0.82285	0.488121	stability	FALSE	FALSE
IPI00032220.3	AGT	P0101868C	3	4	42C	3.75395e+08	3.16124e+08	2.36532e+08	2.60012e+08	2.09696e+08	1	0.96	0.91	0.99	0.93	AGT	0.716323	0.644931	0.231571	stability	FALSE	FALSE
IPI00032220.3	AGT	P0101868C	3	4	44.1C	3.08387e+08	3.14069e+08	2.62398e+08	2.63111e+08	2.5033e+08	1	1.02	0.97	0.95	1	AGT	0.716323	0.644931	0.231571	stability	FALSE	FALSE
IPI00032220.3	AGT	P0101878C	5	7	46.2C	7.68486e+08	7.32264e+08	6.8902e+08	7.11584e+08	6.92387e+08	1	1.11	1.08	1.07	1.03	AGT	0.716323	0.644931	0.231571	stability	FALSE	FALSE
IPI00032220.3	AGT	P0101878C	5	7	48.1C	6.95373e+08	6.7353e+08	6.64673e+08	6.83013e+08	5.87813e+08	1	1.14	0.96	1.08	0.91	AGT	0.716323	0.644931	0.231571	stability	FALSE	FALSE
IPI00032220.3	AGT	P0101888C	4	6	50.4C	1.71802e+08	1.59653e+08	1.69264e+08	1.83362e+08	1.54928e+08	1	1.26	1.22	1.3	1.12	AGT	0.716323	0.644931	0.231571	stability	FALSE	FALSE
IPI00032220.3	AGT	P0101888C	4	6	51.9C	1.27495e+08	1.30439e+08	1.2227e+08	1.33926e+08	1.3175e+08	1	1.07	0.98	1.1	1.07	AGT	0.716323	0.644931	0.231571	stability	FALSE	FALSE
IPI00032220.3	AGT	P0101898C	3	8	54C	1.12149e+08	2.8546e+08	1.96325e+08	1.65268e+08	1.60467e+08	1	1.19	1.17	1.1	1.14	AGT	0.716323	0.644931	0.231571	stability	FALSE	FALSE
IPI00032220.3	AGT	P0101898C	3	8	56.1C	1.26972e+08	2.14673e+08	1.38686e+08	1.45839e+08	1.34976e+08	1	1.13	1.04	1.09	0.95	AGT	0.716323	0.644931	0.231571	stability	FALSE	FALSE
IPI00032220.3	AGT	P0101908C	4	6	58.2C	7.99002e+07	9.52146e+07	7.8798e+07	8.71541e+07	7.6563e+07	1	1.15	1.18	1.26	1.2	AGT	0.716323	0.644931	0.231571	stability	FALSE	FALSE
IPI00032220.3	AGT	P0101908C	4	6	60.1C	4.05787e+07	4.51083e+07	5.43254e+07	4.7587e+07	3.99092e+07	1	0.93	1.12	1.14	0.97	AGT	0.716323	0.644931	0.231571	stability	FALSE	FALSE
IPI00032220.3	AGT	P0101918C	4	5	62.4C	6.69235e+07	8.67478e+07	1.17846e+08	9.48986e+07	1.06689e+08	1	1.02	1.28	1.27	1.09	AGT	0.716323	0.644931	0.231571	stability	FALSE	FALSE
IPI00032220.3	AGT	P0101918C	4	5	63.9C	4.5619e+07	5.05531e+07	7.71741e+07	7.73011e+07	7.25966e+07	1	1	1.28	1.37	1.08	AGT	0.716323	0.644931	0.231571	stability	FALSE	FALSE
IPI00418530.2	AGTPBP1	P0101868C	3	3	42C	1.81329e+08	1.61732e+08	1.24595e+08	1.4611e+08	1.11882e+08	1	1.02	0.99	1.15	1.03	AGTPBP1	0.0458171	0.0251384	0.412028	expression/solubility	FALSE	FALSE
IPI00418530.2	AGTPBP1	P0101868C	3	3	44.1C	1.53177e+08	1.4701e+08	1.32935e+08	1.32132e+08	1.20446e+08	1	0.97	0.99	0.96	0.97	AGTPBP1	0.0458171	0.0251384	0.412028	expression/solubility	FALSE	FALSE
IPI00418530.2	AGTPBP1	P0101878C	2	2	46.2C	8.40411e+07	6.87892e+07	6.41765e+07	7.21627e+07	7.32436e+07	1	0.95	0.92	0.99	0.99	AGTPBP1	0.0458171	0.0251384	0.412028	expression/solubility	FALSE	FALSE
IPI00418530.2	AGTPBP1	P0101878C	2	2	48.1C	5.31281e+07	4.55058e+07	5.44912e+07	5.05737e+07	5.00245e+07	1	1.01	1.03	1.05	1.02	AGTPBP1	0.0458171	0.0251384	0.412028	expression/solubility	FALSE	FALSE
IPI00102501.3	AGTRAP	P0101878C	1	2	46.2C	3.24202e+07	2.95957e+07	2.77842e+07	2.98583e+07	3.09349e+07	1	1.06	1.03	1.06	1.09	AGTRAP	0.0591282	0.0591282	0	stability	FALSE	FALSE
IPI00102501.3	AGTRAP	P0101878C	1	2	48.1C	2.47372e+07	2.48342e+07	2.478e+07	2.46515e+07	2.29006e+07	1	1.18	1.01	1.1	1	AGTRAP	0.0591282	0.0591282	0	stability	FALSE	FALSE
IPI00102501.3	AGTRAP	P0101888C	2	2	50.4C	2.91659e+07	2.3918e+07	2.46693e+07	2.50299e+07	2.29445e+07	1	1.11	1.05	1.05	0.98	AGTRAP	0.0591282	0.0591282	0	stability	FALSE	FALSE
IPI00102501.3	AGTRAP	P0101888C	2	2	51.9C	2.12234e+07	2.32176e+07	2.2249e+07	2.20228e+07	2.27946e+07	1	1.14	1.07	1.09	1.11	AGTRAP	0.0591282	0.0591282	0	stability	FALSE	FALSE
IPI00102501.3	AGTRAP	P0101898C	2	3	54C	5.19588e+07	1.15885e+08	7.82132e+07	7.32864e+07	6.75939e+07	1	1.05	1	1.06	1.04	AGTRAP	0.0591282	0.0591282	0	stability	FALSE	FALSE
IPI00102501.3	AGTRAP	P0101898C	2	3	56.1C	5.13664e+07	8.25219e+07	5.80251e+07	5.87239e+07	5.8525e+07	1	1.08	1.08	1.09	1.02	AGTRAP	0.0591282	0.0591282	0	stability	FALSE	FALSE
IPI00102501.3	AGTRAP	P0101908C	1	1	58.2C	4.02095e+06	4.71275e+06	3.63826e+06	3.71526e+06	3.58638e+06	1	1.13	1.08	1.07	1.12	AGTRAP	0.0591282	0.0591282	0	stability	FALSE	FALSE
IPI00102501.3	AGTRAP	P0101908C	1	1	60.1C	2.50296e+06	3.26162e+06	3.01425e+06	2.62292e+06	3.26637e+06	1	1.09	1	1.02	1.29	AGTRAP	0.0591282	0.0591282	0	stability	FALSE	FALSE
IPI00102501.3	AGTRAP	P0101918C	1	2	62.4C	1.55781e+07	2.1421e+07	2.29939e+07	1.74037e+07	2.01648e+07	1	1.08	1.07	1	0.89	AGTRAP	0.0591282	0.0591282	0	stability	FALSE	FALSE
IPI00102501.3	AGTRAP	P0101918C	1	2	63.9C	1.65733e+07	1.43889e+07	1.89966e+07	1.56688e+07	2.06276e+07	1	0.78	0.87	0.76	0.84	AGTRAP	0.0591282	0.0591282	0	stability	FALSE	FALSE
IPI00513986.2	AGTRAP	P0101908C	1	1	58.2C	1.46069e+07	1.52889e+07	1.28961e+07	1.27758e+07	1.17133e+07	1	1.01	1.05	1.01	1.01	AGTRAP	0.0591282	0.0591282	0	stability	FALSE	FALSE
IPI00513986.2	AGTRAP	P0101908C	1	1	60.1C	1.05647e+07	1.32621e+07	1.35347e+07	1.18326e+07	1.14154e+07	1	1.05	1.07	1.09	1.07	AGTRAP	0.0591282	0.0591282	0	stability	FALSE	FALSE
IPI00513986.2	AGTRAP	P0101918C	1	2	62.4C	1.60366e+07	2.23553e+07	2.17649e+07	1.77286e+07	2.36826e+07	1	1.1	0.98	0.99	1.01	AGTRAP	0.0591282	0.0591282	0	stability	FALSE	FALSE
IPI00513986.2	AGTRAP	P0101918C	1	2	63.9C	1.34641e+07	1.75123e+07	1.88355e+07	1.84144e+07	2.20656e+07	1	1.17	1.06	1.11	1.11	AGTRAP	0.0591282	0.0591282	0	stability	FALSE	FALSE
IPI00009367.1	AGXT	P0101868C	10	16	42C	1.00571e+09	9.28737e+08	6.71215e+08	7.21185e+08	5.99326e+08	1	1.05	0.96	1.02	0.99	AGXT	0.456923	0.456923	0	stability	FALSE	FALSE
IPI00009367.1	AGXT	P0101868C	10	16	44.1C	7.89425e+08	8.4887e+08	7.24213e+08	7.35058e+08	6.71147e+08	1	1.08	1.05	1.03	1.05	AGXT	0.456923	0.456923	0	stability	FALSE	FALSE
IPI00009367.1	AGXT	P0101878C	13	21	46.2C	1.30942e+09	1.28945e+09	1.15541e+09	1.3098e+09	1.26504e+09	1	1.15	1.06	1.16	1.1	AGXT	0.456923	0.456923	0	stability	FALSE	FALSE
IPI00009367.1	AGXT	P0101878C	13	21	48.1C	1.0366e+09	1.13657e+09	1.03152e+09	1.02557e+09	1.05554e+09	1	1.29	1	1.09	1.1	AGXT	0.456923	0.456923	0	stability	FALSE	FALSE
IPI00009367.1	AGXT	P0101888C	12	27	50.4C	4.54282e+08	4.00856e+08	4.19333e+08	4.44711e+08	3.94219e+08	1	1.19	1.14	1.2	1.08	AGXT	0.456923	0.456923	0	stability	FALSE	FALSE
IPI00009367.1	AGXT	P0101888C	12	27	51.9C	3.68996e+08	4.04264e+08	3.59755e+08	3.64498e+08	3.5869e+08	1	1.14	1	1.04	1.01	AGXT	0.456923	0.456923	0	stability	FALSE	FALSE
IPI00009367.1	AGXT	P0101898C	12	28	54C	1.976e+08	5.55805e+08	3.41919e+08	3.08722e+08	2.87522e+08	1	1.32	1.15	1.17	1.16	AGXT	0.456923	0.456923	0	stability	FALSE	FALSE
IPI00009367.1	AGXT	P0101898C	12	28	56.1C	2.51601e+08	4.46211e+08	2.59614e+08	2.6499e+08	2.68625e+08	1	1.19	0.98	1	0.95	AGXT	0.456923	0.456923	0	stability	FALSE	FALSE
IPI00009367.1	AGXT	P0101908C	12	22	58.2C	2.4875e+08	2.86584e+08	2.18928e+08	2.30574e+08	2.0686e+08	1	1.11	1.05	1.07	1.05	AGXT	0.456923	0.456923	0	stability	FALSE	FALSE
IPI00009367.1	AGXT	P0101908C	12	22	60.1C	1.91968e+08	2.60798e+08	2.37286e+08	2.02788e+08	1.96995e+08	1	1.13	1.03	1.03	1.01	AGXT	0.456923	0.456923	0	stability	FALSE	FALSE
IPI00009367.1	AGXT	P0101918C	12	27	62.4C	4.83107e+08	7.02073e+08	6.40492e+08	5.6076e+08	7.23974e+08	1	1.15	0.96	1.04	1.03	AGXT	0.456923	0.456923	0	stability	FALSE	FALSE
IPI00009367.1	AGXT	P0101918C	12	27	63.9C	4.09765e+08	5.27022e+08	5.44017e+08	5.42145e+08	6.67543e+08	1	1.16	1.01	1.07	1.1	AGXT	0.456923	0.456923	0	stability	FALSE	FALSE
IPI00216928.3	AGXT2L2	P0101868C	1	1	42C	7.86065e+07	6.21987e+07	4.91867e+07	5.39937e+07	4.36393e+07	1	0.9	0.9	0.98	0.92						FALSE	FALSE
IPI00216928.3	AGXT2L2	P0101868C	1	1	44.1C	6.79843e+07	6.83163e+07	5.46411e+07	5.6357e+07	5.21686e+07	1	1.01	0.92	0.92	0.95						FALSE	FALSE
IPI00216928.3	AGXT2L2	P0101888C	2	2	50.4C	1.55459e+07	1.44759e+07	1.54978e+07	1.57753e+07	1.54743e+07	1	1.26	1.24	1.24	1.24						FALSE	FALSE
IPI00216928.3	AGXT2L2	P0101888C	2	2	51.9C	1.18071e+07	1.35485e+07	1.35396e+07	1.20383e+07	1.31422e+07	1	1.2	1.17	1.07	1.15						FALSE	FALSE
IPI00216928.3	AGXT2L2	P0101898C	1	2	54C	6.92415e+06	1.5332e+07	1.11432e+07	8.35865e+06	8.60348e+06	1	1.04	1.07	0.9	0.99						FALSE	FALSE
IPI00216928.3	AGXT2L2	P0101898C	1	2	56.1C	5.9614e+06	8.56516e+06	6.66825e+06	6.60319e+06	6.63182e+06	1	0.96	1.07	1.05	0.99						FALSE	FALSE
IPI00217957.4	AHCTF1	P0101868C	3	4	42C	1.50917e+08	1.74423e+08	1.05757e+08	1.16349e+08	7.8743e+07	1	1.32	1.01	1.1	0.87	AHCTF1	1.39121	1.39121	0	stability	FALSE	FALSE
IPI00217957.4	AHCTF1	P0101868C	3	4	44.1C	1.29053e+08	1.75196e+08	1.22525e+08	1.24367e+08	1.01783e+08	1	1.37	1.09	1.07	0.97	AHCTF1	1.39121	1.39121	0	stability	FALSE	FALSE
IPI00217957.4	AHCTF1	P0101878C	4	4	46.2C	1.62589e+08	1.83777e+08	1.44254e+08	1.49661e+08	1.30057e+08	1	1.32	1.07	1.06	0.91	AHCTF1	1.39121	1.39121	0	stability	FALSE	FALSE
IPI00217957.4	AHCTF1	P0101878C	4	4	48.1C	1.25701e+08	1.74544e+08	1.49247e+08	1.27977e+08	1.18046e+08	1	1.63	1.19	1.12	1.01	AHCTF1	1.39121	1.39121	0	stability	FALSE	FALSE
IPI00217957.4	AHCTF1	P0101888C	10	11	50.4C	1.04043e+08	1.22346e+08	1.13626e+08	1.14545e+08	8.03091e+07	1	1.59	1.35	1.34	0.96	AHCTF1	1.39121	1.39121	0	stability	FALSE	FALSE
IPI00217957.4	AHCTF1	P0101888C	10	11	51.9C	8.65924e+07	1.05215e+08	9.04238e+07	1.05555e+08	7.79458e+07	1	1.27	1.07	1.28	0.93	AHCTF1	1.39121	1.39121	0	stability	FALSE	FALSE
IPI00012007.6	AHCY	P0101868C	23	170	42C	14415153130	1.26328e+10	9.9464e+09	9.68026e+09	8.21671e+09	1	1	1	0.96	0.95	AHCY	0.336276	0.263498	0.542082	expression/solubility	FALSE	FALSE
IPI00012007.6	AHCY	P0101868C	23	170	44.1C	1.22511e+10	1.12272e+10	1.03662e+10	1.07763e+10	9.68915e+09	1	0.92	0.97	0.98	0.98	AHCY	0.336276	0.263498	0.542082	expression/solubility	FALSE	FALSE
IPI00012007.6	AHCY	P0101878C	24	196	46.2C	1.32466e+10	1.20206e+10	1.15704e+10	1.14634e+10	1.16276e+10	1	1.06	1.05	1	1	AHCY	0.336276	0.263498	0.542082	expression/solubility	FALSE	FALSE
IPI00012007.6	AHCY	P0101878C	24	196	48.1C	1.24278e+10	9.96305e+09	11934001318	1.04027e+10	1.06924e+10	1	0.94	0.97	0.92	0.93	AHCY	0.336276	0.263498	0.542082	expression/solubility	FALSE	FALSE
IPI00012007.6	AHCY	P0101888C	26	175	50.4C	4.54566e+09	3.63647e+09	3.98924e+09	3.89253e+09	3.68861e+09	1	1.08	1.09	1.05	1.01	AHCY	0.336276	0.263498	0.542082	expression/solubility	FALSE	FALSE
IPI00012007.6	AHCY	P0101888C	26	175	51.9C	3.73571e+09	3.49224e+09	3.62076e+09	3.48482e+09	3.44309e+09	1	0.97	0.99	0.98	0.95	AHCY	0.336276	0.263498	0.542082	expression/solubility	FALSE	FALSE
IPI00012007.6	AHCY	P0101898C	24	154	54C	1.62271e+09	3.64253e+09	2.7404e+09	2.09453e+09	2.06823e+09	1	1.05	1.13	0.97	1.02	AHCY	0.336276	0.263498	0.542082	expression/solubility	FALSE	FALSE
IPI00012007.6	AHCY	P0101898C	24	154	56.1C	2.13901e+09	3.05754e+09	2.0921e+09	1980795531	2.14691e+09	1	0.96	0.93	0.88	0.89	AHCY	0.336276	0.263498	0.542082	expression/solubility	FALSE	FALSE
IPI00012007.6	AHCY	P0101908C	24	151	58.2C	2.3947e+09	2.79177e+09	1.98262e+09	2.04984e+09	1.96962e+09	1	1.13	0.99	0.99	1.03	AHCY	0.336276	0.263498	0.542082	expression/solubility	FALSE	FALSE
IPI00012007.6	AHCY	P0101908C	24	151	60.1C	1.86389e+09	2.3062e+09	2.24942e+09	1.8293e+09	1.9226e+09	1	1.03	1.01	0.96	1.02	AHCY	0.336276	0.263498	0.542082	expression/solubility	FALSE	FALSE
IPI00012007.6	AHCY	P0101918C	23	107	62.4C	1.82306e+09	2.61972e+09	2.35562e+09	1.95389e+09	2.67413e+09	1	1.13	0.94	0.96	1.01	AHCY	0.336276	0.263498	0.542082	expression/solubility	FALSE	FALSE
IPI00012007.6	AHCY	P0101918C	23	107	63.9C	9.3762e+08	1.39343e+09	1.17196e+09	1.25572e+09	1.6824e+09	1	1.34	0.95	1.08	1.21	AHCY	0.336276	0.263498	0.542082	expression/solubility	FALSE	FALSE
IPI00182938.8	AHCYL1	P0101868C	9	15	42C	2.01324e+09	1781856019	1.41783e+09	1.41091e+09	1.21601e+09	1	1.01	1.02	1	1.01	AHCYL1	0.319974	0.193832	1.23103	stability	FALSE	FALSE
IPI00182938.8	AHCYL1	P0101868C	9	15	44.1C	1.79693e+09	1.78296e+09	1.54122e+09	1.61815e+09	1.4962e+09	1	1	0.98	1	1.03	AHCYL1	0.319974	0.193832	1.23103	stability	FALSE	FALSE
IPI00182938.8	AHCYL1	P0101878C	8	16	46.2C	1.36263e+09	1.26002e+09	1.16967e+09	1.19687e+09	1.2324e+09	1	1.08	1.03	1.02	1.03	AHCYL1	0.319974	0.193832	1.23103	stability	FALSE	FALSE
IPI00182938.8	AHCYL1	P0101878C	8	16	48.1C	1.17737e+09	1.05286e+09	1.11646e+09	1.04356e+09	1.03659e+09	1	1.05	0.95	0.98	0.95	AHCYL1	0.319974	0.193832	1.23103	stability	FALSE	FALSE
IPI00182938.8	AHCYL1	P0101888C	8	14	50.4C	2.7559e+08	2.24117e+08	2.27804e+08	2.42603e+08	2.23923e+08	1	1.1	1.02	1.07	1.01	AHCYL1	0.319974	0.193832	1.23103	stability	FALSE	FALSE
IPI00182938.8	AHCYL1	P0101888C	8	14	51.9C	2.0746e+08	2.09127e+08	1.94826e+08	2.03288e+08	1.96214e+08	1	1.05	0.96	1.03	0.98	AHCYL1	0.319974	0.193832	1.23103	stability	FALSE	FALSE
IPI00182938.8	AHCYL1	P0101898C	6	13	54C	2.01764e+08	5.17229e+08	3.10453e+08	3.04032e+08	2.68923e+08	1	1.2	1.03	1.13	1.06	AHCYL1	0.319974	0.193832	1.23103	stability	FALSE	FALSE
IPI00182938.8	AHCYL1	P0101898C	6	13	56.1C	1.77291e+08	2.89861e+08	1.6251e+08	1.58845e+08	1.87038e+08	1	1.1	0.87	0.85	0.94	AHCYL1	0.319974	0.193832	1.23103	stability	FALSE	FALSE
IPI00182938.8	AHCYL1	P0101908C	6	7	58.2C	8.20356e+07	9.16786e+07	6.25643e+07	6.80396e+07	6.5946e+07	1	1.08	0.91	0.96	1.01	AHCYL1	0.319974	0.193832	1.23103	stability	FALSE	FALSE
IPI00182938.8	AHCYL1	P0101908C	6	7	60.1C	5.06407e+07	7.35239e+07	6.18437e+07	5.47185e+07	5.42515e+07	1	1.21	1.02	1.05	1.06	AHCYL1	0.319974	0.193832	1.23103	stability	FALSE	FALSE
IPI00182938.8	AHCYL1	P0101918C	8	8	62.4C	1.13849e+08	1.58392e+08	1.53032e+08	1.23448e+08	1.63195e+08	1	1.1	0.97	0.97	0.98	AHCYL1	0.319974	0.193832	1.23103	stability	FALSE	FALSE
IPI00182938.8	AHCYL1	P0101918C	8	8	63.9C	8.48178e+07	1.07903e+08	1.10821e+08	1.11564e+08	1.32644e+08	1	1.15	0.99	1.06	1.06	AHCYL1	0.319974	0.193832	1.23103	stability	FALSE	FALSE
IPI00101645.3	AHCYL2	P0101868C	5	8	42C	3.43912e+08	3.03909e+08	2.42057e+08	2.29409e+08	2.02983e+08	1	1.01	1.02	0.95	0.98	AHCYL2	0.337985	0.173983	1.7557	stability	FALSE	FALSE
IPI00101645.3	AHCYL2	P0101868C	5	8	44.1C	2.87323e+08	2.75911e+08	2.51285e+08	2.54231e+08	2.25803e+08	1	0.97	1	0.98	0.97	AHCYL2	0.337985	0.173983	1.7557	stability	FALSE	FALSE
IPI00101645.3	AHCYL2	P0101878C	4	6	46.2C	3.32823e+08	3.17321e+08	2.9633e+08	2.92023e+08	2.93799e+08	1	1.11	1.07	1.01	1.01	AHCYL2	0.337985	0.173983	1.7557	stability	FALSE	FALSE
IPI00101645.3	AHCYL2	P0101878C	4	6	48.1C	2.77101e+08	2.41897e+08	2.78356e+08	2.36925e+08	2.5327e+08	1	1.03	1.01	0.94	0.99	AHCYL2	0.337985	0.173983	1.7557	stability	FALSE	FALSE
IPI00101645.3	AHCYL2	P0101888C	4	4	50.4C	4.15676e+07	3.61903e+07	4.05625e+07	3.64204e+07	3.48944e+07	1	1.18	1.21	1.07	1.04	AHCYL2	0.337985	0.173983	1.7557	stability	FALSE	FALSE
IPI00101645.3	AHCYL2	P0101888C	4	4	51.9C	3.36393e+07	3.24931e+07	3.057e+07	3.25727e+07	2.9102e+07	1	1.01	0.93	1.02	0.9	AHCYL2	0.337985	0.173983	1.7557	stability	FALSE	FALSE
IPI00101645.3	AHCYL2	P0101898C	3	3	54C	1.73747e+07	4.00933e+07	2.51193e+07	2.00446e+07	1.90549e+07	1	1.08	0.96	0.86	0.87	AHCYL2	0.337985	0.173983	1.7557	stability	FALSE	FALSE
IPI00101645.3	AHCYL2	P0101898C	3	3	56.1C	1.8538e+07	2.71444e+07	1.67468e+07	1.61114e+07	1.78136e+07	1	0.98	0.86	0.83	0.86	AHCYL2	0.337985	0.173983	1.7557	stability	FALSE	FALSE
IPI00101645.3	AHCYL2	P0101908C	6	7	58.2C	8.0422e+07	9.40174e+07	6.71518e+07	7.00701e+07	6.35135e+07	1	1.13	1	1	0.99	AHCYL2	0.337985	0.173983	1.7557	stability	FALSE	FALSE
IPI00101645.3	AHCYL2	P0101908C	6	7	60.1C	6.28323e+07	7.91993e+07	7.58594e+07	6.59629e+07	6.60697e+07	1	1.05	1.01	1.02	1.04	AHCYL2	0.337985	0.173983	1.7557	stability	FALSE	FALSE
IPI00101645.3	AHCYL2	P0101918C	11	13	62.4C	1.4821e+08	2.09673e+08	2.08383e+08	1.65888e+08	2.2383e+08	1	1.12	1.02	1.01	1.04	AHCYL2	0.337985	0.173983	1.7557	stability	FALSE	FALSE
IPI00101645.3	AHCYL2	P0101918C	11	13	63.9C	1.19193e+08	1.5281e+08	1.55846e+08	1.54971e+08	1.9432e+08	1	1.16	0.99	1.05	1.1	AHCYL2	0.337985	0.173983	1.7557	stability	FALSE	FALSE
IPI00397015.2	AHDC1	P0101868C	1	1	42C	6.02573e+06	6.86122e+06	5.86098e+06	5.98839e+06	4.87831e+06	1	1.3	1.4	1.42	1.35						FALSE	FALSE
IPI00397015.2	AHDC1	P0101868C	1	1	44.1C	5.12661e+06	8.40325e+06	7.08146e+06	6.42362e+06	8.07212e+06	1	1.65	1.58	1.39	1.94						FALSE	FALSE
IPI00397015.2	AHDC1	P0101878C	1	4	46.2C	1.12486e+07	1.98274e+07	1.71208e+07	2.29111e+07	2.34064e+07	1	2.05	1.83	2.35	2.37						FALSE	FALSE
IPI00397015.2	AHDC1	P0101878C	1	4	48.1C	8.23432e+06	3.30904e+07	2.22861e+07	2.60678e+07	2.5016e+07	1	4.72	2.72	3.48	3.28						FALSE	FALSE
IPI00021812.2	AHNAK	P0101868C	150	285	42C	3.50904e+10	3.07777e+10	1.97117e+10	2.53022e+10	1.72427e+10	1	1	0.81	1.03	0.82	AHNAK	0.722112	0.587741	0.476159	expression/solubility	FALSE	FALSE
IPI00021812.2	AHNAK	P0101868C	150	285	44.1C	3.06538e+10	2.63865e+10	2.63248e+10	2.87186e+10	2.22581e+10	1	0.87	0.98	1.04	0.9	AHNAK	0.722112	0.587741	0.476159	expression/solubility	FALSE	FALSE
IPI00021812.2	AHNAK	P0101878C	160	290	46.2C	3.17449e+10	2.78951e+10	2.71028e+10	2.64481e+10	26339188686	1	1.02	1.03	0.96	0.95	AHNAK	0.722112	0.587741	0.476159	expression/solubility	FALSE	FALSE
IPI00021812.2	AHNAK	P0101878C	160	290	48.1C	2.2768e+10	2.2252e+10	2.34016e+10	2.20658e+10	1.971e+10	1	1.15	1.03	1.07	0.93	AHNAK	0.722112	0.587741	0.476159	expression/solubility	FALSE	FALSE
IPI00021812.2	AHNAK	P0101888C	162	301	50.4C	9.29025e+09	7.78364e+09	9.04326e+09	8.2761e+09	8.08867e+09	1	1.13	1.21	1.09	1.08	AHNAK	0.722112	0.587741	0.476159	expression/solubility	FALSE	FALSE
IPI00021812.2	AHNAK	P0101888C	162	301	51.9C	8.90505e+09	8.26544e+09	8.64652e+09	8.60796e+09	7.3726e+09	1	0.97	0.99	1.01	0.86	AHNAK	0.722112	0.587741	0.476159	expression/solubility	FALSE	FALSE
IPI00021812.2	AHNAK	P0101898C	130	239	54C	3.78263e+09	8.97046e+09	6.01767e+09	5.53991e+09	4.72456e+09	1	1.11	1.06	1.1	1	AHNAK	0.722112	0.587741	0.476159	expression/solubility	FALSE	FALSE
IPI00021812.2	AHNAK	P0101898C	130	239	56.1C	3.50989e+09	5.43537e+09	4.25118e+09	4.48523e+09	4.39305e+09	1	1.04	1.15	1.22	1.12	AHNAK	0.722112	0.587741	0.476159	expression/solubility	FALSE	FALSE
IPI00021812.2	AHNAK	P0101908C	124	266	58.2C	3.80745e+09	4.24663e+09	4.23004e+09	3.23544e+09	3.05396e+09	1	1.08	1.32	0.98	1.01	AHNAK	0.722112	0.587741	0.476159	expression/solubility	FALSE	FALSE
IPI00021812.2	AHNAK	P0101908C	124	266	60.1C	3.51799e+09	4.5156e+09	5.00286e+09	3.96234e+09	3.53744e+09	1	1.07	1.18	1.1	0.99	AHNAK	0.722112	0.587741	0.476159	expression/solubility	FALSE	FALSE
IPI00021812.2	AHNAK	P0101918C	180	372	62.4C	8.71931e+09	14185425921	13262599941	1.17257e+10	1.36437e+10	1	1.28	1.1	1.21	1.07	AHNAK	0.722112	0.587741	0.476159	expression/solubility	FALSE	FALSE
IPI00021812.2	AHNAK	P0101918C	180	372	63.9C	8.93378e+09	8.54296e+09	1.33334e+10	1.20221e+10	1.42498e+10	1	0.86	1.13	1.09	1.08	AHNAK	0.722112	0.587741	0.476159	expression/solubility	FALSE	FALSE
IPI00856045.1	AHNAK2	P0101908C	1	1	58.2C	1.7546e+07	2.90147e+07	2.36375e+07	1.24188e+07	1.47516e+07	1	1.6	1.61	0.82	1.06						FALSE	FALSE
IPI00856045.1	AHNAK2	P0101908C	1	1	60.1C	9.68697e+06	1.28497e+07	8.88712e+06	8.23742e+06	1.45406e+07	1	1.11	0.76	0.83	1.48						FALSE	FALSE
IPI00030706.1	AHSA1	P0101868C	17	43	42C	4.91898e+09	4.37491e+09	3.33238e+09	3.72314e+09	3.20726e+09	1	1.02	0.98	1.08	1.09	AHSA1	1.4033	1.33761	0.105214	expression/solubility	FALSE	FALSE
IPI00030706.1	AHSA1	P0101868C	17	43	44.1C	3.93668e+09	3.93712e+09	3.74749e+09	3.66411e+09	3.39589e+09	1	1.01	1.09	1.03	1.07	AHSA1	1.4033	1.33761	0.105214	expression/solubility	FALSE	FALSE
IPI00030706.1	AHSA1	P0101878C	18	41	46.2C	4.99205e+09	4.40772e+09	4.28394e+09	4.59272e+09	4.48761e+09	1	1.03	1.03	1.06	1.02	AHSA1	1.4033	1.33761	0.105214	expression/solubility	FALSE	FALSE
IPI00030706.1	AHSA1	P0101878C	18	41	48.1C	3.52356e+09	3.06455e+09	3.46855e+09	3.41938e+09	3.3462e+09	1	1.02	0.99	1.07	1.02	AHSA1	1.4033	1.33761	0.105214	expression/solubility	FALSE	FALSE
IPI00030706.1	AHSA1	P0101888C	15	25	50.4C	1.30552e+09	9.10235e+08	1.02928e+09	1.05015e+09	1158209957	1	0.94	0.98	0.98	1.1	AHSA1	1.4033	1.33761	0.105214	expression/solubility	FALSE	FALSE
IPI00030706.1	AHSA1	P0101888C	15	25	51.9C	4.99314e+08	4.50257e+08	5.0046e+08	4.64947e+08	5.25705e+08	1	0.94	1.02	0.98	1.09	AHSA1	1.4033	1.33761	0.105214	expression/solubility	FALSE	FALSE
IPI00030706.1	AHSA1	P0101898C	9	14	54C	1.89282e+08	2.91622e+08	2.61323e+08	1.83039e+08	1.81476e+08	1	0.72	0.92	0.72	0.76	AHSA1	1.4033	1.33761	0.105214	expression/solubility	FALSE	FALSE
IPI00030706.1	AHSA1	P0101898C	9	14	56.1C	1.31511e+08	1.33786e+08	1.18877e+08	1.12136e+08	1.29688e+08	1	0.68	0.86	0.81	0.88	AHSA1	1.4033	1.33761	0.105214	expression/solubility	FALSE	FALSE
IPI00030706.1	AHSA1	P0101908C	4	4	58.2C	9.15725e+07	5.63965e+07	5.48363e+07	4.93157e+07	5.22134e+07	1	0.6	0.71	0.62	0.72	AHSA1	1.4033	1.33761	0.105214	expression/solubility	FALSE	FALSE
IPI00030706.1	AHSA1	P0101908C	4	4	60.1C	5.18575e+07	3.74964e+07	4.58813e+07	3.62127e+07	3.85829e+07	1	0.6	0.74	0.68	0.73	AHSA1	1.4033	1.33761	0.105214	expression/solubility	FALSE	FALSE
IPI00030706.1	AHSA1	P0101918C	2	2	62.4C	4.85843e+07	4.56331e+07	5.1869e+07	3.84364e+07	5.30992e+07	1	0.74	0.77	0.71	0.75	AHSA1	1.4033	1.33761	0.105214	expression/solubility	FALSE	FALSE
IPI00030706.1	AHSA1	P0101918C	2	2	63.9C	3.88658e+07	3.00633e+07	4.12578e+07	3.51654e+07	4.44259e+07	1	0.7	0.81	0.73	0.77	AHSA1	1.4033	1.33761	0.105214	expression/solubility	FALSE	FALSE
IPI00022431.1	AHSG	P0101868C	4	7	42C	8.45064e+08	7.71828e+08	5.84383e+08	7.24735e+08	5.30601e+08	1	1.04	1	1.22	1.05	AHSG	0.467482	0.427175	0.192915	stability	FALSE	FALSE
IPI00022431.1	AHSG	P0101868C	4	7	44.1C	6.38547e+08	6.8352e+08	6.17812e+08	6.37046e+08	5.37834e+08	1	1.08	1.11	1.11	1.04	AHSG	0.467482	0.427175	0.192915	stability	FALSE	FALSE
IPI00022431.1	AHSG	P0101878C	4	10	46.2C	1.26275e+09	1.19316e+09	1.13082e+09	1.20677e+09	1.20739e+09	1	1.1	1.08	1.1	1.09	AHSG	0.467482	0.427175	0.192915	stability	FALSE	FALSE
IPI00022431.1	AHSG	P0101878C	4	10	48.1C	1.05718e+09	9.59289e+08	1.08756e+09	1.07124e+09	9.72867e+08	1	1.07	1.03	1.11	0.99	AHSG	0.467482	0.427175	0.192915	stability	FALSE	FALSE
IPI00022431.1	AHSG	P0101888C	4	8	50.4C	4.29846e+08	3.39017e+08	3.6603e+08	3.88206e+08	3.56123e+08	1	1.07	1.06	1.1	1.03	AHSG	0.467482	0.427175	0.192915	stability	FALSE	FALSE
IPI00022431.1	AHSG	P0101888C	4	8	51.9C	3.59012e+08	3.47836e+08	3.42247e+08	3.30063e+08	3.1879e+08	1	1.01	0.97	0.96	0.92	AHSG	0.467482	0.427175	0.192915	stability	FALSE	FALSE
IPI00022431.1	AHSG	P0101898C	3	4	54C	6.96193e+07	1.5268e+08	1.02805e+08	9.46981e+07	9.26194e+07	1	1.03	0.99	1.02	1.06	AHSG	0.467482	0.427175	0.192915	stability	FALSE	FALSE
IPI00022431.1	AHSG	P0101898C	3	4	56.1C	7.33671e+07	1.17635e+08	7.69069e+07	8.10825e+07	8.24387e+07	1	1.07	1	1.05	1	AHSG	0.467482	0.427175	0.192915	stability	FALSE	FALSE
IPI00022431.1	AHSG	P0101908C	6	10	58.2C	2.1122e+08	2.35316e+08	1.93228e+08	2.20739e+08	1.8783e+08	1	1.08	1.09	1.2	1.12	AHSG	0.467482	0.427175	0.192915	stability	FALSE	FALSE
IPI00022431.1	AHSG	P0101908C	6	10	60.1C	1.47648e+08	1.85575e+08	1.91968e+08	1.7201e+08	1.45071e+08	1	1.05	1.08	1.14	0.97	AHSG	0.467482	0.427175	0.192915	stability	FALSE	FALSE
IPI00022431.1	AHSG	P0101918C	5	9	62.4C	1.6266e+08	2.28144e+08	2.55403e+08	2.46707e+08	2.72236e+08	1	1.11	1.14	1.36	1.15	AHSG	0.467482	0.427175	0.192915	stability	FALSE	FALSE
IPI00022431.1	AHSG	P0101918C	5	9	63.9C	1.23023e+08	1.65982e+08	1.95027e+08	2.17663e+08	1.97184e+08	1	1.22	1.2	1.43	1.08	AHSG	0.467482	0.427175	0.192915	stability	FALSE	FALSE
IPI00303602.1	AIDA	P0101868C	7	10	42C	7.9829e+08	6.78656e+08	5.86936e+08	5.43495e+08	5.17602e+08	1	0.97	1.06	0.97	1.08	AIDA	0.270857	0.256074	0.0983468	expression/solubility	FALSE	FALSE
IPI00303602.1	AIDA	P0101868C	7	10	44.1C	7.04639e+08	6.60235e+08	6.16096e+08	5.89952e+08	5.57637e+08	1	0.94	1	0.93	0.98	AIDA	0.270857	0.256074	0.0983468	expression/solubility	FALSE	FALSE
IPI00303602.1	AIDA	P0101878C	10	11	46.2C	1.10992e+09	8.97956e+08	1.01133e+09	9.02221e+08	9.41772e+08	1	0.94	1.1	0.94	0.97	AIDA	0.270857	0.256074	0.0983468	expression/solubility	FALSE	FALSE
IPI00303602.1	AIDA	P0101878C	10	11	48.1C	7.65224e+08	6.11258e+08	6.91101e+08	6.82736e+08	6.79111e+08	1	0.94	0.91	0.98	0.96	AIDA	0.270857	0.256074	0.0983468	expression/solubility	FALSE	FALSE
IPI00303602.1	AIDA	P0101888C	6	8	50.4C	1.42573e+08	9.9177e+07	1.11907e+08	1.12527e+08	1.18246e+08	1	0.94	0.97	0.96	1.03	AIDA	0.270857	0.256074	0.0983468	expression/solubility	FALSE	FALSE
IPI00303602.1	AIDA	P0101888C	6	8	51.9C	7.29205e+07	6.90952e+07	7.53467e+07	6.59456e+07	7.23876e+07	1	0.99	1.06	0.95	1.03	AIDA	0.270857	0.256074	0.0983468	expression/solubility	FALSE	FALSE
IPI00303602.1	AIDA	P0101898C	2	2	54C	8.29327e+06	1.64396e+07	1.45051e+07	1.03529e+07	1.04019e+07	1	0.93	1.17	0.94	1	AIDA	0.270857	0.256074	0.0983468	expression/solubility	FALSE	FALSE
IPI00303602.1	AIDA	P0101898C	2	2	56.1C	4.23873e+06	5.11e+06	4.31732e+06	3.48148e+06	4.11688e+06	1	0.81	0.97	0.78	0.87	AIDA	0.270857	0.256074	0.0983468	expression/solubility	FALSE	FALSE
IPI00553214.3	AIF1L	P0101868C	4	5	42C	2.87567e+08	1.75119e+08	1.83798e+08	1.54253e+08	1.53521e+08	1	0.7	0.92	0.76	0.89	AIF1L	2.28397	2.28397	0	stability	FALSE	FALSE
IPI00553214.3	AIF1L	P0101868C	4	5	44.1C	2.54515e+08	1.71217e+08	1.61807e+08	1.75413e+08	1.50708e+08	1	0.68	0.73	0.77	0.73	AIF1L	2.28397	2.28397	0	stability	FALSE	FALSE
IPI00553214.3	AIF1L	P0101878C	5	7	46.2C	5.90169e+08	3.19105e+08	3.74253e+08	3.25133e+08	3.33479e+08	1	0.63	0.76	0.64	0.64	AIF1L	2.28397	2.28397	0	stability	FALSE	FALSE
IPI00553214.3	AIF1L	P0101878C	5	7	48.1C	5.13122e+08	2.9814e+08	3.68768e+08	3.32922e+08	3.14955e+08	1	0.68	0.72	0.71	0.66	AIF1L	2.28397	2.28397	0	stability	FALSE	FALSE
IPI00553214.3	AIF1L	P0101888C	4	4	50.4C	1.64628e+08	7.9917e+07	9.28033e+07	1.02162e+08	9.8017e+07	1	0.66	0.7	0.76	0.74	AIF1L	2.28397	2.28397	0	stability	FALSE	FALSE
IPI00553214.3	AIF1L	P0101888C	4	4	51.9C	1.07842e+08	6.88489e+07	1.01183e+08	7.56648e+07	8.03167e+07	1	0.67	0.96	0.74	0.77	AIF1L	2.28397	2.28397	0	stability	FALSE	FALSE
IPI00553214.3	AIF1L	P0101898C	3	3	54C	2.0226e+07	2.72419e+07	3.36553e+07	2.26907e+07	2.44291e+07	1	0.63	1.11	0.84	0.96	AIF1L	2.28397	2.28397	0	stability	FALSE	FALSE
IPI00553214.3	AIF1L	P0101898C	3	3	56.1C	2.24651e+07	1.76886e+07	2.13196e+07	1.82151e+07	1.77311e+07	1	0.53	0.9	0.77	0.7	AIF1L	2.28397	2.28397	0	stability	FALSE	FALSE
IPI00000690.1	AIFM1	P0101868C	19	62	42C	3.62799e+09	3.23697e+09	2.43803e+09	2.66125e+09	2.24504e+09	1	1.02	0.97	1.04	1.03	AIFM1	0.263672	0.1095	2.40934	stability	FALSE	FALSE
IPI00000690.1	AIFM1	P0101868C	19	62	44.1C	2.94024e+09	3.09333e+09	2.68248e+09	2.86448e+09	2.47427e+09	1	1.06	1.04	1.08	1.04	AIFM1	0.263672	0.1095	2.40934	stability	FALSE	FALSE
IPI00000690.1	AIFM1	P0101878C	19	61	46.2C	3.15313e+09	2.97885e+09	2.70344e+09	2.95763e+09	2.92108e+09	1	1.1	1.03	1.08	1.06	AIFM1	0.263672	0.1095	2.40934	stability	FALSE	FALSE
IPI00000690.1	AIFM1	P0101878C	19	61	48.1C	2.55276e+09	2.29738e+09	2.56916e+09	2.43647e+09	2.43839e+09	1	1.06	1.01	1.05	1.03	AIFM1	0.263672	0.1095	2.40934	stability	FALSE	FALSE
IPI00000690.1	AIFM1	P0101888C	21	65	50.4C	1.25078e+09	9.62529e+08	9.66333e+08	1.12091e+09	1.02259e+09	1	1.04	0.96	1.09	1.02	AIFM1	0.263672	0.1095	2.40934	stability	FALSE	FALSE
IPI00000690.1	AIFM1	P0101888C	21	65	51.9C	8.67959e+08	8.99361e+08	8.8734e+08	8.89503e+08	8.74047e+08	1	1.08	1.04	1.07	1.04	AIFM1	0.263672	0.1095	2.40934	stability	FALSE	FALSE
IPI00000690.1	AIFM1	P0101898C	20	57	54C	4.33501e+08	9.45576e+08	6.3588e+08	5.69306e+08	5.53437e+08	1	1.02	0.98	0.98	1.02	AIFM1	0.263672	0.1095	2.40934	stability	FALSE	FALSE
IPI00000690.1	AIFM1	P0101898C	20	57	56.1C	4.4096e+08	6.55126e+08	4.45506e+08	4.49616e+08	4.55639e+08	1	1	0.96	0.97	0.92	AIFM1	0.263672	0.1095	2.40934	stability	FALSE	FALSE
IPI00000690.1	AIFM1	P0101908C	15	50	58.2C	5.9109e+08	6.202e+08	4.83905e+08	4.96326e+08	4.66002e+08	1	1.02	0.98	0.97	0.99	AIFM1	0.263672	0.1095	2.40934	stability	FALSE	FALSE
IPI00000690.1	AIFM1	P0101908C	15	50	60.1C	3.57503e+08	4.23734e+08	3.8442e+08	3.41952e+08	3.73488e+08	1	0.99	0.9	0.93	1.03	AIFM1	0.263672	0.1095	2.40934	stability	FALSE	FALSE
IPI00000690.1	AIFM1	P0101918C	12	26	62.4C	5.49118e+08	6.67204e+08	6.99031e+08	5.62232e+08	8.65308e+08	1	0.96	0.92	0.92	1.08	AIFM1	0.263672	0.1095	2.40934	stability	FALSE	FALSE
IPI00000690.1	AIFM1	P0101918C	12	26	63.9C	1.80225e+08	1.88407e+08	2.16175e+08	2.24791e+08	3.33654e+08	1	0.94	0.91	1.01	1.25	AIFM1	0.263672	0.1095	2.40934	stability	FALSE	FALSE
IPI00013909.1	AIFM2	P0101868C	10	14	42C	1.49636e+09	1.25947e+09	1.01339e+09	1.1644e+09	1.02532e+09	1	0.96	0.98	1.11	1.14	AIFM2	0.483563	0.398789	0.404403	expression/solubility	FALSE	FALSE
IPI00013909.1	AIFM2	P0101868C	10	14	44.1C	1.16959e+09	1.24336e+09	1.13439e+09	1.12193e+09	1.04183e+09	1	1.07	1.11	1.07	1.1	AIFM2	0.483563	0.398789	0.404403	expression/solubility	FALSE	FALSE
IPI00013909.1	AIFM2	P0101878C	8	11	46.2C	9.84587e+08	7.89999e+08	8.30458e+08	8.69523e+08	8.90003e+08	1	0.93	1.02	1.02	1.03	AIFM2	0.483563	0.398789	0.404403	expression/solubility	FALSE	FALSE
IPI00013909.1	AIFM2	P0101878C	8	11	48.1C	7.53076e+08	7.21358e+08	8.15209e+08	7.33604e+08	7.24834e+08	1	1.13	1.09	1.07	1.04	AIFM2	0.483563	0.398789	0.404403	expression/solubility	FALSE	FALSE
IPI00013909.1	AIFM2	P0101888C	6	10	50.4C	2.74474e+08	1.94403e+08	2.14821e+08	2.12227e+08	2.0444e+08	1	0.96	0.97	0.94	0.93	AIFM2	0.483563	0.398789	0.404403	expression/solubility	FALSE	FALSE
IPI00013909.1	AIFM2	P0101888C	6	10	51.9C	2.11283e+08	1.98679e+08	2.06931e+08	1.87e+08	1.93556e+08	1	0.98	1	0.93	0.95	AIFM2	0.483563	0.398789	0.404403	expression/solubility	FALSE	FALSE
IPI00013909.1	AIFM2	P0101898C	8	12	54C	2.14176e+08	4.00304e+08	2.7384e+08	2.94328e+08	2.85481e+08	1	0.88	0.85	1.03	1.06	AIFM2	0.483563	0.398789	0.404403	expression/solubility	FALSE	FALSE
IPI00013909.1	AIFM2	P0101898C	8	12	56.1C	1.24754e+08	2.20088e+08	1.4567e+08	1.44544e+08	1.65031e+08	1	1.18	1.11	1.1	1.18	AIFM2	0.483563	0.398789	0.404403	expression/solubility	FALSE	FALSE
IPI00013909.1	AIFM2	P0101908C	2	2	58.2C	4.10108e+07	3.99945e+07	2.89502e+07	3.18865e+07	3.20834e+07	1	0.94	0.84	0.9	0.98	AIFM2	0.483563	0.398789	0.404403	expression/solubility	FALSE	FALSE
IPI00013909.1	AIFM2	P0101908C	2	2	60.1C	1.83556e+07	2.38918e+07	3.20998e+07	2.07374e+07	1.81716e+07	1	1.09	1.46	1.1	0.98	AIFM2	0.483563	0.398789	0.404403	expression/solubility	FALSE	FALSE
IPI00514471.3	AIG1	P0101868C	4	5	42C	8.92877e+07	7.61342e+07	7.53725e+07	6.04839e+07	5.29459e+07	1	0.97	1.22	0.96	0.99	AIG1	0.648995	0.553141	0.359799	expression/solubility	FALSE	FALSE
IPI00514471.3	AIG1	P0101868C	4	5	44.1C	8.31433e+07	8.34037e+07	7.00175e+07	7.55893e+07	6.45785e+07	1	1.01	0.96	1.01	0.96	AIG1	0.648995	0.553141	0.359799	expression/solubility	FALSE	FALSE
IPI00514471.3	AIG1	P0101878C	5	11	46.2C	2.39764e+08	2.0081e+08	1.86203e+08	2.0863e+08	2.14351e+08	1	0.98	0.94	1.01	1.02	AIG1	0.648995	0.553141	0.359799	expression/solubility	FALSE	FALSE
IPI00514471.3	AIG1	P0101878C	5	11	48.1C	1.83304e+08	1.77019e+08	1.73842e+08	1.67888e+08	1.57396e+08	1	1.14	0.95	1.01	0.93	AIG1	0.648995	0.553141	0.359799	expression/solubility	FALSE	FALSE
IPI00514471.3	AIG1	P0101888C	4	6	50.4C	9.83253e+07	7.53747e+07	7.97768e+07	8.14987e+07	7.64596e+07	1	1.04	1.01	1.01	0.97	AIG1	0.648995	0.553141	0.359799	expression/solubility	FALSE	FALSE
IPI00514471.3	AIG1	P0101888C	4	6	51.9C	7.77392e+07	8.11445e+07	7.22796e+07	8.04673e+07	7.6306e+07	1	1.09	0.95	1.09	1.02	AIG1	0.648995	0.553141	0.359799	expression/solubility	FALSE	FALSE
IPI00514471.3	AIG1	P0101898C	4	7	54C	4.61137e+07	9.36796e+07	6.59074e+07	6.55884e+07	6.04907e+07	1	0.95	0.95	1.07	1.05	AIG1	0.648995	0.553141	0.359799	expression/solubility	FALSE	FALSE
IPI00514471.3	AIG1	P0101898C	4	7	56.1C	5.50584e+07	8.14181e+07	5.40904e+07	5.1245e+07	5.34666e+07	1	0.99	0.94	0.89	0.87	AIG1	0.648995	0.553141	0.359799	expression/solubility	FALSE	FALSE
IPI00514471.3	AIG1	P0101908C	4	7	58.2C	1.53337e+08	1.86099e+08	1.34024e+08	1.4579e+08	1.25382e+08	1	1.17	1.04	1.1	1.03	AIG1	0.648995	0.553141	0.359799	expression/solubility	FALSE	FALSE
IPI00514471.3	AIG1	P0101908C	4	7	60.1C	1.05581e+08	1.61684e+08	1.31076e+08	1.12131e+08	1.12478e+08	1	1.28	1.03	1.04	1.05	AIG1	0.648995	0.553141	0.359799	expression/solubility	FALSE	FALSE
IPI00514471.3	AIG1	P0101918C	4	4	62.4C	8.51698e+07	1.40979e+08	1.22836e+08	1.02588e+08	1.27481e+08	1	1.31	1.05	1.08	1.03	AIG1	0.648995	0.553141	0.359799	expression/solubility	FALSE	FALSE
IPI00514471.3	AIG1	P0101918C	4	4	63.9C	5.09292e+07	8.04533e+07	6.73001e+07	7.58882e+07	9.49458e+07	1	1.43	1	1.2	1.26	AIG1	0.648995	0.553141	0.359799	expression/solubility	FALSE	FALSE
IPI00294840.6	AIM1	P0101868C	10	12	42C	8.39303e+08	7.14763e+08	5.95396e+08	6.19625e+08	4.95734e+08	1	0.97	1.02	1.05	0.98	AIM1	0.964986	0.515706	1.69173	stability	FALSE	FALSE
IPI00294840.6	AIM1	P0101868C	10	12	44.1C	6.73519e+08	6.13553e+08	5.44667e+08	5.64183e+08	4.97797e+08	1	0.92	0.93	0.93	0.91	AIM1	0.964986	0.515706	1.69173	stability	FALSE	FALSE
IPI00294840.6	AIM1	P0101878C	5	5	46.2C	2.19007e+08	2.03385e+08	1.57793e+08	1.82053e+08	1.7303e+08	1	1.08	0.87	0.96	0.9	AIM1	0.964986	0.515706	1.69173	stability	FALSE	FALSE
IPI00294840.6	AIM1	P0101878C	5	5	48.1C	9.29542e+07	1.09307e+08	1.07872e+08	8.45393e+07	7.66919e+07	1	1.38	1.17	1	0.89	AIM1	0.964986	0.515706	1.69173	stability	FALSE	FALSE
IPI00294840.6	AIM1	P0101888C	3	3	50.4C	5.48057e+07	5.32557e+07	4.79323e+07	6.0767e+07	3.82279e+07	1	1.31	1.08	1.35	0.87	AIM1	0.964986	0.515706	1.69173	stability	FALSE	FALSE
IPI00294840.6	AIM1	P0101888C	3	3	51.9C	4.72098e+07	5.0724e+07	4.33315e+07	4.71943e+07	3.48623e+07	1	1.12	0.94	1.05	0.76	AIM1	0.964986	0.515706	1.69173	stability	FALSE	FALSE
IPI00294840.6	AIM1	P0101908C	2	2	58.2C	2.36855e+07	2.35108e+07	2.09045e+07	2.02002e+07	1.72819e+07	1	0.96	1.05	0.98	0.92	AIM1	0.964986	0.515706	1.69173	stability	FALSE	FALSE
IPI00294840.6	AIM1	P0101908C	2	2	60.1C	1.6939e+07	1.99347e+07	2.24869e+07	1.79929e+07	1.78123e+07	1	0.98	1.11	1.04	1.04	AIM1	0.964986	0.515706	1.69173	stability	FALSE	FALSE
IPI00294840.6	AIM1	P0101918C	2	2	62.4C	3.10959e+07	4.28738e+07	4.93769e+07	3.44757e+07	4.11108e+07	1	1.09	1.15	1	0.91	AIM1	0.964986	0.515706	1.69173	stability	FALSE	FALSE
IPI00294840.6	AIM1	P0101918C	2	2	63.9C	2.32712e+07	3.27936e+07	3.38729e+07	3.00762e+07	3.73567e+07	1	1.27	1.1	1.04	1.09	AIM1	0.964986	0.515706	1.69173	stability	FALSE	FALSE
IPI00010460.1	AIP	P0101868C	14	29	42C	3.53345e+09	3.00939e+09	2.54279e+09	2.40696e+09	2.17324e+09	1	0.97	1.04	0.97	1.02	AIP	0.562529	0.533481	0.105983	stability	FALSE	FALSE
IPI00010460.1	AIP	P0101868C	14	29	44.1C	2.88264e+09	2.77143e+09	2.51033e+09	2.49842e+09	2.34251e+09	1	0.97	1	0.96	1	AIP	0.562529	0.533481	0.105983	stability	FALSE	FALSE
IPI00010460.1	AIP	P0101878C	12	24	46.2C	3.10247e+09	2.42411e+09	2.64459e+09	2.42163e+09	2.545e+09	1	0.91	1.03	0.9	0.94	AIP	0.562529	0.533481	0.105983	stability	FALSE	FALSE
IPI00010460.1	AIP	P0101878C	12	24	48.1C	1.6588e+09	1.14879e+09	1.60688e+09	1.39516e+09	1.3822e+09	1	0.81	0.97	0.93	0.9	AIP	0.562529	0.533481	0.105983	stability	FALSE	FALSE
IPI00010460.1	AIP	P0101888C	9	9	50.4C	2.42894e+08	1.37198e+08	1.77113e+08	1.49696e+08	1.68606e+08	1	0.76	0.9	0.75	0.86	AIP	0.562529	0.533481	0.105983	stability	FALSE	FALSE
IPI00010460.1	AIP	P0101888C	9	9	51.9C	9.96409e+07	7.93857e+07	9.38879e+07	8.97059e+07	9.50857e+07	1	0.83	0.96	0.94	0.99	AIP	0.562529	0.533481	0.105983	stability	FALSE	FALSE
IPI00010460.1	AIP	P0101898C	3	4	54C	9.11416e+06	1.8415e+07	1.26852e+07	1.09996e+07	1.07161e+07	1	0.95	0.93	0.9	0.94	AIP	0.562529	0.533481	0.105983	stability	FALSE	FALSE
IPI00010460.1	AIP	P0101898C	3	4	56.1C	6.83073e+06	1.11319e+07	8.11933e+06	8.10693e+06	8.48343e+06	1	1.09	1.13	1.13	1.11	AIP	0.562529	0.533481	0.105983	stability	FALSE	FALSE
IPI00010460.1	AIP	P0101908C	2	2	58.2C	8.51427e+06	8.75552e+06	6.32344e+06	7.15715e+06	5.67284e+06	1	1	0.89	0.97	0.84	AIP	0.562529	0.533481	0.105983	stability	FALSE	FALSE
IPI00010460.1	AIP	P0101908C	2	2	60.1C	4.06786e+06	3.25208e+06	4.33867e+06	3.09576e+06	3.68568e+06	1	0.67	0.89	0.74	0.89	AIP	0.562529	0.533481	0.105983	stability	FALSE	FALSE
IPI00640817.1	AK1	P0101868C	9	11	42C	9.81808e+08	9.06513e+08	7.5249e+08	7.16131e+08	6.8985e+08	1	1.05	1.11	1.04	1.17	AK1	0.941482	0.835712	0.267542	stability	FALSE	FALSE
IPI00640817.1	AK1	P0101868C	9	11	44.1C	8.09436e+08	8.39319e+08	7.76945e+08	7.2956e+08	7.01158e+08	1	1.04	1.1	1	1.07	AK1	0.941482	0.835712	0.267542	stability	FALSE	FALSE
IPI00640817.1	AK1	P0101878C	8	15	46.2C	1.30061e+09	1.0702e+09	1.09977e+09	1.02575e+09	1.12738e+09	1	0.96	1.02	0.91	0.99	AK1	0.941482	0.835712	0.267542	stability	FALSE	FALSE
IPI00640817.1	AK1	P0101878C	8	15	48.1C	8.82459e+08	7.23716e+08	8.72199e+08	7.78367e+08	7.35883e+08	1	0.96	0.99	0.97	0.9	AK1	0.941482	0.835712	0.267542	stability	FALSE	FALSE
IPI00640817.1	AK1	P0101888C	6	9	50.4C	3.02099e+08	2.11725e+08	2.31223e+08	1.88091e+08	2.42743e+08	1	0.95	0.95	0.76	1	AK1	0.941482	0.835712	0.267542	stability	FALSE	FALSE
IPI00640817.1	AK1	P0101888C	6	9	51.9C	1.24929e+08	9.63563e+07	1.02008e+08	1.05201e+08	1.30343e+08	1	0.8	0.83	0.88	1.08	AK1	0.941482	0.835712	0.267542	stability	FALSE	FALSE
IPI00640817.1	AK1	P0101898C	4	6	54C	9.54132e+07	1.70672e+08	1.50641e+08	9.93876e+07	1.12629e+08	1	0.84	1.05	0.78	0.94	AK1	0.941482	0.835712	0.267542	stability	FALSE	FALSE
IPI00640817.1	AK1	P0101898C	4	6	56.1C	8.49057e+07	9.08778e+07	7.67372e+07	7.36396e+07	7.83472e+07	1	0.72	0.86	0.83	0.82	AK1	0.941482	0.835712	0.267542	stability	FALSE	FALSE
IPI00640817.1	AK1	P0101908C	2	2	58.2C	1.23105e+07	1.19633e+07	1.08456e+07	9.60754e+06	8.56786e+06	1	0.94	1.05	0.9	0.87	AK1	0.941482	0.835712	0.267542	stability	FALSE	FALSE
IPI00640817.1	AK1	P0101908C	2	2	60.1C	9.68729e+06	8.50523e+06	8.56265e+06	7.3518e+06	7.60149e+06	1	0.73	0.74	0.74	0.77	AK1	0.941482	0.835712	0.267542	stability	FALSE	FALSE
IPI00640817.1	AK1	P0101918C	3	3	62.4C	5.36041e+07	6.5192e+07	8.09611e+07	5.21188e+07	6.84989e+07	1	0.96	1.09	0.87	0.88	AK1	0.941482	0.835712	0.267542	stability	FALSE	FALSE
IPI00640817.1	AK1	P0101918C	3	3	63.9C	5.54474e+07	4.52155e+07	5.97906e+07	5.31968e+07	6.50298e+07	1	0.74	0.82	0.78	0.79	AK1	0.941482	0.835712	0.267542	stability	FALSE	FALSE
IPI00215901.1	AK2	P0101868C	15	62	42C	6.27968e+09	5.5315e+09	4.39448e+09	4.2484e+09	3.70885e+09	1	1.01	1.01	0.96	0.98	AK2	0.507448	0.43529	0.339343	stability	FALSE	FALSE
IPI00215901.1	AK2	P0101868C	15	62	44.1C	5.32981e+09	5.17257e+09	4.67677e+09	4.46905e+09	4.32548e+09	1	0.98	1	0.93	1	AK2	0.507448	0.43529	0.339343	stability	FALSE	FALSE
IPI00215901.1	AK2	P0101878C	14	55	46.2C	4.72426e+09	4.22032e+09	4.23789e+09	4044378958	4.18173e+09	1	1.04	1.08	0.99	1.01	AK2	0.507448	0.43529	0.339343	stability	FALSE	FALSE
IPI00215901.1	AK2	P0101878C	14	55	48.1C	4.48866e+09	3.87187e+09	4.17418e+09	3.96994e+09	3.42275e+09	1	1.01	0.94	0.97	0.82	AK2	0.507448	0.43529	0.339343	stability	FALSE	FALSE
IPI00215901.1	AK2	P0101888C	17	78	50.4C	1.59585e+09	1.41057e+09	1.54074e+09	1.56584e+09	1.38521e+09	1	1.2	1.2	1.2	1.08	AK2	0.507448	0.43529	0.339343	stability	FALSE	FALSE
IPI00215901.1	AK2	P0101888C	17	78	51.9C	1.31e+09	1.26285e+09	1.25174e+09	1.23999e+09	1.23692e+09	1	1	0.98	0.99	0.98	AK2	0.507448	0.43529	0.339343	stability	FALSE	FALSE
IPI00215901.1	AK2	P0101898C	17	77	54C	7.17966e+08	1.8372e+09	1.31438e+09	1.09165e+09	1.19725e+09	1	1.2	1.22	1.14	1.33	AK2	0.507448	0.43529	0.339343	stability	FALSE	FALSE
IPI00215901.1	AK2	P0101898C	17	77	56.1C	9.2031e+08	1.365e+09	9.19551e+08	8.65638e+08	9.18738e+08	1	0.99	0.95	0.9	0.89	AK2	0.507448	0.43529	0.339343	stability	FALSE	FALSE
IPI00215901.1	AK2	P0101908C	16	57	58.2C	8.5129e+08	9.62436e+08	7.1274e+08	7.36655e+08	7.19921e+08	1	1.09	1	1	1.06	AK2	0.507448	0.43529	0.339343	stability	FALSE	FALSE
IPI00215901.1	AK2	P0101908C	16	57	60.1C	5.49223e+08	6.55791e+08	5.76688e+08	5.12881e+08	5.51557e+08	1	1	0.87	0.91	0.99	AK2	0.507448	0.43529	0.339343	stability	FALSE	FALSE
IPI00215901.1	AK2	P0101918C	14	34	62.4C	6.67745e+08	8.92736e+08	8.47155e+08	6.76272e+08	1.10413e+09	1	1.05	0.92	0.91	1.14	AK2	0.507448	0.43529	0.339343	stability	FALSE	FALSE
IPI00215901.1	AK2	P0101918C	14	34	63.9C	3.12791e+08	3.29858e+08	3.80459e+08	3.7957e+08	5.83593e+08	1	0.95	0.92	0.98	1.26	AK2	0.507448	0.43529	0.339343	stability	FALSE	FALSE
IPI00465256.4	AK3	P0101868C	11	22	42C	2.6015e+09	2.21729e+09	1.70359e+09	1.91237e+09	1.74878e+09	1	0.97	0.95	1.05	1.12	AK3	0.459047	0.251924	1.48632	stability	FALSE	FALSE
IPI00465256.4	AK3	P0101868C	11	22	44.1C	2.04692e+09	2.179e+09	2.00198e+09	1.94147e+09	1.92258e+09	1	1.07	1.12	1.05	1.16	AK3	0.459047	0.251924	1.48632	stability	FALSE	FALSE
IPI00465256.4	AK3	P0101878C	13	28	46.2C	2.6088e+09	2.31225e+09	2.21316e+09	2.40964e+09	2.43636e+09	1	1.03	1.02	1.07	1.06	AK3	0.459047	0.251924	1.48632	stability	FALSE	FALSE
IPI00465256.4	AK3	P0101878C	13	28	48.1C	2.30289e+09	2.17002e+09	2.37102e+09	2.29443e+09	1.91571e+09	1	1.11	1.04	1.1	0.9	AK3	0.459047	0.251924	1.48632	stability	FALSE	FALSE
IPI00465256.4	AK3	P0101888C	12	36	50.4C	1.15594e+09	8.65331e+08	7.87472e+08	9.25739e+08	8.32493e+08	1	1.01	0.84	0.98	0.9	AK3	0.459047	0.251924	1.48632	stability	FALSE	FALSE
IPI00465256.4	AK3	P0101888C	12	36	51.9C	6.9113e+08	7.36278e+08	7.39514e+08	8.46091e+08	7.75517e+08	1	1.11	1.09	1.28	1.16	AK3	0.459047	0.251924	1.48632	stability	FALSE	FALSE
IPI00465256.4	AK3	P0101898C	12	27	54C	2.48098e+08	5.99013e+08	4.22396e+08	4.11381e+08	4.03871e+08	1	1.13	1.14	1.24	1.3	AK3	0.459047	0.251924	1.48632	stability	FALSE	FALSE
IPI00465256.4	AK3	P0101898C	12	27	56.1C	2.07832e+08	3.48135e+08	2.65927e+08	2.59662e+08	2.58311e+08	1	1.12	1.22	1.19	1.11	AK3	0.459047	0.251924	1.48632	stability	FALSE	FALSE
IPI00465256.4	AK3	P0101908C	9	12	58.2C	3.41321e+08	3.7502e+08	3.01896e+08	3.11388e+08	3.09842e+08	1	1.06	1.05	1.05	1.14	AK3	0.459047	0.251924	1.48632	stability	FALSE	FALSE
IPI00465256.4	AK3	P0101908C	9	12	60.1C	5.63222e+07	6.83182e+07	6.40479e+07	5.49689e+07	6.61283e+07	1	1.01	0.95	0.95	1.16	AK3	0.459047	0.251924	1.48632	stability	FALSE	FALSE
IPI00016568.1	AK3L1	P0101868C	11	33	42C	2.20866e+09	2.04464e+09	1.55035e+09	1.6639e+09	1.45945e+09	1	1.06	1.01	1.07	1.1	AK3L1	0.289541	0.16664	1.17757	stability	FALSE	FALSE
IPI00016568.1	AK3L1	P0101868C	11	33	44.1C	1.76065e+09	1.86334e+09	1.66054e+09	1.60166e+09	1.52479e+09	1	1.06	1.08	1.01	1.07	AK3L1	0.289541	0.16664	1.17757	stability	FALSE	FALSE
IPI00016568.1	AK3L1	P0101878C	10	29	46.2C	1.67315e+09	1.51596e+09	1.53567e+09	1.50961e+09	1.55469e+09	1	1.06	1.11	1.04	1.06	AK3L1	0.289541	0.16664	1.17757	stability	FALSE	FALSE
IPI00016568.1	AK3L1	P0101878C	10	29	48.1C	1.26489e+09	1.08347e+09	1.21654e+09	1.18132e+09	1.16063e+09	1	1.01	0.97	1.03	0.99	AK3L1	0.289541	0.16664	1.17757	stability	FALSE	FALSE
IPI00016568.1	AK3L1	P0101888C	8	21	50.4C	7.76251e+08	5.27118e+08	6.37958e+08	5.56991e+08	6.54038e+08	1	0.92	1.02	0.88	1.05	AK3L1	0.289541	0.16664	1.17757	stability	FALSE	FALSE
IPI00016568.1	AK3L1	P0101888C	8	21	51.9C	3.67973e+08	3.00986e+08	3.37079e+08	3.02148e+08	3.91066e+08	1	0.85	0.94	0.86	1.1	AK3L1	0.289541	0.16664	1.17757	stability	FALSE	FALSE
IPI00016568.1	AK3L1	P0101898C	6	11	54C	1.73569e+08	3.51155e+08	2.78626e+08	2.04231e+08	2.52062e+08	1	0.95	1.07	0.88	1.16	AK3L1	0.289541	0.16664	1.17757	stability	FALSE	FALSE
IPI00016568.1	AK3L1	P0101898C	6	11	56.1C	1.02242e+08	1.55407e+08	1.03464e+08	9.86712e+07	1.12613e+08	1	1.02	0.96	0.92	0.98	AK3L1	0.289541	0.16664	1.17757	stability	FALSE	FALSE
IPI00022585.2	AKAP1	P0101868C	15	25	42C	2.57698e+09	2.23672e+09	1.90454e+09	1.85861e+09	1.5628e+09	1	0.99	1.07	1.03	1.01	AKAP1	0.225331	0.150995	0.896464	stability	FALSE	FALSE
IPI00022585.2	AKAP1	P0101868C	15	25	44.1C	1.97181e+09	1.90233e+09	1.65005e+09	1.75139e+09	1.46679e+09	1	0.97	0.96	0.99	0.92	AKAP1	0.225331	0.150995	0.896464	stability	FALSE	FALSE
IPI00022585.2	AKAP1	P0101878C	13	19	46.2C	1.88553e+09	1.47976e+09	1.5559e+09	1.51927e+09	1.56184e+09	1	0.91	0.99	0.93	0.94	AKAP1	0.225331	0.150995	0.896464	stability	FALSE	FALSE
IPI00022585.2	AKAP1	P0101878C	13	19	48.1C	9.09361e+08	7.68564e+08	9.69355e+08	8.03943e+08	8.59948e+08	1	0.99	1.07	0.97	1.02	AKAP1	0.225331	0.150995	0.896464	stability	FALSE	FALSE
IPI00022585.2	AKAP1	P0101888C	6	6	50.4C	1.55897e+08	1.202e+08	1.36653e+08	1.40848e+08	1.19434e+08	1	1.04	1.09	1.1	0.95	AKAP1	0.225331	0.150995	0.896464	stability	FALSE	FALSE
IPI00022585.2	AKAP1	P0101888C	6	6	51.9C	1.16086e+08	1.14846e+08	1.06242e+08	1.11758e+08	9.89793e+07	1	1.03	0.93	1.01	0.88	AKAP1	0.225331	0.150995	0.896464	stability	FALSE	FALSE
IPI00022585.2	AKAP1	P0101898C	5	6	54C	7.71346e+07	1.91296e+08	1.26638e+08	1.16321e+08	9.77618e+07	1	1.16	1.1	1.13	1.01	AKAP1	0.225331	0.150995	0.896464	stability	FALSE	FALSE
IPI00022585.2	AKAP1	P0101898C	5	6	56.1C	9.40595e+07	1.32924e+08	8.85474e+07	9.38902e+07	1.01993e+08	1	0.95	0.9	0.95	0.97	AKAP1	0.225331	0.150995	0.896464	stability	FALSE	FALSE
IPI00022585.2	AKAP1	P0101908C	4	4	58.2C	8.4632e+07	9.69668e+07	8.4844e+07	7.93163e+07	7.39234e+07	1	1.11	1.19	1.08	1.1	AKAP1	0.225331	0.150995	0.896464	stability	FALSE	FALSE
IPI00022585.2	AKAP1	P0101908C	4	4	60.1C	7.25408e+07	8.79705e+07	8.64691e+07	7.34138e+07	6.68467e+07	1	1.01	0.99	0.99	0.91	AKAP1	0.225331	0.150995	0.896464	stability	FALSE	FALSE
IPI00022585.2	AKAP1	P0101918C	8	8	62.4C	1.74256e+08	2.38252e+08	2.59005e+08	2.05151e+08	2.58202e+08	1	1.08	1.08	1.06	1.02	AKAP1	0.225331	0.150995	0.896464	stability	FALSE	FALSE
IPI00022585.2	AKAP1	P0101918C	8	8	63.9C	1.43301e+08	1.7165e+08	2.04304e+08	1.90872e+08	2.23531e+08	1	1.08	1.08	1.08	1.06	AKAP1	0.225331	0.150995	0.896464	stability	FALSE	FALSE
IPI00007411.1	AKAP11	P0101868C	3	4	42C	9.61208e+07	9.26441e+07	7.2056e+07	7.32748e+07	5.49685e+07	1	1.1	1.08	1.09	0.95	AKAP11	0.298682	0.228218	0.378568	stability	FALSE	FALSE
IPI00007411.1	AKAP11	P0101868C	3	4	44.1C	8.41607e+07	8.43284e+07	6.33992e+07	8.28652e+07	6.72011e+07	1	1.01	0.86	1.09	0.99	AKAP11	0.298682	0.228218	0.378568	stability	FALSE	FALSE
IPI00007411.1	AKAP11	P0101878C	3	3	46.2C	1.65062e+08	1.51747e+08	1.15194e+08	1.61275e+08	1.52976e+08	1	1.07	0.84	1.13	1.06	AKAP11	0.298682	0.228218	0.378568	stability	FALSE	FALSE
IPI00007411.1	AKAP11	P0101878C	3	3	48.1C	1.07821e+08	8.76018e+07	1.28919e+08	1.03207e+08	1.19878e+08	1	0.95	1.2	1.05	1.2	AKAP11	0.298682	0.228218	0.378568	stability	FALSE	FALSE
IPI00237884.3	AKAP12	P0101868C	18	24	42C	2.194e+09	1.40414e+09	1.46397e+09	1.67512e+09	1.27445e+09	1	0.73	0.96	1.09	0.97	AKAP12	2.97587	1.82509	1.35901	expression/solubility	FALSE	FALSE
IPI00237884.3	AKAP12	P0101868C	18	24	44.1C	2.11259e+09	1.39108e+09	1.88289e+09	1.76166e+09	1.67449e+09	1	0.66	1.02	0.93	0.98	AKAP12	2.97587	1.82509	1.35901	expression/solubility	FALSE	FALSE
IPI00237884.3	AKAP12	P0101878C	18	25	46.2C	2.30258e+09	1.39106e+09	2.08905e+09	1.79544e+09	1.99489e+09	1	0.7	1.09	0.9	0.99	AKAP12	2.97587	1.82509	1.35901	expression/solubility	FALSE	FALSE
IPI00237884.3	AKAP12	P0101878C	18	25	48.1C	1.88011e+09	1.2005e+09	1.92911e+09	1.64993e+09	1.6208e+09	1	0.75	1.03	0.97	0.93	AKAP12	2.97587	1.82509	1.35901	expression/solubility	FALSE	FALSE
IPI00237884.3	AKAP12	P0101888C	20	33	50.4C	9.84208e+08	5.53553e+08	8.4347e+08	7.58615e+08	8.25336e+08	1	0.76	1.06	0.94	1.04	AKAP12	2.97587	1.82509	1.35901	expression/solubility	FALSE	FALSE
IPI00237884.3	AKAP12	P0101888C	20	33	51.9C	9.05443e+08	5.69522e+08	8.5383e+08	7.84279e+08	7.74359e+08	1	0.66	0.96	0.91	0.89	AKAP12	2.97587	1.82509	1.35901	expression/solubility	FALSE	FALSE
IPI00237884.3	AKAP12	P0101898C	18	27	54C	5.21152e+08	7.81323e+08	8.52728e+08	6.95071e+08	6.65878e+08	1	0.7	1.09	1	1.02	AKAP12	2.97587	1.82509	1.35901	expression/solubility	FALSE	FALSE
[truncated: 59,939 more rows]

## Sheet: JQ1
representative.x	clustername	qupm	qusm	temperature	sumionarea_protein_128H_131L_0uM	sumionarea_protein_128L_130H_0.1uM	sumionarea_protein_127H_130L_1uM	sumionarea_protein_127L_129H_5uM	sumionarea_protein_126_129L_20uM	rel_fc_protein_128H_131L_0uM	rel_fc_protein_128L_130H_0.1uM	rel_fc_protein_127H_130L_1uM	rel_fc_protein_127L_129H_5uM	rel_fc_protein_126_129L_20uM	representative.y	rssH0	rssH1	F_statistic	detected_effect	stabilized_hit_at_10percent_FDR	destabilized_hit_at_10percent_FDR
IPI00794756.1	10 KDA PROTEIN.	2	3	50.4C	4.88998e+06	3.94241e+06	5.00934e+06	4.22664e+06	5.06268e+06	1	1.05	0.98	1.2	1	10 KDA PROTEIN.	0.753892	0.262849	2.26751	stability	FALSE	FALSE
IPI00794756.1	10 KDA PROTEIN.	2	3	51.9C	4.76342e+06	2.80239e+06	3.98116e+06	5.01859e+06	4.41532e+06	1	1.14	1.1	1.2	1.17	10 KDA PROTEIN.	0.753892	0.262849	2.26751	stability	FALSE	FALSE
IPI00794756.1	10 KDA PROTEIN.	1	1	54C	2.54654e+06	1.92107e+06	1.5868e+06	2.73652e+06	3.49367e+06	1	0.75	0.96	0.94	1.07	10 KDA PROTEIN.	0.753892	0.262849	2.26751	stability	FALSE	FALSE
IPI00794756.1	10 KDA PROTEIN.	1	1	56.1C	2.55489e+06	1.31246e+06	1.51368e+06	2.18257e+06	2.9816e+06	1	1	0.97	0.88	1.04	10 KDA PROTEIN.	0.753892	0.262849	2.26751	stability	FALSE	FALSE
IPI00794756.1	10 KDA PROTEIN.	2	2	58.2C	818774	1.24724e+06	1.4593e+06	1.14818e+06	1.71924e+06	1	1.2	1.54	1.8	1.61	10 KDA PROTEIN.	0.753892	0.262849	2.26751	stability	FALSE	FALSE
IPI00794756.1	10 KDA PROTEIN.	2	2	60.1C	1.48039e+06	1.12116e+06	1.01433e+06	1.34773e+06	1.75614e+06	1	0.75	0.81	0.76	1.01	10 KDA PROTEIN.	0.753892	0.262849	2.26751	stability	FALSE	FALSE
IPI00878015.1	12 KDA PROTEIN.	2	4	42.1C	6.95019e+06	5.83338e+06	9.78558e+06	8.13801e+06	6.47681e+06	1	0.97	1.23	1.01	0.79						FALSE	FALSE
IPI00878015.1	12 KDA PROTEIN.	2	4	44.1C	1.16927e+07	6.3047e+06	6.72834e+06	8.08956e+06	6.90448e+06	1	0.94	1.07	1.05	0.87						FALSE	FALSE
IPI00878015.1	12 KDA PROTEIN.	1	2	46.2C	6.13706e+06	5.97704e+06	6.3976e+06	5.44866e+06	4.82675e+06	1	0.99	1.28	1.08	0.83						FALSE	FALSE
IPI00878015.1	12 KDA PROTEIN.	1	2	48.1C	4.391e+06	5.98608e+06	6.4414e+06	1.03861e+07	6.5723e+06	1	1.72	1.35	2.44	1.51						FALSE	FALSE
IPI00878015.1	12 KDA PROTEIN.	1	2	50.4C	3.38664e+06	2.64194e+06	4.44774e+06	2.00723e+06	3.07367e+06	1	1.02	1.26	0.82	0.88						FALSE	FALSE
IPI00878015.1	12 KDA PROTEIN.	1	2	51.9C	4.31709e+06	3.50855e+06	1.43827e+07	4.20743e+06	1.68495e+06	1	1.57	4.4	1.11	0.49						FALSE	FALSE
IPI00879921.1	14 KDA PROTEIN.	1	4	42.1C	5.07902e+06	5.23302e+06	6.18831e+06	6.86943e+06	6.77602e+06	1	1.18	1.06	1.16	1.13						FALSE	FALSE
IPI00879921.1	14 KDA PROTEIN.	1	4	44.1C	7.55273e+06	3.89578e+06	4.66146e+06	4.67615e+06	5.05221e+06	1	0.9	1.14	0.94	0.99						FALSE	FALSE
IPI00879051.1	15 KDA PROTEIN.	1	2	50.4C	8.58067e+06	6.48946e+06	7.27513e+06	5.3651e+06	6.23557e+06	1	0.99	0.81	0.87	0.7						FALSE	FALSE
IPI00879051.1	15 KDA PROTEIN.	1	2	51.9C	6.65861e+06	4.78563e+06	9.05112e+06	7.51341e+06	3.45751e+07	1	1.39	1.8	1.28	6.56						FALSE	FALSE
IPI00879051.1	15 KDA PROTEIN.	1	3	54C	3.96981e+07	9.80313e+06	4.95583e+06	8.23522e+06	1.27882e+07	1	0.25	0.19	0.18	0.25						FALSE	FALSE
IPI00879051.1	15 KDA PROTEIN.	1	3	56.1C	8.36807e+06	4.84121e+06	4.69006e+06	6.77924e+06	1.08881e+07	1	1.12	0.92	0.84	1.16						FALSE	FALSE
IPI00879051.1	15 KDA PROTEIN.	1	1	58.2C	3.12088e+06	3.18026e+06	4.43456e+06	2.45912e+06	3.18356e+06	1	0.8	1.22	1.01	0.78						FALSE	FALSE
IPI00879051.1	15 KDA PROTEIN.	1	1	60.1C	3.28303e+06	3.9413e+06	3.1877e+06	4.24056e+06	4.05777e+06	1	1.19	1.15	1.07	1.05						FALSE	FALSE
IPI00879051.1	15 KDA PROTEIN.	1	1	62.4C	4.15611e+06	1.71709e+07	6.16943e+06	4.11656e+06	4.52229e+06	1	4.77	1.45	1.25	0.92						FALSE	FALSE
IPI00879051.1	15 KDA PROTEIN.	1	1	63.9C	3.84417e+06	3.62928e+06	3.20083e+06	4.33514e+06	8.238e+06	1	0.9	0.89	0.95	1.36						FALSE	FALSE
IPI00877596.1	18 KDA PROTEIN.	1	1	50.4C	3.0806e+06	1.93914e+06	2.91683e+06	1.65023e+06	2.57943e+06	1	0.82	0.9	0.74	0.81						FALSE	FALSE
IPI00877596.1	18 KDA PROTEIN.	1	1	51.9C	4.08995e+06	1.80649e+06	2.97578e+06	3.09345e+06	2.62252e+06	1	0.85	0.96	0.86	0.81						FALSE	FALSE
IPI00479935.2	21 KDA PROTEIN.	1	1	58.2C	240099	197517	60873.5	124184	368927	1	0.65	0.22	0.66	1.18						FALSE	FALSE
IPI00479935.2	21 KDA PROTEIN.	1	1	60.1C	299826	80623.2	100522	198491	215378	1	0.27	0.4	0.55	0.61						FALSE	FALSE
IPI00480200.1	21 KDA PROTEIN.	1	4	42.1C	8.53145e+06	7.42092e+06	9.94652e+06	9.88902e+06	1.02815e+07	1	1	1.02	1	1.02						FALSE	FALSE
IPI00480200.1	21 KDA PROTEIN.	1	4	44.1C	1.33859e+07	7.8373e+06	7.53824e+06	9.63654e+06	9.43093e+06	1	1.02	1.04	1.1	1.04						FALSE	FALSE
IPI00480200.1	21 KDA PROTEIN.	1	2	46.2C	8.03274e+06	7.52427e+06	6.42287e+06	6.44634e+06	8.08597e+06	1	0.95	0.98	0.97	1.06						FALSE	FALSE
IPI00480200.1	21 KDA PROTEIN.	1	2	48.1C	7.80268e+06	5.39981e+06	7.84576e+06	7.65023e+06	8.33129e+06	1	0.87	0.92	1.01	1.08						FALSE	FALSE
IPI00480200.1	21 KDA PROTEIN.	1	8	50.4C	2.43198e+07	1.87766e+07	2.42506e+07	1.66666e+07	2.34952e+07	1	1.01	0.95	0.95	0.93						FALSE	FALSE
IPI00480200.1	21 KDA PROTEIN.	1	8	51.9C	2.61526e+07	1.21473e+07	2.06599e+07	2.33702e+07	2.21443e+07	1	0.9	1.04	1.01	1.07						FALSE	FALSE
IPI00480200.1	21 KDA PROTEIN.	1	12	54C	2.84846e+07	2.67994e+07	1.68487e+07	2.98418e+07	3.57018e+07	1	0.94	0.92	0.91	0.97						FALSE	FALSE
IPI00480200.1	21 KDA PROTEIN.	1	12	56.1C	2.18217e+07	1.0826e+07	1.34234e+07	2.14052e+07	2.58245e+07	1	0.96	1.01	1.02	1.05						FALSE	FALSE
IPI00480200.1	21 KDA PROTEIN.	1	4	58.2C	8.74631e+06	1.11717e+07	9.84027e+06	5.66332e+06	1.19842e+07	1	1	0.97	0.83	1.05						FALSE	FALSE
IPI00480200.1	21 KDA PROTEIN.	1	4	60.1C	3.30032e+06	3.43378e+06	2.94716e+06	4.67647e+06	4.63295e+06	1	1.03	1.06	1.18	1.2						FALSE	FALSE
IPI00878408.1	21 KDA PROTEIN.	1	1	54C	751769	864859	606948	962847	935645	1	1.15	1.25	1.12	0.97						FALSE	FALSE
IPI00878408.1	21 KDA PROTEIN.	1	1	56.1C	682720	620086	345895	764799	820902	1	1.76	0.83	1.16	1.07						FALSE	FALSE
IPI00878408.1	21 KDA PROTEIN.	1	1	58.2C	1.16756e+06	1.01473e+06	885781	779436	1.15045e+06	1	0.68	0.65	0.86	0.75						FALSE	FALSE
IPI00878408.1	21 KDA PROTEIN.	1	1	60.1C	875204	761739	775331	858085	952615	1	0.86	1.05	0.82	0.93						FALSE	FALSE
IPI00164838.4	25 KDA PROTEIN.	1	1	42.1C	3.77312e+06	3.46037e+06	5.51604e+06	4.8864e+06	4.68881e+06	1	1.05	1.28	1.11	1.05						FALSE	FALSE
IPI00164838.4	25 KDA PROTEIN.	1	1	44.1C	6.30277e+06	3.09354e+06	2.88963e+06	3.85424e+06	3.58047e+06	1	0.85	0.85	0.93	0.84						FALSE	FALSE
IPI00878287.1	35 KDA PROTEIN.	1	1	58.2C	346336	568938	414914	307521	520924	1	1.29	1.03	1.14	1.15						FALSE	FALSE
IPI00878287.1	35 KDA PROTEIN.	1	1	60.1C	357681	206527	148255	278447	180859	1	0.57	0.49	0.65	0.43						FALSE	FALSE
IPI00396468.3	36 KDA PROTEIN.	1	2	42.1C	1.90244e+06	1.57549e+06	2.12823e+06	1.86292e+06	1.67384e+06	1	0.95	0.98	0.84	0.74						FALSE	FALSE
IPI00396468.3	36 KDA PROTEIN.	1	2	44.1C	2.76974e+06	1.47494e+06	1.40914e+06	1.6118e+06	2.03987e+06	1	0.93	0.94	0.89	1.09						FALSE	FALSE
IPI00396468.3	36 KDA PROTEIN.	1	2	46.2C	2.25142e+06	2.65848e+06	2.38701e+06	2.9707e+06	2.35552e+06	1	1.2	1.3	1.6	1.1						FALSE	FALSE
IPI00396468.3	36 KDA PROTEIN.	1	2	48.1C	2.71972e+06	2.45499e+06	3.95117e+06	3.37676e+06	2.34968e+06	1	1.14	1.33	1.28	0.87						FALSE	FALSE
IPI00396468.3	36 KDA PROTEIN.	1	2	50.4C	2.14081e+06	1.7584e+06	2.14815e+06	1.55018e+06	1.90809e+06	1	1.07	0.96	1.01	0.86						FALSE	FALSE
IPI00396468.3	36 KDA PROTEIN.	1	2	51.9C	1.85911e+06	1.04295e+06	1.53878e+06	1.63261e+06	4.07646e+06	1	1.08	1.09	1	2.77						FALSE	FALSE
IPI00328587.4	42 KDA PROTEIN.	1	7	42.1C	4.08209e+06	3.39226e+06	4.43924e+06	4.38902e+06	4.41453e+06	1	0.96	0.95	0.92	0.91						FALSE	FALSE
IPI00328587.4	42 KDA PROTEIN.	1	7	44.1C	6.25807e+06	3.44238e+06	2.94882e+06	3.99683e+06	3.86951e+06	1	0.96	0.87	0.97	0.91						FALSE	FALSE
IPI00328587.4	42 KDA PROTEIN.	1	9	46.2C	6.97954e+06	7.60018e+06	5.5805e+06	5.38107e+06	6.32136e+06	1	1.1	0.98	0.94	0.95						FALSE	FALSE
IPI00328587.4	42 KDA PROTEIN.	1	9	48.1C	6.15425e+06	4.6715e+06	7.3075e+06	5.8675e+06	5.45457e+06	1	0.96	1.09	0.98	0.89						FALSE	FALSE
IPI00328587.4	42 KDA PROTEIN.	1	12	50.4C	9.62296e+06	6.69468e+06	8.9831e+06	5.77406e+06	8.28027e+06	1	0.91	0.89	0.83	0.83						FALSE	FALSE
IPI00328587.4	42 KDA PROTEIN.	1	12	51.9C	9.32945e+06	5.15469e+06	6.90248e+06	8.01348e+06	7.54842e+06	1	1.07	0.98	0.98	1.02						FALSE	FALSE
IPI00328587.4	42 KDA PROTEIN.	2	9	54C	5.00515e+06	4.66143e+06	3.20475e+06	5.45277e+06	6.35487e+06	1	0.93	0.99	0.95	0.99						FALSE	FALSE
IPI00328587.4	42 KDA PROTEIN.	2	9	56.1C	4.29258e+06	1.68523e+06	2.6642e+06	4.14451e+06	4.81829e+06	1	0.76	1.02	1	1						FALSE	FALSE
IPI00328587.4	42 KDA PROTEIN.	1	6	58.2C	2.5036e+06	3.41561e+06	3.47829e+06	1.27787e+06	3.81139e+06	1	1.07	1.2	0.65	1.16						FALSE	FALSE
IPI00328587.4	42 KDA PROTEIN.	1	6	60.1C	1.53596e+06	1.57687e+06	1.82879e+06	2.42718e+06	1.88794e+06	1	1.01	1.41	1.31	1.05						FALSE	FALSE
IPI00879284.1	55 KDA PROTEIN.	1	1	50.4C	519770	363173	635167	451311	521629	1	0.91	1.17	1.21	0.97						FALSE	FALSE
IPI00879284.1	55 KDA PROTEIN.	1	1	51.9C	505552	349992	361108	533823	286773	1	1.34	0.94	1.2	0.72						FALSE	FALSE
IPI00877706.1	6 KDA PROTEIN.	1	1	46.2C	1.02181e+06	1.06147e+06	1.06932e+06	1.26964e+06	1.21198e+06	1	1.05	1.29	1.51	1.25						FALSE	FALSE
IPI00877706.1	6 KDA PROTEIN.	1	1	48.1C	1.00188e+06	924818	1.14637e+06	1.19908e+06	1.17955e+06	1	1.16	1.05	1.23	1.19						FALSE	FALSE
IPI00100029.1	7 KDA PROTEIN.	2	4	54C	6.62722e+06	4.93972e+06	4.49226e+06	7.12802e+06	8.93985e+06	1	0.74	1.05	0.94	1.05						FALSE	FALSE
IPI00100029.1	7 KDA PROTEIN.	2	4	56.1C	5.96372e+06	4.15658e+06	3.65915e+06	5.57719e+06	5.91772e+06	1	1.35	1.01	0.97	0.88						FALSE	FALSE
IPI00880180.1	7 KDA PROTEIN.	1	1	50.4C	1.39679e+06	1.17506e+06	1.44305e+06	1.09932e+06	1.00508e+06	1	1.1	0.99	1.09	0.7						FALSE	FALSE
IPI00880180.1	7 KDA PROTEIN.	1	1	51.9C	1.78294e+06	934906	1.16747e+06	1.48644e+06	1.40706e+06	1	1.01	0.86	0.95	1						FALSE	FALSE
IPI00880180.1	7 KDA PROTEIN.	2	2	54C	2.16706e+06	1.84883e+06	1.16094e+06	2.00579e+06	1.99345e+06	1	0.85	0.83	0.81	0.72						FALSE	FALSE
IPI00880180.1	7 KDA PROTEIN.	2	2	56.1C	2.30333e+06	990694	1.19915e+06	1.84044e+06	2.24215e+06	1	0.84	0.85	0.83	0.86						FALSE	FALSE
IPI00880180.1	7 KDA PROTEIN.	1	1	58.2C	1.31413e+06	1.3304e+06	1.22753e+06	958097	1.13528e+06	1	0.8	0.81	0.94	0.66						FALSE	FALSE
IPI00880180.1	7 KDA PROTEIN.	1	1	60.1C	1.14255e+06	1.09785e+06	1.01232e+06	1.06558e+06	1.39128e+06	1	0.95	1.05	0.78	1.04						FALSE	FALSE
IPI00248597.2	8 KDA PROTEIN.	1	1	58.2C	806272	1.17829e+06	849008	560245	901710	1	1.15	0.91	0.89	0.86						FALSE	FALSE
IPI00248597.2	8 KDA PROTEIN.	1	1	60.1C	541342	610881	662532	831739	680713	1	1.11	1.45	1.28	1.07						FALSE	FALSE
IPI00868785.3	9 KDA PROTEIN.	1	3	42.1C	3.76204e+06	3.34817e+06	4.02847e+06	3.92235e+06	4.61258e+06	1	1.02	0.93	0.9	1.03						FALSE	FALSE
IPI00868785.3	9 KDA PROTEIN.	1	3	44.1C	5.4263e+06	3.36395e+06	3.53145e+06	3.63758e+06	3.96174e+06	1	1.08	1.21	1.02	1.08						FALSE	FALSE
IPI00868785.3	9 KDA PROTEIN.	1	1	46.2C	1.71896e+06	1.76241e+06	1.66527e+06	1.54312e+06	1.96066e+06	1	1.04	1.19	1.09	1.2						FALSE	FALSE
IPI00868785.3	9 KDA PROTEIN.	1	1	48.1C	1.8718e+06	1.30232e+06	1.616e+06	1.6891e+06	1.94461e+06	1	0.88	0.79	0.93	1.05						FALSE	FALSE
IPI00868785.3	9 KDA PROTEIN.	1	2	50.4C	3.17896e+06	2.16647e+06	3.05496e+06	1.82653e+06	2.81688e+06	1	0.89	0.92	0.8	0.86						FALSE	FALSE
IPI00868785.3	9 KDA PROTEIN.	1	2	51.9C	3.29155e+06	1.66848e+06	2.77263e+06	2.69364e+06	3.48806e+06	1	0.98	1.11	0.93	1.34						FALSE	FALSE
IPI00868785.3	9 KDA PROTEIN.	1	1	54C	1.13998e+06	1.30619e+06	676803	1.24181e+06	1.67531e+06	1	1.14	0.92	0.95	1.14						FALSE	FALSE
IPI00868785.3	9 KDA PROTEIN.	1	1	56.1C	793070	401964	583154	1.03541e+06	956527	1	0.98	1.2	1.35	1.07						FALSE	FALSE
IPI00170678.1	A2BP1	3	3	42.1C	7.14071e+06	6.32916e+06	7.39993e+06	7.9102e+06	7.69947e+06	1	1.02	0.9	0.95	0.91	A2BP1	1.59092	1.55516	0.0448702	expression/solubility	FALSE	FALSE
IPI00170678.1	A2BP1	3	3	44.1C	9.77587e+06	5.13793e+06	5.50861e+06	6.12393e+06	6.73673e+06	1	0.91	1.04	0.95	1.02	A2BP1	1.59092	1.55516	0.0448702	expression/solubility	FALSE	FALSE
IPI00170678.1	A2BP1	2	2	46.2C	4.61774e+06	4.96133e+06	4.16813e+06	4.08718e+06	3.95367e+06	1	1.09	1.11	1.07	0.9	A2BP1	1.59092	1.55516	0.0448702	expression/solubility	FALSE	FALSE
IPI00170678.1	A2BP1	2	2	48.1C	4.0572e+06	3.12931e+06	4.17601e+06	4.11597e+06	3.72664e+06	1	0.97	0.94	1.05	0.93	A2BP1	1.59092	1.55516	0.0448702	expression/solubility	FALSE	FALSE
IPI00170678.1	A2BP1	3	3	54C	4.95095e+06	4.74349e+06	3.4872e+06	5.7297e+06	5.43408e+06	1	0.96	1.09	1.01	0.85	A2BP1	1.59092	1.55516	0.0448702	expression/solubility	FALSE	FALSE
IPI00170678.1	A2BP1	3	3	56.1C	4.40507e+06	2.66192e+06	3.17175e+06	5.06607e+06	4.97522e+06	1	1.17	1.18	1.19	1	A2BP1	1.59092	1.55516	0.0448702	expression/solubility	FALSE	FALSE
IPI00170678.1	A2BP1	2	2	62.4C	390489	823651	557179	429184	978162	1	2.44	1.39	1.39	2.11	A2BP1	1.59092	1.55516	0.0448702	expression/solubility	FALSE	FALSE
IPI00170678.1	A2BP1	2	2	63.9C	392885	292298	294486	498921	616767	1	0.71	0.8	1.07	0.99	A2BP1	1.59092	1.55516	0.0448702	expression/solubility	FALSE	FALSE
IPI00900332.1	A2LD1	3	7	42.1C	9.14242e+06	7.71322e+06	9.82442e+06	1.04807e+07	1.03402e+07	1	0.97	0.94	0.98	0.95	A2LD1	0.114801	0.0671462	0.809064	stability	FALSE	FALSE
IPI00900332.1	A2LD1	3	7	44.1C	1.34335e+07	7.86584e+06	7.64334e+06	9.39315e+06	9.62256e+06	1	1.02	1.05	1.06	1.06	A2LD1	0.114801	0.0671462	0.809064	stability	FALSE	FALSE
IPI00900332.1	A2LD1	5	11	46.2C	1.8939e+07	1.84704e+07	1.70555e+07	1.62267e+07	1.83292e+07	1	0.99	1.11	1.04	1.02	A2LD1	0.114801	0.0671462	0.809064	stability	FALSE	FALSE
IPI00900332.1	A2LD1	5	11	48.1C	1.58494e+07	1.34281e+07	1.74639e+07	1.5092e+07	1.81134e+07	1	1.07	1.01	0.98	1.15	A2LD1	0.114801	0.0671462	0.809064	stability	FALSE	FALSE
IPI00900332.1	A2LD1	5	8	50.4C	1.61751e+07	1.199e+07	1.66288e+07	1.20247e+07	1.57234e+07	1	0.97	0.98	1.03	0.94	A2LD1	0.114801	0.0671462	0.809064	stability	FALSE	FALSE
IPI00900332.1	A2LD1	5	8	51.9C	1.34595e+07	7.46428e+06	1.10987e+07	1.2078e+07	1.27861e+07	1	1.07	1.09	1.02	1.2	A2LD1	0.114801	0.0671462	0.809064	stability	FALSE	FALSE
IPI00478003.1	A2M	2	2	42.1C	1.89484e+06	1.72277e+06	2.17946e+06	2.15261e+06	2.52735e+06	1	1.05	1	0.98	1.13	A2M	0.730711	0.477724	1.04433	stability	FALSE	FALSE
IPI00478003.1	A2M	2	2	44.1C	3.66641e+06	1.97198e+06	1.86551e+06	1.95678e+06	1.90315e+06	1	0.94	0.94	0.81	0.77	A2M	0.730711	0.477724	1.04433	stability	FALSE	FALSE
IPI00478003.1	A2M	6	6	46.2C	1.46499e+07	1.45906e+07	1.23745e+07	1.07932e+07	1.28204e+07	1	1.01	1.04	0.89	0.92	A2M	0.730711	0.477724	1.04433	stability	FALSE	FALSE
IPI00478003.1	A2M	6	6	48.1C	1.34068e+07	9.39035e+06	1.41785e+07	1.15943e+07	1.13472e+07	1	0.88	0.97	0.89	0.85	A2M	0.730711	0.477724	1.04433	stability	FALSE	FALSE
IPI00478003.1	A2M	6	6	50.4C	1.18393e+07	9.60495e+06	1.24836e+07	7.34112e+06	1.12277e+07	1	1.06	1.01	0.86	0.92	A2M	0.730711	0.477724	1.04433	stability	FALSE	FALSE
IPI00478003.1	A2M	6	6	51.9C	1.50602e+07	7.9678e+06	1.06008e+07	1.3019e+07	9.54665e+06	1	1.02	0.93	0.98	0.8	A2M	0.730711	0.477724	1.04433	stability	FALSE	FALSE
IPI00478003.1	A2M	7	9	54C	1.15338e+07	1.25377e+07	8.30431e+06	1.29997e+07	1.62225e+07	1	1.09	1.11	0.98	1.09	A2M	0.730711	0.477724	1.04433	stability	FALSE	FALSE
IPI00478003.1	A2M	7	9	56.1C	1.44616e+07	6.74165e+06	6.92679e+06	1.40882e+07	1.51298e+07	1	0.91	0.78	1.01	0.93	A2M	0.730711	0.477724	1.04433	stability	FALSE	FALSE
IPI00478003.1	A2M	7	8	58.2C	5.6344e+06	9.09049e+06	7.93072e+06	3.80762e+06	8.84141e+06	1	1.27	1.21	0.87	1.2	A2M	0.730711	0.477724	1.04433	stability	FALSE	FALSE
IPI00478003.1	A2M	7	8	60.1C	5.98895e+06	5.43092e+06	5.55797e+06	6.85739e+06	6.31349e+06	1	0.9	1.1	0.95	0.9	A2M	0.730711	0.477724	1.04433	stability	FALSE	FALSE
IPI00829918.1	A2RTY8_HUMAN	3	4	42.1C	7.8636e+06	6.39064e+06	9.55435e+06	9.51113e+06	8.7601e+06	1	0.93	1.06	1.04	0.94	A2RTY8_HUMAN	0.298248	0.220217	0.591943	stability	FALSE	FALSE
IPI00829918.1	A2RTY8_HUMAN	3	4	44.1C	1.2603e+07	6.67102e+06	6.28211e+06	8.59927e+06	8.97879e+06	1	0.92	0.92	1.04	1.05	A2RTY8_HUMAN	0.298248	0.220217	0.591943	stability	FALSE	FALSE
IPI00829918.1	A2RTY8_HUMAN	2	3	46.2C	6.98297e+06	6.79004e+06	5.96803e+06	5.89563e+06	6.88095e+06	1	0.98	1.05	1.02	1.04	A2RTY8_HUMAN	0.298248	0.220217	0.591943	stability	FALSE	FALSE
IPI00829918.1	A2RTY8_HUMAN	2	3	48.1C	6.85219e+06	4.53125e+06	6.12388e+06	5.4553e+06	5.98556e+06	1	0.83	0.82	0.82	0.88	A2RTY8_HUMAN	0.298248	0.220217	0.591943	stability	FALSE	FALSE
IPI00829918.1	A2RTY8_HUMAN	3	3	50.4C	6.18385e+06	5.00653e+06	6.26781e+06	4.2779e+06	6.01333e+06	1	1.06	0.97	0.96	0.94	A2RTY8_HUMAN	0.298248	0.220217	0.591943	stability	FALSE	FALSE
IPI00829918.1	A2RTY8_HUMAN	3	3	51.9C	6.7513e+06	3.10519e+06	4.81444e+06	5.93507e+06	5.44525e+06	1	0.89	0.94	1	1.02	A2RTY8_HUMAN	0.298248	0.220217	0.591943	stability	FALSE	FALSE
IPI00829918.1	A2RTY8_HUMAN	2	2	54C	3.0483e+06	3.15647e+06	2.07122e+06	3.09189e+06	3.64225e+06	1	1.03	1.05	0.88	0.93	A2RTY8_HUMAN	0.298248	0.220217	0.591943	stability	FALSE	FALSE
IPI00829918.1	A2RTY8_HUMAN	2	2	56.1C	2.37718e+06	1.4103e+06	1.38557e+06	2.70109e+06	3.13484e+06	1	1.15	0.96	1.18	1.17	A2RTY8_HUMAN	0.298248	0.220217	0.591943	stability	FALSE	FALSE
IPI00829918.1	A2RTY8_HUMAN	1	1	62.4C	1.2093e+06	912289	1.09881e+06	915265	1.27222e+06	1	0.87	0.89	0.95	0.89	A2RTY8_HUMAN	0.298248	0.220217	0.591943	stability	FALSE	FALSE
IPI00829918.1	A2RTY8_HUMAN	1	1	63.9C	662990	610772	612980	970751	989741	1	0.88	0.98	1.23	0.95	A2RTY8_HUMAN	0.298248	0.220217	0.591943	stability	FALSE	FALSE
IPI00844192.1	A3KLP2_HUMAN	1	1	42.1C	2.40959e+06	2.03881e+06	2.55168e+06	2.69486e+06	2.88625e+06	1	0.97	0.92	0.96	1.01						FALSE	FALSE
IPI00844192.1	A3KLP2_HUMAN	1	1	44.1C	3.82851e+06	2.44348e+06	1.95419e+06	2.63608e+06	2.6825e+06	1	1.11	0.95	1.05	1.04						FALSE	FALSE
IPI00844574.1	A4D2B4_HUMAN	1	1	54C	1.92694e+06	2.13349e+06	1.23618e+06	2.28034e+06	2.18396e+06	1	1.11	0.99	1.03	0.88						FALSE	FALSE
IPI00844574.1	A4D2B4_HUMAN	1	1	56.1C	2.58132e+06	1.10453e+06	1.52971e+06	3.00336e+06	2.82882e+06	1	0.83	0.97	1.2	0.97						FALSE	FALSE
IPI00739666.2	A4D2F6_HUMAN	1	2	46.2C	2.7937e+06	2.48588e+06	2.1774e+06	1.86554e+06	2.28824e+06	1	0.9	0.96	0.81	0.86						FALSE	FALSE
IPI00739666.2	A4D2F6_HUMAN	1	2	48.1C	2.24086e+06	1.82631e+06	2.16398e+06	2.4772e+06	2.72383e+06	1	1.03	0.89	1.14	1.23						FALSE	FALSE
IPI00853001.1	A5PLM7_HUMAN	1	1	46.2C	1.03357e+06	1.26871e+06	872077	730545	1.09184e+06	1	1.24	1.04	0.86	1.11						FALSE	FALSE
IPI00853001.1	A5PLM7_HUMAN	1	1	48.1C	1.02203e+06	832383	930543	1.10276e+06	914568	1	1.03	0.84	1.11	0.9						FALSE	FALSE
IPI00873427.1	A6NCC1_HUMAN	1	1	42.1C	395142	255571	377595	136655	387632	1	0.74	0.83	0.3	0.83						FALSE	FALSE
IPI00873427.1	A6NCC1_HUMAN	1	1	44.1C	514146	298964	316531	309111	365071	1	1.01	1.14	0.92	1.05						FALSE	FALSE
IPI00749440.1	A6NLS3_HUMAN	1	1	58.2C	914965	1.18194e+06	1.18004e+06	963452	1.43446e+06	1	1.02	1.11	1.35	1.2						FALSE	FALSE
IPI00749440.1	A6NLS3_HUMAN	1	1	60.1C	826026	785921	899086	1.48173e+06	875421	1	0.94	1.29	1.49	0.9						FALSE	FALSE
IPI00749440.1	A6NLS3_HUMAN	1	1	62.4C	1.04554e+06	996626	1.00535e+06	1.08103e+06	963405	1	1.1	0.94	1.3	0.78						FALSE	FALSE
IPI00749440.1	A6NLS3_HUMAN	1	1	63.9C	634008	888973	932585	943891	1.02638e+06	1	1.34	1.57	1.25	1.02						FALSE	FALSE
IPI00884011.1	A8MTT3_HUMAN	2	2	42.1C	6.32546e+06	6.27396e+06	7.10601e+06	8.06999e+06	9.09308e+06	1	1.14	0.98	1.1	1.21	A8MTT3_HUMAN	0.639603	0.511002	0.530634	stability	FALSE	FALSE
IPI00884011.1	A8MTT3_HUMAN	2	2	44.1C	1.08963e+07	5.75945e+06	6.33492e+06	7.69026e+06	7.70629e+06	1	0.92	1.08	1.07	1.04	A8MTT3_HUMAN	0.639603	0.511002	0.530634	stability	FALSE	FALSE
IPI00884011.1	A8MTT3_HUMAN	2	2	46.2C	7.47652e+06	7.40021e+06	6.11976e+06	6.77191e+06	7.71124e+06	1	1	1.01	1.1	1.08	A8MTT3_HUMAN	0.639603	0.511002	0.530634	stability	FALSE	FALSE
IPI00884011.1	A8MTT3_HUMAN	2	2	48.1C	7.43265e+06	6.12645e+06	7.33007e+06	6.67413e+06	6.18865e+06	1	1.04	0.9	0.93	0.84	A8MTT3_HUMAN	0.639603	0.511002	0.530634	stability	FALSE	FALSE
IPI00884011.1	A8MTT3_HUMAN	2	4	50.4C	8.81767e+06	6.41638e+06	8.27225e+06	6.40927e+06	8.69887e+06	1	0.95	0.9	1.01	0.95	A8MTT3_HUMAN	0.639603	0.511002	0.530634	stability	FALSE	FALSE
IPI00884011.1	A8MTT3_HUMAN	2	4	51.9C	8.39504e+06	5.68866e+06	7.39879e+06	8.84368e+06	6.70943e+06	1	1.31	1.16	1.2	1.01	A8MTT3_HUMAN	0.639603	0.511002	0.530634	stability	FALSE	FALSE
IPI00884011.1	A8MTT3_HUMAN	2	4	54C	6.32414e+06	5.23163e+06	4.21606e+06	7.24523e+06	7.41063e+06	1	0.83	1.03	1	0.91	A8MTT3_HUMAN	0.639603	0.511002	0.530634	stability	FALSE	FALSE
IPI00884011.1	A8MTT3_HUMAN	2	4	56.1C	5.50411e+06	3.38251e+06	3.67732e+06	6.06176e+06	6.0078e+06	1	1.19	1.09	1.14	0.97	A8MTT3_HUMAN	0.639603	0.511002	0.530634	stability	FALSE	FALSE
IPI00884011.1	A8MTT3_HUMAN	3	6	58.2C	1.10102e+07	1.27996e+07	1.2715e+07	8.82495e+06	1.33132e+07	1	0.91	1	1.03	0.92	A8MTT3_HUMAN	0.639603	0.511002	0.530634	stability	FALSE	FALSE
IPI00884011.1	A8MTT3_HUMAN	3	6	60.1C	9.38672e+06	1.13688e+07	9.79034e+06	1.21869e+07	1.12506e+07	1	1.2	1.23	1.08	1.02	A8MTT3_HUMAN	0.639603	0.511002	0.530634	stability	FALSE	FALSE
IPI00884011.1	A8MTT3_HUMAN	3	3	62.4C	9.08425e+06	7.15681e+06	8.92e+06	8.43763e+06	9.77067e+06	1	0.91	0.96	1.17	0.91	A8MTT3_HUMAN	0.639603	0.511002	0.530634	stability	FALSE	FALSE
IPI00884011.1	A8MTT3_HUMAN	3	3	63.9C	6.95452e+06	6.90782e+06	6.06319e+06	7.71246e+06	9.77816e+06	1	0.95	0.93	0.93	0.89	A8MTT3_HUMAN	0.639603	0.511002	0.530634	stability	FALSE	FALSE
IPI00176593.4	A8MUT7_HUMAN	1	1	46.2C	651230	458851	346472	513478	348385	1	0.71	0.65	0.96	0.56						FALSE	FALSE
IPI00176593.4	A8MUT7_HUMAN	1	1	48.1C	522032	92243.9	400385	465233	290470	1	0.22	0.7	0.92	0.56						FALSE	FALSE
IPI00883655.1	A9CQZ4_HUMAN	3	3	42.1C	4.39066e+06	3.70474e+06	4.91641e+06	4.73333e+06	4.25248e+06	1	0.97	0.98	0.93	0.82	A9CQZ4_HUMAN	0.39743	0.184333	1.87019	expression/solubility	FALSE	FALSE
IPI00883655.1	A9CQZ4_HUMAN	3	3	44.1C	6.33406e+06	4.24668e+06	3.17439e+06	4.09585e+06	4.24895e+06	1	1.17	0.93	0.98	0.99	A9CQZ4_HUMAN	0.39743	0.184333	1.87019	expression/solubility	FALSE	FALSE
IPI00883655.1	A9CQZ4_HUMAN	4	4	46.2C	9.79773e+06	9.97157e+06	7.95865e+06	7.08526e+06	7.91859e+06	1	1.03	1	0.88	0.85	A9CQZ4_HUMAN	0.39743	0.184333	1.87019	expression/solubility	FALSE	FALSE
IPI00883655.1	A9CQZ4_HUMAN	4	4	48.1C	9.01736e+06	6.98706e+06	9.72323e+06	8.72427e+06	8.29544e+06	1	0.98	0.99	1	0.93	A9CQZ4_HUMAN	0.39743	0.184333	1.87019	expression/solubility	FALSE	FALSE
IPI00883655.1	A9CQZ4_HUMAN	3	4	50.4C	8.23884e+06	6.56616e+06	8.47223e+06	5.08663e+06	7.17593e+06	1	1.04	0.98	0.86	0.84	A9CQZ4_HUMAN	0.39743	0.184333	1.87019	expression/solubility	FALSE	FALSE
IPI00883655.1	A9CQZ4_HUMAN	3	4	51.9C	8.95586e+06	4.96958e+06	7.14982e+06	7.84837e+06	7.58909e+06	1	1.07	1.05	1	1.07	A9CQZ4_HUMAN	0.39743	0.184333	1.87019	expression/solubility	FALSE	FALSE
IPI00883655.1	A9CQZ4_HUMAN	4	5	54C	1.3046e+07	1.11419e+07	6.30047e+06	1.26265e+07	1.43594e+07	1	0.85	0.75	0.84	0.86	A9CQZ4_HUMAN	0.39743	0.184333	1.87019	expression/solubility	FALSE	FALSE
IPI00883655.1	A9CQZ4_HUMAN	4	5	56.1C	1.09909e+07	5.89343e+06	5.94714e+06	1.03115e+07	1.30505e+07	1	1.04	0.89	0.97	1.06	A9CQZ4_HUMAN	0.39743	0.184333	1.87019	expression/solubility	FALSE	FALSE
IPI00883655.1	A9CQZ4_HUMAN	1	2	58.2C	1.47835e+06	1.73371e+06	1.55457e+06	1.15174e+06	2.28452e+06	1	0.92	0.91	1	1.18	A9CQZ4_HUMAN	0.39743	0.184333	1.87019	expression/solubility	FALSE	FALSE
IPI00883655.1	A9CQZ4_HUMAN	1	2	60.1C	1.03115e+06	972523	881197	1.14489e+06	1.11282e+06	1	0.93	1.01	0.92	0.92	A9CQZ4_HUMAN	0.39743	0.184333	1.87019	expression/solubility	FALSE	FALSE
IPI00024143.4	AAAS	7	10	42.1C	1.76703e+07	1.4698e+07	2.04491e+07	1.89768e+07	1.93664e+07	1	0.96	1.01	0.92	0.92	AAAS	0.190949	0.144966	0.487466	expression/solubility	FALSE	FALSE
IPI00024143.4	AAAS	7	10	44.1C	2.4841e+07	1.44709e+07	1.40143e+07	1.74422e+07	1.79247e+07	1	1.01	1.05	1.07	1.07	AAAS	0.190949	0.144966	0.487466	expression/solubility	FALSE	FALSE
IPI00024143.4	AAAS	5	9	46.2C	1.65276e+07	1.69776e+07	1.28253e+07	1.41447e+07	1.58759e+07	1	1.04	0.95	1.04	1.01	AAAS	0.190949	0.144966	0.487466	expression/solubility	FALSE	FALSE
IPI00024143.4	AAAS	5	9	48.1C	1.41487e+07	1.25861e+07	1.51937e+07	1.46234e+07	1.49829e+07	1	1.12	0.98	1.07	1.07	AAAS	0.190949	0.144966	0.487466	expression/solubility	FALSE	FALSE
IPI00024143.4	AAAS	5	8	50.4C	1.48191e+07	1.17817e+07	1.55601e+07	1.01932e+07	1.52715e+07	1	1.04	1	0.96	1	AAAS	0.190949	0.144966	0.487466	expression/solubility	FALSE	FALSE
IPI00024143.4	AAAS	5	8	51.9C	1.62726e+07	9.02707e+06	1.21832e+07	1.46631e+07	1.27558e+07	1	1.07	0.99	1.02	0.99	AAAS	0.190949	0.144966	0.487466	expression/solubility	FALSE	FALSE
IPI00024143.4	AAAS	2	2	54C	4.60331e+06	5.35925e+06	3.3431e+06	5.45425e+06	6.28155e+06	1	1.16	1.12	1.03	1.06	AAAS	0.190949	0.144966	0.487466	expression/solubility	FALSE	FALSE
IPI00024143.4	AAAS	2	2	56.1C	2.14474e+06	1.15441e+06	1.08197e+06	1.88098e+06	2.5125e+06	1	1.05	0.83	0.91	1.04	AAAS	0.190949	0.144966	0.487466	expression/solubility	FALSE	FALSE
IPI00217272.7	AACS	4	7	42.1C	2.49646e+07	2.01425e+07	3.05193e+07	3.26994e+07	3.21045e+07	1	0.93	1.07	1.12	1.09						FALSE	FALSE
IPI00217272.7	AACS	4	7	44.1C	1.20327e+07	7.89021e+06	6.5038e+06	6.83171e+06	7.13423e+06	1	1.14	1	0.86	0.88						FALSE	FALSE
IPI00002230.4	AADACL1	1	2	42.1C	3.71372e+06	3.59584e+06	4.60434e+06	4.07135e+06	5.0477e+06	1	1.11	1.08	0.94	1.15	AADACL1	0.42246	0.365972	0.296389	expression/solubility	FALSE	FALSE
IPI00002230.4	AADACL1	1	2	44.1C	5.98281e+06	2.98267e+06	3.1584e+06	4.20499e+06	4.57668e+06	1	0.87	0.98	1.07	1.13	AADACL1	0.42246	0.365972	0.296389	expression/solubility	FALSE	FALSE
IPI00002230.4	AADACL1	6	11	46.2C	2.23066e+07	2.38919e+07	1.95102e+07	2.17537e+07	2.43408e+07	1	1.08	1.07	1.18	1.15	AADACL1	0.42246	0.365972	0.296389	expression/solubility	FALSE	FALSE
IPI00002230.4	AADACL1	6	11	48.1C	2.23924e+07	1.72462e+07	2.17033e+07	2.25893e+07	2.10712e+07	1	0.97	0.89	1.04	0.95	AADACL1	0.42246	0.365972	0.296389	expression/solubility	FALSE	FALSE
IPI00002230.4	AADACL1	6	7	50.4C	1.51269e+07	1.25082e+07	1.56592e+07	1.09939e+07	1.67347e+07	1	1.08	0.99	1.01	1.07	AADACL1	0.42246	0.365972	0.296389	expression/solubility	FALSE	FALSE
IPI00002230.4	AADACL1	6	7	51.9C	1.55404e+07	8.95157e+06	1.30268e+07	1.48366e+07	1.31607e+07	1	1.11	1.11	1.08	1.07	AADACL1	0.42246	0.365972	0.296389	expression/solubility	FALSE	FALSE
IPI00002230.4	AADACL1	6	9	54C	1.04442e+07	1.23267e+07	7.39764e+06	1.26876e+07	1.51943e+07	1	1.18	1.1	1.06	1.13	AADACL1	0.42246	0.365972	0.296389	expression/solubility	FALSE	FALSE
IPI00002230.4	AADACL1	6	9	56.1C	1.26283e+07	6.31554e+06	7.48172e+06	1.21607e+07	1.35275e+07	1	0.97	0.97	1	0.95	AADACL1	0.42246	0.365972	0.296389	expression/solubility	FALSE	FALSE
IPI00002230.4	AADACL1	5	8	58.2C	8.03865e+06	9.76849e+06	9.52233e+06	5.2332e+06	9.45926e+06	1	0.96	1.02	0.84	0.9	AADACL1	0.42246	0.365972	0.296389	expression/solubility	FALSE	FALSE
IPI00002230.4	AADACL1	5	8	60.1C	7.64274e+06	7.68051e+06	5.98729e+06	8.59363e+06	8.19222e+06	1	0.99	0.93	0.93	0.91	AADACL1	0.42246	0.365972	0.296389	expression/solubility	FALSE	FALSE
IPI00002230.4	AADACL1	4	4	62.4C	6.39335e+06	5.03736e+06	6.93094e+06	4.36e+06	8.50549e+06	1	0.91	1.06	0.86	1.12	AADACL1	0.42246	0.365972	0.296389	expression/solubility	FALSE	FALSE
IPI00002230.4	AADACL1	4	4	63.9C	2.39622e+06	2.13859e+06	2.15559e+06	2.87033e+06	4.52403e+06	1	0.85	0.96	1.01	1.2	AADACL1	0.42246	0.365972	0.296389	expression/solubility	FALSE	FALSE
IPI00916402.1	AAK1	15	26	42.1C	4.9631e+07	4.29612e+07	5.72795e+07	5.79785e+07	5.8124e+07	1	1	1.01	1	0.99	AAK1	0.476515	0.449293	0.118817	stability	FALSE	FALSE
IPI00916402.1	AAK1	15	26	44.1C	7.1696e+07	4.17694e+07	3.84008e+07	4.69931e+07	4.82818e+07	1	1.01	0.99	1	0.99	AAK1	0.476515	0.449293	0.118817	stability	FALSE	FALSE
IPI00916402.1	AAK1	13	19	46.2C	5.3891e+07	5.61396e+07	4.59161e+07	4.4309e+07	5.01539e+07	1	1.05	1.05	1	0.98	AAK1	0.476515	0.449293	0.118817	stability	FALSE	FALSE
IPI00916402.1	AAK1	13	19	48.1C	3.14067e+07	2.52847e+07	3.95674e+07	3.00357e+07	3.14846e+07	1	1.01	1.16	0.99	1.01	AAK1	0.476515	0.449293	0.118817	stability	FALSE	FALSE
IPI00916402.1	AAK1	3	3	50.4C	8.22754e+06	5.72257e+06	8.98101e+06	5.65882e+06	9.66639e+06	1	0.91	1.04	0.96	1.14	AAK1	0.476515	0.449293	0.118817	stability	FALSE	FALSE
IPI00916402.1	AAK1	3	3	51.9C	6.56635e+06	3.4804e+06	4.60922e+06	5.74944e+06	6.29421e+06	1	1.02	0.93	0.99	1.21	AAK1	0.476515	0.449293	0.118817	stability	FALSE	FALSE
IPI00916402.1	AAK1	2	2	58.2C	1.56909e+06	2.33237e+06	1.78997e+06	1.54609e+06	2.12e+06	1	1.17	0.98	1.26	1.03	AAK1	0.476515	0.449293	0.118817	stability	FALSE	FALSE
IPI00916402.1	AAK1	2	2	60.1C	2.06647e+06	2.08166e+06	1.33281e+06	2.45213e+06	2.47124e+06	1	0.99	0.76	0.99	1.02	AAK1	0.476515	0.449293	0.118817	stability	FALSE	FALSE
IPI00916402.1	AAK1	2	2	62.4C	2.33786e+06	2.36052e+06	2.40288e+06	1.9111e+06	2.91818e+06	1	1.17	1	1.03	1.05	AAK1	0.476515	0.449293	0.118817	stability	FALSE	FALSE
IPI00916402.1	AAK1	2	2	63.9C	1.72128e+06	1.71074e+06	1.38303e+06	2.00135e+06	2.64416e+06	1	0.95	0.86	0.98	0.97	AAK1	0.476515	0.449293	0.118817	stability	FALSE	FALSE
IPI00014481.4	AAMP	3	4	42.1C	1.03742e+07	8.91581e+06	1.18038e+07	1.16334e+07	1.27276e+07	1	0.99	0.99	0.96	1.04	AAMP	0.211546	0.191763	0.17976	stability	FALSE	FALSE
IPI00014481.4	AAMP	3	4	44.1C	1.39648e+07	8.85035e+06	8.531e+06	9.43766e+06	1.00256e+07	1	1.1	1.13	1.03	1.06	AAMP	0.211546	0.191763	0.17976	stability	FALSE	FALSE
IPI00014481.4	AAMP	4	6	46.2C	1.47239e+07	1.58961e+07	1.20566e+07	1.261e+07	1.40083e+07	1	1.09	1.01	1.04	1	AAMP	0.211546	0.191763	0.17976	stability	FALSE	FALSE
IPI00014481.4	AAMP	4	6	48.1C	1.22853e+07	9.20511e+06	1.21753e+07	1.21825e+07	1.2469e+07	1	0.94	0.91	1.02	1.02	AAMP	0.211546	0.191763	0.17976	stability	FALSE	FALSE
IPI00014481.4	AAMP	5	8	50.4C	1.72088e+07	1.31955e+07	1.70542e+07	1.3006e+07	1.84611e+07	1	1	0.95	1.05	1.04	AAMP	0.211546	0.191763	0.17976	stability	FALSE	FALSE
IPI00014481.4	AAMP	5	8	51.9C	1.77323e+07	8.33774e+06	1.16569e+07	1.44253e+07	1.35219e+07	1	0.91	0.87	0.92	0.96	AAMP	0.211546	0.191763	0.17976	stability	FALSE	FALSE
IPI00014481.4	AAMP	4	6	54C	9.99151e+06	1.00315e+07	7.03069e+06	1.12872e+07	1.22317e+07	1	1	1.09	0.98	0.95	AAMP	0.211546	0.191763	0.17976	stability	FALSE	FALSE
IPI00014481.4	AAMP	4	6	56.1C	1.00734e+07	5.55608e+06	6.84915e+06	1.0232e+07	1.18365e+07	1	1.07	1.11	1.05	1.04	AAMP	0.211546	0.191763	0.17976	stability	FALSE	FALSE
IPI00014481.4	AAMP	3	4	58.2C	4.31066e+06	5.39827e+06	4.9081e+06	2.96509e+06	5.32971e+06	1	0.98	0.98	0.88	0.95	AAMP	0.211546	0.191763	0.17976	stability	FALSE	FALSE
IPI00014481.4	AAMP	3	4	60.1C	3.88946e+06	4.45004e+06	3.26295e+06	4.32835e+06	5.09303e+06	1	1.13	0.99	0.93	1.12	AAMP	0.211546	0.191763	0.17976	stability	FALSE	FALSE
IPI00910701.1	AARS	48	168	42.1C	5.88554e+08	5.06084e+08	6.60112e+08	6.7278e+08	7.06484e+08	1	0.99	0.98	0.98	1.01	AARS	0.388636	0.33653	0.315611	stability	FALSE	FALSE
IPI00910701.1	AARS	48	168	44.1C	9.01634e+08	4.91508e+08	4.71205e+08	5.60386e+08	5.92087e+08	1	0.95	0.97	0.95	0.97	AARS	0.388636	0.33653	0.315611	stability	FALSE	FALSE
IPI00910701.1	AARS	39	128	46.2C	8.00009e+08	8.04902e+08	6.32363e+08	6.6469e+08	8.24179e+08	1	1.02	0.97	1.01	1.08	AARS	0.388636	0.33653	0.315611	stability	FALSE	FALSE
IPI00910701.1	AARS	39	128	48.1C	3.65267e+08	2.89253e+08	4.7275e+08	3.59224e+08	3.83277e+08	1	1	1.19	1.01	1.06	AARS	0.388636	0.33653	0.315611	stability	FALSE	FALSE
IPI00910701.1	AARS	28	56	50.4C	2.33915e+08	1.64308e+08	2.67403e+08	1.60067e+08	2.4232e+08	1	0.92	1.09	0.95	1	AARS	0.388636	0.33653	0.315611	stability	FALSE	FALSE
IPI00910701.1	AARS	28	56	51.9C	2.09363e+08	9.4083e+07	1.53035e+08	1.91604e+08	1.35375e+08	1	0.87	0.97	1.04	0.82	AARS	0.388636	0.33653	0.315611	stability	FALSE	FALSE
IPI00910701.1	AARS	24	31	54C	8.5795e+07	8.42237e+07	4.83455e+07	8.87653e+07	1.07846e+08	1	0.98	0.87	0.9	0.98	AARS	0.388636	0.33653	0.315611	stability	FALSE	FALSE
IPI00910701.1	AARS	24	31	56.1C	5.32284e+07	2.70699e+07	2.6063e+07	5.19559e+07	6.1852e+07	1	0.99	0.8	1.01	1.03	AARS	0.388636	0.33653	0.315611	stability	FALSE	FALSE
IPI00910701.1	AARS	11	12	58.2C	1.5857e+07	2.14036e+07	1.83806e+07	1.15359e+07	2.28011e+07	1	1.06	1	0.93	1.1	AARS	0.388636	0.33653	0.315611	stability	FALSE	FALSE
IPI00910701.1	AARS	11	12	60.1C	1.10796e+07	1.11751e+07	1.02639e+07	1.5123e+07	1.4068e+07	1	1	1.1	1.13	1.08	AARS	0.388636	0.33653	0.315611	stability	FALSE	FALSE
IPI00910701.1	AARS	4	4	62.4C	5.18935e+06	4.84547e+06	5.09304e+06	3.9726e+06	6.00039e+06	1	1.08	0.96	0.97	0.97	AARS	0.388636	0.33653	0.315611	stability	FALSE	FALSE
IPI00910701.1	AARS	4	4	63.9C	2.90623e+06	3.03722e+06	2.77019e+06	3.65103e+06	4.88828e+06	1	1	1.01	1.05	1.06	AARS	0.388636	0.33653	0.315611	stability	FALSE	FALSE
IPI00394788.4	AARS2	14	15	42.1C	5.61541e+07	4.65616e+07	6.59915e+07	7.22346e+07	7.06141e+07	1	0.95	1.03	1.1	1.06	AARS2	0.192218	0.110812	0.706646	stability	FALSE	FALSE
IPI00394788.4	AARS2	14	15	44.1C	5.05622e+07	2.99403e+07	2.81631e+07	3.09312e+07	3.61304e+07	1	1.03	1.03	0.93	1.06	AARS2	0.192218	0.110812	0.706646	stability	FALSE	FALSE
IPI00394788.4	AARS2	2	2	46.2C	7.69171e+06	8.02959e+06	6.00603e+06	5.62066e+06	6.74378e+06	1	1.06	0.96	0.89	0.92	AARS2	0.192218	0.110812	0.706646	stability	FALSE	FALSE
IPI00394788.4	AARS2	2	2	48.1C	2.75346e+06	2.07902e+06	3.22371e+06	2.11892e+06	2.62874e+06	1	0.95	1.07	0.79	0.96	AARS2	0.192218	0.110812	0.706646	stability	FALSE	FALSE
IPI00748490.1	AARSD1	9	12	42.1C	3.74955e+07	3.35474e+07	4.00606e+07	4.53269e+07	4.73306e+07	1	1.03	0.93	1.04	1.07	AARSD1	0.18253	0.172307	0.0858589	stability	FALSE	FALSE
IPI00748490.1	AARSD1	9	12	44.1C	5.79439e+07	3.08236e+07	3.15538e+07	3.65467e+07	3.8058e+07	1	0.92	1.01	0.96	0.97	AARSD1	0.18253	0.172307	0.0858589	stability	FALSE	FALSE
IPI00748490.1	AARSD1	8	9	46.2C	4.52775e+07	4.38616e+07	3.379e+07	3.89818e+07	4.60733e+07	1	0.98	0.92	1.04	1.07	AARSD1	0.18253	0.172307	0.0858589	stability	FALSE	FALSE
IPI00748490.1	AARSD1	8	9	48.1C	2.8348e+07	2.49129e+07	3.25139e+07	2.94091e+07	3.05559e+07	1	1.11	1.05	1.07	1.09	AARSD1	0.18253	0.172307	0.0858589	stability	FALSE	FALSE
IPI00748490.1	AARSD1	5	6	50.4C	2.50793e+07	1.81513e+07	2.52207e+07	1.77255e+07	2.84856e+07	1	0.94	0.96	0.98	1.1	AARSD1	0.18253	0.172307	0.0858589	stability	FALSE	FALSE
IPI00748490.1	AARSD1	5	6	51.9C	2.81201e+07	1.43846e+07	1.72523e+07	2.07843e+07	2.05614e+07	1	0.99	0.81	0.84	0.92	AARSD1	0.18253	0.172307	0.0858589	stability	FALSE	FALSE
IPI00419992.5	AASDH	1	1	42.1C	1.74055e+06	1.73421e+06	1.82836e+06	1.87127e+06	2.04601e+06	1	1.15	0.92	0.92	0.99						FALSE	FALSE
IPI00419992.5	AASDH	1	1	44.1C	2.48773e+06	1.69998e+06	1.88559e+06	1.76418e+06	2.02656e+06	1	1.19	1.4	1.08	1.2						FALSE	FALSE
IPI00419992.5	AASDH	1	1	46.2C	2.99061e+06	2.28702e+06	1.86757e+06	2.27242e+06	2.48648e+06	1	0.77	0.77	0.92	0.87						FALSE	FALSE
IPI00419992.5	AASDH	1	1	48.1C	2.331e+06	1.70323e+06	2.37926e+06	2.04354e+06	1.94806e+06	1	0.92	0.94	0.9	0.84						FALSE	FALSE
IPI00250297.3	AASDHPPT	8	15	42.1C	5.35114e+07	4.84966e+07	5.43201e+07	5.94649e+07	6.98269e+07	1	1.04	0.89	0.95	1.1	AASDHPPT	0.333922	0.199607	1.10499	expression/solubility	FALSE	FALSE
IPI00250297.3	AASDHPPT	8	15	44.1C	8.19233e+07	4.36539e+07	4.73571e+07	5.65031e+07	5.82355e+07	1	0.93	1.07	1.05	1.05	AASDHPPT	0.333922	0.199607	1.10499	expression/solubility	FALSE	FALSE
IPI00250297.3	AASDHPPT	7	14	46.2C	5.22088e+07	5.12144e+07	4.30365e+07	4.81741e+07	5.89189e+07	1	0.99	1.01	1.12	1.19	AASDHPPT	0.333922	0.199607	1.10499	expression/solubility	FALSE	FALSE
IPI00250297.3	AASDHPPT	7	14	48.1C	4.81008e+07	4.11806e+07	4.86556e+07	4.93301e+07	5.18513e+07	1	1.08	0.93	1.06	1.09	AASDHPPT	0.333922	0.199607	1.10499	expression/solubility	FALSE	FALSE
IPI00250297.3	AASDHPPT	7	12	50.4C	4.29336e+07	3.4579e+07	4.29778e+07	3.20283e+07	4.88259e+07	1	1.05	0.96	1.04	1.1	AASDHPPT	0.333922	0.199607	1.10499	expression/solubility	FALSE	FALSE
IPI00250297.3	AASDHPPT	7	12	51.9C	4.18931e+07	2.14798e+07	3.17662e+07	3.8475e+07	3.78125e+07	1	0.99	1	1.04	1.14	AASDHPPT	0.333922	0.199607	1.10499	expression/solubility	FALSE	FALSE
IPI00250297.3	AASDHPPT	3	7	54C	1.16128e+07	1.33833e+07	7.50758e+06	1.60652e+07	1.67598e+07	1	1.15	1	1.21	1.12	AASDHPPT	0.333922	0.199607	1.10499	expression/solubility	FALSE	FALSE
IPI00250297.3	AASDHPPT	3	7	56.1C	5.42905e+06	2.85362e+06	2.8263e+06	5.19451e+06	6.16783e+06	1	1.02	0.85	0.99	1.01	AASDHPPT	0.333922	0.199607	1.10499	expression/solubility	FALSE	FALSE
IPI00009532.4	ABAT	1	2	42.1C	1.25227e+06	1.5214e+06	1.67812e+06	1.95439e+06	1.91203e+06	1	1.4	1.17	1.34	1.29						FALSE	FALSE
IPI00009532.4	ABAT	1	2	44.1C	2.3443e+06	1.36841e+06	1.41698e+06	1.61538e+06	1.57485e+06	1	1.01	1.12	1.05	0.99						FALSE	FALSE
IPI00009532.4	ABAT	1	1	46.2C	1.50353e+06	1.07898e+06	901779	1.24383e+06	1.22171e+06	1	0.73	0.74	1	0.85						FALSE	FALSE
IPI00009532.4	ABAT	1	1	48.1C	1.46992e+06	1.01283e+06	1.4098e+06	1.33246e+06	1.19901e+06	1	0.87	0.88	0.93	0.82						FALSE	FALSE
IPI00009532.4	ABAT	1	1	50.4C	1.32405e+06	943645	1.45965e+06	1.16977e+06	1.45533e+06	1	0.93	1.05	1.23	1.06						FALSE	FALSE
IPI00009532.4	ABAT	1	1	51.9C	1.34635e+06	819429	1.10324e+06	1.54558e+06	1.14613e+06	1	1.18	1.08	1.3	1.07						FALSE	FALSE
IPI00009532.4	ABAT	2	2	54C	4.72223e+06	5.32361e+06	3.30955e+06	5.65576e+06	6.42681e+06	1	1.13	1.08	1.04	1.06						FALSE	FALSE
IPI00009532.4	ABAT	2	2	56.1C	4.5421e+06	2.32831e+06	2.79542e+06	4.40075e+06	5.15873e+06	1	1	1.01	1	1.01						FALSE	FALSE
IPI00009532.4	ABAT	1	2	58.2C	1.64983e+06	2.35268e+06	2.05307e+06	1.40468e+06	2.81008e+06	1	1.12	1.07	1.09	1.3						FALSE	FALSE
IPI00009532.4	ABAT	1	2	60.1C	1.44241e+06	1.59589e+06	1.30962e+06	2.24507e+06	1.98439e+06	1	1.09	1.07	1.29	1.17						FALSE	FALSE
IPI00414303.1	ABCA2	5	5	42.1C	7.7434e+06	6.66262e+06	1.02438e+07	1.0698e+07	9.10224e+06	1	0.99	1.16	1.19	0.99						FALSE	FALSE
IPI00414303.1	ABCA2	5	5	44.1C	9.4033e+06	5.85501e+06	4.88288e+06	5.56567e+06	5.98701e+06	1	1.08	0.96	0.9	0.94						FALSE	FALSE
IPI00015826.2	ABCB10	13	15	42.1C	4.7274e+07	4.37272e+07	5.13537e+07	5.55184e+07	5.69501e+07	1	1.06	0.95	1.01	1.02	ABCB10	0.274054	0.273883	0.00107872	stability	FALSE	FALSE
IPI00015826.2	ABCB10	13	15	44.1C	7.44892e+07	4.24551e+07	4.0655e+07	5.07366e+07	4.95242e+07	1	0.99	1.01	1.04	0.98	ABCB10	0.274054	0.273883	0.00107872	stability	FALSE	FALSE
IPI00015826.2	ABCB10	12	16	46.2C	5.2045e+07	5.26003e+07	4.29479e+07	4.34381e+07	5.27963e+07	1	1.02	1.01	1.01	1.07	ABCB10	0.274054	0.273883	0.00107872	stability	FALSE	FALSE
IPI00015826.2	ABCB10	12	16	48.1C	4.72325e+07	3.75441e+07	4.88726e+07	4.54013e+07	4.75031e+07	1	1	0.95	0.99	1.02	ABCB10	0.274054	0.273883	0.00107872	stability	FALSE	FALSE
IPI00015826.2	ABCB10	13	14	50.4C	4.9709e+07	3.83672e+07	5.16464e+07	3.54162e+07	5.27968e+07	1	1.01	0.99	0.99	1.03	ABCB10	0.274054	0.273883	0.00107872	stability	FALSE	FALSE
IPI00015826.2	ABCB10	13	14	51.9C	4.29715e+07	2.34971e+07	3.36092e+07	3.81088e+07	3.54729e+07	1	1.06	1.03	1.01	1.04	ABCB10	0.274054	0.273883	0.00107872	stability	FALSE	FALSE
IPI00015826.2	ABCB10	2	2	54C	1.51032e+06	1.85855e+06	1.0435e+06	1.81446e+06	2.10917e+06	1	1.23	1.07	1.05	1.09	ABCB10	0.274054	0.273883	0.00107872	stability	FALSE	FALSE
IPI00015826.2	ABCB10	2	2	56.1C	907828	660318	615442	851387	1.04883e+06	1	1.41	1.11	0.97	1.03	ABCB10	0.274054	0.273883	0.00107872	stability	FALSE	FALSE
IPI00556553.1	ABCB7	14	21	42.1C	6.65533e+07	6.03384e+07	7.0461e+07	7.71018e+07	8.39657e+07	1	1.04	0.92	0.99	1.06	ABCB7	0.135448	0.081248	0.809324	expression/solubility	FALSE	FALSE
IPI00556553.1	ABCB7	14	21	44.1C	9.49088e+07	5.38102e+07	5.20157e+07	6.26208e+07	6.30717e+07	1	0.99	1.02	1	0.98	ABCB7	0.135448	0.081248	0.809324	expression/solubility	FALSE	FALSE
IPI00556553.1	ABCB7	11	18	46.2C	8.19138e+07	8.49304e+07	6.60759e+07	7.38031e+07	8.72365e+07	1	1.05	0.99	1.09	1.12	ABCB7	0.135448	0.081248	0.809324	expression/solubility	FALSE	FALSE
IPI00556553.1	ABCB7	11	18	48.1C	3.59323e+07	3.2145e+07	4.34636e+07	3.76046e+07	3.84297e+07	1	1.13	1.11	1.08	1.08	ABCB7	0.135448	0.081248	0.809324	expression/solubility	FALSE	FALSE
IPI00556553.1	ABCB7	5	6	50.4C	1.15413e+07	9.00539e+06	1.17173e+07	9.75208e+06	1.27137e+07	1	1.02	0.97	1.17	1.07	ABCB7	0.135448	0.081248	0.809324	expression/solubility	FALSE	FALSE
IPI00556553.1	ABCB7	5	6	51.9C	9.47038e+06	4.75599e+06	7.41094e+06	8.60956e+06	6.84863e+06	1	0.97	1.03	1.03	0.91	ABCB7	0.135448	0.081248	0.809324	expression/solubility	FALSE	FALSE
IPI00019022.2	ABCB8	1	1	42.1C	515548	686307	494999	495942	487789	1	1.53	0.84	0.83	0.8						FALSE	FALSE
IPI00019022.2	ABCB8	1	1	44.1C	756708	447759	342215	538418	597606	1	1.03	0.84	1.08	1.17						FALSE	FALSE
IPI00019022.2	ABCB8	1	1	46.2C	472679	578192	407150	514864	465077	1	1.24	1.06	1.32	1.03						FALSE	FALSE
IPI00019022.2	ABCB8	1	1	48.1C	604996	425327	503398	429550	626943	1	0.89	0.76	0.73	1.05						FALSE	FALSE
IPI00883925.1	ABCB9	3	5	42.1C	5.01113e+06	4.39839e+06	5.7486e+06	5.46198e+06	5.70816e+06	1	1.01	1	0.94	0.96						FALSE	FALSE
IPI00883925.1	ABCB9	3	5	44.1C	6.66718e+06	3.54554e+06	3.51201e+06	4.85443e+06	4.78545e+06	1	0.92	0.98	1.11	1.06						FALSE	FALSE
IPI00719178.1	ABCC1	10	11	42.1C	1.43527e+07	1.24926e+07	1.61176e+07	1.6345e+07	1.739e+07	1	1	0.98	0.98	1.02	ABCC1	0.0683053	0.0341126	0.854802	stability	FALSE	FALSE
IPI00719178.1	ABCC1	10	11	44.1C	2.29512e+07	1.26224e+07	1.21894e+07	1.51686e+07	1.50277e+07	1	0.96	0.98	1.01	0.97	ABCC1	0.0683053	0.0341126	0.854802	stability	FALSE	FALSE
IPI00719178.1	ABCC1	8	8	46.2C	1.57237e+07	1.58765e+07	1.19808e+07	1.23335e+07	1.42226e+07	1	1.02	0.94	0.95	0.95	ABCC1	0.0683053	0.0341126	0.854802	stability	FALSE	FALSE
IPI00719178.1	ABCC1	8	8	48.1C	1.40443e+07	1.12759e+07	1.35965e+07	1.28503e+07	1.32769e+07	1	1.01	0.89	0.94	0.95	ABCC1	0.0683053	0.0341126	0.854802	stability	FALSE	FALSE
IPI00719178.1	ABCC1	11	14	50.4C	2.41047e+07	1.87283e+07	2.37808e+07	1.62254e+07	2.43267e+07	1	1.01	0.94	0.94	0.98	ABCC1	0.0683053	0.0341126	0.854802	stability	FALSE	FALSE
IPI00719178.1	ABCC1	11	14	51.9C	2.08971e+07	1.19967e+07	1.7419e+07	1.98787e+07	1.67052e+07	1	1.11	1.1	1.08	1.01	ABCC1	0.0683053	0.0341126	0.854802	stability	FALSE	FALSE
IPI00006675.2	ABCC4	7	8	42.1C	2.27641e+07	1.98031e+07	2.64777e+07	2.54213e+07	2.72339e+07	1	1	1.02	0.96	1.01	ABCC4	0.310574	0.257247	0.380029	stability	FALSE	FALSE
IPI00006675.2	ABCC4	7	8	44.1C	3.66506e+07	2.11466e+07	1.80052e+07	2.45227e+07	2.41573e+07	1	1	0.91	1.02	0.97	ABCC4	0.310574	0.257247	0.380029	stability	FALSE	FALSE
IPI00006675.2	ABCC4	13	14	46.2C	4.3653e+07	4.25995e+07	3.43097e+07	3.29035e+07	3.88079e+07	1	0.99	0.97	0.91	0.93	ABCC4	0.310574	0.257247	0.380029	stability	FALSE	FALSE
IPI00006675.2	ABCC4	13	14	48.1C	3.97816e+07	3.13231e+07	3.88213e+07	3.65496e+07	3.78822e+07	1	0.99	0.89	0.95	0.96	ABCC4	0.310574	0.257247	0.380029	stability	FALSE	FALSE
IPI00006675.2	ABCC4	10	12	50.4C	2.46927e+07	1.93456e+07	2.44347e+07	1.56346e+07	2.5055e+07	1	1.02	0.95	0.88	0.98	ABCC4	0.310574	0.257247	0.380029	stability	FALSE	FALSE
IPI00006675.2	ABCC4	10	12	51.9C	2.68282e+07	1.47741e+07	2.02387e+07	2.35398e+07	2.03797e+07	1	1.06	1	1	0.96	ABCC4	0.310574	0.257247	0.380029	stability	FALSE	FALSE
IPI00006675.2	ABCC4	10	13	54C	1.55084e+07	1.72373e+07	1.11085e+07	1.926e+07	2.34859e+07	1	1.11	1.11	1.08	1.18	ABCC4	0.310574	0.257247	0.380029	stability	FALSE	FALSE
IPI00006675.2	ABCC4	10	13	56.1C	1.50181e+07	7.05116e+06	8.76696e+06	1.45025e+07	1.66117e+07	1	0.91	0.96	1	0.98	ABCC4	0.310574	0.257247	0.380029	stability	FALSE	FALSE
IPI00006675.2	ABCC4	5	5	58.2C	5.76409e+06	9.06186e+06	7.58514e+06	4.28482e+06	8.38227e+06	1	1.24	1.13	0.95	1.11	ABCC4	0.310574	0.257247	0.380029	stability	FALSE	FALSE
IPI00006675.2	ABCC4	5	5	60.1C	1.99696e+06	2.0656e+06	1.92892e+06	3.00808e+06	2.31725e+06	1	1.02	1.14	1.25	0.99	ABCC4	0.310574	0.257247	0.380029	stability	FALSE	FALSE
IPI00291373.2	ABCD1	8	9	42.1C	1.59987e+07	1.38094e+07	2.06103e+07	2.11733e+07	1.90224e+07	1	0.99	1.12	1.14	1						FALSE	FALSE
IPI00291373.2	ABCD1	8	9	44.1C	1.10597e+07	6.46622e+06	5.75595e+06	6.75867e+06	7.31506e+06	1	1.02	0.96	0.93	0.98						FALSE	FALSE
IPI00908804.1	ABCD3	11	16	42.1C	6.0862e+07	5.49268e+07	7.25639e+07	7.16784e+07	6.41498e+07	1	1.04	1.04	1.01	0.89	ABCD3	0.198964	0.164898	0.296666	expression/solubility	FALSE	FALSE
IPI00908804.1	ABCD3	11	16	44.1C	8.66227e+07	5.54843e+07	5.20782e+07	6.11387e+07	6.08628e+07	1	1.11	1.11	1.07	1.04	ABCD3	0.198964	0.164898	0.296666	expression/solubility	FALSE	FALSE
[truncated: 55,394 more rows]
