# Supplementary material for: A computational method for detection of ligand-binding proteins from dose range thermal proteome profiles
Source: Nat Commun. 2020 Nov 13;11:5783. doi: 10.1038/s41467-020-19529-8 (PMC7666118; doi:10.1038/s41467-020-19529-8)
Supplement: Supplementary file 5 — Supplementary Dataset 2 [file 41467_2020_19529_MOESM5_ESM.xlsx]

## Sheet: Legend
Supplementary Data 2: PCI-34051 and BRD-3811 2D-TPP HL60 cell dataset and analysis results
column name	description
representative	IPI id
clustername	protein name
ms_experiment	MS run experiment id
qupm	quantified unique peptide matches
qusm	quantified unique spectra matches
temperature	temperature in degree celsius
sumionarea_protein	sum ion area of reporter ion for each protein, given for each TMT label
rel_fc_protein	relative fold change versus DMSO after median normalization, given for each TMT label
rssH0	residuals sum of squares of the null model
rssH1	residuals sum of squares of the alternative model
F_statistic	F statistic
detected_effect	column indicating whether a stability or rather a expression/solubility effect was observed
affected_by_carry_over	column indicating whether a protein was affected by carry-over
stabilized_hit_at_10percent_FDR	column indicating whether protein was found to be stabilized at 10% FDR
destabilized_hit_at_10percent_FDR	column indicating whether protein was found to be destabilized at 10% FDR

## Sheet: PCI34051
representative	clustername	ms_experiment	qupm	qusm	temperature	rel_fc_protein_126_129L_10uM	rel_fc_protein_127L_129H_2uM	rel_fc_protein_127H_130L_0.29uM	rel_fc_protein_128L_130H_0.04uM	rel_fc_protein_128H_131L_0uM	sumionarea_protein_126_129L_10uM	sumionarea_protein_127L_129H_2uM	sumionarea_protein_127H_130L_0.29uM	sumionarea_protein_128L_130H_0.04uM	sumionarea_protein_128H_131L_0uM	rssH0	rssH1	F_statistic	detected_effect	affected_by_carry_over	stabilized_hit_at_10percent_FDR	destabilized_hit_at_10percent_FDR
IPI00414852.3	15 KDA PROTEIN.	P0113884B	1	2	46.2C	0.935432	0.951816	0.931691	0.969261	1	8.08122e+06	8.57041e+06	5.71428e+06	8.5188e+06	8.51603e+06					FALSE	FALSE	FALSE
IPI00414852.3	15 KDA PROTEIN.	P0113884B	1	2	48.1C	0.969345	0.932555	1.05724	0.955646	1	7.43862e+06	8.32477e+06	6.97105e+06	5.75216e+06	8.05975e+06					FALSE	FALSE	FALSE
IPI00414852.3	15 KDA PROTEIN.	P0113904B	1	1	54C	0.834649	1.0924	0.966073	0.875811	1	2.15527e+07	3.49675e+07	1.72853e+07	2.22382e+07	2.72187e+07					FALSE	FALSE	FALSE
IPI00414852.3	15 KDA PROTEIN.	P0113904B	1	1	56.1C	1.1832	1.25533	1.13483	1.05526	1	1.91703e+07	2.36812e+07	1.33149e+07	1.49949e+07	1.42853e+07					FALSE	FALSE	FALSE
IPI00414852.3	15 KDA PROTEIN.	P0113914B	1	1	58.2C	1.05778	1.09272	1.12368	1.11846	1	3.66206e+07	3.0594e+07	1.975e+07	3.03736e+07	3.01301e+07					FALSE	FALSE	FALSE
IPI00414852.3	15 KDA PROTEIN.	P0113914B	1	1	60.1C	1.17885	1.34802	1.13478	1.17642	1	1.08812e+07	1.33627e+07	7.77303e+06	1.05209e+07	8.45349e+06					FALSE	FALSE	FALSE
IPI00878260.1	16 KDA PROTEIN.	P0113894B	1	1	50.4C	1.00578	0.936197	0.872521	0.992684	1	5.66895e+06	5.24949e+06	3.29611e+06	4.66509e+06	5.33945e+06					FALSE	FALSE	FALSE
IPI00878260.1	16 KDA PROTEIN.	P0113894B	1	1	51.9C	0.981813	0.981773	1.12671	0.981686	1	5.28519e+06	5.83748e+06	5.20067e+06	4.68763e+06	4.55503e+06					FALSE	FALSE	FALSE
IPI00878260.1	16 KDA PROTEIN.	P0113904B	1	2	54C	0.899093	0.937871	0.953227	0.945866	1	3.74504e+07	4.84263e+07	2.75117e+07	3.87412e+07	4.39056e+07					FALSE	FALSE	FALSE
IPI00878260.1	16 KDA PROTEIN.	P0113904B	1	2	56.1C	1.01218	0.989974	1.02136	1.01858	1	2.80038e+07	3.18899e+07	2.0463e+07	2.4715e+07	2.43934e+07					FALSE	FALSE	FALSE
IPI00878260.1	16 KDA PROTEIN.	P0113914B	1	2	58.2C	0.954127	0.972961	1.02382	0.929013	1	4.73168e+07	3.90212e+07	2.57765e+07	3.6139e+07	4.31598e+07					FALSE	FALSE	FALSE
IPI00878260.1	16 KDA PROTEIN.	P0113914B	1	2	60.1C	1.01935	0.901479	0.965661	1.01636	1	2.38501e+07	2.26518e+07	1.67669e+07	2.30402e+07	2.14282e+07					FALSE	FALSE	FALSE
IPI00903282.1	16 KDA PROTEIN.	P0113894B	1	1	50.4C	1.3811	1.34666	1.14885	1.33284	1	7.79166e+06	7.5581e+06	4.34405e+06	6.2695e+06	5.34444e+06					FALSE	FALSE	FALSE
IPI00903282.1	16 KDA PROTEIN.	P0113894B	1	1	51.9C	0.863041	0.881349	0.933997	0.818357	1	6.45374e+06	7.27966e+06	5.98882e+06	5.4284e+06	6.3276e+06					FALSE	FALSE	FALSE
IPI00644570.1	18 KDA PROTEIN.	P0113874B	1	3	42C	1.14597	0.962597	1.0498	1.12648	1	1.38106e+08	1.1922e+08	1.0147e+08	1.42515e+08	1.26698e+08					FALSE	FALSE	FALSE
IPI00644570.1	18 KDA PROTEIN.	P0113874B	1	3	44.1C	1.20142	1.02976	1.06271	1.12447	1	1.24529e+08	1.04124e+08	9.07401e+07	1.17372e+08	1.12649e+08					FALSE	FALSE	FALSE
IPI00644570.1	18 KDA PROTEIN.	P0113884B	1	2	46.2C	1.16339	0.962256	0.894044	0.961236	1	9.39486e+06	8.09917e+06	5.12566e+06	7.89713e+06	7.96046e+06					FALSE	FALSE	FALSE
IPI00644570.1	18 KDA PROTEIN.	P0113884B	1	2	48.1C	1.34772	1.36813	1.3713	1.20672	1	9.72914e+06	1.14891e+07	8.50579e+06	6.83284e+06	7.58196e+06					FALSE	FALSE	FALSE
IPI00644570.1	18 KDA PROTEIN.	P0113894B	1	2	50.4C	0.852259	0.806791	1.02602	0.977531	1	1.08153e+07	1.01854e+07	8.72669e+06	1.0343e+07	1.20217e+07					FALSE	FALSE	FALSE
IPI00644570.1	18 KDA PROTEIN.	P0113894B	1	2	51.9C	1.06681	1.06034	1.03138	0.96466	1	9.93378e+06	1.09058e+07	8.23498e+06	7.96803e+06	7.87928e+06					FALSE	FALSE	FALSE
IPI00644570.1	18 KDA PROTEIN.	P0113904B	1	1	54C	0.793489	0.638993	0.905912	0.817078	1	1.95142e+07	1.94802e+07	1.54371e+07	1.9759e+07	2.59226e+07					FALSE	FALSE	FALSE
IPI00644570.1	18 KDA PROTEIN.	P0113904B	1	1	56.1C	0.957372	1.23514	1.43304	0.94425	1	1.30038e+07	1.95334e+07	1.40956e+07	1.12483e+07	1.19758e+07					FALSE	FALSE	FALSE
IPI00877596.1	18 KDA PROTEIN.	P0113884B	2	2	46.2C	1.02126	1.2525	1.19288	1.11418	1	3.84775e+06	4.91848e+06	3.19075e+06	4.2707e+06	3.71401e+06					FALSE	FALSE	FALSE
IPI00877596.1	18 KDA PROTEIN.	P0113884B	2	2	48.1C	1.06298	1.06895	1.17639	0.897226	1	3.48558e+06	4.07748e+06	3.31444e+06	2.30766e+06	3.44396e+06					FALSE	FALSE	FALSE
IPI00480200.1	21 KDA PROTEIN.	P0113874B	1	1	42C	1.10094	1.06131	1.03945	0.995525	1	92847015	91984485	7.03071e+07	8.81364e+07	8.86615e+07	0.0539053	0.0459137	0.18822	stability	FALSE	FALSE	FALSE
IPI00480200.1	21 KDA PROTEIN.	P0113874B	1	1	44.1C	1.07507	1.02255	1.06375	1.03508	1	7.63376e+07	7.08306e+07	6.22225e+07	7.40144e+07	7.71706e+07	0.0539053	0.0459137	0.18822	stability	FALSE	FALSE	FALSE
IPI00480200.1	21 KDA PROTEIN.	P0113884B	1	1	46.2C	1.12466	1.31618	0.885888	1.09009	1	3.12724e+06	3.81452e+06	1.74882e+06	3.08372e+06	2.74103e+06	0.0539053	0.0459137	0.18822	stability	FALSE	FALSE	FALSE
IPI00480200.1	21 KDA PROTEIN.	P0113884B	1	1	48.1C	0.826297	0.918516	0.980001	1.04214	1	2.64787e+06	3.42398e+06	2.69834e+06	2.61942e+06	3.36564e+06	0.0539053	0.0459137	0.18822	stability	FALSE	FALSE	FALSE
IPI00480200.1	21 KDA PROTEIN.	P0113894B	9	19	50.4C	0.977955	1.05185	0.930276	1.00362	1	1.4368e+08	1.53738e+08	9.16044e+07	1.22941e+08	1.3918e+08	0.0539053	0.0459137	0.18822	stability	FALSE	FALSE	FALSE
IPI00480200.1	21 KDA PROTEIN.	P0113894B	9	19	51.9C	0.960827	1.01678	0.991695	1.00523	1	1.35027e+08	1.57828e+08	1.195e+08	1.25311e+08	1.18914e+08	0.0539053	0.0459137	0.18822	stability	FALSE	FALSE	FALSE
IPI00480200.1	21 KDA PROTEIN.	P0113904B	6	10	54C	1.75352	2.01751	1.59385	1.76759	1	4.13813e+08	5.90196e+08	2.60621e+08	4.10173e+08	2.48749e+08	0.0539053	0.0459137	0.18822	stability	FALSE	FALSE	FALSE
IPI00480200.1	21 KDA PROTEIN.	P0113904B	6	10	56.1C	0.980497	1.08642	0.939433	0.937346	1	3.62659e+08	4.67868e+08	2.51625e+08	3.04063e+08	3.26113e+08	0.0539053	0.0459137	0.18822	stability	FALSE	FALSE	FALSE
IPI00480200.1	21 KDA PROTEIN.	P0113914B	8	12	58.2C	1.03881	1.03798	0.983499	1.00198	1	8.97431e+08	7.25184e+08	4.31349e+08	6.78994e+08	7.51853e+08	0.0539053	0.0459137	0.18822	stability	FALSE	FALSE	FALSE
IPI00480200.1	21 KDA PROTEIN.	P0113914B	8	12	60.1C	0.927647	0.900992	0.909227	0.970751	1	2.37629e+08	2.47867e+08	1.72843e+08	2.40933e+08	2.34604e+08	0.0539053	0.0459137	0.18822	stability	FALSE	FALSE	FALSE
IPI00480200.1	21 KDA PROTEIN.	P0113924B	5	5	62.4C	1.04492	1.01863	0.981815	1.00065	1	4.16832e+08	3.05772e+08	2.46763e+08	3.02775e+08	2.7988e+08	0.0539053	0.0459137	0.18822	stability	FALSE	FALSE	FALSE
IPI00480200.1	21 KDA PROTEIN.	P0113924B	5	5	63.9C	1.0307	0.953568	0.992531	0.969334	1	1.61816e+08	1.60823e+08	1.14678e+08	1.40532e+08	1.61327e+08	0.0539053	0.0459137	0.18822	stability	FALSE	FALSE	FALSE
IPI00877829.1	27 KDA PROTEIN.	P0113874B	1	1	42C	1.06741	0.974915	1.00956	1.03511	1	1.01293e+07	9.5078e+06	7.68367e+06	1.03117e+07	9.97646e+06					FALSE	FALSE	FALSE
IPI00877829.1	27 KDA PROTEIN.	P0113874B	1	1	44.1C	1.13943	1.15869	1.03831	1.14664	1	7.50574e+06	7.44581e+06	5.63434e+06	7.60636e+06	7.15907e+06					FALSE	FALSE	FALSE
IPI00877829.1	27 KDA PROTEIN.	P0113884B	2	2	46.2C	1.06418	0.953238	1.15192	1.14652	1	6.08331e+06	5.6795e+06	4.67488e+06	6.66776e+06	5.63504e+06					FALSE	FALSE	FALSE
IPI00877829.1	27 KDA PROTEIN.	P0113884B	2	2	48.1C	1.17138	1.24956	1.25045	1.26929	1	5.57947e+06	6.92366e+06	5.11768e+06	4.74216e+06	5.00269e+06					FALSE	FALSE	FALSE
IPI00328587.4	42 KDA PROTEIN.	P0113874B	1	2	42C	0.996893	0.947366	1.00703	1.15011	1	1.59091e+08	1.55376e+08	1.28894e+08	1.9268e+08	1.67776e+08					FALSE	FALSE	FALSE
IPI00328587.4	42 KDA PROTEIN.	P0113874B	1	2	44.1C	0.968987	0.907579	0.920608	1.03441	1	1.50326e+08	1.37353e+08	1.17652e+08	1.61603e+08	1.68603e+08					FALSE	FALSE	FALSE
IPI00328587.4	42 KDA PROTEIN.	P0113884B	1	3	46.2C	0.900412	0.850704	0.970138	0.978733	1	4.92042e+07	4.84532e+07	3.76374e+07	5.44124e+07	53868262					FALSE	FALSE	FALSE
IPI00328587.4	42 KDA PROTEIN.	P0113884B	1	3	48.1C	1.14761	1.09777	1.06472	1.07065	1	5.46684e+07	6.08326e+07	4.35798e+07	4.00044e+07	5.00321e+07					FALSE	FALSE	FALSE
IPI00328587.4	42 KDA PROTEIN.	P0113894B	1	5	50.4C	0.786143	0.864974	1.03328	1.07403	1	4.09762e+07	4.48523e+07	3.60975e+07	4.66764e+07	4.93774e+07					FALSE	FALSE	FALSE
IPI00328587.4	42 KDA PROTEIN.	P0113894B	1	5	51.9C	0.85211	0.840375	0.866376	0.930714	1	4.89015e+07	5.327e+07	4.26332e+07	4.73796e+07	4.85608e+07					FALSE	FALSE	FALSE
IPI00328587.4	42 KDA PROTEIN.	P0113904B	2	8	54C	0.949508	0.882247	0.972702	0.965289	1	3.36378e+08	3.87442e+08	2.3877e+08	3.36262e+08	3.73421e+08					FALSE	FALSE	FALSE
IPI00328587.4	42 KDA PROTEIN.	P0113904B	2	8	56.1C	0.998333	1.03498	1.04656	1.02718	1	2.9099e+08	3.51243e+08	2.20903e+08	2.6258e+08	2.56991e+08					FALSE	FALSE	FALSE
IPI00328587.4	42 KDA PROTEIN.	P0113914B	1	6	58.2C	0.807639	0.905176	1.08678	0.924593	1	1.6002e+08	1.4504e+08	1.09318e+08	1.43699e+08	1.72436e+08					FALSE	FALSE	FALSE
IPI00328587.4	42 KDA PROTEIN.	P0113914B	1	6	60.1C	0.998363	1.1992	1.01002	0.986217	1	9.13247e+07	1.17807e+08	6.85631e+07	8.74066e+07	8.37758e+07					FALSE	FALSE	FALSE
IPI00894288.1	49 KDA PROTEIN.	P0113874B	2	3	42C	0.945832	1.14495	0.986939	0.900248	1	1.07486e+08	1.33718e+08	8.99535e+07	1.07398e+08	1.19472e+08	0.148391	0.147951	0.00456424	stability	FALSE	FALSE	FALSE
IPI00894288.1	49 KDA PROTEIN.	P0113874B	2	3	44.1C	1.01733	0.95475	1.02113	1.02159	1	9.70997e+07	8.88954e+07	8.02863e+07	9.81913e+07	1.0373e+08	0.148391	0.147951	0.00456424	stability	FALSE	FALSE	FALSE
IPI00894288.1	49 KDA PROTEIN.	P0113904B	3	4	54C	1.25197	1.52347	1.17405	1.37045	1	5.88397e+07	8.87557e+07	3.82325e+07	6.33332e+07	4.95388e+07	0.148391	0.147951	0.00456424	stability	FALSE	FALSE	FALSE
IPI00894288.1	49 KDA PROTEIN.	P0113904B	3	4	56.1C	0.912366	0.978517	0.94767	0.87578	1	5.15457e+07	6.43671e+07	3.87718e+07	4.3394e+07	4.98126e+07	0.148391	0.147951	0.00456424	stability	FALSE	FALSE	FALSE
IPI00894288.1	49 KDA PROTEIN.	P0113914B	3	3	58.2C	0.947831	1.05988	0.939473	0.989802	1	3.93928e+07	3.56235e+07	1.98226e+07	3.22685e+07	3.61706e+07	0.148391	0.147951	0.00456424	stability	FALSE	FALSE	FALSE
IPI00894288.1	49 KDA PROTEIN.	P0113914B	3	3	60.1C	1.01196	0.991217	0.871473	1.01418	1	2.95371e+07	3.10708e+07	1.88764e+07	2.86807e+07	2.67315e+07	0.148391	0.147951	0.00456424	stability	FALSE	FALSE	FALSE
IPI00894288.1	49 KDA PROTEIN.	P0113924B	3	3	62.4C	0.995078	0.997219	1.01774	0.968203	1	1.32654e+08	1.00036e+08	8.5482e+07	9.79016e+07	9.35313e+07	0.148391	0.147951	0.00456424	stability	FALSE	FALSE	FALSE
IPI00894288.1	49 KDA PROTEIN.	P0113924B	3	3	63.9C	0.963959	1.0783	1.04571	0.980585	1	5.10854e+07	6.1388e+07	4.07843e+07	4.79881e+07	5.44571e+07	0.148391	0.147951	0.00456424	stability	FALSE	FALSE	FALSE
IPI00247655.5	52 KDA PROTEIN.	P0113874B	1	1	42C	0.66643	0.632104	0.914827	0.802368	1	9.7718e+06	9.52523e+06	1.07585e+07	1.23507e+07	1.54152e+07					FALSE	FALSE	FALSE
IPI00247655.5	52 KDA PROTEIN.	P0113874B	1	1	44.1C	0.867648	1.18062	0.948544	1.11662	1	1.2213e+07	1.62115e+07	1.09987e+07	1.5828e+07	1.52978e+07					FALSE	FALSE	FALSE
IPI00903260.1	62 KDA PROTEIN.	P0113894B	1	1	50.4C	0.805755	0.842946	0.776672	1.0713	1	6.24581e+06	6.50035e+06	4.03506e+06	6.92383e+06	7.34317e+06					FALSE	FALSE	FALSE
IPI00903260.1	62 KDA PROTEIN.	P0113894B	1	1	51.9C	0.951979	0.875528	1.02282	1.01899	1	7.78062e+06	7.90386e+06	7.16804e+06	7.38766e+06	6.91585e+06					FALSE	FALSE	FALSE
IPI00878165.1	67 KDA PROTEIN.	P0113884B	1	1	46.2C	0.727069	1.07731	0.96714	0.932335	1	622339	961116	587714	811890	843770					FALSE	FALSE	FALSE
IPI00878165.1	67 KDA PROTEIN.	P0113884B	1	1	48.1C	1.20324	1.21396	0.869956	1.08142	1	890124	1.04469e+06	552976	627498	776975					FALSE	FALSE	FALSE
IPI00789362.1	6 KDA PROTEIN.	P0113894B	1	1	50.4C	0.972469	0.681781	1.04537	0.789564	1	1.24059e+06	865265	893818	839829	1.20851e+06					FALSE	FALSE	FALSE
IPI00789362.1	6 KDA PROTEIN.	P0113894B	1	1	51.9C	0.730119	0.651662	0.59459	0.711069	1	1.27479e+06	1.25675e+06	890181	1.1013e+06	1.47742e+06					FALSE	FALSE	FALSE
IPI00877706.1	6 KDA PROTEIN.	P0113884B	1	1	46.2C	1.20813	1.17045	0.915916	0.960299	1	9.15989e+06	9.2494e+06	4.9301e+06	7.40722e+06	7.4739e+06					FALSE	FALSE	FALSE
IPI00877706.1	6 KDA PROTEIN.	P0113884B	1	1	48.1C	0.85013	0.96772	1.10392	0.812351	1	4.29159e+06	5.68285e+06	4.78828e+06	3.21659e+06	5.302e+06					FALSE	FALSE	FALSE
IPI00877706.1	6 KDA PROTEIN.	P0113894B	1	1	50.4C	0.747643	0.743452	0.697565	0.942996	1	1.567e+06	1.55017e+06	979910	1.64792e+06	1.98551e+06					FALSE	FALSE	FALSE
IPI00877706.1	6 KDA PROTEIN.	P0113894B	1	1	51.9C	0.766907	0.886104	0.614539	0.909682	1	2.37359e+06	3.02922e+06	1.6309e+06	2.49748e+06	2.61892e+06					FALSE	FALSE	FALSE
IPI00787441.2	7 KDA PROTEIN.	P0113894B	1	1	50.4C	0.621819	0.866499	1.06775	0.918734	1	728841	1.01039e+06	838809	897861	1.11037e+06					FALSE	FALSE	FALSE
IPI00787441.2	7 KDA PROTEIN.	P0113894B	1	1	51.9C	0.721169	0.884049	0.943447	0.758352	1	1.84521e+06	2.49844e+06	2.06987e+06	1.72119e+06	2.16505e+06					FALSE	FALSE	FALSE
IPI00787441.2	7 KDA PROTEIN.	P0113914B	1	1	58.2C	0.934357	1.19057	1.20892	1.14495	1	5.1102e+06	5.26595e+06	3.35672e+06	4.91197e+06	4.75987e+06					FALSE	FALSE	FALSE
IPI00787441.2	7 KDA PROTEIN.	P0113914B	1	1	60.1C	1.04674	1.02205	0.749797	0.983062	1	3.81951e+06	4.0052e+06	2.03037e+06	3.47555e+06	3.34187e+06					FALSE	FALSE	FALSE
IPI00787441.2	7 KDA PROTEIN.	P0113924B	1	1	62.4C	1.1746	1.09332	1.21801	1.07539	1	2.16868e+07	1.519e+07	1.41687e+07	1.50602e+07	1.29538e+07					FALSE	FALSE	FALSE
IPI00787441.2	7 KDA PROTEIN.	P0113924B	1	1	63.9C	0.98328	1.20001	1.0308	1.11124	1	8.46111e+06	1.10928e+07	6.52787e+06	8.83014e+06	8.84234e+06					FALSE	FALSE	FALSE
IPI00878470.1	8 KDA PROTEIN.	P0113874B	1	1	42C	0.946205	1.29993	0.995638	0.830335	1	3.47384e+07	4.90471e+07	2.93169e+07	3.2002e+07	3.85972e+07					FALSE	FALSE	FALSE
IPI00878470.1	8 KDA PROTEIN.	P0113874B	1	1	44.1C	0.863485	0.91055	0.787004	0.889812	1	2.83037e+07	2.91157e+07	2.12506e+07	2.93715e+07	3.56235e+07					FALSE	FALSE	FALSE
IPI00878470.1	8 KDA PROTEIN.	P0113894B	1	1	50.4C	1.06814	1.34695	1.17958	0.685131	1	3.39058e+06	4.25353e+06	2.50956e+06	1.8133e+06	3.00707e+06					FALSE	FALSE	FALSE
IPI00878470.1	8 KDA PROTEIN.	P0113894B	1	1	51.9C	1.1606	1.20349	1.13909	1.1496	1	2.51357e+06	2.87895e+06	2.11536e+06	2.20853e+06	1.8326e+06					FALSE	FALSE	FALSE
IPI00878470.1	8 KDA PROTEIN.	P0113904B	1	1	54C	1.86696	2.15401	1.81053	1.54834	1	1.91439e+07	2.73798e+07	1.28639e+07	1.56119e+07	1.08085e+07					FALSE	FALSE	FALSE
IPI00878470.1	8 KDA PROTEIN.	P0113904B	1	1	56.1C	1.08334	1.4009	1.1945	0.890179	1	8.39247e+06	1.26357e+07	6.70107e+06	6.04799e+06	6.83028e+06					FALSE	FALSE	FALSE
IPI00026060.3	9 KDA PROTEIN.	P0113884B	1	1	46.2C	0.84493	0.814415	1.00196	1.03397	1	4.63411e+06	4.65559e+06	3.90142e+06	5.76934e+06	5.40651e+06					FALSE	FALSE	FALSE
IPI00026060.3	9 KDA PROTEIN.	P0113884B	1	1	48.1C	1.04596	0.855097	0.767605	0.963621	1	6.56052e+06	6.2391e+06	4.13685e+06	4.74076e+06	6.58765e+06					FALSE	FALSE	FALSE
IPI00026060.3	9 KDA PROTEIN.	P0113914B	1	1	58.2C	0.775208	0.841544	1.11073	0.873652	1	2.10296e+07	1.84623e+07	1.52973e+07	1.85907e+07	2.36093e+07					FALSE	FALSE	FALSE
IPI00026060.3	9 KDA PROTEIN.	P0113914B	1	1	60.1C	0.877959	1.0691	0.759454	0.769867	1	1.95193e+07	2.55263e+07	1.253e+07	1.65835e+07	2.03614e+07					FALSE	FALSE	FALSE
IPI00880176.1	9 KDA PROTEIN.	P0113884B	1	2	46.2C	1.09065	0.999479	1.12276	1.08465	1	1.94742e+07	1.86008e+07	1.42326e+07	1.97031e+07	1.76014e+07					FALSE	FALSE	FALSE
IPI00880176.1	9 KDA PROTEIN.	P0113884B	1	2	48.1C	2.05679	1.25694	1.49038	1.29384	1	1.86431e+07	1.32534e+07	1.16074e+07	9.19877e+06	9.52e+06					FALSE	FALSE	FALSE
IPI00910807.1	A2BP1	P0113894B	1	1	50.4C	0.926259	2.63448	1.29865	1.05657	1	3.29083e+06	9.31147e+06	3.09237e+06	3.12982e+06	3.36566e+06					FALSE	FALSE	FALSE
IPI00910807.1	A2BP1	P0113894B	1	1	51.9C	0.74667	0.838426	0.60343	0.715493	1	2.65324e+06	3.29076e+06	1.83861e+06	2.25529e+06	3.00682e+06					FALSE	FALSE	FALSE
IPI00900332.1	A2LD1	P0113874B	3	3	42C	0.915891	0.970205	0.907409	0.962148	1	1.10234e+08	1.20005e+08	8.7592e+07	1.21566e+08	1.26532e+08	0.235018	0.158979	0.743925	expression/solubility	FALSE	FALSE	FALSE
IPI00900332.1	A2LD1	P0113874B	3	3	44.1C	0.850843	0.912825	0.77123	0.900417	1	8.95539e+07	9.37254e+07	6.6869e+07	9.54374e+07	1.14389e+08	0.235018	0.158979	0.743925	expression/solubility	FALSE	FALSE	FALSE
IPI00900332.1	A2LD1	P0113884B	3	3	46.2C	0.932699	1.0068	0.948896	0.955964	1	2.10063e+07	2.36338e+07	1.51723e+07	2.19039e+07	2.22014e+07	0.235018	0.158979	0.743925	expression/solubility	FALSE	FALSE	FALSE
IPI00900332.1	A2LD1	P0113884B	3	3	48.1C	0.959677	0.96707	0.895975	0.946719	1	1.89441e+07	2.2207e+07	1.51969e+07	1.46585e+07	2.07327e+07	0.235018	0.158979	0.743925	expression/solubility	FALSE	FALSE	FALSE
IPI00900332.1	A2LD1	P0113894B	2	2	50.4C	0.851728	0.930735	0.855435	0.962224	1	7.85077e+06	8.5347e+06	5.28476e+06	7.395e+06	8.73191e+06	0.235018	0.158979	0.743925	expression/solubility	FALSE	FALSE	FALSE
IPI00900332.1	A2LD1	P0113894B	2	2	51.9C	1.05759	1.09987	0.873186	1.10789	1	6.44994e+06	7.409e+06	4.56624e+06	5.99353e+06	5.16055e+06	0.235018	0.158979	0.743925	expression/solubility	FALSE	FALSE	FALSE
IPI00478003.1	A2M	P0113874B	2	2	42C	1.01641	0.985713	0.991733	1.02381	1	9.00637e+07	8.97637e+07	7.04805e+07	9.52359e+07	9.31565e+07	0.332414	0.300909	0.210079	stability	FALSE	FALSE	FALSE
IPI00478003.1	A2M	P0113874B	2	2	44.1C	1.01996	0.970652	1.04404	1.04299	1	7.81957e+07	7.25938e+07	6.59365e+07	8.0523e+07	8.332e+07	0.332414	0.300909	0.210079	stability	FALSE	FALSE	FALSE
IPI00478003.1	A2M	P0113884B	2	3	46.2C	0.970779	1.06899	1.00235	0.844074	1	2.39262e+07	2.74606e+07	1.75386e+07	2.11644e+07	2.42955e+07	0.332414	0.300909	0.210079	stability	FALSE	FALSE	FALSE
IPI00478003.1	A2M	P0113884B	2	3	48.1C	0.935172	0.894568	0.910802	0.901248	1	1.9703e+07	2.19249e+07	1.64883e+07	1.48938e+07	2.21283e+07	0.332414	0.300909	0.210079	stability	FALSE	FALSE	FALSE
IPI00478003.1	A2M	P0113894B	3	3	50.4C	0.970684	0.995034	0.96946	1.10285	1	1.47489e+07	1.50408e+07	9.87278e+06	1.39717e+07	1.4394e+07	0.332414	0.300909	0.210079	stability	FALSE	FALSE	FALSE
IPI00478003.1	A2M	P0113894B	3	3	51.9C	1.03974	0.9946	1.09228	1.00655	1	1.37758e+07	1.45555e+07	1.24092e+07	1.18299e+07	1.12112e+07	0.332414	0.300909	0.210079	stability	FALSE	FALSE	FALSE
IPI00478003.1	A2M	P0113904B	3	3	54C	0.958511	0.920549	0.984548	1.23206	1	9.4817e+07	1.12882e+08	6.74834e+07	1.19843e+08	1.0427e+08	0.332414	0.300909	0.210079	stability	FALSE	FALSE	FALSE
IPI00478003.1	A2M	P0113904B	3	3	56.1C	0.857989	0.83528	0.847025	0.826297	1	9.48104e+07	1.07468e+08	6.77806e+07	8.00794e+07	9.74293e+07	0.332414	0.300909	0.210079	stability	FALSE	FALSE	FALSE
IPI00478003.1	A2M	P0113914B	2	2	58.2C	1.03546	1.02328	1.03127	1.39825	1	8.86322e+07	7.08351e+07	4.48147e+07	9.38829e+07	7.44952e+07	0.332414	0.300909	0.210079	stability	FALSE	FALSE	FALSE
IPI00478003.1	A2M	P0113914B	2	2	60.1C	0.941759	0.941076	0.90063	0.85595	1	6.41949e+07	6.88915e+07	4.55584e+07	5.65302e+07	6.2428e+07	0.332414	0.300909	0.210079	stability	FALSE	FALSE	FALSE
IPI00478003.1	A2M	P0113924B	4	4	62.4C	1.05092	0.99334	1.00191	1.04153	1	3.10298e+08	2.20704e+08	1.86384e+08	2.33261e+08	2.07158e+08	0.332414	0.300909	0.210079	stability	FALSE	FALSE	FALSE
IPI00478003.1	A2M	P0113924B	4	4	63.9C	1.03888	1.06777	1.0737	1.0637	1	1.28777e+08	1.42186e+08	9.79491e+07	1.21759e+08	1.27376e+08	0.332414	0.300909	0.210079	stability	FALSE	FALSE	FALSE
IPI00419215.5	A2ML1	P0113894B	1	1	50.4C	0.000587432	0.095494	0.0677113	0.371742	1	4671.02	755407	360862	2.4646e+06	7.53272e+06					FALSE	FALSE	FALSE
IPI00419215.5	A2ML1	P0113894B	1	1	51.9C	1.23947	7.21639	0.716852	1.21179	1	2.54135e+06	1.6343e+07	1.2603e+06	2.20398e+06	1.73495e+06					FALSE	FALSE	FALSE
IPI00419215.5	A2ML1	P0113904B	5	5	54C	0.384144	0.454331	1.05799	0.305994	1	4.99112e+07	7.31751e+07	9.5248e+07	3.90939e+07	1.36953e+08					FALSE	FALSE	FALSE
IPI00419215.5	A2ML1	P0113904B	5	5	56.1C	1.39049	0.604499	0.987233	0.551029	1	1.32843e+08	6.72414e+07	6.83005e+07	4.61694e+07	8.42335e+07					FALSE	FALSE	FALSE
IPI00419215.5	A2ML1	P0113914B	2	2	58.2C	1.01185	1.10081	1.17936	1.08296	1	3.66459e+07	3.22417e+07	2.16844e+07	3.07656e+07	3.15195e+07					FALSE	FALSE	FALSE
IPI00419215.5	A2ML1	P0113914B	2	2	60.1C	0.455417	0.448246	0.432791	0.78984	1	1.92995e+07	2.04001e+07	1.36106e+07	3.243e+07	3.8811e+07					FALSE	FALSE	FALSE
IPI00102054.1	A6NDU0_HUMAN	P0113874B	1	2	42C	0.700841	0.685091	0.840702	0.702788	1	5.14182e+07	5.16551e+07	4.94687e+07	5.41278e+07	7.71308e+07					FALSE	FALSE	FALSE
IPI00102054.1	A6NDU0_HUMAN	P0113874B	1	2	44.1C	0.889513	1.01924	0.932327	0.975114	1	6.35377e+07	7.10217e+07	5.48598e+07	7.01415e+07	7.76297e+07					FALSE	FALSE	FALSE
IPI00102054.1	A6NDU0_HUMAN	P0113884B	1	1	46.2C	0.737436	0.682771	1.09302	0.730937	1	3.79433e+06	3.66158e+06	3.99266e+06	3.82616e+06	5.07204e+06					FALSE	FALSE	FALSE
IPI00102054.1	A6NDU0_HUMAN	P0113884B	1	1	48.1C	1.69264	1.06509	0.95255	1.23137	1	4.18619e+06	3.06424e+06	2.02419e+06	2.3887e+06	2.59754e+06					FALSE	FALSE	FALSE
IPI00102054.1	A6NDU0_HUMAN	P0113904B	1	2	54C	1.40327	0.957808	1.26917	1.11139	1	1.13447e+08	9.59876e+07	7.10954e+07	8.83503e+07	8.52156e+07					FALSE	FALSE	FALSE
IPI00102054.1	A6NDU0_HUMAN	P0113904B	1	2	56.1C	1.27259	1.21722	1.41322	0.863835	1	8.11529e+07	9.03769e+07	6.52622e+07	4.83123e+07	5.62253e+07					FALSE	FALSE	FALSE
IPI00102054.1	A6NDU0_HUMAN	P0113914B	1	1	58.2C	0.78637	1.00426	1.22991	0.879211	1	9.39388e+06	9.70203e+06	7.45905e+06	8.23865e+06	1.03965e+07					FALSE	FALSE	FALSE
IPI00102054.1	A6NDU0_HUMAN	P0113914B	1	1	60.1C	0.924943	1.17025	0.870027	0.89242	1	9.57077e+06	1.30044e+07	6.68077e+06	8.94691e+06	9.47656e+06					FALSE	FALSE	FALSE
IPI00479547.3	A6NEJ3_HUMAN	P0113894B	1	1	50.4C	1.09284	0.842462	0.854319	0.904875	1	6.28354e+06	4.81892e+06	3.29226e+06	4.33797e+06	5.44686e+06					FALSE	FALSE	FALSE
IPI00479547.3	A6NEJ3_HUMAN	P0113894B	1	1	51.9C	0.993585	1.09364	1.055	1.05849	1	4.29093e+06	5.21676e+06	3.90675e+06	4.05491e+06	3.65431e+06					FALSE	FALSE	FALSE
IPI00478002.1	A6NGR5_HUMAN	P0113894B	1	1	50.4C	0.83803	0.842652	0.852413	0.841894	1	5.4091e+06	5.41085e+06	3.68759e+06	4.53079e+06	6.11454e+06					FALSE	FALSE	FALSE
IPI00478002.1	A6NGR5_HUMAN	P0113894B	1	1	51.9C	0.955366	0.94504	0.905416	1.08883	1	4.43404e+06	4.84465e+06	3.60324e+06	4.48267e+06	3.92725e+06					FALSE	FALSE	FALSE
IPI00478197.3	A6NJS7_HUMAN	P0113894B	1	1	50.4C	0.843746	2.60999	1.70113	0.888114	1	3.35105e+06	1.03124e+07	4.52829e+06	2.94096e+06	3.76242e+06					FALSE	FALSE	FALSE
IPI00478197.3	A6NJS7_HUMAN	P0113894B	1	1	51.9C	0.7181	0.708454	0.798316	0.840741	1	3.16235e+06	3.44604e+06	3.0145e+06	3.28425e+06	3.72636e+06					FALSE	FALSE	FALSE
IPI00412122.3	A6NK33_HUMAN	P0113884B	1	1	46.2C	1.03785	1.04437	1.1496	0.961429	1	6.16627e+06	6.46737e+06	4.84909e+06	5.81137e+06	5.8568e+06					FALSE	FALSE	FALSE
IPI00412122.3	A6NK33_HUMAN	P0113884B	1	1	48.1C	1.18991	1.29528	1.05569	1.00594	1	6.20162e+06	7.85308e+06	4.72755e+06	4.11228e+06	5.47392e+06					FALSE	FALSE	FALSE
IPI00042122.1	A6NNW5_HUMAN	P0113874B	1	1	42C	0.985826	0.993932	1.08408	1.07381	1	7.77668e+07	80578305	6.85877e+07	8.89243e+07	8.29325e+07					FALSE	FALSE	FALSE
IPI00042122.1	A6NNW5_HUMAN	P0113874B	1	1	44.1C	0.915524	0.926912	0.947578	0.955482	1	7.00183e+07	6.91537e+07	5.96985e+07	7.35876e+07	8.31171e+07					FALSE	FALSE	FALSE
IPI00042122.1	A6NNW5_HUMAN	P0113894B	1	2	50.4C	0.860965	0.887319	0.967124	0.756351	1	1.00853e+07	1.03403e+07	7.59299e+06	7.38716e+06	1.10969e+07					FALSE	FALSE	FALSE
IPI00042122.1	A6NNW5_HUMAN	P0113894B	1	2	51.9C	0.994523	0.961147	1.04872	1.09558	1	8.84195e+06	9.43856e+06	7.99483e+06	8.64028e+06	7.52302e+06					FALSE	FALSE	FALSE
IPI00472718.6	A8MSH2_HUMAN	P0113894B	1	1	50.4C	0.830912	0.755926	1.12771	0.852722	1	2.02617e+06	1.8338e+06	1.84309e+06	1.73372e+06	2.31004e+06					FALSE	FALSE	FALSE
IPI00472718.6	A8MSH2_HUMAN	P0113894B	1	1	51.9C	0.978781	0.897867	0.833018	0.946385	1	1.43307e+06	1.45204e+06	1.04581e+06	1.22913e+06	1.23892e+06					FALSE	FALSE	FALSE
IPI00787400.1	A8MTH3_HUMAN	P0113884B	1	1	46.2C	1.32522	1.11866	1.0347	1.10816	1	1.08134e+07	9.51387e+06	5.99398e+06	9.19921e+06	8.04355e+06					FALSE	FALSE	FALSE
IPI00787400.1	A8MTH3_HUMAN	P0113884B	1	1	48.1C	1.17268	1.05945	1.10991	0.811267	1	5.72062e+06	6.01214e+06	4.65225e+06	3.10418e+06	5.12356e+06					FALSE	FALSE	FALSE
IPI00796460.1	A8MTJ7_HUMAN	P0113884B	1	1	46.2C	0.826265	0.85052	0.927061	1.29407	1	1.88622e+06	2.02368e+06	1.50247e+06	3.00541e+06	2.25032e+06					FALSE	FALSE	FALSE
IPI00796460.1	A8MTJ7_HUMAN	P0113884B	1	1	48.1C	0.735368	0.69232	0.839255	0.723086	1	1.78274e+06	1.95242e+06	1.74818e+06	1.37497e+06	2.54619e+06					FALSE	FALSE	FALSE
IPI00884011.1	A8MTT3_HUMAN	P0113874B	5	8	42C	1.04688	1.0083	0.990546	1.04648	1	1.71131e+08	1.6939e+08	1.29866e+08	1.79581e+08	1.71855e+08	0.248685	0.14112	1.39479	stability	FALSE	FALSE	FALSE
IPI00884011.1	A8MTT3_HUMAN	P0113874B	5	8	44.1C	1.038	0.974704	1.08132	1.03652	1	1.41976e+08	1.30054e+08	1.21836e+08	1.4277e+08	1.4865e+08	0.248685	0.14112	1.39479	stability	FALSE	FALSE	FALSE
IPI00884011.1	A8MTT3_HUMAN	P0113884B	6	10	46.2C	0.946296	0.960796	1.02867	0.980529	1	4.42454e+07	4.68227e+07	3.41462e+07	4.66418e+07	4.60908e+07	0.248685	0.14112	1.39479	stability	FALSE	FALSE	FALSE
IPI00884011.1	A8MTT3_HUMAN	P0113884B	6	10	48.1C	1.01533	1.06805	1.08187	1.09909	1	3.83903e+07	4.69776e+07	3.51481e+07	3.25965e+07	3.97121e+07	0.248685	0.14112	1.39479	stability	FALSE	FALSE	FALSE
IPI00884011.1	A8MTT3_HUMAN	P0113894B	4	11	50.4C	0.972953	1.06078	1.16094	1.00866	1	3.00133e+07	3.25536e+07	2.40026e+07	2.59428e+07	2.92227e+07	0.248685	0.14112	1.39479	stability	FALSE	FALSE	FALSE
IPI00884011.1	A8MTT3_HUMAN	P0113894B	4	11	51.9C	0.957997	0.981311	0.979657	0.913427	1	2.78098e+07	3.14647e+07	2.4385e+07	2.35211e+07	2.45637e+07	0.248685	0.14112	1.39479	stability	FALSE	FALSE	FALSE
IPI00884011.1	A8MTT3_HUMAN	P0113904B	4	9	54C	0.995997	1.02564	0.96572	0.926471	1	1.51673e+08	1.93613e+08	1.019e+08	1.38731e+08	1.60517e+08	0.248685	0.14112	1.39479	stability	FALSE	FALSE	FALSE
IPI00884011.1	A8MTT3_HUMAN	P0113904B	4	9	56.1C	1.05646	1.06523	1.08745	1.00383	1	1.30729e+08	1.53474e+08	9.74457e+07	1.0894e+08	1.09102e+08	0.248685	0.14112	1.39479	stability	FALSE	FALSE	FALSE
IPI00884011.1	A8MTT3_HUMAN	P0113914B	4	5	58.2C	1.03609	1.02849	0.940486	0.898334	1	8.98386e+07	7.21215e+07	4.14009e+07	6.11011e+07	7.54634e+07	0.248685	0.14112	1.39479	stability	FALSE	FALSE	FALSE
IPI00884011.1	A8MTT3_HUMAN	P0113914B	4	5	60.1C	1.14919	1.25103	1.14274	1.08114	1	5.274e+07	6.1659e+07	3.89186e+07	4.80731e+07	4.20307e+07	0.248685	0.14112	1.39479	stability	FALSE	FALSE	FALSE
IPI00884011.1	A8MTT3_HUMAN	P0113924B	2	5	62.4C	1.115	1.21409	1.07535	1.06902	1	1.21068e+08	9.91984e+07	7.35652e+07	8.80438e+07	7.61807e+07	0.248685	0.14112	1.39479	stability	FALSE	FALSE	FALSE
IPI00884011.1	A8MTT3_HUMAN	P0113924B	2	5	63.9C	1.15968	1.1245	1.07025	1.07956	1	5.36373e+07	5.58721e+07	3.643e+07	4.61092e+07	4.75278e+07	0.248685	0.14112	1.39479	stability	FALSE	FALSE	FALSE
IPI00872697.1	A8MVE9_HUMAN	P0113894B	1	10	50.4C	1.02058	0.830678	0.963841	1.07135	1	9.54333e+07	7.72747e+07	6.04068e+07	8.35283e+07	8.85832e+07					FALSE	FALSE	FALSE
IPI00872697.1	A8MVE9_HUMAN	P0113894B	1	10	51.9C	1.03628	1.04762	1.11056	1.03918	1	6.49248e+07	7.24965e+07	5.96609e+07	5.77524e+07	5.30141e+07					FALSE	FALSE	FALSE
IPI00872697.1	A8MVE9_HUMAN	P0113904B	1	2	54C	1.16511	1.0267	1.10745	1.12781	1	7.74116e+07	8.45605e+07	5.0984e+07	7.3683e+07	7.00337e+07					FALSE	FALSE	FALSE
IPI00872697.1	A8MVE9_HUMAN	P0113904B	1	2	56.1C	1.20183	1.25619	1.23357	1.19828	1	6.16268e+07	7.4999e+07	4.58063e+07	5.38883e+07	4.52108e+07					FALSE	FALSE	FALSE
IPI00872697.1	A8MVE9_HUMAN	P0113914B	1	2	58.2C	1.39946	1.29039	1.30891	1.47471	1	2.95991e+07	2.20716e+07	1.40547e+07	2.44664e+07	1.84072e+07					FALSE	FALSE	FALSE
IPI00872697.1	A8MVE9_HUMAN	P0113914B	1	2	60.1C	1.04122	1.32511	1.25968	1.18041	1	4.77866e+06	6.53122e+06	4.29026e+06	5.24888e+06	4.20321e+06					FALSE	FALSE	FALSE
IPI00024143.4	AAAS	P0113874B	12	20	42C	1.00843	1.00141	1.00047	0.984958	1	7.93416e+08	8.09719e+08	6.31322e+08	8.13525e+08	8.27151e+08	0.0552152	0.0378799	0.453648	stability	FALSE	FALSE	FALSE
IPI00024143.4	AAAS	P0113874B	12	20	44.1C	0.974742	1.00813	0.95154	1.0013	1	6.15385e+08	6.20882e+08	4.9487e+08	6.3659e+08	6.8613e+08	0.0552152	0.0378799	0.453648	stability	FALSE	FALSE	FALSE
IPI00024143.4	AAAS	P0113884B	10	18	46.2C	1.05638	1.08791	1.10017	1.00905	1	8.30528e+07	8.9148e+07	6.14076e+07	8.07091e+07	7.75012e+07	0.0552152	0.0378799	0.453648	stability	FALSE	FALSE	FALSE
IPI00024143.4	AAAS	P0113884B	10	18	48.1C	1.01646	1.05533	1.02564	1.01615	1	6.67183e+07	8.05794e+07	5.78438e+07	5.23152e+07	6.89382e+07	0.0552152	0.0378799	0.453648	stability	FALSE	FALSE	FALSE
IPI00024143.4	AAAS	P0113894B	7	10	50.4C	0.98176	0.975796	0.908536	0.937534	1	5.71022e+07	5.64623e+07	3.54174e+07	4.54659e+07	5.50993e+07	0.0552152	0.0378799	0.453648	stability	FALSE	FALSE	FALSE
IPI00024143.4	AAAS	P0113894B	7	10	51.9C	0.990565	0.998641	1.10917	1.00783	1	4.2639e+07	4.74806e+07	4.09389e+07	3.84824e+07	3.64236e+07	0.0552152	0.0378799	0.453648	stability	FALSE	FALSE	FALSE
IPI00024143.4	AAAS	P0113904B	4	6	54C	0.945973	0.900659	0.957381	0.947087	1	2.21323e+08	2.61214e+08	1.55204e+08	2.17886e+08	2.46614e+08	0.0552152	0.0378799	0.453648	stability	FALSE	FALSE	FALSE
IPI00024143.4	AAAS	P0113904B	4	6	56.1C	0.964881	0.962756	1.07951	0.947516	1	7.51686e+07	8.73276e+07	6.09013e+07	6.47382e+07	6.86877e+07	0.0552152	0.0378799	0.453648	stability	FALSE	FALSE	FALSE
IPI00217272.7	AACS	P0113874B	6	8	42C	0.964081	0.990122	1.00135	0.980677	1	3.58103e+08	3.77965e+08	2.98313e+08	3.82402e+08	3.90504e+08	0.0610712	0.0359143	0.676731	stability	FALSE	FALSE	FALSE
IPI00217272.7	AACS	P0113874B	6	8	44.1C	0.949908	0.998354	0.940328	0.943774	1	2.64434e+08	2.71117e+08	2.15637e+08	2.64573e+08	3.02542e+08	0.0610712	0.0359143	0.676731	stability	FALSE	FALSE	FALSE
IPI00217272.7	AACS	P0113884B	6	7	46.2C	1.0338	1.0144	0.934469	0.995468	1	4.65316e+07	4.75886e+07	2.98608e+07	4.55839e+07	4.43694e+07	0.0610712	0.0359143	0.676731	stability	FALSE	FALSE	FALSE
IPI00217272.7	AACS	P0113884B	6	7	48.1C	1.07073	1.01378	1.05202	1.01201	1	3.49494e+07	3.84934e+07	2.95048e+07	2.59098e+07	3.4282e+07	0.0610712	0.0359143	0.676731	stability	FALSE	FALSE	FALSE
IPI00217272.7	AACS	P0113894B	5	6	50.4C	0.952748	0.937561	0.917092	0.90488	1	2.92802e+07	2.86647e+07	1.88902e+07	2.31866e+07	2.91135e+07	0.0610712	0.0359143	0.676731	stability	FALSE	FALSE	FALSE
IPI00217272.7	AACS	P0113894B	5	6	51.9C	1.10445	1.06522	0.979533	1.03022	1	1.63799e+07	1.74497e+07	1.24566e+07	1.35532e+07	1.25494e+07	0.0610712	0.0359143	0.676731	stability	FALSE	FALSE	FALSE
IPI00002230.4	AADACL1	P0113874B	5	9	42C	1.0283	1.04806	1.0289	1.11337	1	4.13909e+08	4.33551e+08	3.32163e+08	4.70459e+08	4.23171e+08	0.120325	0.0821434	0.760116	stability	FALSE	FALSE	FALSE
IPI00002230.4	AADACL1	P0113874B	5	9	44.1C	0.979524	0.961571	0.978914	0.985876	1	3.58987e+08	3.4378e+08	2.95539e+08	3.63853e+08	3.98302e+08	0.120325	0.0821434	0.760116	stability	FALSE	FALSE	FALSE
IPI00002230.4	AADACL1	P0113884B	5	13	46.2C	0.9282	0.927852	0.898642	0.993231	1	5.26267e+07	5.48311e+07	3.61723e+07	5.72912e+07	5.58903e+07	0.120325	0.0821434	0.760116	stability	FALSE	FALSE	FALSE
IPI00002230.4	AADACL1	P0113884B	5	13	48.1C	0.982162	1.03174	0.998134	1.00195	1	5.15206e+07	6.29579e+07	4.4988e+07	4.1225e+07	5.50941e+07	0.120325	0.0821434	0.760116	stability	FALSE	FALSE	FALSE
IPI00002230.4	AADACL1	P0113894B	7	12	50.4C	1.04944	1.05776	1.01763	1.06737	1	6.44928e+07	6.4668e+07	4.19149e+07	5.46916e+07	5.82172e+07	0.120325	0.0821434	0.760116	stability	FALSE	FALSE	FALSE
IPI00002230.4	AADACL1	P0113894B	7	12	51.9C	0.925528	0.953565	0.976731	0.955654	1	5.7559e+07	6.55023e+07	5.20851e+07	5.27198e+07	5.26238e+07	0.120325	0.0821434	0.760116	stability	FALSE	FALSE	FALSE
IPI00002230.4	AADACL1	P0113904B	5	9	54C	1.03189	1.10664	1.06768	1.10822	1	1.50261e+08	1.99758e+08	1.07726e+08	1.58683e+08	1.5349e+08	0.120325	0.0821434	0.760116	stability	FALSE	FALSE	FALSE
IPI00002230.4	AADACL1	P0113904B	5	9	56.1C	0.974146	0.906809	0.990088	0.989575	1	1.5307e+08	1.65903e+08	1.12661e+08	1.36372e+08	1.38542e+08	0.120325	0.0821434	0.760116	stability	FALSE	FALSE	FALSE
IPI00002230.4	AADACL1	P0113914B	4	10	58.2C	1.00259	0.996215	1.09902	1.09884	1	1.21186e+08	9.73817e+07	6.74409e+07	1.04185e+08	1.05196e+08	0.120325	0.0821434	0.760116	stability	FALSE	FALSE	FALSE
IPI00002230.4	AADACL1	P0113914B	4	10	60.1C	0.90262	0.952108	0.99205	0.979297	1	6.35329e+07	7.19713e+07	5.18189e+07	6.67851e+07	6.44632e+07	0.120325	0.0821434	0.760116	stability	FALSE	FALSE	FALSE
IPI00002230.4	AADACL1	P0113924B	5	5	62.4C	0.93162	1.05607	1.04563	0.99455	1	1.0946e+08	9.33716e+07	7.74048e+07	8.86345e+07	8.24347e+07	0.120325	0.0821434	0.760116	stability	FALSE	FALSE	FALSE
IPI00002230.4	AADACL1	P0113924B	5	5	63.9C	1.01898	0.921567	1.0112	0.97966	1	4.60097e+07	4.47007e+07	3.3602e+07	4.08476e+07	4.63979e+07	0.120325	0.0821434	0.760116	stability	FALSE	FALSE	FALSE
IPI00916402.1	AAK1	P0113874B	10	10	42C	1.05137	0.972726	0.989885	0.906876	1	7.78749e+08	7.40461e+08	5.88058e+08	7.05165e+08	7.78708e+08	0.154556	0.128289	0.305447	stability	FALSE	FALSE	FALSE
IPI00916402.1	AAK1	P0113874B	10	10	44.1C	1.03959	1.10935	1.07714	1.00578	1	6.21605e+08	6.47077e+08	5.30556e+08	6.05614e+08	6.49832e+08	0.154556	0.128289	0.305447	stability	FALSE	FALSE	FALSE
IPI00916402.1	AAK1	P0113884B	12	14	46.2C	1.05391	1.04915	1.1005	1.08681	1	1.16101e+08	1.20463e+08	8.60698e+07	1.21804e+08	1.08594e+08	0.154556	0.128289	0.305447	stability	FALSE	FALSE	FALSE
IPI00916402.1	AAK1	P0113884B	12	14	48.1C	0.924964	0.887095	0.98958	0.999167	1	9.29456e+07	1.03695e+08	8.54406e+07	7.8752e+07	1.05539e+08	0.154556	0.128289	0.305447	stability	FALSE	FALSE	FALSE
IPI00916402.1	AAK1	P0113894B	9	9	50.4C	1.03151	1.14626	1.15071	1.11892	1	6.73387e+07	7.44437e+07	5.03485e+07	6.09035e+07	6.18429e+07	0.154556	0.128289	0.305447	stability	FALSE	FALSE	FALSE
IPI00916402.1	AAK1	P0113894B	9	9	51.9C	0.990662	1.06688	0.950377	1.14306	1	4.15363e+07	4.94082e+07	3.41675e+07	4.2513e+07	3.54782e+07	0.154556	0.128289	0.305447	stability	FALSE	FALSE	FALSE
IPI00916402.1	AAK1	P0113904B	2	2	54C	1.00822	0.99286	1.07994	1.13997	1	3.87813e+07	4.73417e+07	2.87831e+07	4.31174e+07	4.05451e+07	0.154556	0.128289	0.305447	stability	FALSE	FALSE	FALSE
IPI00916402.1	AAK1	P0113904B	2	2	56.1C	1.41319	1.38053	1.42959	1.01545	1	1.7649e+07	2.00741e+07	1.29291e+07	1.11221e+07	1.10112e+07	0.154556	0.128289	0.305447	stability	FALSE	FALSE	FALSE
IPI00014481.4	AAMP	P0113874B	10	20	42C	0.963565	1.04055	1.00938	1.05291	1	8.96938e+08	9.95429e+08	7.53578e+08	1.02889e+09	9.78615e+08	0.184903	0.043339	4.35041	stability	FALSE	TRUE	FALSE
IPI00014481.4	AAMP	P0113874B	10	20	44.1C	0.975816	0.965968	0.973803	0.990025	1	7.85296e+08	7.5834e+08	6.4557e+08	8.02329e+08	8.7461e+08	0.184903	0.043339	4.35041	stability	FALSE	TRUE	FALSE
IPI00014481.4	AAMP	P0113884B	12	17	46.2C	1.04004	1.02628	0.970141	0.991769	1	1.00337e+08	1.03196e+08	6.64465e+07	9.7341e+07	9.51008e+07	0.184903	0.043339	4.35041	stability	FALSE	TRUE	FALSE
IPI00014481.4	AAMP	P0113884B	12	17	48.1C	1.05355	1.09798	0.998219	1.04122	1	8.04938e+07	9.7586e+07	6.55304e+07	6.23978e+07	8.02445e+07	0.184903	0.043339	4.35041	stability	FALSE	TRUE	FALSE
IPI00014481.4	AAMP	P0113894B	11	16	50.4C	1.0334	1.07585	0.979143	0.969548	1	1.15974e+08	1.20113e+08	7.36482e+07	9.07212e+07	1.06313e+08	0.184903	0.043339	4.35041	stability	FALSE	TRUE	FALSE
IPI00014481.4	AAMP	P0113894B	11	16	51.9C	1.0034	0.969677	1.03636	0.965297	1	8.94048e+07	9.54322e+07	7.91789e+07	7.62949e+07	7.53953e+07	0.184903	0.043339	4.35041	stability	FALSE	TRUE	FALSE
IPI00014481.4	AAMP	P0113904B	7	10	54C	1.06254	1.17769	1.02289	0.926119	1	3.8447e+08	5.28243e+08	2.56458e+08	3.29515e+08	3.81405e+08	0.184903	0.043339	4.35041	stability	FALSE	TRUE	FALSE
IPI00014481.4	AAMP	P0113904B	7	10	56.1C	1.12905	1.16351	1.10861	1.15368	1	3.50786e+08	4.20891e+08	2.49425e+08	3.14357e+08	2.73932e+08	0.184903	0.043339	4.35041	stability	FALSE	TRUE	FALSE
IPI00014481.4	AAMP	P0113914B	8	12	58.2C	1.04071	1.01798	1.00813	1.0207	1	2.47494e+08	1.95781e+08	1.21715e+08	1.90405e+08	2.06969e+08	0.184903	0.043339	4.35041	stability	FALSE	TRUE	FALSE
IPI00014481.4	AAMP	P0113914B	8	12	60.1C	0.978445	0.949029	0.950307	1.00373	1	1.41408e+08	1.47298e+08	1.01921e+08	1.40549e+08	1.3236e+08	0.184903	0.043339	4.35041	stability	FALSE	TRUE	FALSE
IPI00014481.4	AAMP	P0113924B	4	4	62.4C	1.18007	1.11828	1.08398	1.03066	1	2.04298e+08	1.45684e+08	1.18237e+08	1.35342e+08	1.21465e+08	0.184903	0.043339	4.35041	stability	FALSE	TRUE	FALSE
IPI00014481.4	AAMP	P0113924B	4	4	63.9C	1.2403	1.17062	1.03003	0.985161	1	4.08646e+07	4.14325e+07	2.49755e+07	2.99736e+07	3.38562e+07	0.184903	0.043339	4.35041	stability	FALSE	TRUE	FALSE
IPI00910701.1	AARS	P0113874B	36	84	42C	1.03584	0.896502	0.916247	0.841918	1	4.99439e+09	4.44232e+09	3.5432e+09	4.26147e+09	5.069e+09	0.538423	0.46495	0.326907	expression/solubility	FALSE	FALSE	FALSE
IPI00910701.1	AARS	P0113874B	36	84	44.1C	1.09242	1.18037	1.10848	1.01926	1	3.87204e+09	4.08138e+09	3.2366e+09	3.63814e+09	3.85213e+09	0.538423	0.46495	0.326907	expression/solubility	FALSE	FALSE	FALSE
IPI00910701.1	AARS	P0113884B	42	117	46.2C	1.05131	0.989806	1.21196	1.14954	1	7.69994e+08	7.55595e+08	6.30185e+08	8.56553e+08	7.21984e+08	0.538423	0.46495	0.326907	expression/solubility	FALSE	FALSE	FALSE
IPI00910701.1	AARS	P0113884B	42	117	48.1C	0.87624	0.846503	0.931903	1.00987	1	6.84823e+08	7.69604e+08	6.25799e+08	6.19069e+08	8.20847e+08	0.538423	0.46495	0.326907	expression/solubility	FALSE	FALSE	FALSE
IPI00910701.1	AARS	P0113894B	36	106	50.4C	0.971375	1.03867	1.1284	1.08666	1	7.02057e+08	7.46815e+08	5.46608e+08	6.5483e+08	6.84673e+08	0.538423	0.46495	0.326907	expression/solubility	FALSE	FALSE	FALSE
IPI00910701.1	AARS	P0113894B	36	106	51.9C	0.901551	1.05472	0.922176	1.12505	1	4.72642e+08	6.10749e+08	4.14545e+08	5.23194e+08	4.4361e+08	0.538423	0.46495	0.326907	expression/solubility	FALSE	FALSE	FALSE
IPI00910701.1	AARS	P0113904B	23	33	54C	1.16763	1.08735	0.986678	1.23477	1	2.49867e+09	2.88442e+09	1.46302e+09	2.59826e+09	2.25565e+09	0.538423	0.46495	0.326907	expression/solubility	FALSE	FALSE	FALSE
IPI00910701.1	AARS	P0113904B	23	33	56.1C	0.799414	1.09482	0.895987	0.933693	1	6.15793e+08	9.81926e+08	4.99804e+08	6.30779e+08	6.7917e+08	0.538423	0.46495	0.326907	expression/solubility	FALSE	FALSE	FALSE
IPI00910701.1	AARS	P0113914B	9	10	58.2C	0.964605	1.08685	0.925268	0.957594	1	4.63946e+08	4.2275e+08	2.25932e+08	3.6128e+08	4.18589e+08	0.538423	0.46495	0.326907	expression/solubility	FALSE	FALSE	FALSE
IPI00910701.1	AARS	P0113914B	9	10	60.1C	1.06937	1.01114	1.0897	1.08218	1	168756239	1.71365e+08	1.27616e+08	1.65464e+08	1.44528e+08	0.538423	0.46495	0.326907	expression/solubility	FALSE	FALSE	FALSE
IPI00910701.1	AARS	P0113924B	3	3	62.4C	0.892816	0.84389	0.855047	0.772518	1	1.21138e+08	8.61606e+07	7.3094e+07	7.95037e+07	9.51946e+07	0.538423	0.46495	0.326907	expression/solubility	FALSE	FALSE	FALSE
IPI00910701.1	AARS	P0113924B	3	3	63.9C	0.980974	1.0851	0.999366	1.28738	1	5.0854e+07	6.04289e+07	3.81274e+07	6.16289e+07	5.32702e+07	0.538423	0.46495	0.326907	expression/solubility	FALSE	FALSE	FALSE
IPI00394788.4	AARS2	P0113874B	15	20	42C	1.07114	1.02992	0.972661	0.852844	1	8.49707e+08	8.39643e+08	6.18838e+08	7.1022e+08	8.33979e+08	0.445316	0.305321	0.779683	stability	FALSE	FALSE	FALSE
IPI00394788.4	AARS2	P0113874B	15	20	44.1C	1.15744	1.21496	1.13843	1.04718	1	6.44514e+08	6.59981e+08	5.22209e+08	5.8721e+08	6.05176e+08	0.445316	0.305321	0.779683	stability	FALSE	FALSE	FALSE
IPI00394788.4	AARS2	P0113884B	20	25	46.2C	1.06174	1.08332	1.23565	1.19936	1	1.5299e+08	1.62699e+08	1.26405e+08	1.75819e+08	1.42042e+08	0.445316	0.305321	0.779683	stability	FALSE	FALSE	FALSE
IPI00394788.4	AARS2	P0113884B	20	25	48.1C	0.765021	0.76631	0.817542	0.922726	1	8.29935e+07	9.67071e+07	7.62062e+07	7.85168e+07	1.1394e+08	0.445316	0.305321	0.779683	stability	FALSE	FALSE	FALSE
IPI00394788.4	AARS2	P0113894B	11	11	50.4C	0.886414	1.12752	1.18716	1.04894	1	7.02662e+07	8.8917e+07	6.30735e+07	6.93283e+07	7.50945e+07	0.445316	0.305321	0.779683	stability	FALSE	FALSE	FALSE
IPI00394788.4	AARS2	P0113894B	11	11	51.9C	0.915114	0.964977	0.895121	1.0705	1	4.25714e+07	4.95841e+07	3.57059e+07	4.41753e+07	3.93643e+07	0.445316	0.305321	0.779683	stability	FALSE	FALSE	FALSE
IPI00748490.1	AARSD1	P0113874B	7	12	42C	0.971077	1.08272	1.01491	1.09805	1	4.21802e+08	4.83325e+08	3.53568e+08	5.00696e+08	4.56652e+08	0.205293	0.0631183	2.75792	stability	FALSE	FALSE	FALSE
IPI00748490.1	AARSD1	P0113874B	7	12	44.1C	0.959445	0.913094	0.954521	0.998534	1	3.82188e+08	3.5482e+08	3.1322e+08	4.00553e+08	4.32918e+08	0.205293	0.0631183	2.75792	stability	FALSE	FALSE	FALSE
IPI00748490.1	AARSD1	P0113884B	9	11	46.2C	0.954038	1.06729	0.967268	1.04527	1	7.62282e+07	8.88826e+07	5.48684e+07	8.4967e+07	7.8763e+07	0.205293	0.0631183	2.75792	stability	FALSE	FALSE	FALSE
IPI00748490.1	AARSD1	P0113884B	9	11	48.1C	0.847702	0.914615	1.03133	0.96993	1	5.37062e+07	6.74067e+07	5.61418e+07	4.81993e+07	6.65409e+07	0.205293	0.0631183	2.75792	stability	FALSE	FALSE	FALSE
IPI00748490.1	AARSD1	P0113894B	3	6	50.4C	0.881551	0.946678	1.00274	1.05761	1	3.15552e+07	3.37114e+07	2.40569e+07	3.15645e+07	3.39095e+07	0.205293	0.0631183	2.75792	stability	FALSE	FALSE	FALSE
IPI00748490.1	AARSD1	P0113894B	3	6	51.9C	0.865836	0.97728	1.04229	1.08476	1	1.31176e+07	1.63539e+07	1.35401e+07	1.45781e+07	1.28197e+07	0.205293	0.0631183	2.75792	stability	FALSE	FALSE	FALSE
IPI00748490.1	AARSD1	P0113914B	1	1	58.2C	1.01404	1.13266	0.833383	0.853324	1	4.407e+06	3.98092e+06	1.83875e+06	2.90901e+06	3.78231e+06	0.205293	0.0631183	2.75792	stability	FALSE	FALSE	FALSE
IPI00748490.1	AARSD1	P0113914B	1	1	60.1C	0.864105	1.02145	0.902762	0.912452	1	1.46214e+06	1.85617e+06	1.13359e+06	1.49591e+06	1.54968e+06	0.205293	0.0631183	2.75792	stability	FALSE	FALSE	FALSE
IPI00419992.5	AASDH	P0113874B	3	3	42C	1.0398	0.969227	0.986159	1.00445	1	1.91413e+08	1.83364e+08	1.45599e+08	1.9411e+08	1.93531e+08	0.131477	0.0672508	0.825243	stability	FALSE	FALSE	FALSE
IPI00419992.5	AASDH	P0113874B	3	3	44.1C	1.03624	1.079	1.05813	0.989212	1	1.5423e+08	1.56663e+08	1.29734e+08	1.48265e+08	1.61755e+08	0.131477	0.0672508	0.825243	stability	FALSE	FALSE	FALSE
IPI00419992.5	AASDH	P0113884B	4	4	46.2C	1.02312	0.957245	1.07899	1.11267	1	2.72725e+07	2.65953e+07	2.04192e+07	3.01742e+07	2.62767e+07	0.131477	0.0672508	0.825243	stability	FALSE	FALSE	FALSE
IPI00419992.5	AASDH	P0113884B	4	4	48.1C	0.953501	0.840294	0.881465	1.08393	1	2.08979e+07	2.14238e+07	1.65996e+07	1.86339e+07	2.30192e+07	0.131477	0.0672508	0.825243	stability	FALSE	FALSE	FALSE
IPI00419992.5	AASDH	P0113894B	1	1	50.4C	1.44146	1.29783	1.72396	1.14543	1	1.20381e+06	1.07826e+06	964964	797582	791145	0.131477	0.0672508	0.825243	stability	FALSE	FALSE	FALSE
IPI00419992.5	AASDH	P0113894B	1	1	51.9C	1.26155	1.00765	0.829726	1.30683	1	611269	539287	344729	561687	410002	0.131477	0.0672508	0.825243	stability	FALSE	FALSE	FALSE
IPI00250297.3	AASDHPPT	P0113874B	9	26	42C	1.02972	1.01256	1.06302	1.08904	1	1.08963e+09	1.10116e+09	9.02183e+08	1.20977e+09	1.11248e+09	0.0381716	0.0310841	0.204714	stability	FALSE	FALSE	FALSE
IPI00250297.3	AASDHPPT	P0113874B	9	26	44.1C	1.00825	1.00365	1.02053	1.0136	1	9.51527e+08	9.24002e+08	7.93386e+08	9.63298e+08	1.02566e+09	0.0381716	0.0310841	0.204714	stability	FALSE	FALSE	FALSE
IPI00250297.3	AASDHPPT	P0113884B	12	42	46.2C	0.950118	0.931086	0.96969	0.939202	1	1.96614e+08	2.00822e+08	1.42461e+08	1.97729e+08	2.03991e+08	0.0381716	0.0310841	0.204714	stability	FALSE	FALSE	FALSE
IPI00250297.3	AASDHPPT	P0113884B	12	42	48.1C	1.02297	1.06553	1.04664	1.06829	1	1.80991e+08	2.19303e+08	1.59111e+08	1.48253e+08	1.85824e+08	0.0381716	0.0310841	0.204714	stability	FALSE	FALSE	FALSE
IPI00250297.3	AASDHPPT	P0113894B	12	37	50.4C	1.02639	0.970677	0.951771	0.98568	1	2.01964e+08	1.90015e+08	1.25522e+08	1.61714e+08	1.86406e+08	0.0381716	0.0310841	0.204714	stability	FALSE	FALSE	FALSE
IPI00250297.3	AASDHPPT	P0113894B	12	37	51.9C	0.997128	0.941838	0.973674	0.942157	1	1.37889e+08	1.43859e+08	1.15453e+08	1.15571e+08	1.17014e+08	0.0381716	0.0310841	0.204714	stability	FALSE	FALSE	FALSE
IPI00250297.3	AASDHPPT	P0113904B	8	16	54C	0.72296	0.818083	0.857665	0.8875	1	5.86038e+08	8.22045e+08	4.81725e+08	7.0741e+08	8.54438e+08	0.0381716	0.0310841	0.204714	stability	FALSE	FALSE	FALSE
IPI00250297.3	AASDHPPT	P0113904B	8	16	56.1C	0.989389	0.926866	1.03164	1.04773	1	1.52724e+08	1.66582e+08	1.1532e+08	1.4184e+08	1.36099e+08	0.0381716	0.0310841	0.204714	stability	FALSE	FALSE	FALSE
IPI00250297.3	AASDHPPT	P0113914B	1	1	58.2C	0.832467	1.07593	0.846362	0.845763	1	3.70963e+07	3.87745e+07	1.91475e+07	2.95636e+07	3.87823e+07	0.0381716	0.0310841	0.204714	stability	FALSE	FALSE	FALSE
IPI00250297.3	AASDHPPT	P0113914B	1	1	60.1C	0.92243	1.10314	0.931648	1.0156	1	1.50635e+07	1.93465e+07	1.12903e+07	1.60689e+07	1.49558e+07	0.0381716	0.0310841	0.204714	stability	FALSE	FALSE	FALSE
IPI00302238.3	AATF	P0113874B	3	3	42C	0.942153	0.983539	0.916721	0.959717	1	7.18477e+07	7.70816e+07	5.60686e+07	7.68305e+07	8.01719e+07	0.848783	0.848783	0	stability	FALSE	FALSE	FALSE
IPI00302238.3	AATF	P0113874B	3	3	44.1C	0.950959	0.87146	1.05613	0.967219	1	6.52796e+07	5.83577e+07	5.97229e+07	6.68623e+07	7.46044e+07	0.848783	0.848783	0	stability	FALSE	FALSE	FALSE
IPI00302238.3	AATF	P0113884B	2	3	46.2C	0.894828	1.11088	0.95024	1.00203	1	7.39459e+06	9.56812e+06	5.57485e+06	8.42423e+06	8.14605e+06	0.848783	0.848783	0	stability	FALSE	FALSE	FALSE
IPI00302238.3	AATF	P0113884B	2	3	48.1C	0.871113	0.483622	0.646294	0.572177	1	4.44705e+06	2.87202e+06	2.8349e+06	2.29112e+06	5.36173e+06	0.848783	0.848783	0	stability	FALSE	FALSE	FALSE
IPI00328762.5	ABCA13	P0113894B	2	2	50.4C	0.739346	0.720763	0.781117	0.91074	1	1.82502e+07	1.76997e+07	1.2923e+07	1.87442e+07	2.3384e+07					FALSE	FALSE	FALSE
IPI00328762.5	ABCA13	P0113894B	2	2	51.9C	0.887093	0.849715	0.87519	1.04714	1	2.12429e+07	2.2475e+07	1.79706e+07	2.22432e+07	2.0263e+07					FALSE	FALSE	FALSE
IPI00414303.1	ABCA2	P0113874B	3	3	42C	1.06678	1.0193	1.06184	0.915779	1	1.449e+08	1.42287e+08	1.15677e+08	1.30582e+08	1.42799e+08	0.611339	0.519941	0.311962	expression/solubility	FALSE	FALSE	FALSE
IPI00414303.1	ABCA2	P0113874B	3	3	44.1C	0.896283	1.25588	0.980077	1.13463	1	9.01868e+07	1.23276e+08	8.1239e+07	1.14972e+08	1.09357e+08	0.611339	0.519941	0.311962	expression/solubility	FALSE	FALSE	FALSE
IPI00414303.1	ABCA2	P0113884B	8	8	46.2C	1.05107	0.786249	1.03609	1.14192	1	3.54259e+07	2.76207e+07	2.4792e+07	3.91562e+07	3.32248e+07	0.611339	0.519941	0.311962	expression/solubility	FALSE	FALSE	FALSE
IPI00414303.1	ABCA2	P0113884B	8	8	48.1C	1.19678	0.929268	1.27817	0.966586	1	3.49431e+07	3.15626e+07	3.20661e+07	2.21364e+07	3.06659e+07	0.611339	0.519941	0.311962	expression/solubility	FALSE	FALSE	FALSE
IPI00414303.1	ABCA2	P0113894B	2	2	50.4C	1.07562	0.996046	1.119	0.922773	1	7.31258e+06	6.73659e+06	5.09876e+06	5.23064e+06	6.44032e+06	0.611339	0.519941	0.311962	expression/solubility	FALSE	FALSE	FALSE
IPI00414303.1	ABCA2	P0113894B	2	2	51.9C	0.890012	1.09697	0.91813	0.93163	1	3.82368e+06	5.20549e+06	3.38225e+06	3.55041e+06	3.63534e+06	0.611339	0.519941	0.311962	expression/solubility	FALSE	FALSE	FALSE
IPI00015826.2	ABCB10	P0113874B	17	28	42C	1.00366	1.04697	1.0472	1.05436	1	1.41736e+09	1.51949e+09	1.18608e+09	1.56309e+09	1.48466e+09	0.210427	0.0583293	3.397	stability	FALSE	FALSE	FALSE
IPI00015826.2	ABCB10	P0113874B	17	28	44.1C	1.02571	1.00325	1.00194	1.02616	1	1.27685e+09	1.21831e+09	1.02745e+09	1.28638e+09	1.35289e+09	0.210427	0.0583293	3.397	stability	FALSE	FALSE	FALSE
IPI00015826.2	ABCB10	P0113884B	16	28	46.2C	1.01102	1.02104	0.98236	0.963841	1	1.4853e+08	1.56344e+08	1.02459e+08	1.44056e+08	1.44819e+08	0.210427	0.0583293	3.397	stability	FALSE	FALSE	FALSE
IPI00015826.2	ABCB10	P0113884B	16	28	48.1C	1.06742	1.08404	1.10002	1.04363	1	1.35763e+08	1.6039e+08	1.20215e+08	1.04115e+08	1.33584e+08	0.210427	0.0583293	3.397	stability	FALSE	FALSE	FALSE
IPI00015826.2	ABCB10	P0113894B	19	40	50.4C	1.03538	1.00498	1.05568	1.01865	1	2.15346e+08	2.07945e+08	1.47162e+08	1.76649e+08	1.97031e+08	0.210427	0.0583293	3.397	stability	FALSE	FALSE	FALSE
IPI00015826.2	ABCB10	P0113894B	19	40	51.9C	0.96389	0.974791	1.00216	0.981219	1	1.82948e+08	2.04359e+08	1.631e+08	1.65202e+08	1.60605e+08	0.210427	0.0583293	3.397	stability	FALSE	FALSE	FALSE
IPI00015826.2	ABCB10	P0113904B	18	27	54C	1.01208	1.10069	1.02466	1.09016	1	1.19276e+09	1.60803e+09	8.36734e+08	1.26334e+09	1.24225e+09	0.210427	0.0583293	3.397	stability	FALSE	FALSE	FALSE
IPI00015826.2	ABCB10	P0113904B	18	27	56.1C	1.21148	1.351	1.18706	1.21641	1	5.9609e+08	7.73966e+08	4.22965e+08	5.24911e+08	4.33821e+08	0.210427	0.0583293	3.397	stability	FALSE	FALSE	FALSE
IPI00015826.2	ABCB10	P0113914B	5	5	58.2C	1.23226	1.14954	1.12925	1.08404	1	1.72956e+08	1.30482e+08	8.04666e+07	1.1935e+08	1.22153e+08	0.210427	0.0583293	3.397	stability	FALSE	FALSE	FALSE
IPI00015826.2	ABCB10	P0113914B	5	5	60.1C	1.33043	0.989168	1.04264	1.00063	1	6.30704e+07	5.03597e+07	3.66798e+07	4.59598e+07	4.34161e+07	0.210427	0.0583293	3.397	stability	FALSE	FALSE	FALSE
IPI00015826.2	ABCB10	P0113924B	1	1	62.4C	0.843192	0.735234	0.846269	0.811268	1	1.59904e+07	1.04921e+07	1.01114e+07	1.16696e+07	1.33053e+07	0.210427	0.0583293	3.397	stability	FALSE	FALSE	FALSE
IPI00015826.2	ABCB10	P0113924B	1	1	63.9C	1.23421	1.22555	1.18397	1.12409	1	9.21606e+06	9.83095e+06	6.50645e+06	7.75119e+06	7.67316e+06	0.210427	0.0583293	3.397	stability	FALSE	FALSE	FALSE
IPI00042932.5	ABCB4	P0113884B	1	1	46.2C	0.960359	0.894465	0.966868	0.908384	1	1.66469e+07	1.61602e+07	1.18985e+07	1.60193e+07	1.70873e+07					FALSE	FALSE	FALSE
IPI00042932.5	ABCB4	P0113884B	1	1	48.1C	1.02931	1.09865	1.06014	1.00401	1	1.45239e+07	1.80335e+07	1.28532e+07	1.11121e+07	1.48199e+07					FALSE	FALSE	FALSE
IPI00042932.5	ABCB4	P0113904B	1	1	54C	0.858766	0.850239	0.930273	0.865969	1	55010190	67514415	4.12904e+07	5.45459e+07	6.75208e+07					FALSE	FALSE	FALSE
IPI00042932.5	ABCB4	P0113904B	1	1	56.1C	1.13398	0.912478	1.05455	0.969729	1	5.04592e+07	4.72746e+07	3.3981e+07	3.78438e+07	3.92328e+07					FALSE	FALSE	FALSE
IPI00556553.1	ABCB7	P0113874B	15	31	42C	1.07003	1.07303	1.08679	1.11885	1	1.59668e+09	1.64552e+09	1.30065e+09	1.75265e+09	1.56875e+09	0.0651622	0.0391855	0.66773	stability	FALSE	FALSE	FALSE
IPI00556553.1	ABCB7	P0113874B	15	31	44.1C	1.0298	0.992075	1.03642	1.07493	1	1.26295e+09	1.1869e+09	1.04707e+09	1.32756e+09	1.33285e+09	0.0651622	0.0391855	0.66773	stability	FALSE	FALSE	FALSE
IPI00556553.1	ABCB7	P0113884B	16	34	46.2C	1.0485	1.0115	0.981232	0.96308	1	2.54015e+08	2.55411e+08	1.68767e+08	2.3737e+08	2.38815e+08	0.0651622	0.0391855	0.66773	stability	FALSE	FALSE	FALSE
IPI00556553.1	ABCB7	P0113884B	16	34	48.1C	1.02381	1.04439	1.06556	1.02413	1	2.15159e+08	2.55321e+08	1.92411e+08	1.68817e+08	2.20723e+08	0.0651622	0.0391855	0.66773	stability	FALSE	FALSE	FALSE
IPI00556553.1	ABCB7	P0113894B	15	27	50.4C	0.993976	0.996341	1.05346	1.02577	1	1.68735e+08	1.68263e+08	1.1986e+08	1.45188e+08	1.60815e+08	0.0651622	0.0391855	0.66773	stability	FALSE	FALSE	FALSE
IPI00556553.1	ABCB7	P0113894B	15	27	51.9C	0.9077	0.945199	1.01118	1.03459	1	9.30342e+07	1.07005e+08	8.88678e+07	9.40628e+07	8.67279e+07	0.0651622	0.0391855	0.66773	stability	FALSE	FALSE	FALSE
IPI00556553.1	ABCB7	P0113904B	8	10	54C	0.841315	0.997034	1.01679	0.98944	1	2.24112e+08	3.29233e+08	1.87675e+08	2.59172e+08	2.80786e+08	0.0651622	0.0391855	0.66773	stability	FALSE	FALSE	FALSE
IPI00556553.1	ABCB7	P0113904B	8	10	56.1C	1.03873	1.08895	1.02216	1.0474	1	1.04347e+08	1.27367e+08	7.43587e+07	9.22785e+07	8.85714e+07	0.0651622	0.0391855	0.66773	stability	FALSE	FALSE	FALSE
IPI00556553.1	ABCB7	P0113914B	1	1	58.2C	0.854552	0.964336	1.17623	0.894976	1	2.31867e+06	2.11605e+06	1.62027e+06	1.90483e+06	2.36141e+06	0.0651622	0.0391855	0.66773	stability	FALSE	FALSE	FALSE
IPI00556553.1	ABCB7	P0113914B	1	1	60.1C	0.856426	1.04546	0.655006	0.674232	1	1.4605e+06	1.91469e+06	828927	1.11401e+06	1.56181e+06	0.0651622	0.0391855	0.66773	stability	FALSE	FALSE	FALSE
IPI00019022.2	ABCB8	P0113874B	4	5	42C	0.944312	1.0095	1.01387	1.02407	1	1.77981e+08	1.95539e+08	1.53262e+08	2.02622e+08	1.98148e+08	0.296723	0.259473	0.239819	stability	FALSE	FALSE	FALSE
IPI00019022.2	ABCB8	P0113874B	4	5	44.1C	0.999354	0.976411	1.01049	1.00923	1	1.63406e+08	1.55746e+08	1.36109e+08	1.6618e+08	1.77704e+08	0.296723	0.259473	0.239819	stability	FALSE	FALSE	FALSE
IPI00019022.2	ABCB8	P0113884B	9	10	46.2C	0.961766	0.926693	1.00923	0.95089	1	4.63063e+07	4.6504e+07	3.44974e+07	4.65773e+07	4.74617e+07	0.296723	0.259473	0.239819	stability	FALSE	FALSE	FALSE
IPI00019022.2	ABCB8	P0113884B	9	10	48.1C	1.03464	0.992768	1.02349	1.02293	1	4.4192e+07	4.93271e+07	3.75617e+07	3.42703e+07	4.48602e+07	0.296723	0.259473	0.239819	stability	FALSE	FALSE	FALSE
IPI00019022.2	ABCB8	P0113894B	7	10	50.4C	0.94428	1.42575	1.21981	1.02333	1	4.10859e+07	6.17145e+07	3.55723e+07	3.71244e+07	4.12183e+07	0.296723	0.259473	0.239819	stability	FALSE	FALSE	FALSE
IPI00019022.2	ABCB8	P0113894B	7	10	51.9C	0.858655	0.860793	0.87339	0.886791	1	3.27465e+07	3.626e+07	2.85608e+07	2.99996e+07	3.22705e+07	0.296723	0.259473	0.239819	stability	FALSE	FALSE	FALSE
IPI00019022.2	ABCB8	P0113904B	1	2	54C	0.825387	1.0218	1.1416	0.989423	1	6.20608e+06	9.52388e+06	5.94762e+06	7.31533e+06	7.92555e+06	0.296723	0.259473	0.239819	stability	FALSE	FALSE	FALSE
IPI00019022.2	ABCB8	P0113904B	1	2	56.1C	1.13682	1.07841	1.42389	1.11528	1	3.46433e+06	3.82634e+06	3.14224e+06	2.98075e+06	2.68686e+06	0.296723	0.259473	0.239819	stability	FALSE	FALSE	FALSE
IPI00719178.1	ABCC1	P0113874B	14	20	42C	1.08599	0.98638	1.02207	0.912343	1	1.1985e+09	1.11873e+09	9.04662e+08	1.05699e+09	1.16023e+09	0.516864	0.406946	0.514689	stability	FALSE	FALSE	FALSE
IPI00719178.1	ABCC1	P0113874B	14	20	44.1C	1.11231	1.20642	1.15196	1.04545	1	9.37888e+08	9.92336e+08	8.00141e+08	8.87699e+08	9.16373e+08	0.516864	0.406946	0.514689	stability	FALSE	FALSE	FALSE
IPI00719178.1	ABCC1	P0113884B	20	32	46.2C	1.02404	0.989725	1.20072	1.1585	1	1.52228e+08	1.53346e+08	1.26719e+08	1.75205e+08	1.46537e+08	0.516864	0.406946	0.514689	stability	FALSE	FALSE	FALSE
IPI00719178.1	ABCC1	P0113884B	20	32	48.1C	0.847783	0.794475	0.886524	0.986057	1	1.38528e+08	1.51014e+08	1.24467e+08	1.26379e+08	1.71617e+08	0.516864	0.406946	0.514689	stability	FALSE	FALSE	FALSE
IPI00719178.1	ABCC1	P0113894B	22	35	50.4C	0.996124	1.01775	1.12461	1.08448	1	1.78718e+08	1.81655e+08	1.35233e+08	1.62229e+08	1.69962e+08	0.516864	0.406946	0.514689	stability	FALSE	FALSE	FALSE
IPI00719178.1	ABCC1	P0113894B	22	35	51.9C	0.906868	0.985933	0.911067	1.05845	1	1.44615e+08	1.7366e+08	1.24576e+08	1.49723e+08	1.34936e+08	0.516864	0.406946	0.514689	stability	FALSE	FALSE	FALSE
IPI00719178.1	ABCC1	P0113904B	16	19	54C	1.36137	1.10787	1.11776	1.17113	1	7.09235e+08	7.1547e+08	4.03491e+08	5.99943e+08	5.4914e+08	0.516864	0.406946	0.514689	stability	FALSE	FALSE	FALSE
IPI00719178.1	ABCC1	P0113904B	16	19	56.1C	0.837432	0.954105	0.933442	0.892813	1	3.60254e+08	4.77889e+08	2.90791e+08	3.36845e+08	3.79293e+08	0.516864	0.406946	0.514689	stability	FALSE	FALSE	FALSE
IPI00719178.1	ABCC1	P0113914B	3	4	58.2C	1.07265	1.26751	1.29293	1.11182	1	6.20293e+07	5.9277e+07	3.79582e+07	5.04333e+07	5.03279e+07	0.516864	0.406946	0.514689	stability	FALSE	FALSE	FALSE
IPI00719178.1	ABCC1	P0113914B	3	4	60.1C	1.12563	1.32398	0.96352	1.08213	1	1.93947e+07	2.44989e+07	1.23199e+07	1.8065e+07	1.57799e+07	0.516864	0.406946	0.514689	stability	FALSE	FALSE	FALSE
IPI00168635.3	ABCC10	P0113874B	1	1	42C	1.01615	0.864797	0.988701	0.868024	1	9.32949e+06	8.15985e+06	7.28043e+06	8.36625e+06	9.65231e+06					FALSE	FALSE	FALSE
IPI00168635.3	ABCC10	P0113874B	1	1	44.1C	1.06305	1.06047	1.14885	1.08489	1	6.88789e+06	6.70297e+06	6.13201e+06	7.0788e+06	7.04174e+06					FALSE	FALSE	FALSE
IPI00168635.3	ABCC10	P0113884B	2	3	46.2C	1.13039	1.07938	1.07209	1.08555	1	1.90099e+07	1.89195e+07	1.27999e+07	1.85727e+07	1.65777e+07					FALSE	FALSE	FALSE
IPI00168635.3	ABCC10	P0113884B	2	3	48.1C	0.974657	0.927574	0.983629	0.99401	1	1.15395e+07	1.27751e+07	1.00063e+07	9.23088e+06	1.24349e+07					FALSE	FALSE	FALSE
IPI00006675.2	ABCC4	P0113874B	23	33	42C	1.08952	0.956053	0.986565	0.899612	1	2.11242e+09	1.905e+09	1.53413e+09	1.83104e+09	2.03833e+09	0.542561	0.447886	0.436345	stability	FALSE	FALSE	FALSE
IPI00006675.2	ABCC4	P0113874B	23	33	44.1C	1.11625	1.21267	1.15314	1.03457	1	1.55955e+09	1.65278e+09	1.32717e+09	1.45558e+09	1.5184e+09	0.542561	0.447886	0.436345	stability	FALSE	FALSE	FALSE
IPI00006675.2	ABCC4	P0113884B	31	39	46.2C	1.04513	0.966638	1.215	1.1469	1	2.15334e+08	2.07583e+08	1.77724e+08	2.40404e+08	2.03103e+08	0.542561	0.447886	0.436345	stability	FALSE	FALSE	FALSE
IPI00006675.2	ABCC4	P0113884B	31	39	48.1C	0.850245	0.831508	0.899121	1.01109	1	1.84431e+08	2.09816e+08	1.67578e+08	1.72027e+08	2.27822e+08	0.542561	0.447886	0.436345	stability	FALSE	FALSE	FALSE
IPI00006675.2	ABCC4	P0113894B	27	36	50.4C	0.994189	1.04249	1.09802	1.09472	1	2.41707e+08	2.5214e+08	1.78919e+08	2.21909e+08	2.30313e+08	0.542561	0.447886	0.436345	stability	FALSE	FALSE	FALSE
IPI00006675.2	ABCC4	P0113894B	27	36	51.9C	0.906548	1.01146	0.944214	1.07777	1	1.96793e+08	2.4252e+08	1.75753e+08	2.07535e+08	1.83686e+08	0.542561	0.447886	0.436345	stability	FALSE	FALSE	FALSE
IPI00006675.2	ABCC4	P0113904B	21	33	54C	1.38945	0.980487	1.06159	1.13883	1	1.53504e+09	1.34278e+09	8.12654e+08	1.23716e+09	1.16452e+09	0.542561	0.447886	0.436345	stability	FALSE	FALSE	FALSE
IPI00006675.2	ABCC4	P0113904B	21	33	56.1C	0.756274	0.898335	0.888045	0.847501	1	1.08598e+09	1.50194e+09	9.2345e+08	1.06732e+09	1.26607e+09	0.542561	0.447886	0.436345	stability	FALSE	FALSE	FALSE
IPI00006675.2	ABCC4	P0113914B	24	36	58.2C	1.06224	1.14751	1.09936	1.08817	1	1.569e+09	1.37073e+09	8.24391e+08	1.26078e+09	1.28549e+09	0.542561	0.447886	0.436345	stability	FALSE	FALSE	FALSE
IPI00006675.2	ABCC4	P0113914B	24	36	60.1C	1.22519	1.55461	1.16578	1.29801	1	8.2394e+08	1.12278e+09	5.81799e+08	8.45752e+08	6.15903e+08	0.542561	0.447886	0.436345	stability	FALSE	FALSE	FALSE
IPI00006675.2	ABCC4	P0113924B	16	17	62.4C	0.996062	0.929751	1.03186	0.974011	1	1.09122e+09	7.66471e+08	7.12227e+08	8.09372e+08	7.68631e+08	0.542561	0.447886	0.436345	stability	FALSE	FALSE	FALSE
IPI00006675.2	ABCC4	P0113924B	16	17	63.9C	0.992539	0.96282	0.978785	0.993333	1	1.45606e+08	1.51733e+08	1.05673e+08	1.34566e+08	1.50747e+08	0.542561	0.447886	0.436345	stability	FALSE	FALSE	FALSE
IPI00385383.3	ABCC5	P0113874B	3	3	42C	1.00621	0.983011	1.00663	0.889395	1	8.89934e+07	8.93502e+07	7.14054e+07	8.25777e+07	9.29823e+07	0.245969	0.146392	1.04203	stability	FALSE	FALSE	FALSE
IPI00385383.3	ABCC5	P0113874B	3	3	44.1C	1.03296	1.10202	1.01679	1.02252	1	7.48383e+07	7.78873e+07	6.06851e+07	7.46029e+07	7.87392e+07	0.245969	0.146392	1.04203	stability	FALSE	FALSE	FALSE
IPI00385383.3	ABCC5	P0113884B	4	5	46.2C	0.966337	1.02762	1.12265	1.07145	1	1.98545e+07	2.20064e+07	1.63757e+07	2.23963e+07	2.02536e+07	0.245969	0.146392	1.04203	stability	FALSE	FALSE	FALSE
IPI00385383.3	ABCC5	P0113884B	4	5	48.1C	0.902956	0.835356	0.934312	1.02668	1	1.9088e+07	2.05423e+07	1.69705e+07	1.70234e+07	2.22025e+07	0.245969	0.146392	1.04203	stability	FALSE	FALSE	FALSE
IPI00385383.3	ABCC5	P0113894B	8	8	50.4C	0.920661	1.02855	1.23517	1.07763	1	3.01556e+07	3.35155e+07	2.71157e+07	2.943e+07	3.10289e+07	0.245969	0.146392	1.04203	stability	FALSE	FALSE	FALSE
IPI00385383.3	ABCC5	P0113894B	8	8	51.9C	0.88971	0.920692	0.881307	0.985	1	2.76117e+07	3.15603e+07	2.34524e+07	2.71163e+07	2.62605e+07	0.245969	0.146392	1.04203	stability	FALSE	FALSE	FALSE
IPI00385383.3	ABCC5	P0113904B	3	3	54C	1.24344	1.12727	1.17369	1.11748	1	6.84475e+07	7.69216e+07	4.47671e+07	6.04874e+07	5.80234e+07	0.245969	0.146392	1.04203	stability	FALSE	FALSE	FALSE
IPI00385383.3	ABCC5	P0113904B	3	3	56.1C	0.886954	0.889026	0.983799	0.875271	1	3.66195e+07	4.27363e+07	2.94139e+07	3.1693e+07	3.64021e+07	0.245969	0.146392	1.04203	stability	FALSE	FALSE	FALSE
IPI00291373.2	ABCD1	P0113874B	5	6	42C	1.07293	1.06729	1.11373	1.0262	1	2.26802e+08	2.31858e+08	1.88819e+08	2.27721e+08	2.22231e+08	0.14541	0.116772	0.358396	expression/solubility	FALSE	FALSE	FALSE
IPI00291373.2	ABCD1	P0113874B	5	6	44.1C	1.07532	1.08911	1.11108	1.04078	1	1.86414e+08	1.84182e+08	1.58668e+08	1.81693e+08	1.88403e+08	0.14541	0.116772	0.358396	expression/solubility	FALSE	FALSE	FALSE
IPI00291373.2	ABCD1	P0113884B	5	6	46.2C	0.985271	0.991465	0.921947	0.992731	1	2.74464e+07	2.87867e+07	1.82331e+07	2.81342e+07	2.74601e+07	0.14541	0.116772	0.358396	expression/solubility	FALSE	FALSE	FALSE
IPI00291373.2	ABCD1	P0113884B	5	6	48.1C	1.00037	0.963289	1.00873	0.939219	1	2.08386e+07	2.33426e+07	1.80549e+07	1.5346e+07	2.18785e+07	0.14541	0.116772	0.358396	expression/solubility	FALSE	FALSE	FALSE
IPI00291373.2	ABCD1	P0113894B	2	2	50.4C	0.984227	1.0245	1.07388	0.97587	1	6.68927e+06	6.92701e+06	4.89178e+06	5.53001e+06	6.43846e+06	0.14541	0.116772	0.358396	expression/solubility	FALSE	FALSE	FALSE
IPI00291373.2	ABCD1	P0113894B	2	2	51.9C	1.00569	0.80875	0.911058	0.826848	1	3.50348e+06	3.11196e+06	2.72143e+06	2.55512e+06	2.94778e+06	0.14541	0.116772	0.358396	expression/solubility	FALSE	FALSE	FALSE
IPI00908804.1	ABCD3	P0113874B	17	31	42C	1.09228	1.09761	1.0853	1.09225	1	1.84056e+09	1.90078e+09	1.46677e+09	1.93215e+09	1.77153e+09	0.226294	0.10202	1.88499	stability	FALSE	FALSE	FALSE
IPI00908804.1	ABCD3	P0113874B	17	31	44.1C	1.04456	1.02618	1.0438	1.0523	1	1.42402e+09	1.36471e+09	1.17222e+09	1.44465e+09	1.4816e+09	0.226294	0.10202	1.88499	stability	FALSE	FALSE	FALSE
IPI00908804.1	ABCD3	P0113884B	19	33	46.2C	1.07246	1.0856	1.01396	1.00192	1	2.55343e+08	2.69399e+08	1.71391e+08	2.42689e+08	2.34701e+08	0.226294	0.10202	1.88499	stability	FALSE	FALSE	FALSE
IPI00908804.1	ABCD3	P0113884B	19	33	48.1C	0.996722	1.07882	0.99936	1.01679	1	1.85799e+08	2.33939e+08	1.60066e+08	1.48668e+08	1.95783e+08	0.226294	0.10202	1.88499	stability	FALSE	FALSE	FALSE
IPI00908804.1	ABCD3	P0113894B	19	31	50.4C	0.928905	1.05496	0.971344	0.977558	1	1.92779e+08	2.17809e+08	1.3511e+08	1.69153e+08	1.96601e+08	0.226294	0.10202	1.88499	stability	FALSE	FALSE	FALSE
IPI00908804.1	ABCD3	P0113894B	19	31	51.9C	0.839323	0.962899	0.934938	0.879482	1	1.52908e+08	1.9376e+08	1.46049e+08	1.42127e+08	1.54156e+08	0.226294	0.10202	1.88499	stability	FALSE	FALSE	FALSE
IPI00908804.1	ABCD3	P0113904B	14	20	54C	0.895564	1.0674	1.04434	1.03032	1	5.54065e+08	8.1861e+08	4.47687e+08	6.26798e+08	6.52129e+08	0.226294	0.10202	1.88499	stability	FALSE	FALSE	FALSE
IPI00908804.1	ABCD3	P0113904B	14	20	56.1C	1.05483	1.16137	1.13471	1.14402	1	3.49519e+08	4.48052e+08	2.72273e+08	3.32453e+08	2.92147e+08	0.226294	0.10202	1.88499	stability	FALSE	FALSE	FALSE
IPI00908804.1	ABCD3	P0113914B	4	4	58.2C	1.25532	1.2004	1.18695	0.976557	1	1.16157e+08	8.98288e+07	5.57596e+07	7.0882e+07	8.05311e+07	0.226294	0.10202	1.88499	stability	FALSE	FALSE	FALSE
IPI00908804.1	ABCD3	P0113914B	4	4	60.1C	0.917707	0.906359	0.884296	0.947328	1	2.03647e+07	2.16e+07	1.45624e+07	2.03679e+07	2.03232e+07	0.226294	0.10202	1.88499	stability	FALSE	FALSE	FALSE
IPI00023165.3	ABCD4	P0113874B	2	2	42C	0.972532	1.17299	1.10707	1.04601	1	1.11486e+07	1.3819e+07	1.01785e+07	1.25878e+07	1.20517e+07	0.164372	0.125085	0.466043	stability	FALSE	FALSE	FALSE
IPI00023165.3	ABCD4	P0113874B	2	2	44.1C	0.924378	0.981227	0.885456	0.976303	1	1.14279e+07	1.18338e+07	9.01761e+06	1.21547e+07	1.34359e+07	0.164372	0.125085	0.466043	stability	FALSE	FALSE	FALSE
IPI00023165.3	ABCD4	P0113884B	3	4	46.2C	0.957617	0.967995	1.01331	1.04918	1	1.82117e+07	1.91874e+07	1.36812e+07	2.02994e+07	1.8747e+07	0.164372	0.125085	0.466043	stability	FALSE	FALSE	FALSE
IPI00023165.3	ABCD4	P0113884B	3	4	48.1C	1.06845	0.913611	1.09819	0.956206	1	1.76266e+07	1.75331e+07	1.55668e+07	1.23733e+07	1.73269e+07	0.164372	0.125085	0.466043	stability	FALSE	FALSE	FALSE
IPI00023165.3	ABCD4	P0113894B	4	6	50.4C	0.927772	0.992198	0.965102	0.928302	1	2.09747e+07	2.23154e+07	1.46236e+07	1.74983e+07	2.14167e+07	0.164372	0.125085	0.466043	stability	FALSE	FALSE	FALSE
IPI00023165.3	ABCD4	P0113894B	4	6	51.9C	0.893497	0.872466	0.881407	0.922571	1	1.92096e+07	2.07184e+07	1.62487e+07	1.75944e+07	1.81922e+07	0.164372	0.125085	0.466043	stability	FALSE	FALSE	FALSE
IPI00303207.3	ABCE1	P0113874B	28	66	42C	1.00386	1.04831	1.00435	1.07126	1	5.57411e+09	5.98218e+09	4.47277e+09	6.24446e+09	5.83758e+09	0.136814	0.0757348	1.29106	stability	FALSE	FALSE	FALSE
IPI00303207.3	ABCE1	P0113874B	28	66	44.1C	0.990011	0.980682	0.925673	0.991635	1	4.81875e+09	4.65648e+09	3.71158e+09	4.86056e+09	5.28984e+09	0.136814	0.0757348	1.29106	stability	FALSE	FALSE	FALSE
IPI00303207.3	ABCE1	P0113884B	31	99	46.2C	1.01993	1.00182	0.928497	0.992932	1	1.06471e+09	1.09002e+09	6.88125e+08	1.05452e+09	1.02904e+09	0.136814	0.0757348	1.29106	stability	FALSE	FALSE	FALSE
IPI00303207.3	ABCE1	P0113884B	31	99	48.1C	0.973296	1.04328	1.0573	1.04221	1	9.66485e+08	1.20514e+09	9.02109e+08	8.11755e+08	1.04293e+09	0.136814	0.0757348	1.29106	stability	FALSE	FALSE	FALSE
IPI00303207.3	ABCE1	P0113894B	27	76	50.4C	1.07501	1.12407	0.998073	0.952721	1	7.43638e+08	7.73563e+08	4.62742e+08	5.49498e+08	6.55311e+08	0.136814	0.0757348	1.29106	stability	FALSE	FALSE	FALSE
IPI00303207.3	ABCE1	P0113894B	27	76	51.9C	0.967437	1.08024	1.01302	0.962909	1	6.2371e+08	7.69239e+08	5.60009e+08	5.50673e+08	5.4553e+08	0.136814	0.0757348	1.29106	stability	FALSE	FALSE	FALSE
IPI00303207.3	ABCE1	P0113904B	25	80	54C	1.63955	1.89501	1.48093	1.62965	1	3.82875e+09	5.48569e+09	2.39628e+09	3.74212e+09	2.46151e+09	0.136814	0.0757348	1.29106	stability	FALSE	FALSE	FALSE
IPI00303207.3	ABCE1	P0113904B	25	80	56.1C	0.989062	1.10011	0.927347	1.00231	1	3.6371e+09	4.71019e+09	2.4695e+09	3.23254e+09	3.24226e+09	0.136814	0.0757348	1.29106	stability	FALSE	FALSE	FALSE
IPI00303207.3	ABCE1	P0113914B	28	71	58.2C	1.03594	1.09001	0.982582	1.01891	1	3.50509e+09	2.98257e+09	1.68781e+09	2.70424e+09	2.94465e+09	0.136814	0.0757348	1.29106	stability	FALSE	FALSE	FALSE
IPI00303207.3	ABCE1	P0113914B	28	71	60.1C	1.05155	1.08274	1.03375	1.10218	1	2.48373e+09	2.7465e+09	1.81198e+09	2.52231e+09	2.16318e+09	0.136814	0.0757348	1.29106	stability	FALSE	FALSE	FALSE
IPI00303207.3	ABCE1	P0113924B	32	90	62.4C	1.0498	1.04277	1.0562	1.0683	1	7.75176e+09	5.79409e+09	4.91371e+09	5.98337e+09	5.18065e+09	0.136814	0.0757348	1.29106	stability	FALSE	FALSE	FALSE
IPI00303207.3	ABCE1	P0113924B	32	90	63.9C	1.08267	1.06049	0.978806	1.00741	1	2.56878e+09	2.70297e+09	1.70911e+09	2.20721e+09	2.43807e+09	0.136814	0.0757348	1.29106	stability	FALSE	FALSE	FALSE
IPI00873899.1	ABCF1	P0113874B	27	72	42C	1.05627	1.00995	0.952484	0.882637	1	3.90605e+09	3.83823e+09	2.82495e+09	3.42643e+09	3.88769e+09	0.365962	0.289659	0.526814	stability	FALSE	FALSE	FALSE
IPI00873899.1	ABCF1	P0113874B	27	72	44.1C	1.14705	1.21445	1.14941	1.0286	1	3.07177e+09	3.17265e+09	2.53563e+09	2.77391e+09	2.91041e+09	0.365962	0.289659	0.526814	stability	FALSE	FALSE	FALSE
IPI00873899.1	ABCF1	P0113884B	33	96	46.2C	1.07232	1.05208	1.16597	1.16763	1	5.56523e+08	5.69102e+08	4.29607e+08	6.16508e+08	5.11602e+08	0.365962	0.289659	0.526814	stability	FALSE	FALSE	FALSE
IPI00873899.1	ABCF1	P0113884B	33	96	48.1C	0.877739	0.852726	0.938352	1.01635	1	4.86698e+08	5.50031e+08	4.47064e+08	4.42037e+08	5.82373e+08	0.365962	0.289659	0.526814	stability	FALSE	FALSE	FALSE
IPI00873899.1	ABCF1	P0113894B	29	72	50.4C	1.03481	1.11449	1.12042	1.16718	1	4.68702e+08	5.02184e+08	3.40128e+08	4.40784e+08	4.29076e+08	0.365962	0.289659	0.526814	stability	FALSE	FALSE	FALSE
IPI00873899.1	ABCF1	P0113894B	29	72	51.9C	1.06893	1.17386	1.07974	1.09945	1	3.82107e+08	4.63487e+08	3.30957e+08	3.48626e+08	3.02479e+08	0.365962	0.289659	0.526814	stability	FALSE	FALSE	FALSE
IPI00873899.1	ABCF1	P0113904B	23	38	54C	1.28086	1.14587	1.06901	1.19998	1	2.28716e+09	2.5364e+09	1.32266e+09	2.10698e+09	1.88219e+09	0.365962	0.289659	0.526814	stability	FALSE	FALSE	FALSE
IPI00873899.1	ABCF1	P0113904B	23	38	56.1C	1.01418	1.1582	1.01342	1.02309	1	6.30377e+08	8.38185e+08	4.56152e+08	5.57714e+08	5.48026e+08	0.365962	0.289659	0.526814	stability	FALSE	FALSE	FALSE
IPI00873899.1	ABCF1	P0113914B	13	14	58.2C	1.01273	1.00237	0.825881	0.99105	1	9.03817e+08	7.23449e+08	3.74192e+08	6.93786e+08	7.76704e+08	0.365962	0.289659	0.526814	stability	FALSE	FALSE	FALSE
IPI00873899.1	ABCF1	P0113914B	13	14	60.1C	1.08328	0.97259	0.934813	0.963003	1	4.54289e+08	4.38026e+08	2.90922e+08	3.91281e+08	3.84069e+08	0.365962	0.289659	0.526814	stability	FALSE	FALSE	FALSE
IPI00873899.1	ABCF1	P0113924B	7	9	62.4C	1.05084	0.947099	0.947922	0.977878	1	6.11583e+08	4.14779e+08	3.47587e+08	4.3168e+08	4.0833e+08	0.365962	0.289659	0.526814	stability	FALSE	FALSE	FALSE
IPI00873899.1	ABCF1	P0113924B	7	9	63.9C	0.942445	0.888046	0.986745	0.963424	1	2.42917e+08	2.45891e+08	1.87177e+08	2.29313e+08	2.64861e+08	0.365962	0.289659	0.526814	stability	FALSE	FALSE	FALSE
IPI00068506.1	ABCF2	P0113874B	20	36	42C	1.09777	0.953507	0.99391	1.03213	1	2.19878e+09	1.96273e+09	1.59664e+09	2.17021e+09	2.10572e+09	0.175194	0.0894078	1.31081	stability	FALSE	FALSE	FALSE
IPI00068506.1	ABCF2	P0113874B	20	36	44.1C	1.1457	1.03125	1.02791	1.05231	1	1.90956e+09	1.67673e+09	1.41132e+09	1.76624e+09	1.81139e+09	0.175194	0.0894078	1.31081	stability	FALSE	FALSE	FALSE
IPI00068506.1	ABCF2	P0113884B	29	58	46.2C	1.00223	1.01012	0.961548	1.04874	1	3.38009e+08	3.55072e+08	2.30227e+08	3.59832e+08	3.32454e+08	0.175194	0.0894078	1.31081	stability	FALSE	FALSE	FALSE
IPI00068506.1	ABCF2	P0113884B	29	58	48.1C	1.06921	1.10269	1.06099	1.02165	1	3.52417e+08	4.22797e+08	3.00481e+08	2.6413e+08	3.46181e+08	0.175194	0.0894078	1.31081	stability	FALSE	FALSE	FALSE
IPI00068506.1	ABCF2	P0113894B	20	44	50.4C	1.10686	1.17128	1.03986	1.01749	1	4.20142e+08	4.42301e+08	2.64549e+08	3.22021e+08	3.59586e+08	0.175194	0.0894078	1.31081	stability	FALSE	FALSE	FALSE
IPI00068506.1	ABCF2	P0113894B	20	44	51.9C	1.12746	1.28754	1.05757	1.11736	1	2.40671e+08	3.03574e+08	1.93573e+08	2.11575e+08	1.80626e+08	0.175194	0.0894078	1.31081	stability	FALSE	FALSE	FALSE
IPI00068506.1	ABCF2	P0113904B	7	8	54C	1.06347	1.34832	1.09365	1.22507	1	3.17972e+08	4.99742e+08	2.26576e+08	3.60178e+08	3.15163e+08	0.175194	0.0894078	1.31081	stability	FALSE	FALSE	FALSE
IPI00068506.1	ABCF2	P0113904B	7	8	56.1C	1.29428	1.20041	1.22181	1.26225	1	9.89776e+07	1.06883e+08	6.76619e+07	8.46574e+07	6.74253e+07	0.175194	0.0894078	1.31081	stability	FALSE	FALSE	FALSE
IPI00068506.1	ABCF2	P0113914B	1	1	58.2C	1.03039	0.942145	1.06811	0.961874	1	6.63523e+06	4.90646e+06	3.4919e+06	4.85866e+06	5.60433e+06	0.175194	0.0894078	1.31081	stability	FALSE	FALSE	FALSE
IPI00068506.1	ABCF2	P0113914B	1	1	60.1C	0.922805	1.11577	1.12583	0.799715	1	2.25719e+06	2.93098e+06	2.04358e+06	1.89524e+06	2.24015e+06	0.175194	0.0894078	1.31081	stability	FALSE	FALSE	FALSE
IPI00465160.4	ABCF3	P0113874B	17	25	42C	1.02954	1.05057	1.04369	0.945651	1	1.42382e+09	1.49314e+09	1.15764e+09	1.37291e+09	1.45392e+09	0.0622808	0.0139482	1.89056	expression/solubility	FALSE	FALSE	FALSE
IPI00465160.4	ABCF3	P0113874B	17	25	44.1C	1.01382	1.01481	0.987581	1.00092	1	1.0188e+09	9.94836e+08	8.17541e+08	1.01291e+09	1.09214e+09	0.0622808	0.0139482	1.89056	expression/solubility	FALSE	FALSE	FALSE
IPI00465160.4	ABCF3	P0113884B	15	21	46.2C	1.06744	1.06482	1.02721	1.03523	1	1.59663e+08	1.66004e+08	1.0908e+08	1.57533e+08	1.47446e+08	0.0622808	0.0139482	1.89056	expression/solubility	FALSE	FALSE	FALSE
IPI00465160.4	ABCF3	P0113884B	15	21	48.1C	1.03705	0.977277	0.997559	0.968088	1	1.07612e+08	1.17968e+08	8.89429e+07	7.87948e+07	1.08986e+08	0.0622808	0.0139482	1.89056	expression/solubility	FALSE	FALSE	FALSE
IPI00465160.4	ABCF3	P0113894B	11	12	50.4C	1.10203	1.09936	1.06828	0.990186	1	9.86003e+07	9.78537e+07	6.40619e+07	7.38676e+07	8.47588e+07	0.0622808	0.0139482	1.89056	expression/solubility	FALSE	FALSE	FALSE
IPI00465160.4	ABCF3	P0113894B	11	12	51.9C	1.0879	1.05483	1.04731	0.994914	1	4.30562e+07	4.61118e+07	3.55416e+07	3.49285e+07	3.34892e+07	0.0622808	0.0139482	1.89056	expression/solubility	FALSE	FALSE	FALSE
IPI00465160.4	ABCF3	P0113904B	1	1	54C	0.758447	0.82492	0.63014	0.670185	1	3.63685e+06	4.90341e+06	2.09367e+06	3.15999e+06	5.05439e+06	0.0622808	0.0139482	1.89056	expression/solubility	FALSE	FALSE	FALSE
IPI00465160.4	ABCF3	P0113904B	1	1	56.1C	1.06453	0.921699	0.936637	0.966014	1	3.23714e+06	3.26335e+06	2.06258e+06	2.57631e+06	2.68114e+06	0.0622808	0.0139482	1.89056	expression/solubility	FALSE	FALSE	FALSE
IPI00020075.4	ABHD10	P0113874B	10	25	42C	1.02308	0.942527	0.993047	1.02958	1	1.56531e+09	1.48202e+09	1.21858e+09	1.65368e+09	1.60851e+09	0.257612	0.222086	0.311541	expression/solubility	FALSE	FALSE	FALSE
IPI00020075.4	ABHD10	P0113874B	10	25	44.1C	1.03474	0.996337	1.0127	1.02908	1	1.37718e+09	1.2936e+09	1.11032e+09	1.37926e+09	1.44647e+09	0.257612	0.222086	0.311541	expression/solubility	FALSE	FALSE	FALSE
IPI00020075.4	ABHD10	P0113884B	12	26	46.2C	1.02505	0.967998	0.898702	0.966662	1	2.18369e+08	2.14933e+08	1.35921e+08	2.09504e+08	2.09999e+08	0.257612	0.222086	0.311541	expression/solubility	FALSE	FALSE	FALSE
IPI00020075.4	ABHD10	P0113884B	12	26	48.1C	1.00696	1.11171	1.07493	1.02187	1	1.93189e+08	2.48109e+08	1.77197e+08	1.53773e+08	2.015e+08	0.257612	0.222086	0.311541	expression/solubility	FALSE	FALSE	FALSE
IPI00020075.4	ABHD10	P0113894B	11	40	50.4C	1.04272	0.927176	0.948836	1.0357	1	2.71403e+08	2.40082e+08	1.65525e+08	2.24766e+08	2.46572e+08	0.257612	0.222086	0.311541	expression/solubility	FALSE	FALSE	FALSE
IPI00020075.4	ABHD10	P0113894B	11	40	51.9C	0.918735	0.908579	0.965112	0.971405	1	2.63215e+08	2.87518e+08	2.3709e+08	2.46871e+08	2.42426e+08	0.257612	0.222086	0.311541	expression/solubility	FALSE	FALSE	FALSE
IPI00020075.4	ABHD10	P0113904B	10	24	54C	0.909751	0.913811	0.917642	0.958973	1	7.28767e+08	9.07423e+08	5.09343e+08	7.55378e+08	8.44375e+08	0.257612	0.222086	0.311541	expression/solubility	FALSE	FALSE	FALSE
IPI00020075.4	ABHD10	P0113904B	10	24	56.1C	0.989705	0.952557	0.980329	1.00133	1	7.97272e+08	8.93436e+08	5.71883e+08	7.07436e+08	7.10258e+08	0.257612	0.222086	0.311541	expression/solubility	FALSE	FALSE	FALSE
IPI00020075.4	ABHD10	P0113914B	9	25	58.2C	1.01201	0.950825	1.0519	1.06555	1	7.90776e+08	6.00851e+08	4.17286e+08	6.53112e+08	6.80048e+08	0.257612	0.222086	0.311541	expression/solubility	FALSE	FALSE	FALSE
IPI00020075.4	ABHD10	P0113914B	9	25	60.1C	0.979269	0.978326	1.04512	1.00544	1	5.75312e+08	6.17255e+08	4.55647e+08	5.72305e+08	5.38047e+08	0.257612	0.222086	0.311541	expression/solubility	FALSE	FALSE	FALSE
IPI00020075.4	ABHD10	P0113924B	12	24	62.4C	1.04928	0.876826	0.958522	1.07327	1	2.1836e+09	1.37309e+09	1.25677e+09	1.69415e+09	1.46008e+09	0.257612	0.222086	0.311541	expression/solubility	FALSE	FALSE	FALSE
IPI00020075.4	ABHD10	P0113924B	12	24	63.9C	1.04049	1.157	0.861692	1.03907	1	9.99977e+08	1.19451e+09	6.09464e+08	9.22158e+08	9.87569e+08	0.257612	0.222086	0.311541	expression/solubility	FALSE	FALSE	FALSE
IPI00171692.3	ABHD11	P0113874B	4	5	42C	0.997906	1.08342	1.02012	1.04478	1	1.68947e+08	1.88507e+08	1.38518e+08	1.85688e+08	1.77989e+08	0.162414	0.12423	0.455386	stability	FALSE	FALSE	FALSE
IPI00171692.3	ABHD11	P0113874B	4	5	44.1C	0.937371	0.945803	0.945558	0.990357	1	1.42069e+08	1.39838e+08	1.18055e+08	1.51155e+08	1.64717e+08	0.162414	0.12423	0.455386	stability	FALSE	FALSE	FALSE
IPI00171692.3	ABHD11	P0113884B	5	6	46.2C	0.963155	1.05465	0.979756	0.979503	1	4.02554e+07	4.5943e+07	2.90718e+07	4.16493e+07	4.12003e+07	0.162414	0.12423	0.455386	stability	FALSE	FALSE	FALSE
IPI00171692.3	ABHD11	P0113884B	5	6	48.1C	0.957158	0.9763	0.91086	0.865416	1	2.64222e+07	3.1351e+07	2.16046e+07	1.87383e+07	2.89929e+07	0.162414	0.12423	0.455386	stability	FALSE	FALSE	FALSE
IPI00171692.3	ABHD11	P0113894B	2	3	50.4C	1.14792	1.0861	1.1622	1.00435	1	2.18876e+07	2.06019e+07	1.48523e+07	1.5967e+07	1.80628e+07	0.162414	0.12423	0.455386	stability	FALSE	FALSE	FALSE
IPI00171692.3	ABHD11	P0113894B	2	3	51.9C	0.999868	0.820378	0.902588	0.994911	1	1.17252e+07	1.06261e+07	9.07576e+06	1.03493e+07	9.92286e+06	0.162414	0.12423	0.455386	stability	FALSE	FALSE	FALSE
IPI00060569.1	ABHD12	P0113874B	10	12	42C	1.03961	1.02181	1.04747	1.0637	1	6.743e+08	6.81115e+08	5.449e+08	7.24271e+08	6.81888e+08	0.143019	0.117335	0.387546	stability	FALSE	FALSE	FALSE
IPI00060569.1	ABHD12	P0113874B	10	12	44.1C	0.992153	0.992153	0.994858	1.01743	1	5.42874e+08	5.29583e+08	4.48423e+08	5.60617e+08	5.9466e+08	0.143019	0.117335	0.387546	stability	FALSE	FALSE	FALSE
IPI00060569.1	ABHD12	P0113884B	12	16	46.2C	0.978838	1.02367	0.952799	0.975137	1	8.30689e+07	9.05466e+07	5.74056e+07	8.41912e+07	8.36566e+07	0.143019	0.117335	0.387546	stability	FALSE	FALSE	FALSE
IPI00060569.1	ABHD12	P0113884B	12	16	48.1C	1.02677	1.11763	1.04613	1.04069	1	7.49828e+07	9.49441e+07	6.56418e+07	5.96115e+07	7.66999e+07	0.143019	0.117335	0.387546	stability	FALSE	FALSE	FALSE
IPI00060569.1	ABHD12	P0113894B	11	21	50.4C	1.05253	1.10536	0.971607	1.00184	1	1.05958e+08	1.10701e+08	6.55563e+07	8.409e+07	9.53662e+07	0.143019	0.117335	0.387546	stability	FALSE	FALSE	FALSE
IPI00060569.1	ABHD12	P0113894B	11	21	51.9C	0.975652	1.02571	0.964806	0.95197	1	8.84309e+07	1.02688e+08	7.49833e+07	7.65389e+07	7.66953e+07	0.143019	0.117335	0.387546	stability	FALSE	FALSE	FALSE
IPI00060569.1	ABHD12	P0113904B	12	20	54C	1.25067	1.28668	1.16114	1.18718	1	5.98048e+08	7.62691e+08	3.84721e+08	5.58213e+08	5.04035e+08	0.143019	0.117335	0.387546	stability	FALSE	FALSE	FALSE
IPI00060569.1	ABHD12	P0113904B	12	20	56.1C	1.06336	1.00851	0.959722	0.960054	1	3.13009e+08	3.45644e+08	2.04577e+08	2.47847e+08	2.59533e+08	0.143019	0.117335	0.387546	stability	FALSE	FALSE	FALSE
IPI00060569.1	ABHD12	P0113914B	6	7	58.2C	1.01537	0.872048	0.963083	0.915572	1	1.53849e+08	1.06859e+08	7.40848e+07	1.0882e+08	1.31869e+08	0.143019	0.117335	0.387546	stability	FALSE	FALSE	FALSE
IPI00060569.1	ABHD12	P0113914B	6	7	60.1C	0.95198	0.88337	0.94601	0.904944	1	7.6649e+07	7.63838e+07	5.65243e+07	7.05946e+07	7.37389e+07	0.143019	0.117335	0.387546	stability	FALSE	FALSE	FALSE
IPI00060569.1	ABHD12	P0113924B	7	7	62.4C	0.959972	0.893901	0.960111	0.905476	1	1.31604e+08	9.22155e+07	8.29287e+07	9.41559e+07	9.61842e+07	0.143019	0.117335	0.387546	stability	FALSE	FALSE	FALSE
IPI00060569.1	ABHD12	P0113924B	7	7	63.9C	0.959444	0.891308	0.951953	0.906224	1	6.06004e+07	6.04769e+07	4.42503e+07	5.28569e+07	6.49042e+07	0.143019	0.117335	0.387546	stability	FALSE	FALSE	FALSE
IPI00064462.2	ABHD13	P0113874B	3	3	42C	0.942314	0.880714	0.959339	0.944751	1	1.71315e+08	1.64552e+08	1.39882e+08	1.80308e+08	1.91131e+08	0.0984452	0.0932233	0.0774055	stability	FALSE	FALSE	FALSE
IPI00064462.2	ABHD13	P0113874B	3	3	44.1C	0.900375	0.973461	0.820192	0.938371	1	1.42169e+08	1.49946e+08	1.06685e+08	149209410	1.71605e+08	0.0984452	0.0932233	0.0774055	stability	FALSE	FALSE	FALSE
IPI00064462.2	ABHD13	P0113884B	4	4	46.2C	1.03239	1.04759	1.01812	0.988923	1	2.48156e+07	2.62453e+07	1.73742e+07	2.41833e+07	2.36947e+07	0.0984452	0.0932233	0.0774055	stability	FALSE	FALSE	FALSE
IPI00064462.2	ABHD13	P0113884B	4	4	48.1C	1.02139	1.0271	1.05478	1.01744	1	2.27938e+07	2.66638e+07	2.02254e+07	1.78097e+07	2.34387e+07	0.0984452	0.0932233	0.0774055	stability	FALSE	FALSE	FALSE
IPI00064462.2	ABHD13	P0113894B	4	5	50.4C	1.00968	0.969452	0.915492	0.975043	1	2.82531e+07	2.69873e+07	1.71697e+07	2.27487e+07	2.65082e+07	0.0984452	0.0932233	0.0774055	stability	FALSE	FALSE	FALSE
IPI00064462.2	ABHD13	P0113894B	4	5	51.9C	0.950193	0.927357	0.988624	0.923397	1	2.47282e+07	2.66569e+07	2.20611e+07	2.13166e+07	2.20211e+07	0.0984452	0.0932233	0.0774055	stability	FALSE	FALSE	FALSE
IPI00064462.2	ABHD13	P0113904B	4	5	54C	1.04829	1.01079	1.0278	0.944798	1	1.06007e+08	1.26706e+08	7.20162e+07	9.39466e+07	1.06591e+08	0.0984452	0.0932233	0.0774055	stability	FALSE	FALSE	FALSE
IPI00064462.2	ABHD13	P0113904B	4	5	56.1C	0.988421	0.980239	1.03242	0.971586	1	6.86302e+07	7.92459e+07	5.19117e+07	5.91651e+07	6.12194e+07	0.0984452	0.0932233	0.0774055	stability	FALSE	FALSE	FALSE
IPI00478556.3	ABHD14A	P0113884B	1	1	46.2C	0.820691	0.790818	0.847357	0.849334	1	2.93227e+06	2.945e+06	2.1494e+06	3.08728e+06	3.52206e+06					FALSE	FALSE	FALSE
IPI00478556.3	ABHD14A	P0113884B	1	1	48.1C	1.14643	1.03515	1.13576	1.06878	1	2.72856e+06	2.86596e+06	2.32263e+06	1.99522e+06	2.49973e+06					FALSE	FALSE	FALSE
IPI00478556.3	ABHD14A	P0113894B	1	1	50.4C	1.34188	1.23354	0.518214	1.11072	1	585447	535398	151533	404044	413305					FALSE	FALSE	FALSE
IPI00478556.3	ABHD14A	P0113894B	1	1	51.9C	0.647575	1.57337	0.813351	0.842279	1	196592	527582	211724	226820	256883					FALSE	FALSE	FALSE
IPI00792656.1	ABHD14A	P0113874B	1	1	42C	0.903913	0.90884	0.972771	0.990103	1	1.6989e+07	1.75548e+07	1.46637e+07	1.95353e+07	1.97593e+07					FALSE	FALSE	FALSE
IPI00792656.1	ABHD14A	P0113874B	1	1	44.1C	1.10663	1.05102	1.08703	1.03133	1	1.6095e+07	1.4912e+07	1.30238e+07	1.51052e+07	1.58065e+07					FALSE	FALSE	FALSE
IPI00792656.1	ABHD14A	P0113904B	1	1	54C	0.808046	1.07263	1.08656	1.03381	1	3.34337e+06	5.50153e+06	3.11511e+06	4.2061e+06	4.36132e+06					FALSE	FALSE	FALSE
IPI00792656.1	ABHD14A	P0113904B	1	1	56.1C	1.09132	1.18557	1.32307	1.21407	1	1.97615e+06	2.49957e+06	1.73493e+06	1.92806e+06	1.59654e+06					FALSE	FALSE	FALSE
IPI00063827.1	ABHD14B	P0113874B	6	9	42C	0.92587	0.899972	0.977665	1.02783	1	2.23509e+08	2.23275e+08	1.89289e+08	2.60473e+08	2.5379e+08	0.0923225	0.0416125	1.26189	expression/solubility	FALSE	FALSE	FALSE
IPI00063827.1	ABHD14B	P0113874B	6	9	44.1C	0.957629	0.879916	0.889087	0.945808	1	2.36423e+08	2.11918e+08	1.80818e+08	2.35145e+08	2.68312e+08	0.0923225	0.0416125	1.26189	expression/solubility	FALSE	FALSE	FALSE
IPI00063827.1	ABHD14B	P0113884B	5	9	46.2C	0.929104	0.91919	0.945088	0.986965	1	3.74823e+07	3.86502e+07	2.70682e+07	4.05077e+07	3.97681e+07	0.0923225	0.0416125	1.26189	expression/solubility	FALSE	FALSE	FALSE
IPI00063827.1	ABHD14B	P0113884B	5	9	48.1C	0.935625	0.890161	0.998551	0.939425	1	3.7713e+07	4.1739e+07	3.45836e+07	2.9701e+07	4.23348e+07	0.0923225	0.0416125	1.26189	expression/solubility	FALSE	FALSE	FALSE
IPI00063827.1	ABHD14B	P0113894B	6	9	50.4C	1.0084	0.975766	0.952772	0.984062	1	3.7673e+07	3.62656e+07	2.38569e+07	3.06529e+07	3.53913e+07	0.0923225	0.0416125	1.26189	expression/solubility	FALSE	FALSE	FALSE
IPI00063827.1	ABHD14B	P0113894B	6	9	51.9C	0.943074	0.938073	0.96146	0.923491	1	2.98659e+07	3.28132e+07	2.61082e+07	2.59425e+07	2.67972e+07	0.0923225	0.0416125	1.26189	expression/solubility	FALSE	FALSE	FALSE
IPI00063827.1	ABHD14B	P0113904B	3	5	54C	0.918696	1.15597	1.03121	0.987692	1	5.64796e+07	8.80954e+07	4.39278e+07	5.97081e+07	6.48021e+07	0.0923225	0.0416125	1.26189	expression/solubility	FALSE	FALSE	FALSE
IPI00063827.1	ABHD14B	P0113904B	3	5	56.1C	1.03194	0.949666	1.07543	1.05231	1	2.94383e+07	3.1543e+07	2.22165e+07	2.63277e+07	2.51522e+07	0.0923225	0.0416125	1.26189	expression/solubility	FALSE	FALSE	FALSE
IPI00063827.1	ABHD14B	P0113914B	1	1	58.2C	1.02631	1.34697	1.02262	0.94532	1	2.23279e+07	2.36987e+07	1.12948e+07	1.61323e+07	1.8934e+07	0.0923225	0.0416125	1.26189	expression/solubility	FALSE	FALSE	FALSE
IPI00063827.1	ABHD14B	P0113914B	1	1	60.1C	0.959641	0.889099	0.908982	0.947427	1	9.62598e+06	9.5778e+06	6.76632e+06	9.20774e+06	9.18659e+06	0.0923225	0.0416125	1.26189	expression/solubility	FALSE	FALSE	FALSE
IPI00646051.3	ABHD3	P0113884B	1	1	46.2C	0.792216	0.809181	0.988186	0.846829	1	6.34316e+06	6.75291e+06	5.61728e+06	6.89813e+06	7.89286e+06					FALSE	FALSE	FALSE
IPI00646051.3	ABHD3	P0113884B	1	1	48.1C	1.12988	1.06387	1.05342	0.919691	1	5.2945e+06	5.79915e+06	4.24132e+06	3.38028e+06	4.92151e+06					FALSE	FALSE	FALSE
IPI00290979.3	ABHD5	P0113874B	1	1	42C	0.912672	1.09431	1.05141	1.00735	1	2.22259e+07	2.73876e+07	2.05356e+07	2.57529e+07	2.56021e+07					FALSE	FALSE	FALSE
IPI00290979.3	ABHD5	P0113874B	1	1	44.1C	0.797525	0.944007	0.890645	0.797882	1	1.94458e+07	2.2454e+07	1.78893e+07	1.95912e+07	2.64991e+07					FALSE	FALSE	FALSE
IPI00290979.3	ABHD5	P0113884B	2	3	46.2C	0.966666	0.940885	1.02772	1.09639	1	1.04956e+07	1.06476e+07	7.92194e+06	1.21107e+07	1.07029e+07					FALSE	FALSE	FALSE
IPI00290979.3	ABHD5	P0113884B	2	3	48.1C	1.04585	0.971985	0.990176	0.929573	1	8.85398e+06	9.57218e+06	7.2026e+06	6.17263e+06	8.8915e+06					FALSE	FALSE	FALSE
IPI00290979.3	ABHD5	P0113904B	1	1	54C	0.980692	1.10198	1.03346	1.02315	1	5.3218e+06	7.41287e+06	3.88588e+06	5.45957e+06	5.71999e+06					FALSE	FALSE	FALSE
IPI00290979.3	ABHD5	P0113904B	1	1	56.1C	0.989435	0.943926	0.92798	0.721301	1	4.23054e+06	4.69914e+06	2.87331e+06	2.7048e+06	3.76985e+06					FALSE	FALSE	FALSE
IPI00107039.3	ABHD6	P0113874B	3	4	42C	1.00707	1.02147	1.04733	1.02368	1	1.83504e+08	1.91283e+08	1.53059e+08	1.95816e+08	1.91564e+08	0.232301	0.119443	1.38785	stability	FALSE	FALSE	FALSE
IPI00107039.3	ABHD6	P0113874B	3	4	44.1C	1.04608	1.06239	1.04846	1.0331	1	1.5847e+08	1.57e+08	1.30839e+08	1.57603e+08	1.64637e+08	0.232301	0.119443	1.38785	stability	FALSE	FALSE	FALSE
IPI00107039.3	ABHD6	P0113884B	3	3	46.2C	1.04691	1.04237	0.999801	0.931679	1	1.7036e+07	1.76793e+07	1.15505e+07	1.54241e+07	1.60411e+07	0.232301	0.119443	1.38785	stability	FALSE	FALSE	FALSE
IPI00107039.3	ABHD6	P0113884B	3	3	48.1C	1.23313	1.11799	1.19917	1.03366	1	1.1688e+07	1.23269e+07	9.76613e+06	7.68472e+06	9.95493e+06	0.232301	0.119443	1.38785	stability	FALSE	FALSE	FALSE
IPI00107039.3	ABHD6	P0113894B	2	3	50.4C	1.22873	1.11327	1.10462	1.07862	1	5.78349e+06	5.21295e+06	3.48476e+06	4.23302e+06	4.45893e+06	0.232301	0.119443	1.38785	stability	FALSE	FALSE	FALSE
IPI00107039.3	ABHD6	P0113894B	2	3	51.9C	1.03113	0.977178	0.79378	0.89689	1	2.92246e+06	3.05907e+06	1.92907e+06	2.25487e+06	2.39824e+06	0.232301	0.119443	1.38785	stability	FALSE	FALSE	FALSE
IPI00480028.2	ABI1	P0113874B	6	8	42C	0.878145	0.918882	0.994063	0.910283	1	1.90949e+08	2.05343e+08	1.73363e+08	2.07791e+08	2.28604e+08	0.160736	0.118804	0.517795	stability	FALSE	FALSE	FALSE
IPI00480028.2	ABI1	P0113874B	6	8	44.1C	0.929049	0.966076	0.866801	1.002	1	1.74315e+08	1.76825e+08	1.33975e+08	1.89324e+08	2.03913e+08	0.160736	0.118804	0.517795	stability	FALSE	FALSE	FALSE
IPI00480028.2	ABI1	P0113884B	6	8	46.2C	0.894949	1.05218	0.99731	0.931372	1	4.68556e+07	5.74164e+07	3.70697e+07	4.96089e+07	5.16102e+07	0.160736	0.118804	0.517795	stability	FALSE	FALSE	FALSE
IPI00480028.2	ABI1	P0113884B	6	8	48.1C	0.958884	1.07275	1.04104	0.955319	1	4.49841e+07	5.8543e+07	4.19634e+07	3.51529e+07	4.9272e+07	0.160736	0.118804	0.517795	stability	FALSE	FALSE	FALSE
IPI00480028.2	ABI1	P0113894B	5	10	50.4C	1.07362	1.05663	1.06148	1.0695	1	3.93876e+07	3.85643e+07	2.61005e+07	3.27145e+07	3.47542e+07	0.160736	0.118804	0.517795	stability	FALSE	FALSE	FALSE
IPI00480028.2	ABI1	P0113894B	5	10	51.9C	1.11893	1.16796	1.04149	0.999643	1	2.46488e+07	2.84186e+07	1.96728e+07	1.95338e+07	1.86403e+07	0.160736	0.118804	0.517795	stability	FALSE	FALSE	FALSE
IPI00480028.2	ABI1	P0113904B	1	1	54C	0.648408	0.640537	0.764481	0.714093	1	2.40802e+07	2.94878e+07	1.9672e+07	2.6077e+07	3.91454e+07	0.160736	0.118804	0.517795	stability	FALSE	FALSE	FALSE
IPI00480028.2	ABI1	P0113904B	1	1	56.1C	0.958919	1.06616	1.23373	1.06228	1	1.81187e+07	2.34553e+07	1.68811e+07	1.76033e+07	1.66595e+07	0.160736	0.118804	0.517795	stability	FALSE	FALSE	FALSE
IPI00442210.1	ABI2	P0113874B	5	7	42C	0.926084	0.974358	0.980415	1.01295	1	2.46888e+08	2.66954e+08	2.09629e+08	2.8349e+08	2.80272e+08	0.486693	0.24675	1.76428	stability	FALSE	FALSE	FALSE
IPI00442210.1	ABI2	P0113874B	5	7	44.1C	0.985235	0.967033	0.997272	1.00566	1	2.15138e+08	2.05994e+08	1.7939e+08	2.21141e+08	2.37316e+08	0.486693	0.24675	1.76428	stability	FALSE	FALSE	FALSE
IPI00442210.1	ABI2	P0113884B	5	8	46.2C	1.04263	1.09503	0.956567	0.921777	1	3.40212e+07	3.72414e+07	2.21594e+07	3.05997e+07	3.21655e+07	0.486693	0.24675	1.76428	stability	FALSE	FALSE	FALSE
IPI00442210.1	ABI2	P0113884B	5	8	48.1C	1.01239	1.11006	1.06937	1.03083	1	2.6328e+07	3.35816e+07	2.3895e+07	2.1027e+07	2.73135e+07	0.486693	0.24675	1.76428	stability	FALSE	FALSE	FALSE
IPI00442210.1	ABI2	P0113894B	5	7	50.4C	0.924842	1.00068	0.842473	1.06368	1	3.58742e+07	3.86153e+07	2.19027e+07	3.44014e+07	3.67462e+07	0.486693	0.24675	1.76428	stability	FALSE	FALSE	FALSE
IPI00442210.1	ABI2	P0113894B	5	7	51.9C	1.02668	1.15343	0.981512	1.00476	1	2.77835e+07	3.44769e+07	2.27753e+07	2.41193e+07	2.28988e+07	0.486693	0.24675	1.76428	stability	FALSE	FALSE	FALSE
IPI00442210.1	ABI2	P0113904B	1	1	54C	0.794919	0.902103	0.977047	0.901647	1	1.79485e+07	2.52492e+07	1.52859e+07	2.00185e+07	2.37998e+07	0.486693	0.24675	1.76428	stability	FALSE	FALSE	FALSE
IPI00442210.1	ABI2	P0113904B	1	1	56.1C	0.859206	0.900525	0.936993	1.00622	1	1.20562e+07	1.47123e+07	9.52106e+06	1.23828e+07	1.23717e+07	0.486693	0.24675	1.76428	stability	FALSE	FALSE	FALSE
IPI00442210.1	ABI2	P0113914B	3	3	58.2C	0.795789	0.839835	0.761674	0.87754	1	1.39547e+08	1.191e+08	6.78082e+07	1.20707e+08	1.52613e+08	0.486693	0.24675	1.76428	stability	FALSE	FALSE	FALSE
IPI00442210.1	ABI2	P0113914B	3	3	60.1C	0.889827	0.646462	0.754824	0.828545	1	9.06695e+07	7.07422e+07	5.70772e+07	8.17981e+07	9.33199e+07	0.486693	0.24675	1.76428	stability	FALSE	FALSE	FALSE
IPI00442210.1	ABI2	P0113924B	1	1	62.4C	0.920085	1.01855	0.803607	1.20105	1	8.82177e+06	7.34875e+06	4.85449e+06	8.7347e+06	6.72698e+06	0.486693	0.24675	1.76428	stability	FALSE	FALSE	FALSE
IPI00442210.1	ABI2	P0113924B	1	1	63.9C	0.969666	0.98675	1.11632	0.832871	1	4.30227e+06	4.70314e+06	3.64511e+06	3.41242e+06	4.55924e+06	0.486693	0.24675	1.76428	stability	FALSE	FALSE	FALSE
IPI00221171.4	ABL1	P0113874B	6	7	42C	0.984055	0.958079	0.946182	0.877593	1	2.45179e+08	2.45319e+08	1.89073e+08	2.29538e+08	2.61935e+08	0.183256	0.0715954	1.39078	stability	FALSE	FALSE	FALSE
IPI00221171.4	ABL1	P0113874B	6	7	44.1C	1.06929	1.15071	1.10381	1.03604	1	1.94273e+08	2.03948e+08	1.65203e+08	1.89555e+08	1.97454e+08	0.183256	0.0715954	1.39078	stability	FALSE	FALSE	FALSE
IPI00221171.4	ABL1	P0113884B	6	7	46.2C	0.925155	0.946662	1.05006	1.07741	1	3.30881e+07	3.52887e+07	2.66623e+07	3.92023e+07	3.52557e+07	0.183256	0.0715954	1.39078	stability	FALSE	FALSE	FALSE
IPI00221171.4	ABL1	P0113884B	6	7	48.1C	0.826076	0.748662	0.881744	0.92825	1	2.50008e+07	2.63575e+07	2.29291e+07	2.20353e+07	3.17864e+07	0.183256	0.0715954	1.39078	stability	FALSE	FALSE	FALSE
IPI00221171.4	ABL1	P0113894B	1	1	50.4C	0.818913	0.814372	1.32208	1.17104	1	1.65741e+06	1.6397e+06	1.7934e+06	1.97613e+06	1.9173e+06	0.183256	0.0715954	1.39078	stability	FALSE	FALSE	FALSE
IPI00221171.4	ABL1	P0113894B	1	1	51.9C	1.00667	0.686705	0.829043	0.952525	1	1.4155e+06	1.06653e+06	999569	1.18808e+06	1.18981e+06	0.183256	0.0715954	1.39078	stability	FALSE	FALSE	FALSE
IPI00329488.4	ABL2	P0113874B	10	11	42C	1.05112	1.06575	0.987472	0.854464	1	5.78648e+08	6.0296e+08	4.35993e+08	4.93806e+08	5.78754e+08	0.143035	0.132488	0.0919144	stability	FALSE	FALSE	FALSE
IPI00329488.4	ABL2	P0113874B	10	11	44.1C	1.04053	1.09452	1.01748	1.00772	1	4.18635e+08	4.29575e+08	3.37219e+08	4.08282e+08	4.37249e+08	0.143035	0.132488	0.0919144	stability	FALSE	FALSE	FALSE
IPI00329488.4	ABL2	P0113884B	6	8	46.2C	1.04562	1.02136	1.17269	1.05444	1	4.46152e+07	4.54226e+07	3.55236e+07	4.57721e+07	4.2061e+07	0.143035	0.132488	0.0919144	stability	FALSE	FALSE	FALSE
IPI00329488.4	ABL2	P0113884B	6	8	48.1C	0.944477	0.841105	0.954998	0.897524	1	2.87851e+07	2.98202e+07	2.50086e+07	2.14557e+07	3.20099e+07	0.143035	0.132488	0.0919144	stability	FALSE	FALSE	FALSE
IPI00515115.3	ABLIM1	P0113874B	3	3	42C	1.1088	1.04224	1.0864	1.14757	1	6.94844e+07	6.71223e+07	5.46026e+07	7.54935e+07	6.58815e+07	0.127748	0.113916	0.132701	expression/solubility	FALSE	FALSE	FALSE
IPI00515115.3	ABLIM1	P0113874B	3	3	44.1C	0.938892	0.965806	0.921701	0.90921	1	5.93258e+07	5.95323e+07	4.7976e+07	5.78539e+07	6.86715e+07	0.127748	0.113916	0.132701	expression/solubility	FALSE	FALSE	FALSE
IPI00515115.3	ABLIM1	P0113884B	2	2	46.2C	1.02631	0.997896	0.929282	0.857198	1	1.28204e+07	1.29925e+07	8.24133e+06	1.08938e+07	1.23139e+07	0.127748	0.113916	0.132701	expression/solubility	FALSE	FALSE	FALSE
IPI00515115.3	ABLIM1	P0113884B	2	2	48.1C	0.851336	0.876312	0.836622	0.836783	1	8.55162e+06	1.02398e+07	7.22081e+06	6.59295e+06	1.05501e+07	0.127748	0.113916	0.132701	expression/solubility	FALSE	FALSE	FALSE
IPI00030389.1	ABR	P0113874B	8	12	42C	1.01927	0.934778	0.959621	0.865509	1	5.72661e+08	5.39741e+08	4.32415e+08	5.10481e+08	5.90663e+08	0.15052	0.123105	0.329293	expression/solubility	FALSE	FALSE	FALSE
IPI00030389.1	ABR	P0113874B	8	12	44.1C	1.06533	1.10541	1.08772	1.02094	1	4.31705e+08	4.36979e+08	3.631e+08	4.16621e+08	4.40403e+08	0.15052	0.123105	0.329293	expression/solubility	FALSE	FALSE	FALSE
IPI00030389.1	ABR	P0113884B	10	12	46.2C	0.997299	0.982149	1.1089	1.05663	1	5.95464e+07	6.1121e+07	4.70052e+07	6.41836e+07	5.88575e+07	0.15052	0.123105	0.329293	expression/solubility	FALSE	FALSE	FALSE
IPI00030389.1	ABR	P0113884B	10	12	48.1C	0.974178	0.911438	0.988234	0.976422	1	4.70332e+07	5.11891e+07	4.09955e+07	3.69763e+07	5.07077e+07	0.15052	0.123105	0.329293	expression/solubility	FALSE	FALSE	FALSE
IPI00030389.1	ABR	P0113894B	3	3	50.4C	1.04661	0.950928	1.08774	0.928149	1	1.53275e+07	1.38543e+07	1.06767e+07	1.13332e+07	1.38734e+07	0.15052	0.123105	0.329293	expression/solubility	FALSE	FALSE	FALSE
IPI00030389.1	ABR	P0113894B	3	3	51.9C	0.988693	0.867534	0.88822	0.942718	1	8.62157e+06	8.35591e+06	6.64141e+06	7.29215e+06	7.37877e+06	0.15052	0.123105	0.329293	expression/solubility	FALSE	FALSE	FALSE
IPI00002938.1	ABT1	P0113874B	1	1	42C	1.05963	1.17069	1.13698	1.21296	1	8.82772e+07	1.00232e+08	7.59695e+07	1.06082e+08	8.75841e+07					FALSE	FALSE	FALSE
IPI00002938.1	ABT1	P0113874B	1	1	44.1C	1.01823	1.08897	1.18515	1.09368	1	5.32957e+07	5.56027e+07	5.11003e+07	5.76468e+07	5.68845e+07					FALSE	FALSE	FALSE
IPI00002938.1	ABT1	P0113884B	2	2	46.2C	1.13656	1.05853	1.06543	1.06421	1	8.04635e+06	7.81074e+06	5.35496e+06	7.66491e+06	6.97876e+06					FALSE	FALSE	FALSE
IPI00002938.1	ABT1	P0113884B	2	2	48.1C	0.912664	0.806319	1.02279	0.908321	1	4.2961e+06	4.41523e+06	4.13675e+06	3.35368e+06	4.94391e+06					FALSE	FALSE	FALSE
IPI00012828.3	ACAA1	P0113874B	12	21	42C	1.00607	1.0993	1.03925	1.06842	1	1.55621e+09	1.74752e+09	1.28929e+09	1.73493e+09	1.62619e+09	0.247117	0.0856115	3.11712	stability	FALSE	FALSE	FALSE
IPI00012828.3	ACAA1	P0113874B	12	21	44.1C	0.947672	0.970222	0.926667	0.978295	1	1.32793e+09	1.32625e+09	1.06967e+09	1.38047e+09	1.52288e+09	0.247117	0.0856115	3.11712	stability	FALSE	FALSE	FALSE
IPI00012828.3	ACAA1	P0113884B	11	32	46.2C	1.00207	1.04448	0.916421	0.987653	1	2.19361e+08	2.38311e+08	1.42423e+08	2.19957e+08	2.1579e+08	0.247117	0.0856115	3.11712	stability	FALSE	FALSE	FALSE
IPI00012828.3	ACAA1	P0113884B	11	32	48.1C	0.953637	1.01044	1.02708	0.998646	1	1.95293e+08	2.40713e+08	1.80725e+08	1.60411e+08	2.15085e+08	0.247117	0.0856115	3.11712	stability	FALSE	FALSE	FALSE
IPI00012828.3	ACAA1	P0113894B	13	35	50.4C	1.03925	1.09501	1.00855	0.991496	1	2.75095e+08	2.88359e+08	1.78932e+08	2.1883e+08	2.50762e+08	0.247117	0.0856115	3.11712	stability	FALSE	FALSE	FALSE
IPI00012828.3	ACAA1	P0113894B	13	35	51.9C	0.953726	0.990329	1.00195	0.92807	1	2.35228e+08	2.69791e+08	2.11899e+08	2.03046e+08	2.08701e+08	0.247117	0.0856115	3.11712	stability	FALSE	FALSE	FALSE
IPI00012828.3	ACAA1	P0113904B	12	30	54C	1.2807	1.41587	1.18795	1.24264	1	6.99272e+08	9.58317e+08	4.49434e+08	6.67169e+08	5.7553e+08	0.247117	0.0856115	3.11712	stability	FALSE	FALSE	FALSE
IPI00012828.3	ACAA1	P0113904B	12	30	56.1C	0.997524	1.02041	0.944552	0.982896	1	6.36353e+08	7.57915e+08	4.36351e+08	5.49912e+08	5.62459e+08	0.247117	0.0856115	3.11712	stability	FALSE	FALSE	FALSE
IPI00012828.3	ACAA1	P0113914B	10	20	58.2C	0.949734	1.00898	0.941472	0.946912	1	4.31442e+08	3.7068e+08	2.1713e+08	3.37423e+08	3.95358e+08	0.247117	0.0856115	3.11712	stability	FALSE	FALSE	FALSE
IPI00012828.3	ACAA1	P0113914B	10	20	60.1C	0.940064	0.941023	0.923158	1.02251	1	2.52884e+08	2.7186e+08	1.8429e+08	2.66503e+08	2.46367e+08	0.247117	0.0856115	3.11712	stability	FALSE	FALSE	FALSE
IPI00012828.3	ACAA1	P0113924B	7	10	62.4C	1.17473	1.10013	1.02982	1.07	1	6.72641e+08	4.74015e+08	3.71516e+08	4.64715e+08	4.01732e+08	0.247117	0.0856115	3.11712	stability	FALSE	FALSE	FALSE
IPI00012828.3	ACAA1	P0113924B	7	10	63.9C	1.32301	1.09518	0.993493	1.01721	1	9.70031e+07	8.62608e+07	5.36084e+07	6.88718e+07	7.53424e+07	0.247117	0.0856115	3.11712	stability	FALSE	FALSE	FALSE
IPI00396015.5	ACACA	P0113874B	38	60	42C	1.02623	1.0111	1.02133	0.945485	1	2.2352e+09	2.26325e+09	1.78414e+09	2.16185e+09	2.28982e+09	0.13968	0.118733	0.258788	stability	FALSE	FALSE	FALSE
IPI00396015.5	ACACA	P0113874B	38	60	44.1C	1.02681	1.14705	1.04174	1.02336	1	1.7787e+09	1.93835e+09	1.48655e+09	1.78519e+09	1.88262e+09	0.13968	0.118733	0.258788	stability	FALSE	FALSE	FALSE
IPI00396015.5	ACACA	P0113884B	40	47	46.2C	1.08766	0.982858	1.11863	1.11916	1	2.67939e+08	2.52357e+08	1.95638e+08	2.80481e+08	2.42836e+08	0.13968	0.118733	0.258788	stability	FALSE	FALSE	FALSE
IPI00396015.5	ACACA	P0113884B	40	47	48.1C	1.00757	0.950014	1.01631	1.02979	1	1.67798e+08	1.84045e+08	1.45427e+08	1.34518e+08	1.74911e+08	0.13968	0.118733	0.258788	stability	FALSE	FALSE	FALSE
IPI00396015.5	ACACA	P0113894B	19	22	50.4C	1.11274	0.998406	1.09927	0.947395	1	1.83941e+08	1.64189e+08	1.21792e+08	1.30577e+08	1.56597e+08	0.13968	0.118733	0.258788	stability	FALSE	FALSE	FALSE
IPI00396015.5	ACACA	P0113894B	19	22	51.9C	1.03738	1.04644	0.991576	1.14395	1	6.15967e+07	6.86309e+07	5.0485e+07	6.02526e+07	5.02435e+07	0.13968	0.118733	0.258788	stability	FALSE	FALSE	FALSE
IPI00396015.5	ACACA	P0113904B	2	2	54C	1.02473	0.89723	1.00053	0.851215	1	3.0608e+07	3.32212e+07	2.07075e+07	2.50009e+07	3.14843e+07	0.13968	0.118733	0.258788	stability	FALSE	FALSE	FALSE
IPI00396015.5	ACACA	P0113904B	2	2	56.1C	1.36002	1.06847	1.11078	0.921283	1	2.67656e+07	2.44831e+07	1.58306e+07	1.59014e+07	1.73519e+07	0.13968	0.118733	0.258788	stability	FALSE	FALSE	FALSE
IPI00396015.5	ACACA	P0113914B	1	1	58.2C	0.797488	1.29239	0.847136	1.11597	1	6.33886e+06	8.30761e+06	3.41847e+06	6.95801e+06	6.91763e+06	0.13968	0.118733	0.258788	stability	FALSE	FALSE	FALSE
IPI00396015.5	ACACA	P0113914B	1	1	60.1C	1.13196	1.07016	1.24679	0.998299	1	3.26108e+06	3.31098e+06	2.66554e+06	2.78651e+06	2.63844e+06	0.13968	0.118733	0.258788	stability	FALSE	FALSE	FALSE
IPI00872885.1	ACACB	P0113874B	1	2	42C	1.01263	1.13118	1.11461	0.979652	1	2.30876e+07	2.65052e+07	2.03818e+07	2.34478e+07	2.39696e+07					FALSE	FALSE	FALSE
IPI00872885.1	ACACB	P0113874B	1	2	44.1C	0.984311	1.11336	1.04841	1.04232	1	1.74092e+07	1.92097e+07	1.52751e+07	1.85647e+07	1.92219e+07					FALSE	FALSE	FALSE
IPI00872885.1	ACACB	P0113884B	3	3	46.2C	0.987145	1.01351	1.20512	1.13156	1	6.09552e+06	6.52294e+06	5.28307e+06	7.10857e+06	6.08698e+06					FALSE	FALSE	FALSE
IPI00872885.1	ACACB	P0113884B	3	3	48.1C	0.980208	0.961672	1.05499	0.940634	1	3.96455e+06	4.52467e+06	3.66633e+06	2.98412e+06	4.24799e+06					FALSE	FALSE	FALSE
IPI00914926.1	ACAD10	P0113874B	5	5	42C	1.01646	1.07849	1.05347	1.00388	1	1.22156e+08	1.33201e+08	1.0154e+08	1.2665e+08	1.26344e+08	0.222143	0.134305	0.985024	stability	FALSE	FALSE	FALSE
IPI00914926.1	ACAD10	P0113874B	5	5	44.1C	1.06345	1.03008	1.02911	1.0156	1	1.12631e+08	1.06425e+08	8.97859e+07	1.08318e+08	1.15103e+08	0.222143	0.134305	0.985024	stability	FALSE	FALSE	FALSE
IPI00914926.1	ACAD10	P0113884B	3	4	46.2C	0.978815	0.954328	0.980682	0.941204	1	2.03361e+07	2.06656e+07	1.44651e+07	1.98941e+07	2.04804e+07	0.222143	0.134305	0.985024	stability	FALSE	FALSE	FALSE
IPI00914926.1	ACAD10	P0113884B	3	4	48.1C	1.09923	0.983612	1.00835	1.00018	1	1.582e+07	1.64675e+07	1.24693e+07	1.12907e+07	1.51157e+07	0.222143	0.134305	0.985024	stability	FALSE	FALSE	FALSE
IPI00914926.1	ACAD10	P0113894B	2	2	50.4C	1.18206	1.04536	1.42791	1.02835	1	3.73032e+06	3.2819e+06	3.02018e+06	2.70582e+06	2.98954e+06	0.222143	0.134305	0.985024	stability	FALSE	FALSE	FALSE
IPI00914926.1	ACAD10	P0113894B	2	2	51.9C	1.048	1.03612	1.05491	1.08651	1	2.44917e+06	2.67454e+06	2.11392e+06	2.25237e+06	1.9775e+06	0.222143	0.134305	0.985024	stability	FALSE	FALSE	FALSE
IPI00420065.3	ACAD11	P0113874B	4	4	42C	0.880686	0.874416	0.952059	0.831446	1	8.16458e+07	8.33103e+07	7.07894e+07	8.09181e+07	9.74638e+07	0.151517	0.125973	0.301334	expression/solubility	FALSE	FALSE	FALSE
IPI00420065.3	ACAD11	P0113874B	4	4	44.1C	0.961066	1.01662	1.02659	0.988723	1	8.05797e+07	8.31507e+07	7.09051e+07	8.3481e+07	9.11215e+07	0.151517	0.125973	0.301334	expression/solubility	FALSE	FALSE	FALSE
IPI00420065.3	ACAD11	P0113884B	8	9	46.2C	1.09336	1.04534	1.14005	1.04092	1	4.65983e+07	4.6435e+07	3.44951e+07	4.51332e+07	4.20125e+07	0.151517	0.125973	0.301334	expression/solubility	FALSE	FALSE	FALSE
IPI00420065.3	ACAD11	P0113884B	8	9	48.1C	1.08497	0.925921	1.06877	0.995625	1	4.12685e+07	4.09695e+07	3.49297e+07	2.97042e+07	3.99494e+07	0.151517	0.125973	0.301334	expression/solubility	FALSE	FALSE	FALSE
IPI00420065.3	ACAD11	P0113894B	9	12	50.4C	0.971153	0.946075	1.00047	1.06392	1	4.34218e+07	4.2082e+07	2.99814e+07	3.96624e+07	4.23563e+07	0.151517	0.125973	0.301334	expression/solubility	FALSE	FALSE	FALSE
IPI00420065.3	ACAD11	P0113894B	9	12	51.9C	1.13563	1.02906	1.14211	1.04247	1	4.53064e+07	4.53466e+07	3.90702e+07	3.6892e+07	3.37583e+07	0.151517	0.125973	0.301334	expression/solubility	FALSE	FALSE	FALSE
IPI00420065.3	ACAD11	P0113904B	1	1	54C	1.34787	1.20709	0.992344	1.13385	1	9.87323e+06	1.09607e+07	5.03669e+06	8.16694e+06	7.72114e+06	0.151517	0.125973	0.301334	expression/solubility	FALSE	FALSE	FALSE
IPI00420065.3	ACAD11	P0113904B	1	1	56.1C	1.12418	1.18986	1.20012	1.00459	1	4.32911e+06	5.33496e+06	3.34674e+06	3.39284e+06	3.39531e+06	0.151517	0.125973	0.301334	expression/solubility	FALSE	FALSE	FALSE
IPI00747159.1	ACAD8	P0113874B	2	2	42C	0.916485	1.04801	1.03096	1.04848	1	5.22116e+07	6.13585e+07	4.71058e+07	6.27048e+07	5.98925e+07	0.127542	0.0894898	0.581056	stability	FALSE	FALSE	FALSE
IPI00747159.1	ACAD8	P0113874B	2	2	44.1C	0.941929	0.901142	0.898028	0.899043	1	5.52625e+07	5.15752e+07	4.34019e+07	5.31169e+07	6.37618e+07	0.127542	0.0894898	0.581056	stability	FALSE	FALSE	FALSE
IPI00747159.1	ACAD8	P0113884B	5	5	46.2C	0.899855	0.823757	0.934388	0.910312	1	1.51263e+07	1.44326e+07	1.1151e+07	1.55677e+07	1.65704e+07	0.127542	0.0894898	0.581056	stability	FALSE	FALSE	FALSE
IPI00747159.1	ACAD8	P0113884B	5	5	48.1C	0.975715	1.0824	1.05385	1.05251	1	1.22339e+07	1.57875e+07	1.13535e+07	1.03511e+07	1.31689e+07	0.127542	0.0894898	0.581056	stability	FALSE	FALSE	FALSE
IPI00747159.1	ACAD8	P0113894B	6	8	50.4C	0.974031	0.961064	1.04072	0.947029	1	3.69612e+07	3.62808e+07	2.64689e+07	2.99632e+07	3.59478e+07	0.127542	0.0894898	0.581056	stability	FALSE	FALSE	FALSE
IPI00747159.1	ACAD8	P0113894B	6	8	51.9C	0.962682	1.051	1.00355	0.938825	1	3.28989e+07	3.96721e+07	2.94071e+07	2.84599e+07	2.89173e+07	0.127542	0.0894898	0.581056	stability	FALSE	FALSE	FALSE
IPI00747159.1	ACAD8	P0113904B	2	4	54C	0.964481	0.986358	0.920427	0.996663	1	1.22179e+08	1.54891e+08	8.07911e+07	1.24149e+08	1.33528e+08	0.127542	0.0894898	0.581056	stability	FALSE	FALSE	FALSE
IPI00747159.1	ACAD8	P0113904B	2	4	56.1C	1.04079	1.01417	1.00048	1.04027	1	8.8743e+07	1.00682e+08	6.1775e+07	7.77903e+07	7.5177e+07	0.127542	0.0894898	0.581056	stability	FALSE	FALSE	FALSE
IPI00747159.1	ACAD8	P0113924B	1	1	62.4C	1.12647	1.03946	1.06995	1.10357	1	6.17755e+07	4.28948e+07	3.69682e+07	4.59044e+07	3.84758e+07	0.127542	0.0894898	0.581056	stability	FALSE	FALSE	FALSE
IPI00747159.1	ACAD8	P0113924B	1	1	63.9C	0.989779	0.927623	1.01504	0.999087	1	2.15355e+07	2.16818e+07	1.62534e+07	2.00738e+07	2.23581e+07	0.127542	0.0894898	0.581056	stability	FALSE	FALSE	FALSE
IPI00152981.1	ACAD9	P0113874B	25	40	42C	0.989088	1.00057	1.02183	1.05004	1	1.89017e+09	1.96508e+09	1.56617e+09	2.10654e+09	2.00908e+09	0.104579	0.0590706	1.14595	stability	FALSE	FALSE	FALSE
IPI00152981.1	ACAD9	P0113874B	25	40	44.1C	0.971076	0.964675	0.951078	0.982633	1	1.59122e+09	1.54203e+09	1.2838e+09	1.62147e+09	1.78084e+09	0.104579	0.0590706	1.14595	stability	FALSE	FALSE	FALSE
IPI00152981.1	ACAD9	P0113884B	22	33	46.2C	0.981754	1.00573	1.00251	0.983792	1	2.14126e+08	2.28629e+08	1.55231e+08	2.18295e+08	2.15001e+08	0.104579	0.0590706	1.14595	stability	FALSE	FALSE	FALSE
IPI00152981.1	ACAD9	P0113884B	22	33	48.1C	1.05132	1.09293	1.07163	1.07408	1	1.89037e+08	2.28605e+08	1.65563e+08	1.51484e+08	1.88851e+08	0.104579	0.0590706	1.14595	stability	FALSE	FALSE	FALSE
IPI00152981.1	ACAD9	P0113894B	25	45	50.4C	1.04852	1.06448	0.971848	0.980821	1	3.05534e+08	3.08581e+08	1.89805e+08	2.38299e+08	2.76045e+08	0.104579	0.0590706	1.14595	stability	FALSE	FALSE	FALSE
IPI00152981.1	ACAD9	P0113894B	25	45	51.9C	1.06619	0.98799	1.01501	0.943222	1	1.98006e+08	2.02666e+08	1.61634e+08	1.55384e+08	1.57146e+08	0.104579	0.0590706	1.14595	stability	FALSE	FALSE	FALSE
IPI00152981.1	ACAD9	P0113904B	12	16	54C	0.977473	1.06552	1.03254	1.045	1	6.47305e+08	8.74689e+08	4.73784e+08	6.80474e+08	6.98029e+08	0.104579	0.0590706	1.14595	stability	FALSE	FALSE	FALSE
IPI00152981.1	ACAD9	P0113904B	12	16	56.1C	1.00159	1.04832	0.993272	0.991267	1	5.48957e+08	6.68983e+08	3.94232e+08	4.76485e+08	4.83241e+08	0.104579	0.0590706	1.14595	stability	FALSE	FALSE	FALSE
IPI00152981.1	ACAD9	P0113914B	7	8	58.2C	0.989029	0.944491	1.01237	1.00609	1	2.71829e+08	2.09933e+08	1.41259e+08	2.16904e+08	2.39198e+08	0.104579	0.0590706	1.14595	stability	FALSE	FALSE	FALSE
IPI00152981.1	ACAD9	P0113914B	7	8	60.1C	0.930829	0.965398	1.00102	0.976793	1	1.55805e+08	1.73539e+08	1.24341e+08	1.58411e+08	1.53295e+08	0.104579	0.0590706	1.14595	stability	FALSE	FALSE	FALSE
IPI00152981.1	ACAD9	P0113924B	4	7	62.4C	0.943621	0.983696	0.947636	0.997314	1	3.97613e+08	3.11908e+08	2.5158e+08	3.18753e+08	2.95635e+08	0.104579	0.0590706	1.14595	stability	FALSE	FALSE	FALSE
IPI00152981.1	ACAD9	P0113924B	4	7	63.9C	0.842673	0.863659	0.893175	0.898713	1	1.02332e+08	1.12668e+08	7.98241e+07	1.00782e+08	1.24787e+08	0.104579	0.0590706	1.14595	stability	FALSE	FALSE	FALSE
IPI00513827.3	ACADM	P0113874B	15	30	42C	1.03097	1.0151	1.02186	1.05428	1	1.8541e+09	1.87614e+09	1.47392e+09	1.99041e+09	1.89068e+09	0.107522	0.0490109	1.45325	stability	FALSE	FALSE	FALSE
IPI00513827.3	ACADM	P0113874B	15	30	44.1C	0.981694	0.933098	0.964623	0.987085	1	1.66567e+09	1.54446e+09	1.34827e+09	1.68658e+09	1.844e+09	0.107522	0.0490109	1.45325	stability	FALSE	FALSE	FALSE
IPI00513827.3	ACADM	P0113884B	17	36	46.2C	0.991151	0.954878	0.969957	0.976907	1	2.50016e+08	2.5105e+08	1.73702e+08	2.507e+08	2.48657e+08	0.107522	0.0490109	1.45325	stability	FALSE	FALSE	FALSE
IPI00513827.3	ACADM	P0113884B	17	36	48.1C	1.04872	1.06899	1.07207	1.05635	1	2.3524e+08	2.78939e+08	2.06625e+08	1.85857e+08	2.35591e+08	0.107522	0.0490109	1.45325	stability	FALSE	FALSE	FALSE
IPI00513827.3	ACADM	P0113894B	12	33	50.4C	0.980479	0.980045	0.92858	1.01389	1	1.45551e+08	1.44735e+08	9.23896e+07	1.25493e+08	1.40629e+08	0.107522	0.0490109	1.45325	stability	FALSE	FALSE	FALSE
IPI00513827.3	ACADM	P0113894B	12	33	51.9C	0.966439	0.994415	1.00805	0.963021	1	1.3424e+08	1.52566e+08	1.20061e+08	1.18656e+08	1.17534e+08	0.107522	0.0490109	1.45325	stability	FALSE	FALSE	FALSE
IPI00513827.3	ACADM	P0113904B	14	29	54C	0.997288	1.00357	0.971637	1.01959	1	7.61837e+08	9.50329e+08	5.14299e+08	7.65876e+08	8.05212e+08	0.107522	0.0490109	1.45325	stability	FALSE	FALSE	FALSE
IPI00513827.3	ACADM	P0113904B	14	29	56.1C	1.05958	0.998582	1.03646	1.00031	1	5.82046e+08	6.38676e+08	4.12299e+08	4.81916e+08	4.84329e+08	0.107522	0.0490109	1.45325	stability	FALSE	FALSE	FALSE
IPI00513827.3	ACADM	P0113914B	10	15	58.2C	1.20623	0.968119	1.03131	1.02331	1	6.59657e+08	4.28168e+08	2.8633e+08	4.38975e+08	4.75947e+08	0.107522	0.0490109	1.45325	stability	FALSE	FALSE	FALSE
IPI00513827.3	ACADM	P0113914B	10	15	60.1C	1.09295	1.09162	1.0205	1.00851	1	1.05068e+08	1.12699e+08	7.28021e+07	9.39331e+07	8.80413e+07	0.107522	0.0490109	1.45325	stability	FALSE	FALSE	FALSE
IPI00024623.3	ACADSB	P0113874B	7	10	42C	1.07508	0.93757	1.01647	1.12541	1	5.08919e+08	4.56121e+08	3.85916e+08	5.59267e+08	4.97668e+08	0.250965	0.211328	0.363227	stability	FALSE	FALSE	FALSE
IPI00024623.3	ACADSB	P0113874B	7	10	44.1C	1.05656	1.01466	1.04651	1.02056	1	4.42873e+08	4.14899e+08	3.61354e+08	4.3079e+08	4.55547e+08	0.250965	0.211328	0.363227	stability	FALSE	FALSE	FALSE
IPI00024623.3	ACADSB	P0113884B	7	11	46.2C	1.01449	0.922228	0.90807	1.01718	1	6.02606e+07	5.70964e+07	3.8294e+07	6.14692e+07	5.85543e+07	0.250965	0.211328	0.363227	stability	FALSE	FALSE	FALSE
IPI00024623.3	ACADSB	P0113884B	7	11	48.1C	1.05254	1.11569	1.06741	0.999778	1	5.74315e+07	7.08166e+07	5.00438e+07	4.2789e+07	5.73082e+07	0.250965	0.211328	0.363227	stability	FALSE	FALSE	FALSE
IPI00024623.3	ACADSB	P0113894B	11	19	50.4C	1.03106	0.968994	0.999894	1.01458	1	1.54399e+08	1.44356e+08	1.00356e+08	1.26678e+08	1.4186e+08	0.250965	0.211328	0.363227	stability	FALSE	FALSE	FALSE
IPI00024623.3	ACADSB	P0113894B	11	19	51.9C	1.02759	1.04486	1.0738	0.996478	1	1.28904e+08	1.44774e+08	1.15501e+08	1.10883e+08	1.06147e+08	0.250965	0.211328	0.363227	stability	FALSE	FALSE	FALSE
IPI00024623.3	ACADSB	P0113904B	6	7	54C	0.872006	0.797216	0.870545	0.948322	1	4.98792e+08	5.65279e+08	3.45034e+08	5.33393e+08	6.02933e+08	0.250965	0.211328	0.363227	stability	FALSE	FALSE	FALSE
IPI00024623.3	ACADSB	P0113904B	6	7	56.1C	0.968577	0.9745	0.993374	0.984138	1	3.00172e+08	3.51633e+08	2.22938e+08	2.67487e+08	2.73245e+08	0.250965	0.211328	0.363227	stability	FALSE	FALSE	FALSE
IPI00024623.3	ACADSB	P0113914B	4	4	58.2C	1.04768	0.778411	0.894534	0.962524	1	2.03133e+08	1.22056e+08	8.80523e+07	1.46389e+08	1.68742e+08	0.250965	0.211328	0.363227	stability	FALSE	FALSE	FALSE
IPI00024623.3	ACADSB	P0113914B	4	4	60.1C	0.932794	0.908086	0.995614	0.940876	1	9.09007e+07	9.5036e+07	7.20002e+07	8.88352e+07	8.92482e+07	0.250965	0.211328	0.363227	stability	FALSE	FALSE	FALSE
IPI00024623.3	ACADSB	P0113924B	3	3	62.4C	1.04851	1.04612	0.989186	0.997848	1	1.27486e+08	9.57136e+07	7.57773e+07	9.20265e+07	8.53065e+07	0.250965	0.211328	0.363227	stability	FALSE	FALSE	FALSE
IPI00024623.3	ACADSB	P0113924B	3	3	63.9C	1.09109	1.05939	1.06048	0.979702	1	4.882e+07	5.09215e+07	3.49209e+07	4.04801e+07	4.59785e+07	0.250965	0.211328	0.363227	stability	FALSE	FALSE	FALSE
IPI00028031.2	ACADVL	P0113874B	15	30	42C	1.06394	1.09582	1.08736	0.994663	1	1.61493e+09	1.70941e+09	1.32374e+09	1.58494e+09	1.59576e+09	0.216975	0.128721	1.23492	stability	FALSE	FALSE	FALSE
IPI00028031.2	ACADVL	P0113874B	15	30	44.1C	1.02314	1.07355	0.992509	1.01784	1	1.26577e+09	1.29562e+09	1.01149e+09	1.26807e+09	1.34453e+09	0.216975	0.128721	1.23492	stability	FALSE	FALSE	FALSE
IPI00028031.2	ACADVL	P0113884B	19	47	46.2C	1.02323	1.04835	0.956896	0.964471	1	3.16245e+08	3.37708e+08	2.09962e+08	3.03259e+08	3.04666e+08	0.216975	0.128721	1.23492	stability	FALSE	FALSE	FALSE
IPI00028031.2	ACADVL	P0113884B	19	47	48.1C	1.02354	1.08117	1.06347	1.03689	1	2.79568e+08	3.43526e+08	2.49584e+08	2.22145e+08	2.86873e+08	0.216975	0.128721	1.23492	stability	FALSE	FALSE	FALSE
IPI00028031.2	ACADVL	P0113894B	25	49	50.4C	1.05337	1.05451	1.08142	1.01369	1	3.12226e+08	3.10949e+08	2.14836e+08	2.50518e+08	2.80791e+08	0.216975	0.128721	1.23492	stability	FALSE	FALSE	FALSE
IPI00028031.2	ACADVL	P0113894B	25	49	51.9C	0.953535	0.927783	1.00792	0.961752	1	2.56402e+08	2.75559e+08	2.32395e+08	2.29402e+08	2.27533e+08	0.216975	0.128721	1.23492	stability	FALSE	FALSE	FALSE
IPI00028031.2	ACADVL	P0113904B	19	35	54C	1.0449	1.13648	1.06252	1.0559	1	1.19587e+09	1.61235e+09	8.42586e+08	1.18829e+09	1.20636e+09	0.216975	0.128721	1.23492	stability	FALSE	FALSE	FALSE
IPI00028031.2	ACADVL	P0113904B	19	35	56.1C	0.932021	0.991043	1.02475	1.00075	1	8.29553e+08	1.02703e+09	6.60497e+08	7.81184e+08	7.84754e+08	0.216975	0.128721	1.23492	stability	FALSE	FALSE	FALSE
IPI00028031.2	ACADVL	P0113914B	17	22	58.2C	0.996006	1.07344	1.09734	1.02867	1	9.0038e+08	7.84759e+08	5.03612e+08	7.29432e+08	7.86745e+08	0.216975	0.128721	1.23492	stability	FALSE	FALSE	FALSE
IPI00028031.2	ACADVL	P0113914B	17	22	60.1C	0.861279	1.06985	1.07221	1.06038	1	3.43125e+08	4.57733e+08	3.16994e+08	4.09299e+08	3.6486e+08	0.216975	0.128721	1.23492	stability	FALSE	FALSE	FALSE
IPI00028031.2	ACADVL	P0113924B	15	18	62.4C	1.00094	1.18989	1.13434	1.11316	1	8.5014e+08	7.60489e+08	6.07017e+08	7.17137e+08	5.95904e+08	0.216975	0.128721	1.23492	stability	FALSE	FALSE	FALSE
IPI00028031.2	ACADVL	P0113924B	15	18	63.9C	1.10755	1.04203	1.02807	1.00165	1	2.06342e+08	2.08549e+08	1.40959e+08	1.72326e+08	1.91444e+08	0.216975	0.128721	1.23492	stability	FALSE	FALSE	FALSE
IPI00014199.1	ACAP1	P0113874B	20	26	42C	0.959182	0.978559	0.969645	0.892785	1	1.35358e+09	1.41918e+09	1.09746e+09	1.3226e+09	1.48359e+09	0.109357	0.0575891	1.06454	stability	FALSE	FALSE	FALSE
IPI00014199.1	ACAP1	P0113874B	20	26	44.1C	0.966735	0.942183	0.896139	0.961667	1	1.18196e+09	1.12374e+09	9.02566e+08	1.18403e+09	1.32876e+09	0.109357	0.0575891	1.06454	stability	FALSE	FALSE	FALSE
IPI00014199.1	ACAP1	P0113884B	19	27	46.2C	0.966593	1.00968	0.945629	0.946657	1	1.65068e+08	1.79717e+08	1.14648e+08	1.6447e+08	1.68342e+08	0.109357	0.0575891	1.06454	stability	FALSE	FALSE	FALSE
IPI00014199.1	ACAP1	P0113884B	19	27	48.1C	1.03295	0.942887	1.01564	0.971405	1	1.30444e+08	1.38512e+08	1.10203e+08	9.62193e+07	1.32633e+08	0.109357	0.0575891	1.06454	stability	FALSE	FALSE	FALSE
IPI00014199.1	ACAP1	P0113894B	8	10	50.4C	1.09123	1.10643	1.08557	1.00699	1	6.12412e+07	6.17738e+07	4.08334e+07	4.71198e+07	5.31652e+07	0.109357	0.0575891	1.06454	stability	FALSE	FALSE	FALSE
IPI00014199.1	ACAP1	P0113894B	8	10	51.9C	1.19521	1.07309	1.01868	1.02963	1	3.05797e+07	3.03256e+07	2.23481e+07	2.33678e+07	2.16495e+07	0.109357	0.0575891	1.06454	stability	FALSE	FALSE	FALSE
IPI00014264.5	ACAP2	P0113874B	17	28	42C	1.04229	0.965787	0.947874	0.831052	1	1.68761e+09	1.60707e+09	1.23091e+09	1.41258e+09	1.70222e+09	0.210045	0.126652	0.979609	expression/solubility	FALSE	FALSE	FALSE
IPI00014264.5	ACAP2	P0113874B	17	28	44.1C	1.16767	1.15703	1.07514	1.03813	1	1.28386e+09	1.24101e+09	9.73796e+08	1.14944e+09	1.19494e+09	0.210045	0.126652	0.979609	expression/solubility	FALSE	FALSE	FALSE
IPI00014264.5	ACAP2	P0113884B	24	32	46.2C	1.04119	1.10676	1.08787	1.09821	1	2.43291e+08	2.69548e+08	1.80469e+08	2.61071e+08	2.30341e+08	0.210045	0.126652	0.979609	expression/solubility	FALSE	FALSE	FALSE
IPI00014264.5	ACAP2	P0113884B	24	32	48.1C	0.977873	0.831056	0.958225	0.972647	1	2.01228e+08	1.98939e+08	1.69427e+08	1.56993e+08	2.1613e+08	0.210045	0.126652	0.979609	expression/solubility	FALSE	FALSE	FALSE
IPI00014264.5	ACAP2	P0113894B	12	14	50.4C	1.03669	1.04792	1.12164	1.10886	1	9.90172e+07	9.95725e+07	7.18026e+07	8.83058e+07	9.04813e+07	0.210045	0.126652	0.979609	expression/solubility	FALSE	FALSE	FALSE
IPI00014264.5	ACAP2	P0113894B	12	14	51.9C	1.14809	1.02132	1.00646	0.988379	1	4.53528e+07	4.45627e+07	3.4091e+07	3.46338e+07	3.34261e+07	0.210045	0.126652	0.979609	expression/solubility	FALSE	FALSE	FALSE
IPI00550459.2	ACAP3	P0113884B	3	3	46.2C	1.05563	0.998069	1.16327	1.08655	1	9.58187e+06	9.44241e+06	7.49624e+06	1.00337e+07	8.94769e+06					FALSE	FALSE	FALSE
IPI00550459.2	ACAP3	P0113884B	3	3	48.1C	0.858428	0.792983	0.928728	0.899403	1	6.83125e+06	7.34081e+06	6.3503e+06	5.61397e+06	8.35803e+06					FALSE	FALSE	FALSE
IPI00030363.1	ACAT1	P0113874B	15	42	42C	1.02734	1.00363	1.02387	1.10319	1	2.43439e+09	2.44409e+09	1.94586e+09	2.74426e+09	2.49118e+09	0.452115	0.219888	2.05459	stability	FALSE	FALSE	FALSE
IPI00030363.1	ACAT1	P0113874B	15	42	44.1C	1.02115	0.984094	0.975233	1.02276	1	2.12406e+09	1.99688e+09	1.67107e+09	2.14237e+09	2.26062e+09	0.452115	0.219888	2.05459	stability	FALSE	FALSE	FALSE
IPI00030363.1	ACAT1	P0113884B	19	58	46.2C	0.988883	0.973841	0.947501	0.957197	1	3.96089e+08	4.06556e+08	2.69435e+08	3.90052e+08	3.9484e+08	0.452115	0.219888	2.05459	stability	FALSE	FALSE	FALSE
IPI00030363.1	ACAT1	P0113884B	19	58	48.1C	1.04818	1.12063	1.0995	1.06624	1	3.58383e+08	4.45716e+08	3.23012e+08	2.85949e+08	3.59103e+08	0.452115	0.219888	2.05459	stability	FALSE	FALSE	FALSE
IPI00030363.1	ACAT1	P0113894B	14	47	50.4C	1.13423	1.08764	0.991287	1.02042	1	3.04228e+08	2.90223e+08	1.78206e+08	2.28205e+08	2.54094e+08	0.452115	0.219888	2.05459	stability	FALSE	FALSE	FALSE
IPI00030363.1	ACAT1	P0113894B	14	47	51.9C	0.986753	1.04957	1.05552	0.967918	1	2.48777e+08	2.92279e+08	2.28183e+08	2.16466e+08	2.13335e+08	0.452115	0.219888	2.05459	stability	FALSE	FALSE	FALSE
IPI00030363.1	ACAT1	P0113904B	15	46	54C	1.02654	0.992815	1.00681	1.01617	1	2.38408e+09	2.85826e+09	1.62019e+09	2.32061e+09	2.44802e+09	0.452115	0.219888	2.05459	stability	FALSE	FALSE	FALSE
IPI00030363.1	ACAT1	P0113904B	15	46	56.1C	0.998541	1.04198	0.995676	0.990218	1	2.02811e+09	2.46409e+09	1.46446e+09	1.76387e+09	1.79077e+09	0.452115	0.219888	2.05459	stability	FALSE	FALSE	FALSE
IPI00030363.1	ACAT1	P0113914B	13	27	58.2C	1.19089	1.17717	1.09448	1.18535	1	2.77208e+09	2.21599e+09	1.2934e+09	2.16433e+09	2025831264	0.452115	0.219888	2.05459	stability	FALSE	FALSE	FALSE
IPI00030363.1	ACAT1	P0113914B	13	27	60.1C	1.25133	1.46021	1.11201	1.12607	1	5.28189e+08	6.61932e+08	3.48329e+08	4.60525e+08	3.86577e+08	0.452115	0.219888	2.05459	stability	FALSE	FALSE	FALSE
IPI00030363.1	ACAT1	P0113924B	4	4	62.4C	1.1198	1.17828	0.950885	1.00487	1	3.28443e+08	2.6006e+08	1.7572e+08	2.23558e+08	2.05785e+08	0.452115	0.219888	2.05459	stability	FALSE	FALSE	FALSE
IPI00030363.1	ACAT1	P0113924B	4	4	63.9C	1.00947	0.820165	0.919951	0.811464	1	8.09433e+07	7.06467e+07	5.42869e+07	6.00848e+07	8.23953e+07	0.452115	0.219888	2.05459	stability	FALSE	FALSE	FALSE
IPI00291419.5	ACAT2	P0113874B	12	25	42C	1.06329	1.09685	1.05179	1.02903	1	7.16924e+08	7.6004e+08	5.68774e+08	7.28363e+08	7.08845e+08	0.0672021	0.0508896	0.453341	expression/solubility	FALSE	FALSE	FALSE
IPI00291419.5	ACAT2	P0113874B	12	25	44.1C	1.00618	0.992733	0.992918	0.993588	1	5.94957e+08	5.72635e+08	4.83649e+08	5.91639e+08	6.42627e+08	0.0672021	0.0508896	0.453341	expression/solubility	FALSE	FALSE	FALSE
IPI00291419.5	ACAT2	P0113884B	13	28	46.2C	0.986062	1.00881	0.948752	1.01175	1	1.5145e+08	1.61495e+08	1.03453e+08	1.58093e+08	1.51404e+08	0.0672021	0.0508896	0.453341	expression/solubility	FALSE	FALSE	FALSE
IPI00291419.5	ACAT2	P0113884B	13	28	48.1C	1.02396	1.07172	1.0761	1.05936	1	1.38552e+08	1.68692e+08	1.2511e+08	1.12433e+08	1.42114e+08	0.0672021	0.0508896	0.453341	expression/solubility	FALSE	FALSE	FALSE
IPI00291419.5	ACAT2	P0113894B	10	32	50.4C	0.988324	0.943259	0.956412	0.973145	1	1.02598e+08	9.74143e+07	6.65445e+07	8.42304e+07	9.83419e+07	0.0672021	0.0508896	0.453341	expression/solubility	FALSE	FALSE	FALSE
IPI00291419.5	ACAT2	P0113894B	10	32	51.9C	0.982066	1.01183	0.986044	0.985987	1	1.01371e+08	1.15363e+08	8.72741e+07	9.02805e+07	8.73439e+07	0.0672021	0.0508896	0.453341	expression/solubility	FALSE	FALSE	FALSE
IPI00291419.5	ACAT2	P0113904B	8	20	54C	0.99807	1.00065	1.00989	0.973188	1	3.86104e+08	4.79858e+08	2.70699e+08	3.70196e+08	4.07767e+08	0.0672021	0.0508896	0.453341	expression/solubility	FALSE	FALSE	FALSE
IPI00291419.5	ACAT2	P0113904B	8	20	56.1C	1.01353	1.01458	1.00187	1.03223	1	3.71037e+08	4.32452e+08	2.65599e+08	3.3141e+08	3.22771e+08	0.0672021	0.0508896	0.453341	expression/solubility	FALSE	FALSE	FALSE
IPI00291419.5	ACAT2	P0113914B	8	24	58.2C	0.987078	1.02739	1.01945	0.978702	1	4.02662e+08	3.38938e+08	2.11129e+08	3.13173e+08	3.55025e+08	0.0672021	0.0508896	0.453341	expression/solubility	FALSE	FALSE	FALSE
IPI00291419.5	ACAT2	P0113914B	8	24	60.1C	1.00606	1.02354	1.08866	1.00785	1	2.95821e+08	3.23215e+08	2.37551e+08	2.87127e+08	2.69292e+08	0.0672021	0.0508896	0.453341	expression/solubility	FALSE	FALSE	FALSE
IPI00291419.5	ACAT2	P0113924B	10	18	62.4C	1.00382	1.05992	1.03027	1.10661	1	4.47053e+08	3.55203e+08	2.89085e+08	3.73813e+08	3.1246e+08	0.0672021	0.0508896	0.453341	expression/solubility	FALSE	FALSE	FALSE
IPI00291419.5	ACAT2	P0113924B	10	18	63.9C	1.04251	0.986705	0.960752	0.972229	1	1.85156e+08	1.88257e+08	1.25578e+08	1.59455e+08	1.82505e+08	0.0672021	0.0508896	0.453341	expression/solubility	FALSE	FALSE	FALSE
IPI00009315.6	ACBD3	P0113874B	12	25	42C	1.02902	0.97616	0.979953	0.925314	1	1.06398e+09	1.03728e+09	8.12652e+08	1.00438e+09	1.08702e+09	0.0763808	0.0408898	0.891649	expression/solubility	FALSE	FALSE	FALSE
IPI00009315.6	ACBD3	P0113874B	12	25	44.1C	1.01196	0.989683	1.00992	0.988729	1	9.32577e+08	8.89723e+08	7.66682e+08	9.17573e+08	1.00155e+09	0.0763808	0.0408898	0.891649	expression/solubility	FALSE	FALSE	FALSE
IPI00009315.6	ACBD3	P0113884B	9	22	46.2C	0.947157	0.962472	0.944626	0.99943	1	1.61548e+08	1.71101e+08	1.14384e+08	1.73423e+08	1.68133e+08	0.0763808	0.0408898	0.891649	expression/solubility	FALSE	FALSE	FALSE
IPI00009315.6	ACBD3	P0113884B	9	22	48.1C	0.989121	0.913039	0.98566	0.971985	1	1.45214e+08	1.5593e+08	1.24335e+08	1.11927e+08	1.54193e+08	0.0763808	0.0408898	0.891649	expression/solubility	FALSE	FALSE	FALSE
IPI00009315.6	ACBD3	P0113894B	8	12	50.4C	1.08908	1.06421	1.08167	1.02817	1	1.09968e+08	1.06902e+08	7.32027e+07	8.65613e+07	9.56544e+07	0.0763808	0.0408898	0.891649	expression/solubility	FALSE	FALSE	FALSE
IPI00009315.6	ACBD3	P0113894B	8	12	51.9C	1.11597	1.02434	1.03433	0.933428	1	4.78941e+07	4.85573e+07	3.80632e+07	3.55352e+07	3.63151e+07	0.0763808	0.0408898	0.891649	expression/solubility	FALSE	FALSE	FALSE
IPI00009315.6	ACBD3	P0113904B	2	2	54C	1.03405	1.08582	0.857938	0.969847	1	8.04256e+07	1.04688e+08	4.62359e+07	7.41734e+07	8.19827e+07	0.0763808	0.0408898	0.891649	expression/solubility	FALSE	FALSE	FALSE
IPI00009315.6	ACBD3	P0113904B	2	2	56.1C	1.19849	1.01469	1.0829	1.12528	1	5.46963e+07	5.39173e+07	3.57885e+07	4.50394e+07	4.02381e+07	0.0763808	0.0408898	0.891649	expression/solubility	FALSE	FALSE	FALSE
IPI00186681.12	ACBD5	P0113874B	3	3	42C	1.0974	1.08245	1.07564	1.07275	1	1.38441e+08	1.40339e+08	1.08833e+08	1.42069e+08	1.32627e+08	0.0539746	0.0259784	0.513971	expression/solubility	FALSE	FALSE	FALSE
IPI00186681.12	ACBD5	P0113874B	3	3	44.1C	1.1536	1.04946	1.06166	1.04866	1	1.132e+08	1.0046e+08	8.58193e+07	1.03625e+08	1.06645e+08	0.0539746	0.0259784	0.513971	expression/solubility	FALSE	FALSE	FALSE
IPI00186681.12	ACBD5	P0113884B	5	6	46.2C	1.00106	1.04198	0.957985	0.960723	1	4.14909e+07	4.50126e+07	2.81888e+07	4.05101e+07	4.08568e+07	0.0539746	0.0259784	0.513971	expression/solubility	FALSE	FALSE	FALSE
IPI00186681.12	ACBD5	P0113884B	5	6	48.1C	1.0095	0.98037	0.923294	0.960106	1	2.59248e+07	2.92877e+07	2.03733e+07	1.93397e+07	2.69724e+07	0.0539746	0.0259784	0.513971	expression/solubility	FALSE	FALSE	FALSE
IPI00186681.12	ACBD5	P0113894B	1	1	50.4C	1.18373	0.94822	1.40998	0.931572	1	5.23172e+06	4.16918e+06	4.17666e+06	3.43287e+06	4.18686e+06	0.0539746	0.0259784	0.513971	expression/solubility	FALSE	FALSE	FALSE
IPI00186681.12	ACBD5	P0113894B	1	1	51.9C	0.991726	0.7612	0.727754	0.604268	1	2.58821e+06	2.19426e+06	1.62857e+06	1.3989e+06	2.20834e+06	0.0539746	0.0259784	0.513971	expression/solubility	FALSE	FALSE	FALSE
IPI00031680.3	ACBD6	P0113874B	6	10	42C	1.04373	1.19346	1.14906	1.04247	1	2.51956e+08	2.96081e+08	2.22468e+08	2.64178e+08	2.53785e+08	0.133242	0.0691872	0.811607	expression/solubility	FALSE	FALSE	FALSE
IPI00031680.3	ACBD6	P0113874B	6	10	44.1C	0.950815	0.948813	0.987924	1.00079	1	1.82494e+08	1.77651e+08	1.56201e+08	1.93436e+08	2.08594e+08	0.133242	0.0691872	0.811607	expression/solubility	FALSE	FALSE	FALSE
IPI00031680.3	ACBD6	P0113884B	5	6	46.2C	0.995626	0.964925	1.05377	0.969466	1	1.53803e+07	1.55362e+07	1.15568e+07	1.52361e+07	1.52279e+07	0.133242	0.0691872	0.811607	expression/solubility	FALSE	FALSE	FALSE
IPI00031680.3	ACBD6	P0113884B	5	6	48.1C	1.11586	1.03385	0.9979	0.865069	1	1.10793e+07	1.19412e+07	8.51336e+06	6.73712e+06	1.04283e+07	0.133242	0.0691872	0.811607	expression/solubility	FALSE	FALSE	FALSE
IPI00031680.3	ACBD6	P0113894B	1	1	50.4C	1.31053	1.01858	1.43089	1.14189	1	1.06802e+06	825804	781564	775905	772022	0.133242	0.0691872	0.811607	expression/solubility	FALSE	FALSE	FALSE
IPI00031680.3	ACBD6	P0113894B	1	1	51.9C	0.743372	0.715559	0.866997	0.497804	1	347840	369830	347862	206624	395943	0.133242	0.0691872	0.811607	expression/solubility	FALSE	FALSE	FALSE
IPI00002807.1	ACCN1	P0113884B	1	3	46.2C	1.0306	0.937839	0.941624	1.02167	1	7.89739e+06	7.49038e+06	5.12265e+06	7.96479e+06	7.55378e+06					FALSE	FALSE	FALSE
IPI00002807.1	ACCN1	P0113884B	1	3	48.1C	1.09215	0.899278	0.920784	0.957268	1	7.0525e+06	6.75519e+06	5.1089e+06	4.84856e+06	6.78215e+06					FALSE	FALSE	FALSE
IPI00333823.1	ACCN1	P0113874B	1	4	42C	0.890803	0.926677	0.979701	0.829699	1	4.19908e+07	4.4892e+07	3.70389e+07	4.10575e+07	4.95569e+07					FALSE	FALSE	FALSE
IPI00333823.1	ACCN1	P0113874B	1	4	44.1C	1.03378	1.18672	1.03216	1.0922	1	4.00588e+07	4.48596e+07	3.29478e+07	4.262e+07	4.21134e+07					FALSE	FALSE	FALSE
IPI00293398.3	ACCN2	P0113874B	2	2	42C	1.01975	1.10242	1.03575	1.031	1	1.11386e+08	1.23753e+08	9.07373e+07	1.18222e+08	1.14834e+08	0.371425	0.276675	0.682052	stability	FALSE	FALSE	FALSE
IPI00293398.3	ACCN2	P0113874B	2	2	44.1C	1.04279	1.06847	0.958232	1.04163	1	8.35461e+07	8.35078e+07	6.3242e+07	8.40394e+07	8.70717e+07	0.371425	0.276675	0.682052	stability	FALSE	FALSE	FALSE
IPI00293398.3	ACCN2	P0113884B	2	2	46.2C	1.02436	0.93095	0.845335	1.03737	1	1.11699e+07	1.05804e+07	6.54407e+06	1.1508e+07	1.0749e+07	0.371425	0.276675	0.682052	stability	FALSE	FALSE	FALSE
IPI00293398.3	ACCN2	P0113884B	2	2	48.1C	0.97386	1.06466	1.04964	0.998388	1	9.8286e+06	1.24994e+07	9.10219e+06	7.90339e+06	1.05999e+07	0.371425	0.276675	0.682052	stability	FALSE	FALSE	FALSE
IPI00293398.3	ACCN2	P0113894B	2	2	50.4C	1.05309	1.21944	1.05366	1.01082	1	2.00351e+07	2.30801e+07	1.34355e+07	1.60343e+07	1.80229e+07	0.371425	0.276675	0.682052	stability	FALSE	FALSE	FALSE
IPI00293398.3	ACCN2	P0113894B	2	2	51.9C	0.894765	1.15419	1.08266	0.979057	1	1.53914e+07	2.19294e+07	1.59689e+07	1.49391e+07	1.45555e+07	0.371425	0.276675	0.682052	stability	FALSE	FALSE	FALSE
IPI00293398.3	ACCN2	P0113904B	2	2	54C	3.35522	4.05124	2.78662	3.29173	1	8.35448e+07	1.25047e+08	4.80781e+07	8.05961e+07	2.62463e+07	0.371425	0.276675	0.682052	stability	FALSE	FALSE	FALSE
IPI00293398.3	ACCN2	P0113904B	2	2	56.1C	0.986688	1.03769	0.878339	0.934472	1	7.61087e+07	9.31953e+07	4.90627e+07	6.32167e+07	6.80096e+07	0.371425	0.276675	0.682052	stability	FALSE	FALSE	FALSE
IPI00293398.3	ACCN2	P0113914B	2	2	58.2C	1.09837	1.19298	0.959285	1.01596	1	9.16407e+07	8.04952e+07	4.06329e+07	6.64907e+07	7.26121e+07	0.371425	0.276675	0.682052	stability	FALSE	FALSE	FALSE
IPI00293398.3	ACCN2	P0113914B	2	2	60.1C	0.965254	0.996332	0.950257	1.12808	1	6.27201e+07	6.95263e+07	4.58213e+07	7.10191e+07	5.95091e+07	0.371425	0.276675	0.682052	stability	FALSE	FALSE	FALSE
IPI00293398.3	ACCN2	P0113924B	4	4	62.4C	1.06762	0.993544	1.10504	1.00585	1	3.20281e+08	2.24288e+08	2.08865e+08	2.28879e+08	2.10478e+08	0.371425	0.276675	0.682052	stability	FALSE	FALSE	FALSE
IPI00293398.3	ACCN2	P0113924B	4	4	63.9C	1.04357	1.14326	1.01502	1.05553	1	1.14832e+08	1.35142e+08	8.21976e+07	1.07256e+08	1.13073e+08	0.371425	0.276675	0.682052	stability	FALSE	FALSE	FALSE
IPI00254484.3	ACD	P0113874B	1	1	42C	1.00911	1.04314	0.985425	1.03153	1	8.1328e+07	8.6399e+07	6.36964e+07	8.7273e+07	8.47288e+07					FALSE	FALSE	FALSE
IPI00254484.3	ACD	P0113874B	1	1	44.1C	1.10161	0.997175	1.10919	1.06096	1	6.03305e+07	5.3274e+07	5.00404e+07	5.85125e+07	5.95193e+07					FALSE	FALSE	FALSE
IPI00254484.3	ACD	P0113884B	1	1	46.2C	0.888739	0.923807	0.931399	0.879892	1	6.21278e+06	6.73095e+06	4.62245e+06	6.25769e+06	6.89103e+06					FALSE	FALSE	FALSE
IPI00254484.3	ACD	P0113884B	1	1	48.1C	0.924609	0.913287	0.93307	0.949212	1	5.47209e+06	6.28762e+06	4.74481e+06	4.40634e+06	6.21588e+06					FALSE	FALSE	FALSE
IPI00007334.1	ACIN1	P0113874B	31	47	42C	1.08549	1.15098	0.963349	0.949937	1	1.60229e+09	1.74602e+09	1.14049e+09	1.47201e+09	1.55184e+09	0.60499	0.474161	0.571424	stability	FALSE	FALSE	FALSE
IPI00007334.1	ACIN1	P0113874B	31	47	44.1C	1.04564	1.11257	1.23491	0.984079	1	1.05168e+09	1.09161e+09	1.02317e+09	9.96726e+08	1.09309e+09	0.60499	0.474161	0.571424	stability	FALSE	FALSE	FALSE
IPI00007334.1	ACIN1	P0113884B	27	42	46.2C	1.16068	1.11234	1.10702	1.21503	1	2.85879e+08	2.85557e+08	1.93576e+08	3.04461e+08	2.42797e+08	0.60499	0.474161	0.571424	stability	FALSE	FALSE	FALSE
IPI00007334.1	ACIN1	P0113884B	27	42	48.1C	0.885522	0.7511	0.839657	0.846962	1	1.65357e+08	1.63157e+08	1.34721e+08	1.24053e+08	1.96124e+08	0.60499	0.474161	0.571424	stability	FALSE	FALSE	FALSE
IPI00007334.1	ACIN1	P0113894B	20	24	50.4C	0.890548	0.954894	0.998297	0.981014	1	1.29567e+08	1.38211e+08	9.73471e+07	1.19004e+08	1.37827e+08	0.60499	0.474161	0.571424	stability	FALSE	FALSE	FALSE
IPI00007334.1	ACIN1	P0113894B	20	24	51.9C	0.974601	0.974474	1.0311	1.04454	1	1.2463e+08	1.37641e+08	1.13061e+08	1.18487e+08	1.08206e+08	0.60499	0.474161	0.571424	stability	FALSE	FALSE	FALSE
IPI00007334.1	ACIN1	P0113904B	11	13	54C	1.27555	1.13808	1.04729	1.15819	1	3.2199e+08	3.56129e+08	1.83182e+08	2.87486e+08	2.66082e+08	0.60499	0.474161	0.571424	stability	FALSE	FALSE	FALSE
IPI00007334.1	ACIN1	P0113904B	11	13	56.1C	0.776419	0.919262	0.867641	0.91106	1	1.98226e+08	2.7326e+08	1.60413e+08	2.03997e+08	2.25103e+08	0.60499	0.474161	0.571424	stability	FALSE	FALSE	FALSE
IPI00007334.1	ACIN1	P0113914B	11	14	58.2C	1.10681	1.14703	1.05991	0.97116	1	3.25908e+08	2.73146e+08	1.58447e+08	2.24315e+08	2.56267e+08	0.60499	0.474161	0.571424	stability	FALSE	FALSE	FALSE
IPI00007334.1	ACIN1	P0113914B	11	14	60.1C	1.34918	1.34735	1.0549	1.21681	1	2.0689e+08	2.21887e+08	1.20044e+08	1.80785e+08	1.40439e+08	0.60499	0.474161	0.571424	stability	FALSE	FALSE	FALSE
IPI00007334.1	ACIN1	P0113924B	17	20	62.4C	0.875168	0.816	0.910226	0.942677	1	1.39868e+09	9.8134e+08	9.16531e+08	1.14274e+09	1.12129e+09	0.60499	0.474161	0.571424	stability	FALSE	FALSE	FALSE
IPI00007334.1	ACIN1	P0113924B	17	20	63.9C	0.816249	0.972967	0.989967	1.02774	1	4.8822e+08	6.25169e+08	4.35772e+08	5.6766e+08	6.14625e+08	0.60499	0.474161	0.571424	stability	FALSE	FALSE	FALSE
IPI00394838.3	ACLY	P0113874B	50	150	42C	1.01056	0.924251	0.922863	0.869048	1	7.2338e+09	6.7993e+09	5.29828e+09	6.53054e+09	7.52553e+09	2.37955	0.417028	9.67217	stability	FALSE	TRUE	FALSE
IPI00394838.3	ACLY	P0113874B	50	150	44.1C	1.01717	1.13232	1.05517	0.983052	1	5.72947e+09	6.22197e+09	4.89612e+09	5.57621e+09	6.12168e+09	2.37955	0.417028	9.67217	stability	FALSE	TRUE	FALSE
IPI00394838.3	ACLY	P0113884B	57	188	46.2C	1.0338	1.00855	1.1922	1.13467	1	9.90346e+08	1.00701e+09	8.10821e+08	1.10585e+09	9.44331e+08	2.37955	0.417028	9.67217	stability	FALSE	TRUE	FALSE
IPI00394838.3	ACLY	P0113884B	57	188	48.1C	0.889008	0.871833	0.959902	1.04225	1	8.93088e+08	1.01884e+09	8.28561e+08	8.2126e+08	1.05511e+09	2.37955	0.417028	9.67217	stability	FALSE	TRUE	FALSE
IPI00394838.3	ACLY	P0113894B	55	173	50.4C	0.959179	1.02449	1.10605	1.0723	1	8.54105e+08	9.07551e+08	6.60103e+08	7.96118e+08	8.43548e+08	2.37955	0.417028	9.67217	stability	FALSE	TRUE	FALSE
IPI00394838.3	ACLY	P0113894B	55	173	51.9C	0.926983	0.954791	0.918978	1.03872	1	6.9539e+08	7.9113e+08	5.91122e+08	6.91203e+08	6.34769e+08	2.37955	0.417028	9.67217	stability	FALSE	TRUE	FALSE
IPI00394838.3	ACLY	P0113904B	44	117	54C	1.35203	1.00184	1.07834	1.20379	1	5.50852e+09	5.05981e+09	3.0442e+09	4.82268e+09	4.29454e+09	2.37955	0.417028	9.67217	stability	FALSE	TRUE	FALSE
IPI00394838.3	ACLY	P0113904B	44	117	56.1C	0.836081	0.757712	0.924288	0.688136	1	1.38277e+09	1.45908e+09	1.10699e+09	9.9813e+08	1.4582e+09	2.37955	0.417028	9.67217	stability	FALSE	TRUE	FALSE
IPI00394838.3	ACLY	P0113914B	22	42	58.2C	0.921542	1.12571	1.16104	0.993736	1	7.81726e+08	7.72258e+08	5.00008e+08	6.61234e+08	7.3826e+08	2.37955	0.417028	9.67217	stability	FALSE	TRUE	FALSE
IPI00394838.3	ACLY	P0113914B	22	42	60.1C	1.68867	1.66952	1.99922	1.01917	1	4.18461e+08	4.44306e+08	3.67647e+08	2.44696e+08	2.26949e+08	2.37955	0.417028	9.67217	stability	FALSE	TRUE	FALSE
IPI00394838.3	ACLY	P0113924B	11	12	62.4C	0.852285	0.840616	0.876332	0.813262	1	2.56388e+08	1.90289e+08	1.66094e+08	1.85568e+08	2.1106e+08	2.37955	0.417028	9.67217	stability	FALSE	TRUE	FALSE
IPI00394838.3	ACLY	P0113924B	11	12	63.9C	2.05265	2.04363	2.40643	1.22423	1	1.3302e+08	1.42268e+08	1.14768e+08	7.32615e+07	6.65914e+07	2.37955	0.417028	9.67217	stability	FALSE	TRUE	FALSE
IPI00743454.2	ACN9	P0113874B	1	1	42C	1.08105	0.980022	1.05379	1.01149	1	4.13945e+07	3.85656e+07	3.23626e+07	4.0659e+07	4.02557e+07					FALSE	FALSE	FALSE
IPI00743454.2	ACN9	P0113874B	1	1	44.1C	0.958089	0.878488	0.910816	0.91947	1	3.34789e+07	2.99458e+07	2.62181e+07	3.23551e+07	3.79764e+07					FALSE	FALSE	FALSE
IPI00743454.2	ACN9	P0113884B	2	2	46.2C	1.00386	0.963697	0.887557	0.975985	1	1.36054e+07	1.36132e+07	8.53998e+06	1.34571e+07	1.336e+07					FALSE	FALSE	FALSE
IPI00743454.2	ACN9	P0113884B	2	2	48.1C	0.935059	1.15556	1.07976	1.06106	1	8.46049e+06	1.21628e+07	8.3945e+06	7.53036e+06	9.50307e+06					FALSE	FALSE	FALSE
IPI00008485.1	ACO1	P0113874B	17	27	42C	0.982799	0.914948	0.903805	0.801345	1	8.56884e+08	8.19824e+08	6.32008e+08	7.33458e+08	9.16616e+08	0.387306	0.237192	1.14265	stability	FALSE	FALSE	FALSE
IPI00008485.1	ACO1	P0113874B	17	27	44.1C	1.12375	1.12699	1.01635	1.00256	1	6.99887e+08	6.84724e+08	5.21446e+08	6.288e+08	6.76876e+08	0.387306	0.237192	1.14265	stability	FALSE	FALSE	FALSE
IPI00008485.1	ACO1	P0113884B	17	24	46.2C	0.94067	1.10545	1.07532	1.10144	1	1.03231e+08	1.26443e+08	8.37788e+07	1.22972e+08	1.08179e+08	0.387306	0.237192	1.14265	stability	FALSE	FALSE	FALSE
IPI00008485.1	ACO1	P0113884B	17	24	48.1C	0.832202	0.891199	1.01333	0.976715	1	9.17562e+07	1.14305e+08	9.59994e+07	8.44683e+07	1.15801e+08	0.387306	0.237192	1.14265	stability	FALSE	FALSE	FALSE
IPI00008485.1	ACO1	P0113894B	23	42	50.4C	0.92648	1.01886	1.07882	1.15634	1	1.8364e+08	2.00908e+08	1.4332e+08	1.91102e+08	1.87771e+08	0.387306	0.237192	1.14265	stability	FALSE	FALSE	FALSE
IPI00008485.1	ACO1	P0113894B	23	42	51.9C	1.01515	1.04989	0.983784	1.0913	1	1.67185e+08	1.90983e+08	1.38926e+08	1.59427e+08	1.39356e+08	0.387306	0.237192	1.14265	stability	FALSE	FALSE	FALSE
IPI00008485.1	ACO1	P0113904B	17	26	54C	1.239	1.06501	1.05441	1.13384	1	5.81959e+08	6.20103e+08	3.43166e+08	5.23678e+08	4.95099e+08	0.387306	0.237192	1.14265	stability	FALSE	FALSE	FALSE
IPI00008485.1	ACO1	P0113904B	17	26	56.1C	0.860736	0.902789	0.874148	0.792424	1	3.66156e+08	4.4715e+08	2.69287e+08	2.95641e+08	3.75069e+08	0.387306	0.237192	1.14265	stability	FALSE	FALSE	FALSE
IPI00008485.1	ACO1	P0113914B	5	6	58.2C	0.851613	0.965009	1.00461	1.01835	1	9.92186e+07	9.0924e+07	5.94209e+07	9.30661e+07	1.01396e+08	0.387306	0.237192	1.14265	stability	FALSE	FALSE	FALSE
IPI00008485.1	ACO1	P0113914B	5	6	60.1C	0.983443	1.06063	0.831235	1.0269	1	2.90254e+07	3.36182e+07	1.8206e+07	2.93648e+07	2.70301e+07	0.387306	0.237192	1.14265	stability	FALSE	FALSE	FALSE
IPI00790739.1	ACO2	P0113874B	34	78	42C	1.01951	0.9612	0.94526	0.876255	1	4.45053e+09	4.31223e+09	3.3095e+09	4.0156e+09	4.58935e+09	0.605336	0.258595	2.65346	stability	FALSE	FALSE	FALSE
IPI00790739.1	ACO2	P0113874B	34	78	44.1C	1.05569	1.07333	1.03465	1.01105	1	3.68654e+09	3.65637e+09	2.97633e+09	3.55545e+09	3.79516e+09	0.605336	0.258595	2.65346	stability	FALSE	FALSE	FALSE
IPI00790739.1	ACO2	P0113884B	36	100	46.2C	1.03172	1.06189	1.04655	1.05637	1	6.67789e+08	7.1638e+08	4.80911e+08	6.95616e+08	6.38044e+08	0.605336	0.258595	2.65346	stability	FALSE	FALSE	FALSE
IPI00790739.1	ACO2	P0113884B	36	100	48.1C	0.969108	0.903431	1.03602	1.0408	1	5.98212e+08	6.48727e+08	5.4949e+08	5.03931e+08	6.48321e+08	0.605336	0.258595	2.65346	stability	FALSE	FALSE	FALSE
IPI00790739.1	ACO2	P0113894B	32	88	50.4C	1.02789	1.06364	1.03832	1.12809	1	7.90608e+08	8.13884e+08	5.35271e+08	7.23452e+08	7.2864e+08	0.605336	0.258595	2.65346	stability	FALSE	FALSE	FALSE
IPI00790739.1	ACO2	P0113894B	32	88	51.9C	1.07062	0.945776	1.04618	0.89245	1	5.14607e+08	502124701	4.31183e+08	3.80516e+08	4.06724e+08	0.605336	0.258595	2.65346	stability	FALSE	FALSE	FALSE
IPI00790739.1	ACO2	P0113904B	14	18	54C	0.800336	0.734192	0.842764	0.99738	1	8.27503e+08	9.41008e+08	6.03773e+08	1.01403e+09	1.08985e+09	0.605336	0.258595	2.65346	stability	FALSE	FALSE	FALSE
IPI00790739.1	ACO2	P0113904B	14	18	56.1C	0.886163	0.910076	1.00508	0.996255	1	2.92175e+08	3.49364e+08	2.39975e+08	2.88078e+08	2.907e+08	0.605336	0.258595	2.65346	stability	FALSE	FALSE	FALSE
IPI00790739.1	ACO2	P0113914B	2	2	58.2C	1.07015	1.09798	1.09617	1.06041	1	4.6999e+07	3.89971e+07	2.44406e+07	3.65309e+07	3.8222e+07	0.605336	0.258595	2.65346	stability	FALSE	FALSE	FALSE
IPI00790739.1	ACO2	P0113914B	2	2	60.1C	1.02685	1.22196	1.12083	1.05463	1	1.75317e+07	2.24055e+07	1.42009e+07	1.74456e+07	1.56363e+07	0.605336	0.258595	2.65346	stability	FALSE	FALSE	FALSE
IPI00790739.1	ACO2	P0113924B	3	3	62.4C	0.65927	0.604899	0.681648	0.623921	1	1.89238e+07	1.30657e+07	1.23276e+07	1.35842e+07	2.0139e+07	0.605336	0.258595	2.65346	stability	FALSE	FALSE	FALSE
IPI00790739.1	ACO2	P0113924B	3	3	63.9C	0.821594	0.877424	0.980831	0.982617	1	7.69722e+06	8.83064e+06	6.76264e+06	8.50102e+06	9.62706e+06	0.605336	0.258595	2.65346	stability	FALSE	FALSE	FALSE
IPI00305894.3	ACOT11	P0113874B	1	1	42C	0.946869	0.96986	1.03782	0.960199	1	6.55415e+07	6.89927e+07	5.76154e+07	6.97729e+07	7.27708e+07					FALSE	FALSE	FALSE
IPI00305894.3	ACOT11	P0113874B	1	1	44.1C	0.966934	1.00883	0.99877	0.951142	1	5.71627e+07	5.81792e+07	4.86394e+07	5.66241e+07	6.42487e+07					FALSE	FALSE	FALSE
IPI00305894.3	ACOT11	P0113884B	4	5	46.2C	0.999212	0.98252	1.0424	0.940851	1	2.17448e+07	2.22855e+07	1.61048e+07	2.08301e+07	2.14521e+07					FALSE	FALSE	FALSE
IPI00305894.3	ACOT11	P0113884B	4	5	48.1C	1.14062	1.04966	1.22829	1.06573	1	1.86128e+07	1.99252e+07	1.72218e+07	1.36406e+07	1.71386e+07					FALSE	FALSE	FALSE
IPI00010415.2	ACOT7	P0113874B	17	46	42C	0.924098	0.93559	0.964794	1.05971	1	2.29155e+09	2.38432e+09	1.91884e+09	2.75866e+09	2.60701e+09	0.167303	0.0675248	2.29025	expression/solubility	FALSE	FALSE	FALSE
IPI00010415.2	ACOT7	P0113874B	17	46	44.1C	0.937465	0.899682	0.900518	0.971771	1	2.3002e+09	2.15345e+09	1.82016e+09	2.40113e+09	2.66661e+09	0.167303	0.0675248	2.29025	expression/solubility	FALSE	FALSE	FALSE
IPI00010415.2	ACOT7	P0113884B	16	60	46.2C	0.95497	0.952519	1.00991	0.973735	1	3.73458e+08	3.88249e+08	2.80389e+08	3.87406e+08	3.855e+08	0.167303	0.0675248	2.29025	expression/solubility	FALSE	FALSE	FALSE
IPI00010415.2	ACOT7	P0113884B	16	60	48.1C	1.00322	1.0045	1.00334	1.03281	1	3.85407e+08	4.48906e+08	3.31191e+08	3.11214e+08	4.03486e+08	0.167303	0.0675248	2.29025	expression/solubility	FALSE	FALSE	FALSE
IPI00010415.2	ACOT7	P0113894B	20	53	50.4C	0.978717	0.956428	0.929195	1.04723	1	2.73087e+08	2.65489e+08	1.73771e+08	2.43632e+08	2.64327e+08	0.167303	0.0675248	2.29025	expression/solubility	FALSE	FALSE	FALSE
IPI00010415.2	ACOT7	P0113894B	20	53	51.9C	0.923164	0.931752	0.957739	0.966668	1	2.64996e+08	2.95422e+08	2.35734e+08	2.46142e+08	2.42895e+08	0.167303	0.0675248	2.29025	expression/solubility	FALSE	FALSE	FALSE
IPI00010415.2	ACOT7	P0113904B	13	40	54C	0.947852	0.927206	0.964795	1.01114	1	1.22429e+09	1.48459e+09	8.63471e+08	1.28423e+09	1.36148e+09	0.167303	0.0675248	2.29025	expression/solubility	FALSE	FALSE	FALSE
IPI00010415.2	ACOT7	P0113904B	13	40	56.1C	1.00723	0.908571	1.00832	0.984125	1	1.37519e+09	1.44432e+09	9.9694e+08	1.17841e+09	1.20379e+09	0.167303	0.0675248	2.29025	expression/solubility	FALSE	FALSE	FALSE
IPI00010415.2	ACOT7	P0113914B	17	43	58.2C	0.938663	0.881699	1.06017	1.04106	1	1.56705e+09	1.19039e+09	8.98546e+08	1.36331e+09	1.45292e+09	0.167303	0.0675248	2.29025	expression/solubility	FALSE	FALSE	FALSE
IPI00010415.2	ACOT7	P0113914B	17	43	60.1C	0.940627	0.917664	0.994159	0.997004	1	1.27464e+09	1.33547e+09	9.9974e+08	1.309e+09	1.24105e+09	0.167303	0.0675248	2.29025	expression/solubility	FALSE	FALSE	FALSE
IPI00010415.2	ACOT7	P0113924B	7	23	62.4C	0.965536	1.03431	1.01953	1.06263	1	1.627e+09	1.31152e+09	1.08241e+09	1.35819e+09	1.18226e+09	0.167303	0.0675248	2.29025	expression/solubility	FALSE	FALSE	FALSE
IPI00010415.2	ACOT7	P0113924B	7	23	63.9C	1.04142	0.949056	0.933806	1.02238	1	8.52068e+08	8.34152e+08	5.62276e+08	7.72451e+08	8.40746e+08	0.167303	0.0675248	2.29025	expression/solubility	FALSE	FALSE	FALSE
IPI00298202.1	ACOT8	P0113874B	8	13	42C	1.01838	1.02793	1.02161	1.00246	1	7.75072e+08	8.04013e+08	6.23607e+08	8.00935e+08	8.00135e+08	0.204751	0.0673323	3.16059	stability	FALSE	FALSE	FALSE
IPI00298202.1	ACOT8	P0113874B	8	13	44.1C	0.943943	0.948452	0.920463	0.968272	1	6.27928e+08	6.15482e+08	5.04403e+08	6.48637e+08	7.22958e+08	0.204751	0.0673323	3.16059	stability	FALSE	FALSE	FALSE
IPI00298202.1	ACOT8	P0113884B	7	11	46.2C	0.99357	0.977967	1.04968	0.960095	1	6.46109e+07	6.6285e+07	4.84608e+07	6.35177e+07	6.41032e+07	0.204751	0.0673323	3.16059	stability	FALSE	FALSE	FALSE
IPI00298202.1	ACOT8	P0113884B	7	11	48.1C	1.01526	1.05701	1.05403	1.05233	1	5.7974e+07	7.02126e+07	5.1715e+07	4.71329e+07	5.99738e+07	0.204751	0.0673323	3.16059	stability	FALSE	FALSE	FALSE
IPI00298202.1	ACOT8	P0113894B	10	19	50.4C	0.95638	0.931128	0.945605	0.964897	1	1.09485e+08	1.06044e+08	7.25537e+07	9.2099e+07	1.08448e+08	0.204751	0.0673323	3.16059	stability	FALSE	FALSE	FALSE
IPI00298202.1	ACOT8	P0113894B	10	19	51.9C	0.907501	0.980733	0.949401	0.9521	1	9.41969e+07	1.12441e+08	8.44996e+07	8.76639e+07	8.78311e+07	0.204751	0.0673323	3.16059	stability	FALSE	FALSE	FALSE
IPI00298202.1	ACOT8	P0113904B	7	10	54C	1.30087	1.35518	1.24565	1.20376	1	4.46596e+08	5.76721e+08	2.96311e+08	4.06361e+08	3.61869e+08	0.204751	0.0673323	3.16059	stability	FALSE	FALSE	FALSE
IPI00298202.1	ACOT8	P0113904B	7	10	56.1C	1.02534	1.08255	1.06038	1.01935	1	3.61356e+08	4.4421e+08	2.70623e+08	3.15068e+08	3.1073e+08	0.204751	0.0673323	3.16059	stability	FALSE	FALSE	FALSE
IPI00298202.1	ACOT8	P0113914B	8	10	58.2C	1.01575	1.00346	1.05375	1.02542	1	3.77404e+08	3.01522e+08	1.9877e+08	2.9886e+08	3.23363e+08	0.204751	0.0673323	3.16059	stability	FALSE	FALSE	FALSE
IPI00298202.1	ACOT8	P0113914B	8	10	60.1C	0.955409	0.99378	1.04821	1.02153	1	2.2351e+08	2.49676e+08	1.81977e+08	2.31542e+08	2.14252e+08	0.204751	0.0673323	3.16059	stability	FALSE	FALSE	FALSE
IPI00298202.1	ACOT8	P0113924B	7	7	62.4C	1.1863	1.20988	1.11823	1.15202	1	3.08937e+08	2.37095e+08	1.83475e+08	2.2756e+08	1.82712e+08	0.204751	0.0673323	3.16059	stability	FALSE	FALSE	FALSE
IPI00298202.1	ACOT8	P0113924B	7	7	63.9C	1.33395	1.22398	1.11147	1.08774	1	9.69553e+07	9.55683e+07	5.9453e+07	7.30074e+07	7.46877e+07	0.204751	0.0673323	3.16059	stability	FALSE	FALSE	FALSE
IPI00646015.1	ACOT9	P0113874B	6	8	42C	1.00455	1.04329	1.10108	1.09165	1	2.61847e+08	2.79479e+08	2.30188e+08	2.98715e+08	2.74034e+08	0.0671495	0.0556561	0.241417	expression/solubility	FALSE	FALSE	FALSE
IPI00646015.1	ACOT9	P0113874B	6	8	44.1C	1.07092	1.01894	0.997639	1.01873	1	2.31236e+08	2.14625e+08	1.7745e+08	2.21511e+08	2.34664e+08	0.0671495	0.0556561	0.241417	expression/solubility	FALSE	FALSE	FALSE
IPI00646015.1	ACOT9	P0113884B	11	12	46.2C	1.05139	1.02005	0.988851	0.982983	1	5.18328e+07	5.24141e+07	3.46097e+07	4.93016e+07	4.85975e+07	0.0671495	0.0556561	0.241417	expression/solubility	FALSE	FALSE	FALSE
IPI00646015.1	ACOT9	P0113884B	11	12	48.1C	1.00396	1.06732	1.11761	1.02764	1	4.44763e+07	5.50036e+07	4.25417e+07	3.57086e+07	4.65287e+07	0.0671495	0.0556561	0.241417	expression/solubility	FALSE	FALSE	FALSE
IPI00646015.1	ACOT9	P0113894B	10	17	50.4C	0.983222	1.05935	1.00498	1.03034	1	7.58536e+07	8.13047e+07	5.19645e+07	6.6276e+07	7.3084e+07	0.0671495	0.0556561	0.241417	expression/solubility	FALSE	FALSE	FALSE
IPI00646015.1	ACOT9	P0113894B	10	17	51.9C	0.957324	0.945645	1.03034	0.947498	1	7.53188e+07	8.2178e+07	6.95087e+07	6.61259e+07	6.65738e+07	0.0671495	0.0556561	0.241417	expression/solubility	FALSE	FALSE	FALSE
IPI00646015.1	ACOT9	P0113904B	4	5	54C	0.869514	0.985724	1.01513	0.945489	1	9.74004e+07	1.36876e+08	7.87909e+07	1.04144e+08	1.18074e+08	0.0671495	0.0556561	0.241417	expression/solubility	FALSE	FALSE	FALSE
IPI00646015.1	ACOT9	P0113904B	4	5	56.1C	0.951975	0.779758	0.886279	0.823583	1	2.09608e+07	1.99901e+07	1.41315e+07	1.59038e+07	1.94133e+07	0.0671495	0.0556561	0.241417	expression/solubility	FALSE	FALSE	FALSE
IPI00296907.4	ACOX1	P0113874B	18	28	42C	0.97446	0.956901	0.995968	1.02797	1	9.75426e+08	9.84385e+08	7.9959e+08	1.08022e+09	1.05235e+09	0.0909094	0.0588313	0.809984	expression/solubility	FALSE	FALSE	FALSE
IPI00296907.4	ACOX1	P0113874B	18	28	44.1C	1.00145	0.998461	0.958311	1.01249	1	8.75307e+08	8.51326e+08	6.89989e+08	8.91173e+08	9.49901e+08	0.0909094	0.0588313	0.809984	expression/solubility	FALSE	FALSE	FALSE
IPI00296907.4	ACOX1	P0113884B	19	29	46.2C	0.922619	0.893455	0.942579	0.944431	1	1.63139e+08	1.64661e+08	1.18325e+08	1.69894e+08	1.74304e+08	0.0909094	0.0588313	0.809984	expression/solubility	FALSE	FALSE	FALSE
IPI00296907.4	ACOX1	P0113884B	19	29	48.1C	1.02532	1.04037	0.984345	1.01195	1	1.66007e+08	1.95947e+08	1.36938e+08	1.28513e+08	170049621	0.0909094	0.0588313	0.809984	expression/solubility	FALSE	FALSE	FALSE
IPI00296907.4	ACOX1	P0113894B	19	42	50.4C	1.00728	1.05039	0.949115	1.0239	1	2.38788e+08	2.47723e+08	1.50802e+08	2.02381e+08	2.24575e+08	0.0909094	0.0588313	0.809984	expression/solubility	FALSE	FALSE	FALSE
IPI00296907.4	ACOX1	P0113894B	19	42	51.9C	0.93627	1.01204	0.974907	0.973887	1	2.15726e+08	2.57561e+08	1.92611e+08	1.99049e+08	1.94967e+08	0.0909094	0.0588313	0.809984	expression/solubility	FALSE	FALSE	FALSE
IPI00296907.4	ACOX1	P0113904B	18	33	54C	1.05979	1.06373	1.04071	1.09836	1	8.14657e+08	1.01361e+09	5.54311e+08	8.30211e+08	8.10256e+08	0.0909094	0.0588313	0.809984	expression/solubility	FALSE	FALSE	FALSE
IPI00296907.4	ACOX1	P0113904B	18	33	56.1C	1.02331	0.991594	1.01081	1.01	1	8.29929e+08	9.36357e+08	5.93663e+08	7.18404e+08	7.15074e+08	0.0909094	0.0588313	0.809984	expression/solubility	FALSE	FALSE	FALSE
IPI00296907.4	ACOX1	P0113914B	17	36	58.2C	0.973646	0.916177	0.997546	1.03872	1	1.0944e+09	8.32816e+08	5.69243e+08	9.1583e+08	9.78235e+08	0.0909094	0.0588313	0.809984	expression/solubility	FALSE	FALSE	FALSE
IPI00296907.4	ACOX1	P0113914B	17	36	60.1C	1.00584	0.945728	1.03949	1.03064	1	8.55315e+08	8.63664e+08	6.55967e+08	8.49139e+08	7.78784e+08	0.0909094	0.0588313	0.809984	expression/solubility	FALSE	FALSE	FALSE
IPI00296907.4	ACOX1	P0113924B	17	24	62.4C	1.0456	1.00872	1.003	1.08376	1	1.92166e+09	1.39503e+09	1.16141e+09	1.51078e+09	1.28944e+09	0.0909094	0.0588313	0.809984	expression/solubility	FALSE	FALSE	FALSE
IPI00296907.4	ACOX1	P0113924B	17	24	63.9C	1.01398	0.95566	0.99799	0.973971	1	8.35571e+08	8.45984e+08	6.05236e+08	7.41156e+08	8.46779e+08	0.0909094	0.0588313	0.809984	expression/solubility	FALSE	FALSE	FALSE
IPI00020226.2	ACOX3	P0113874B	19	23	42C	1.02576	1.0303	1.04143	1.02351	1	1.02896e+09	1.06213e+09	8.37857e+08	1.07781e+09	1.05458e+09	0.887124	0.0565731	21.5314	stability	FALSE	TRUE	FALSE
IPI00020226.2	ACOX3	P0113874B	19	23	44.1C	1.03289	1.01837	1.02747	1.04267	1	8.90777e+08	8.56747e+08	7.29947e+08	9.05529e+08	9.37265e+08	0.887124	0.0565731	21.5314	stability	FALSE	TRUE	FALSE
IPI00020226.2	ACOX3	P0113884B	16	25	46.2C	0.994393	0.978995	0.952924	0.978851	1	1.72483e+08	1.76992e+08	1.17347e+08	1.72734e+08	1.70986e+08	0.887124	0.0565731	21.5314	stability	FALSE	TRUE	FALSE
IPI00020226.2	ACOX3	P0113884B	16	25	48.1C	1.03072	1.0295	1.01449	1.01033	1	1.63427e+08	1.89886e+08	1.3821e+08	1.2565e+08	1.66529e+08	0.887124	0.0565731	21.5314	stability	FALSE	TRUE	FALSE
IPI00020226.2	ACOX3	P0113894B	19	29	50.4C	1.06005	1.03203	1.03833	1.02322	1	1.58817e+08	1.5382e+08	1.04264e+08	1.27817e+08	1.41928e+08	0.887124	0.0565731	21.5314	stability	FALSE	TRUE	FALSE
IPI00020226.2	ACOX3	P0113894B	19	29	51.9C	1.01705	0.997236	1.03556	0.968944	1	1.33946e+08	1.45066e+08	1.16944e+08	1.13197e+08	1.11441e+08	0.887124	0.0565731	21.5314	stability	FALSE	TRUE	FALSE
IPI00020226.2	ACOX3	P0113904B	11	19	54C	1.0063	0.958637	0.965405	0.945832	1	6.89638e+08	8.14391e+08	4.58428e+08	6.37378e+08	7.22372e+08	0.887124	0.0565731	21.5314	stability	FALSE	TRUE	FALSE
IPI00020226.2	ACOX3	P0113904B	11	19	56.1C	1.06849	0.979474	1.0523	0.96011	1	5.54319e+08	5.91637e+08	3.95336e+08	4.36839e+08	4.5741e+08	0.887124	0.0565731	21.5314	stability	FALSE	TRUE	FALSE
IPI00020226.2	ACOX3	P0113914B	10	12	58.2C	1.35209	1.24685	1.1291	1.16203	1	5.41239e+08	4.03639e+08	2.2946e+08	3.64877e+08	3.48381e+08	0.887124	0.0565731	21.5314	stability	FALSE	TRUE	FALSE
IPI00020226.2	ACOX3	P0113914B	10	12	60.1C	1.29424	1.335	1.20379	1.20213	1	2.23105e+08	2.47147e+08	1.53995e+08	2.00778e+08	1.57875e+08	0.887124	0.0565731	21.5314	stability	FALSE	TRUE	FALSE
IPI00020226.2	ACOX3	P0113924B	5	6	62.4C	1.7411	1.64101	1.25386	1.18029	1	2.14336e+08	1.52015e+08	9.72503e+07	1.1021e+08	8.637e+07	0.887124	0.0565731	21.5314	stability	FALSE	TRUE	FALSE
IPI00020226.2	ACOX3	P0113924B	5	6	63.9C	1.53344	1.33884	1.24564	1.16578	1	5.20039e+07	4.87757e+07	3.10892e+07	3.65088e+07	3.48487e+07	0.887124	0.0565731	21.5314	stability	FALSE	TRUE	FALSE
IPI00219861.3	ACP1	P0113874B	7	11	42C	0.97492	0.927261	0.98609	0.83835	1	2.2058e+08	2.15609e+08	1.78939e+08	1.99123e+08	2.37863e+08	0.207793	0.196114	0.0958568	stability	FALSE	FALSE	FALSE
IPI00219861.3	ACP1	P0113874B	7	11	44.1C	0.916482	0.966576	0.834979	0.947568	1	1.91167e+08	1.9668e+08	1.43473e+08	1.9904e+08	2.26693e+08	0.207793	0.196114	0.0958568	stability	FALSE	FALSE	FALSE
IPI00219861.3	ACP1	P0113884B	8	14	46.2C	0.914429	1.02414	0.924173	0.953204	1	6.47898e+07	7.56306e+07	4.64874e+07	6.87093e+07	6.9844e+07	0.207793	0.196114	0.0958568	stability	FALSE	FALSE	FALSE
IPI00219861.3	ACP1	P0113884B	8	14	48.1C	1.06421	1.15649	1.01882	1.11488	1	5.04458e+07	6.37711e+07	4.14961e+07	4.14521e+07	4.97858e+07	0.207793	0.196114	0.0958568	stability	FALSE	FALSE	FALSE
IPI00219861.3	ACP1	P0113894B	5	9	50.4C	1.04322	1.03485	0.855175	1.05978	1	3.0406e+07	3.0006e+07	1.67056e+07	2.57542e+07	2.76108e+07	0.207793	0.196114	0.0958568	stability	FALSE	FALSE	FALSE
IPI00219861.3	ACP1	P0113894B	5	9	51.9C	1.01457	0.934286	0.97402	0.943378	1	1.98554e+07	2.01956e+07	1.63448e+07	1.63768e+07	1.65598e+07	0.207793	0.196114	0.0958568	stability	FALSE	FALSE	FALSE
IPI00219861.3	ACP1	P0113914B	1	1	58.2C	0.941356	1.03962	0.94707	0.895731	1	4.74593e+07	4.23876e+07	2.42405e+07	3.54234e+07	4.3877e+07	0.207793	0.196114	0.0958568	stability	FALSE	FALSE	FALSE
IPI00219861.3	ACP1	P0113914B	1	1	60.1C	0.956458	0.951011	1.05918	0.973773	1	2.68339e+07	2.86539e+07	2.2052e+07	2.64696e+07	2.56943e+07	0.207793	0.196114	0.0958568	stability	FALSE	FALSE	FALSE
IPI00219861.3	ACP1	P0113924B	1	1	62.4C	0.879036	1.00651	0.893	0.889868	1	4.28287e+07	3.6902e+07	2.74127e+07	3.28861e+07	3.41839e+07	0.207793	0.196114	0.0958568	stability	FALSE	FALSE	FALSE
IPI00219861.3	ACP1	P0113924B	1	1	63.9C	0.969242	0.980852	0.957227	1.0409	1	1.92537e+07	2.09311e+07	1.3994e+07	1.90941e+07	2.04126e+07	0.207793	0.196114	0.0958568	stability	FALSE	FALSE	FALSE
IPI00003807.7	ACP2	P0113874B	3	3	42C	1.08577	0.955783	0.943438	0.910876	1	2.11458e+08	1.91298e+08	1.47363e+08	1.86227e+08	2.04746e+08	0.245815	0.159275	0.924096	stability	FALSE	FALSE	FALSE
IPI00003807.7	ACP2	P0113874B	3	3	44.1C	1.14551	1.13259	1.15065	1.0525	1	1.68679e+08	1.62695e+08	1.39577e+08	1.56072e+08	1.60034e+08	0.245815	0.159275	0.924096	stability	FALSE	FALSE	FALSE
IPI00003807.7	ACP2	P0113884B	4	4	46.2C	1.20326	1.13323	1.16762	1.20377	1	2.43364e+07	2.38891e+07	1.67658e+07	2.47693e+07	1.99374e+07	0.245815	0.159275	0.924096	stability	FALSE	FALSE	FALSE
IPI00003807.7	ACP2	P0113884B	4	4	48.1C	1.02507	0.93539	1.09732	1.07809	1	1.92714e+07	2.04566e+07	1.77256e+07	1.58976e+07	1.97453e+07	0.245815	0.159275	0.924096	stability	FALSE	FALSE	FALSE
IPI00003807.7	ACP2	P0113894B	4	4	50.4C	1.06928	1.12132	1.07307	1.11326	1	1.57731e+07	1.64554e+07	1.06092e+07	1.36922e+07	1.39741e+07	0.245815	0.159275	0.924096	stability	FALSE	FALSE	FALSE
IPI00003807.7	ACP2	P0113894B	4	4	51.9C	1.02306	1.05584	0.882176	0.945672	1	1.49856e+07	1.70826e+07	1.10801e+07	1.22875e+07	1.23946e+07	0.245815	0.159275	0.924096	stability	FALSE	FALSE	FALSE
IPI00003807.7	ACP2	P0113904B	1	2	54C	1.10792	1.16597	1.05351	1.23231	1	1.47263e+07	1.92113e+07	9.70267e+06	1.61063e+07	1.40105e+07	0.245815	0.159275	0.924096	stability	FALSE	FALSE	FALSE
IPI00003807.7	ACP2	P0113904B	1	2	56.1C	0.842482	0.822087	0.877336	0.917834	1	1.03649e+07	1.17759e+07	7.81639e+06	9.9033e+06	1.08473e+07	0.245815	0.159275	0.924096	stability	FALSE	FALSE	FALSE
IPI00003807.7	ACP2	P0113914B	1	1	58.2C	1.04142	1.26007	0.915622	0.665229	1	7.68543e+06	7.5203e+06	3.43046e+06	3850886	6.42265e+06	0.245815	0.159275	0.924096	stability	FALSE	FALSE	FALSE
IPI00003807.7	ACP2	P0113914B	1	1	60.1C	1.65626	1.17727	1.30745	1.02223	1	5.47025e+06	4.17577e+06	3.20454e+06	3.27114e+06	3.02481e+06	0.245815	0.159275	0.924096	stability	FALSE	FALSE	FALSE
IPI00003807.7	ACP2	P0113924B	4	4	62.4C	0.999401	1.04193	1.07892	0.969461	1	1.3329e+08	1.04568e+08	9.06608e+07	9.80725e+07	9.35731e+07	0.245815	0.159275	0.924096	stability	FALSE	FALSE	FALSE
IPI00003807.7	ACP2	P0113924B	4	4	63.9C	0.944644	1.04984	0.935568	0.956372	1	5.053e+07	6.0327e+07	3.683e+07	4.72409e+07	5.49665e+07	0.245815	0.159275	0.924096	stability	FALSE	FALSE	FALSE
IPI00099838.5	ACP6	P0113874B	1	1	42C	0.907005	1.00417	0.997857	1.03931	1	5.50647e+07	6.26527e+07	4.85874e+07	6.62381e+07	6.38256e+07	0.0595958	0.0420931	0.275243	stability	FALSE	FALSE	FALSE
IPI00099838.5	ACP6	P0113874B	1	1	44.1C	1.02022	1.0136	0.92979	1.03834	1	5.21252e+07	5.0519e+07	3.9133e+07	5.34233e+07	5.55266e+07	0.0595958	0.0420931	0.275243	stability	FALSE	FALSE	FALSE
IPI00099838.5	ACP6	P0113884B	4	5	46.2C	0.943083	0.983651	1.0149	0.968933	1	2.74345e+07	2.98244e+07	2.09602e+07	2.86757e+07	2.8676e+07	0.0595958	0.0420931	0.275243	stability	FALSE	FALSE	FALSE
IPI00099838.5	ACP6	P0113884B	4	5	48.1C	1.02746	1.12546	1.09196	1.01486	1	2.56312e+07	3.266e+07	2.34055e+07	1.98576e+07	2.62005e+07	0.0595958	0.0420931	0.275243	stability	FALSE	FALSE	FALSE
IPI00099838.5	ACP6	P0113894B	8	12	50.4C	0.986801	1.10277	0.973197	0.955339	1	6.90657e+07	7.6784e+07	4.5652e+07	5.57494e+07	6.63026e+07	0.0595958	0.0420931	0.275243	stability	FALSE	FALSE	FALSE
IPI00099838.5	ACP6	P0113894B	8	12	51.9C	0.960036	0.978389	0.964194	0.934459	1	5.76035e+07	6.48419e+07	4.96068e+07	4.9736e+07	5.07716e+07	0.0595958	0.0420931	0.275243	stability	FALSE	FALSE	FALSE
IPI00099838.5	ACP6	P0113904B	2	2	54C	0.879593	0.992344	1.048	0.899501	1	5.40263e+07	7.55567e+07	4.46023e+07	5.43272e+07	6.4743e+07	0.0595958	0.0420931	0.275243	stability	FALSE	FALSE	FALSE
IPI00099838.5	ACP6	P0113904B	2	2	56.1C	1.02811	0.956344	0.989433	0.953684	1	1.92287e+07	2.08256e+07	1.34009e+07	1.56432e+07	1.64902e+07	0.0595958	0.0420931	0.275243	stability	FALSE	FALSE	FALSE
IPI00152681.2	ACPL2	P0113874B	1	1	42C	0.983089	0.977778	1.03544	0.918992	1	1.80941e+07	1.84949e+07	1.52849e+07	1.77564e+07	1.93497e+07					FALSE	FALSE	FALSE
IPI00152681.2	ACPL2	P0113874B	1	1	44.1C	1.14952	0.977388	1.06479	1.07371	1	1.70887e+07	1.41741e+07	1.30396e+07	1.60739e+07	1.61563e+07					FALSE	FALSE	FALSE
IPI00152681.2	ACPL2	P0113884B	2	2	46.2C	1.00754	0.97939	1.14996	1.04547	1	4.11553e+06	4.16968e+06	3.33483e+06	4.34461e+06	4.02658e+06					FALSE	FALSE	FALSE
IPI00152681.2	ACPL2	P0113884B	2	2	48.1C	1.03231	1.13697	1.04158	1.06979	1	3.30812e+06	4.23843e+06	2.86795e+06	2.68898e+06	3.36572e+06					FALSE	FALSE	FALSE
IPI00289983.3	ACPP	P0113874B	5	6	42C	1.01136	1.11201	1.06892	1.02047	1	2.00897e+08	2.2701e+08	1.70296e+08	2.128e+08	2.08834e+08	0.104171	0.0729085	0.679315	expression/solubility	FALSE	FALSE	FALSE
IPI00289983.3	ACPP	P0113874B	5	6	44.1C	1.07009	1.06303	1.05815	1.07302	1	1.63835e+08	1.58769e+08	1.33456e+08	1.65438e+08	1.66393e+08	0.104171	0.0729085	0.679315	expression/solubility	FALSE	FALSE	FALSE
IPI00289983.3	ACPP	P0113884B	6	8	46.2C	0.991334	1.04127	0.9341	0.962866	1	5.48913e+07	6.00937e+07	3.672e+07	5.42404e+07	5.45828e+07	0.104171	0.0729085	0.679315	expression/solubility	FALSE	FALSE	FALSE
IPI00289983.3	ACPP	P0113884B	6	8	48.1C	1.04256	1.01245	1.07275	1.00965	1	5.28514e+07	5.97055e+07	4.67265e+07	4.01463e+07	5.3243e+07	0.104171	0.0729085	0.679315	expression/solubility	FALSE	FALSE	FALSE
IPI00289983.3	ACPP	P0113894B	5	10	50.4C	0.995118	1.00985	1.02907	1.0055	1	5.5615e+07	5.61466e+07	3.85469e+07	4.68545e+07	5.29439e+07	0.104171	0.0729085	0.679315	expression/solubility	FALSE	FALSE	FALSE
IPI00289983.3	ACPP	P0113894B	5	10	51.9C	0.974616	0.980309	1.05937	1.00895	1	4.84518e+07	5.38297e+07	4.51586e+07	4.44933e+07	4.20664e+07	0.104171	0.0729085	0.679315	expression/solubility	FALSE	FALSE	FALSE
IPI00289983.3	ACPP	P0113904B	4	6	54C	0.89707	0.9151	0.923952	0.954241	1	1.77642e+08	2.24634e+08	1.26777e+08	1.8581e+08	2.08732e+08	0.104171	0.0729085	0.679315	expression/solubility	FALSE	FALSE	FALSE
IPI00289983.3	ACPP	P0113904B	4	6	56.1C	1.03202	0.982944	1.03946	0.997187	1	1.84875e+08	2.05016e+08	1.34843e+08	1.56666e+08	1.57944e+08	0.104171	0.0729085	0.679315	expression/solubility	FALSE	FALSE	FALSE
IPI00289983.3	ACPP	P0113914B	4	5	58.2C	1.11839	1.05367	1.08081	1.01899	1	1.36403e+08	1.03928e+08	6.69229e+07	9.74874e+07	1.06146e+08	0.104171	0.0729085	0.679315	expression/solubility	FALSE	FALSE	FALSE
IPI00289983.3	ACPP	P0113914B	4	5	60.1C	0.999272	1.0325	1.10203	1.02932	1	7.05626e+07	7.82997e+07	5.7749e+07	7.04229e+07	6.4671e+07	0.104171	0.0729085	0.679315	expression/solubility	FALSE	FALSE	FALSE
IPI00289983.3	ACPP	P0113924B	5	6	62.4C	1.05926	1.0311	1.04479	1.08326	1	1.30193e+08	9.53648e+07	8.0907e+07	1.0099e+08	8.62337e+07	0.104171	0.0729085	0.679315	expression/solubility	FALSE	FALSE	FALSE
IPI00289983.3	ACPP	P0113924B	5	6	63.9C	1.03198	0.983847	0.952266	0.939237	1	5.38501e+07	5.51502e+07	3.65693e+07	4.52583e+07	5.36204e+07	0.104171	0.0729085	0.679315	expression/solubility	FALSE	FALSE	FALSE
IPI00550128.6	ACSBG1	P0113884B	1	1	46.2C	0.861306	0.804206	0.963246	0.886677	1	4.94192e+06	4.80938e+06	3.92374e+06	5.17579e+06	5.65601e+06					FALSE	FALSE	FALSE
IPI00550128.6	ACSBG1	P0113884B	1	1	48.1C	1.26744	1.18382	1.27229	1.28427	1	4.82497e+06	5.24248e+06	4.16163e+06	3.83482e+06	3.9983e+06					FALSE	FALSE	FALSE
IPI00909579.1	ACSF2	P0113874B	7	7	42C	0.889979	0.908116	0.967669	0.960061	1	2.0133e+08	2.11124e+08	1.75568e+08	2.27995e+08	2.37826e+08	0.0670827	0.0591953	0.10765	stability	FALSE	FALSE	FALSE
IPI00909579.1	ACSF2	P0113874B	7	7	44.1C	0.906488	0.953337	0.857147	0.93985	1	1.85448e+08	1.90257e+08	1.44451e+08	1.93624e+08	2.22335e+08	0.0670827	0.0591953	0.10765	stability	FALSE	FALSE	FALSE
IPI00909579.1	ACSF2	P0113884B	8	8	46.2C	1.05042	1.0789	1.01739	1.00523	1	6.15013e+07	6.58395e+07	4.229e+07	5.9877e+07	5.77159e+07	0.0670827	0.0591953	0.10765	stability	FALSE	FALSE	FALSE
IPI00909579.1	ACSF2	P0113884B	8	8	48.1C	0.973628	0.936936	0.916419	0.92252	1	3.38032e+07	3.78406e+07	2.73381e+07	2.51223e+07	3.64646e+07	0.0670827	0.0591953	0.10765	stability	FALSE	FALSE	FALSE
IPI00166395.4	ACSF3	P0113874B	6	7	42C	0.98783	1.0282	1.0578	1.08199	1	2.43706e+08	2.60694e+08	2.09305e+08	2.80225e+08	2.59368e+08	0.278406	0.163034	1.10556	stability	FALSE	FALSE	FALSE
IPI00166395.4	ACSF3	P0113874B	6	7	44.1C	0.989057	0.990522	0.981773	0.99154	1	2.15632e+08	2.10665e+08	1.76323e+08	2.17692e+08	2.36942e+08	0.278406	0.163034	1.10556	stability	FALSE	FALSE	FALSE
IPI00166395.4	ACSF3	P0113884B	4	6	46.2C	0.934205	0.984499	0.96021	0.997009	1	2.52657e+07	2.77516e+07	1.84366e+07	2.74322e+07	2.666e+07	0.278406	0.163034	1.10556	stability	FALSE	FALSE	FALSE
IPI00166395.4	ACSF3	P0113884B	4	6	48.1C	1.01229	0.846147	0.883109	0.976196	1	1.73949e+07	1.69139e+07	1.30388e+07	1.31575e+07	1.80477e+07	0.278406	0.163034	1.10556	stability	FALSE	FALSE	FALSE
IPI00166395.4	ACSF3	P0113894B	2	2	50.4C	0.987563	0.862312	1.05189	1.08927	1	5.07073e+06	4.40475e+06	3.61996e+06	4.66327e+06	4.86412e+06	0.278406	0.163034	1.10556	stability	FALSE	FALSE	FALSE
IPI00166395.4	ACSF3	P0113894B	2	2	51.9C	0.741959	0.948369	0.844604	1.00346	1	2.84486e+06	4.01644e+06	2.77683e+06	3.41296e+06	3.24444e+06	0.278406	0.163034	1.10556	stability	FALSE	FALSE	FALSE
IPI00012728.1	ACSL1	P0113874B	15	22	42C	1.02108	1.01453	1.01141	1.01532	1	1.08421e+09	1.1071e+09	8.61335e+08	1.13177e+09	1.11631e+09	0.075029	0.0491482	0.585958	stability	FALSE	FALSE	FALSE
IPI00012728.1	ACSL1	P0113874B	15	22	44.1C	0.972703	0.970864	0.957825	1.00224	1	9.36306e+08	9.11657e+08	7.59505e+08	9.71517e+08	1.04613e+09	0.075029	0.0491482	0.585958	stability	FALSE	FALSE	FALSE
IPI00012728.1	ACSL1	P0113884B	20	32	46.2C	0.999428	1.02221	0.976099	1.01132	1	2.0464e+08	2.18155e+08	1.41892e+08	2.10669e+08	2.01842e+08	0.075029	0.0491482	0.585958	stability	FALSE	FALSE	FALSE
IPI00012728.1	ACSL1	P0113884B	20	32	48.1C	1.02058	1.04887	1.04478	1.03162	1	1.88796e+08	2.2571e+08	1.66065e+08	1.49687e+08	1.94291e+08	0.075029	0.0491482	0.585958	stability	FALSE	FALSE	FALSE
IPI00012728.1	ACSL1	P0113894B	15	24	50.4C	0.980401	1.16651	0.962023	1.04478	1	1.87201e+08	2.21587e+08	1.23116e+08	1.66333e+08	1.80885e+08	0.075029	0.0491482	0.585958	stability	FALSE	FALSE	FALSE
IPI00012728.1	ACSL1	P0113894B	15	24	51.9C	1.05281	1.10158	0.993418	1.00236	1	1.17282e+08	1.35545e+08	9.48923e+07	9.90504e+07	9.42633e+07	0.075029	0.0491482	0.585958	stability	FALSE	FALSE	FALSE
IPI00012728.1	ACSL1	P0113904B	1	1	54C	0.907013	0.968159	0.903973	1.254	1	6.70387e+07	8.87046e+07	4.62955e+07	9.11384e+07	7.79079e+07	0.075029	0.0491482	0.585958	stability	FALSE	FALSE	FALSE
IPI00012728.1	ACSL1	P0113904B	1	1	56.1C	1.11932	0.868049	0.863994	0.997049	1	1.67292e+07	1.51056e+07	9.35119e+06	1.30692e+07	1.31776e+07	0.075029	0.0491482	0.585958	stability	FALSE	FALSE	FALSE
IPI00031397.3	ACSL3	P0113874B	16	24	42C	1.03524	0.983203	0.987044	1.05314	1	1.2756e+09	1.24504e+09	9.75442e+08	1.36226e+09	1.2954e+09	0.0449712	0.0358775	0.244751	stability	FALSE	FALSE	FALSE
IPI00031397.3	ACSL3	P0113874B	16	24	44.1C	1.04969	0.97797	0.990505	1.05541	1	1.09044e+09	9.91066e+08	8.47627e+08	1.10409e+09	1.12899e+09	0.0449712	0.0358775	0.244751	stability	FALSE	FALSE	FALSE
IPI00031397.3	ACSL3	P0113884B	15	35	46.2C	0.936111	0.917093	0.941249	0.951639	1	1.91443e+08	1.95483e+08	1.3666e+08	1.97997e+08	2.01597e+08	0.0449712	0.0358775	0.244751	stability	FALSE	FALSE	FALSE
IPI00031397.3	ACSL3	P0113884B	15	35	48.1C	0.96476	0.977071	0.987017	0.978796	1	1.74127e+08	2.05143e+08	1.53067e+08	1.38567e+08	1.89563e+08	0.0449712	0.0358775	0.244751	stability	FALSE	FALSE	FALSE
IPI00031397.3	ACSL3	P0113894B	11	21	50.4C	1.01757	1.0851	1.02918	1.04667	1	1.03918e+08	1.10242e+08	7.04436e+07	8.91217e+07	9.67438e+07	0.0449712	0.0358775	0.244751	stability	FALSE	FALSE	FALSE
IPI00031397.3	ACSL3	P0113894B	11	21	51.9C	1.0904	1.05648	1.02414	1.03228	1	4.74441e+07	5.0774e+07	3.82094e+07	3.9842e+07	3.68175e+07	0.0449712	0.0358775	0.244751	stability	FALSE	FALSE	FALSE
IPI00029737.1	ACSL4	P0113874B	18	23	42C	0.949284	0.864933	0.916553	0.894923	1	1.59444e+09	1.49301e+09	1.2347e+09	1.57796e+09	1.76581e+09	0.156609	0.102003	0.757346	stability	FALSE	FALSE	FALSE
IPI00029737.1	ACSL4	P0113874B	18	23	44.1C	0.923036	0.919931	0.83925	0.946838	1	1.31956e+09	1.28293e+09	9.88348e+08	1.3631e+09	1.55368e+09	0.156609	0.102003	0.757346	stability	FALSE	FALSE	FALSE
IPI00029737.1	ACSL4	P0113884B	16	22	46.2C	0.934118	0.985221	0.943906	0.938337	1	1.52629e+08	1.67785e+08	1.09494e+08	1.5598e+08	1.61068e+08	0.156609	0.102003	0.757346	stability	FALSE	FALSE	FALSE
IPI00029737.1	ACSL4	P0113884B	16	22	48.1C	0.9545	0.891318	0.923812	0.963589	1	1.17631e+08	1.2778e+08	9.78226e+07	9.31445e+07	1.29436e+08	0.156609	0.102003	0.757346	stability	FALSE	FALSE	FALSE
IPI00029737.1	ACSL4	P0113894B	11	13	50.4C	0.981533	1.05302	0.901036	0.91586	1	9.70726e+07	1.03605e+08	5.97257e+07	7.55217e+07	9.36893e+07	0.156609	0.102003	0.757346	stability	FALSE	FALSE	FALSE
IPI00029737.1	ACSL4	P0113894B	11	13	51.9C	1.14594	1.14153	1.01125	1.0199	1	4.96562e+07	5.46364e+07	3.75738e+07	3.9203e+07	3.66666e+07	0.156609	0.102003	0.757346	stability	FALSE	FALSE	FALSE
IPI00029737.1	ACSL4	P0113904B	2	2	54C	1.20872	1.35509	1.09132	1.16212	1	4.40247e+07	6.11825e+07	2.75419e+07	4.16211e+07	3.8392e+07	0.156609	0.102003	0.757346	stability	FALSE	FALSE	FALSE
IPI00029737.1	ACSL4	P0113904B	2	2	56.1C	1.18396	1.21582	1.12154	1.06336	1	3.03102e+07	3.62403e+07	2.07922e+07	2.3875e+07	2.25718e+07	0.156609	0.102003	0.757346	stability	FALSE	FALSE	FALSE
IPI00401990.2	ACSL5	P0113874B	16	25	42C	1.01524	0.991412	1.03415	1.02213	1	1.40753e+09	1.41257e+09	1.14991e+09	1.48762e+09	1.45754e+09	0.262297	0.132045	1.4805	stability	FALSE	FALSE	FALSE
IPI00401990.2	ACSL5	P0113874B	16	25	44.1C	1.00618	1.01231	0.962774	0.99387	1	1.18224e+09	1.16032e+09	9.31878e+08	1.17598e+09	1.27696e+09	0.262297	0.132045	1.4805	stability	FALSE	FALSE	FALSE
IPI00401990.2	ACSL5	P0113884B	18	20	46.2C	1.04855	1.04329	1.03042	0.998932	1	2.06571e+08	2.14225e+08	1.44119e+08	2.00212e+08	1.94202e+08	0.262297	0.132045	1.4805	stability	FALSE	FALSE	FALSE
IPI00401990.2	ACSL5	P0113884B	18	20	48.1C	0.980327	0.946103	0.978255	0.953211	1	1.42959e+08	1.60495e+08	1.22575e+08	1.09031e+08	1.53161e+08	0.262297	0.132045	1.4805	stability	FALSE	FALSE	FALSE
IPI00401990.2	ACSL5	P0113894B	8	9	50.4C	1.06916	1.43176	1.20938	0.961543	1	6.25092e+07	8.32766e+07	4.73904e+07	4.68727e+07	5.53858e+07	0.262297	0.132045	1.4805	stability	FALSE	FALSE	FALSE
IPI00401990.2	ACSL5	P0113894B	8	9	51.9C	0.996608	0.896207	0.875258	0.928802	1	3.06227e+07	3.04166e+07	2.30606e+07	2.53158e+07	2.60003e+07	0.262297	0.132045	1.4805	stability	FALSE	FALSE	FALSE
IPI00401990.2	ACSL5	P0113904B	1	1	54C	0.789046	0.909989	0.845317	0.778644	1	1.01653e+07	1.45325e+07	7.54585e+06	9.86389e+06	1.35796e+07	0.262297	0.132045	1.4805	stability	FALSE	FALSE	FALSE
IPI00401990.2	ACSL5	P0113904B	1	1	56.1C	1.10678	1.08032	1.20039	1.09924	1	5.32351e+06	6.05013e+06	4.18117e+06	4.63707e+06	4.24086e+06	0.262297	0.132045	1.4805	stability	FALSE	FALSE	FALSE
IPI00218718.2	ACSL6	P0113874B	1	1	42C	1.02096	1.05533	1.13686	1.03499	1	2.12751e+07	2.26005e+07	1.90004e+07	2.26411e+07	2.19075e+07					FALSE	FALSE	FALSE
IPI00218718.2	ACSL6	P0113874B	1	1	44.1C	0.930881	0.851783	0.858703	0.862007	1	1.8551e+07	1.65592e+07	1.40969e+07	1.72992e+07	2.16582e+07					FALSE	FALSE	FALSE
IPI00218718.2	ACSL6	P0113884B	1	1	46.2C	0.865402	0.816809	0.90815	0.939104	1	7.94421e+06	7.81515e+06	5.91855e+06	8.77041e+06	9.0491e+06					FALSE	FALSE	FALSE
IPI00218718.2	ACSL6	P0113884B	1	1	48.1C	1.03528	0.94358	0.989722	1.02531	1	5.73857e+06	6.08426e+06	4.71376e+06	4.45777e+06	5.82174e+06					FALSE	FALSE	FALSE
IPI00218718.2	ACSL6	P0113894B	1	1	50.4C	1.06155	1.09125	1.0049	0.869494	1	3.63455e+06	3.71695e+06	2.30601e+06	2.48215e+06	3.24346e+06					FALSE	FALSE	FALSE
IPI00218718.2	ACSL6	P0113894B	1	1	51.9C	1.36678	1.37904	1.27353	1.20476	1	1.57726e+06	1.75777e+06	1.26017e+06	1.23325e+06	976477					FALSE	FALSE	FALSE
IPI00297635.5	ACSM3	P0113874B	8	10	42C	0.998246	1.06928	1.08153	1.04212	1	6.10976e+08	6.72585e+08	5.30904e+08	6.69583e+08	6.43454e+08	0.0630796	0.0286207	0.615715	stability	FALSE	FALSE	FALSE
IPI00297635.5	ACSM3	P0113874B	8	10	44.1C	0.971094	0.989758	0.923964	0.988185	1	5.0043e+08	4.97561e+08	3.92232e+08	5.12815e+08	5.60055e+08	0.0630796	0.0286207	0.615715	stability	FALSE	FALSE	FALSE
IPI00297635.5	ACSM3	P0113884B	7	9	46.2C	1.02905	1.03176	1.01319	1.06281	1	5.15513e+07	5.38724e+07	3.60348e+07	5.41667e+07	4.93829e+07	0.0630796	0.0286207	0.615715	stability	FALSE	FALSE	FALSE
IPI00297635.5	ACSM3	P0113884B	7	9	48.1C	0.889442	0.829151	0.883288	0.877067	1	2.50673e+07	2.71836e+07	2.13895e+07	1.93884e+07	2.96003e+07	0.0630796	0.0286207	0.615715	stability	FALSE	FALSE	FALSE
IPI00297635.5	ACSM3	P0113894B	1	1	50.4C	0.976145	1.02734	1.54396	0.758782	1	2.40918e+06	2.52244e+06	2.55398e+06	1.56143e+06	2.33804e+06	0.0630796	0.0286207	0.615715	stability	FALSE	FALSE	FALSE
IPI00297635.5	ACSM3	P0113894B	1	1	51.9C	1.42952	1.14535	1.15524	0.763991	1	1.61598e+06	1.4301e+06	1.11978e+06	766096	956544	0.0630796	0.0286207	0.615715	stability	FALSE	FALSE	FALSE
IPI00216932.4	ACSS1	P0113874B	9	12	42C	0.968016	0.94598	0.986079	1.00728	1	6.51322e+08	6.54128e+08	5.32128e+08	7.11479e+08	7.07366e+08	0.0608016	0.0248907	1.14554	expression/solubility	FALSE	FALSE	FALSE
IPI00216932.4	ACSS1	P0113874B	9	12	44.1C	0.974255	0.980855	0.934293	0.964541	1	6.10115e+08	5.9921e+08	4.81979e+08	6.08275e+08	6.80593e+08	0.0608016	0.0248907	1.14554	expression/solubility	FALSE	FALSE	FALSE
IPI00216932.4	ACSS1	P0113884B	8	9	46.2C	0.979088	0.91858	0.983961	1.01674	1	6.19671e+07	6.05955e+07	4.42123e+07	6.5467e+07	6.23895e+07	0.0608016	0.0248907	1.14554	expression/solubility	FALSE	FALSE	FALSE
IPI00216932.4	ACSS1	P0113884B	8	9	48.1C	0.943572	0.96718	1.01601	0.979442	1	5.07458e+07	6.05084e+07	4.69497e+07	4.13164e+07	5.64849e+07	0.0608016	0.0248907	1.14554	expression/solubility	FALSE	FALSE	FALSE
IPI00216932.4	ACSS1	P0113894B	8	12	50.4C	0.931341	0.861414	0.927933	0.958003	1	6.94179e+07	6.38742e+07	4.6356e+07	5.95361e+07	7.06091e+07	0.0608016	0.0248907	1.14554	expression/solubility	FALSE	FALSE	FALSE
IPI00216932.4	ACSS1	P0113894B	8	12	51.9C	0.931084	0.949963	0.947872	0.967767	1	6.40343e+07	7.21628e+07	5.58971e+07	5.90397e+07	5.81947e+07	0.0608016	0.0248907	1.14554	expression/solubility	FALSE	FALSE	FALSE
IPI00216932.4	ACSS1	P0113904B	6	8	54C	0.936724	0.897676	0.934273	0.984945	1	1.8259e+08	2.16906e+08	1.26185e+08	1.88785e+08	2.05463e+08	0.0608016	0.0248907	1.14554	expression/solubility	FALSE	FALSE	FALSE
IPI00216932.4	ACSS1	P0113904B	6	8	56.1C	0.949771	0.924052	1.01264	0.964694	1	1.05701e+08	1.19737e+08	8.16111e+07	9.41587e+07	9.81242e+07	0.0608016	0.0248907	1.14554	expression/solubility	FALSE	FALSE	FALSE
IPI00549564.6	ACSS2	P0113874B	6	7	42C	0.985127	1.04293	1.04422	0.914204	1	2.50631e+08	2.72688e+08	2.13072e+08	2.44166e+08	2.67469e+08	0.120196	0.0728449	0.835239	expression/solubility	FALSE	FALSE	FALSE
IPI00549564.6	ACSS2	P0113874B	6	7	44.1C	0.985995	1.01284	0.959856	0.984805	1	2.12934e+08	2.13377e+08	1.70759e+08	2.14171e+08	2.34703e+08	0.120196	0.0728449	0.835239	expression/solubility	FALSE	FALSE	FALSE
IPI00549564.6	ACSS2	P0113884B	7	8	46.2C	0.956079	0.992396	0.955256	0.927371	1	3.26756e+07	3.53507e+07	2.31779e+07	3.22446e+07	3.36901e+07	0.120196	0.0728449	0.835239	expression/solubility	FALSE	FALSE	FALSE
IPI00549564.6	ACSS2	P0113884B	7	8	48.1C	1.08289	0.974313	1.05508	1.04014	1	3.33756e+07	3.49323e+07	2.7941e+07	2.51453e+07	3.23707e+07	0.120196	0.0728449	0.835239	expression/solubility	FALSE	FALSE	FALSE
IPI00549564.6	ACSS2	P0113894B	6	7	50.4C	0.982653	1.13906	1.02792	0.941434	1	3.72901e+07	4.30023e+07	2.61444e+07	2.97875e+07	3.59494e+07	0.120196	0.0728449	0.835239	expression/solubility	FALSE	FALSE	FALSE
IPI00549564.6	ACSS2	P0113894B	6	7	51.9C	1.04739	1.0794	1.04698	0.932864	1	2.8958e+07	3.29629e+07	2.48208e+07	2.28785e+07	2.33948e+07	0.120196	0.0728449	0.835239	expression/solubility	FALSE	FALSE	FALSE
IPI00549564.6	ACSS2	P0113904B	1	1	54C	1.12122	1.10829	1.10138	1.05953	1	1.32794e+08	1.62715e+08	9.03849e+07	123393089	1.24841e+08	0.120196	0.0728449	0.835239	expression/solubility	FALSE	FALSE	FALSE
IPI00549564.6	ACSS2	P0113904B	1	1	56.1C	1.41426	1.37552	1.24911	1.16985	1	9.75576e+07	1.10477e+08	6.23978e+07	7.07738e+07	6.08202e+07	0.120196	0.0728449	0.835239	expression/solubility	FALSE	FALSE	FALSE
IPI00894498.1	ACTB	P0113874B	8	99	42C	0.984772	0.997465	1.07049	1.02708	1	3.42517e+09	3.56543e+09	2.98622e+09	3.75017e+09	3.6566e+09	0.188728	0.0986953	1.55827	stability	FALSE	FALSE	FALSE
IPI00894498.1	ACTB	P0113874B	8	99	44.1C	0.892486	0.916385	0.862945	0.94063	1	2.95059e+09	2.95543e+09	2.35016e+09	3.1316e+09	3.59299e+09	0.188728	0.0986953	1.55827	stability	FALSE	FALSE	FALSE
IPI00894498.1	ACTB	P0113884B	12	125	46.2C	0.929876	1.02736	0.994592	1.01211	1	6.50618e+08	7.49215e+08	4.94051e+08	7.20449e+08	6.89722e+08	0.188728	0.0986953	1.55827	stability	FALSE	FALSE	FALSE
IPI00894498.1	ACTB	P0113884B	12	125	48.1C	0.89299	0.885903	0.868218	1.02024	1	6.64993e+08	7.67431e+08	5.55531e+08	5.95924e+08	7.82127e+08	0.188728	0.0986953	1.55827	stability	FALSE	FALSE	FALSE
IPI00894498.1	ACTB	P0113894B	9	115	50.4C	0.914449	0.992322	0.989069	1.00989	1	6.03706e+08	6.51734e+08	4.37643e+08	5.55892e+08	6.25409e+08	0.188728	0.0986953	1.55827	stability	FALSE	FALSE	FALSE
IPI00894498.1	ACTB	P0113894B	9	115	51.9C	0.924074	0.964138	0.898549	0.933951	1	5.35074e+08	6.16637e+08	4.46133e+08	4.79712e+08	4.89967e+08	0.188728	0.0986953	1.55827	stability	FALSE	FALSE	FALSE
IPI00894498.1	ACTB	P0113904B	7	64	54C	1.04307	1.06205	1.06742	1.22316	1	1.92369e+09	2.42802e+09	1.36404e+09	2.21817e+09	1.94397e+09	0.188728	0.0986953	1.55827	stability	FALSE	FALSE	FALSE
IPI00894498.1	ACTB	P0113904B	7	64	56.1C	0.977058	0.937055	0.959184	0.927404	1	1.33659e+09	1.49251e+09	9.50202e+08	1.11265e+09	1.20613e+09	0.188728	0.0986953	1.55827	stability	FALSE	FALSE	FALSE
IPI00894498.1	ACTB	P0113914B	9	44	58.2C	0.906178	0.956098	0.986083	1.03	1	1.6707e+09	1.42555e+09	9.22973e+08	1.48958e+09	1.60455e+09	0.188728	0.0986953	1.55827	stability	FALSE	FALSE	FALSE
IPI00894498.1	ACTB	P0113914B	9	44	60.1C	0.96613	0.939615	0.862247	0.922308	1	1.49035e+09	1.55662e+09	9.87066e+08	1.37848e+09	1.41277e+09	0.188728	0.0986953	1.55827	stability	FALSE	FALSE	FALSE
IPI00894498.1	ACTB	P0113924B	11	70	62.4C	0.961352	0.994687	1.0135	0.982139	1	3.37909e+09	2.63092e+09	2.24447e+09	2.61848e+09	2.4661e+09	0.188728	0.0986953	1.55827	stability	FALSE	FALSE	FALSE
IPI00894498.1	ACTB	P0113924B	11	70	63.9C	1.04937	1.10336	0.985073	0.999925	1	1560221811	1.7623e+09	1.07788e+09	1.37288e+09	1.52782e+09	0.188728	0.0986953	1.55827	stability	FALSE	FALSE	FALSE
IPI00003269.1	ACTBL2	P0113874B	1	3	42C	0.806294	0.916321	0.965917	0.894092	1	1.77333e+07	2.07115e+07	1.70384e+07	2.06432e+07	2.31221e+07					FALSE	FALSE	FALSE
IPI00003269.1	ACTBL2	P0113874B	1	3	44.1C	0.943199	1.0374	0.966039	1.0342	1	1.787e+07	1.91736e+07	1.50772e+07	1.97317e+07	2.05906e+07					FALSE	FALSE	FALSE
IPI00003269.1	ACTBL2	P0113884B	1	3	46.2C	0.987409	0.849944	1.01219	0.826335	1	5.37457e+06	4.82192e+06	3.9114e+06	4.57589e+06	5.3656e+06					FALSE	FALSE	FALSE
IPI00003269.1	ACTBL2	P0113884B	1	3	48.1C	1.02575	1.16234	1.11011	1.05442	1	4.43759e+06	5.8496e+06	4.12652e+06	3.57799e+06	4.54376e+06					FALSE	FALSE	FALSE
IPI00003269.1	ACTBL2	P0113894B	2	2	50.4C	2.49598	0.741779	2.81191	1.74758	1	3.41613e+06	1.00999e+06	2.57941e+06	1.99425e+06	1.29655e+06					FALSE	FALSE	FALSE
IPI00003269.1	ACTBL2	P0113894B	2	2	51.9C	0.802738	1.02599	1.15812	1.08577	1	982975	1.38769e+06	1.21602e+06	1.17938e+06	1.03616e+06					FALSE	FALSE	FALSE
IPI00003269.1	ACTBL2	P0113904B	1	2	54C	0.984097	1.04518	1.00972	0.994808	1	1.14492e+07	1.50736e+07	8.13969e+06	1.13807e+07	1.22633e+07					FALSE	FALSE	FALSE
IPI00003269.1	ACTBL2	P0113904B	1	2	56.1C	1.13988	1.18548	1.25934	1.05374	1	7.15083e+06	8.65885e+06	5.72102e+06	5.79752e+06	5.5311e+06					FALSE	FALSE	FALSE
IPI00023006.1	ACTC1	P0113874B	1	30	42C	0.98832	1.034	0.993937	1.19814	1	1.80576e+09	1.94156e+09	1.45651e+09	2.2981e+09	1.92085e+09					FALSE	FALSE	FALSE
IPI00023006.1	ACTC1	P0113874B	1	30	44.1C	0.883285	0.856062	0.863239	0.904962	1	1.65949e+09	1.56897e+09	1.33602e+09	1.71216e+09	2.04184e+09					FALSE	FALSE	FALSE
IPI00023006.1	ACTC1	P0113884B	1	31	46.2C	0.969103	0.957396	0.94999	0.970757	1	2.06923e+08	2.13067e+08	1.44007e+08	2.10874e+08	2.10481e+08					FALSE	FALSE	FALSE
IPI00023006.1	ACTC1	P0113884B	1	31	48.1C	0.962655	0.990637	0.959393	0.953355	1	1.91737e+08	2.29527e+08	1.64188e+08	1.48939e+08	2.09191e+08					FALSE	FALSE	FALSE
IPI00023006.1	ACTC1	P0113894B	1	45	50.4C	0.884785	0.829763	0.968945	1.01442	1	3.27301e+08	3.05362e+08	2.40235e+08	3.12882e+08	3.50435e+08					FALSE	FALSE	FALSE
IPI00023006.1	ACTC1	P0113894B	1	45	51.9C	0.947654	0.98904	0.947805	0.993766	1	3.19528e+08	3.68346e+08	2.74027e+08	2.9723e+08	2.85311e+08					FALSE	FALSE	FALSE
IPI00023006.1	ACTC1	P0113904B	1	20	54C	0.927185	0.890984	0.926001	1.0748	1	1.42534e+09	1.69788e+09	9.86355e+08	1.62469e+09	1.62039e+09					FALSE	FALSE	FALSE
IPI00023006.1	ACTC1	P0113904B	1	20	56.1C	0.995386	0.970723	0.919268	0.97532	1	9.95345e+08	1.13018e+09	6.65671e+08	8.55343e+08	8.81653e+08					FALSE	FALSE	FALSE
IPI00023006.1	ACTC1	P0113914B	1	14	58.2C	0.940227	0.799087	0.881606	0.967617	1	1.30891e+09	8.99636e+08	6.23078e+08	1.05663e+09	1.21156e+09					FALSE	FALSE	FALSE
IPI00023006.1	ACTC1	P0113914B	1	14	60.1C	1.03241	1.06598	0.970833	0.975141	1	1.11591e+09	1.23739e+09	7.78726e+08	1.02122e+09	9.89914e+08					FALSE	FALSE	FALSE
IPI00023006.1	ACTC1	P0113924B	1	16	62.4C	0.909489	0.852545	0.975799	1.03642	1	1.27025e+09	8.96006e+08	8.58662e+08	1.09796e+09	9.79902e+08					FALSE	FALSE	FALSE
IPI00023006.1	ACTC1	P0113924B	1	16	63.9C	1.15511	1.14503	1.04309	1.02143	1	5.69598e+08	6.06552e+08	3.7854e+08	4.65115e+08	5.06711e+08					FALSE	FALSE	FALSE
IPI00003627.1	ACTL6A	P0113874B	8	33	42C	0.969386	1.01552	0.982404	1.03189	1	1.66111e+09	1.78837e+09	1.35015e+09	1.85623e+09	1.80149e+09	0.147745	0.0970058	0.890051	stability	FALSE	FALSE	FALSE
IPI00003627.1	ACTL6A	P0113874B	8	33	44.1C	0.984977	0.954281	0.941059	0.998893	1	1.38516e+09	1.30914e+09	1.09018e+09	1.4146e+09	1.52835e+09	0.147745	0.0970058	0.890051	stability	FALSE	FALSE	FALSE
IPI00003627.1	ACTL6A	P0113884B	10	26	46.2C	0.981438	0.975527	0.880732	0.954051	1	1.87658e+08	1.94414e+08	1.19557e+08	1.85588e+08	1.88485e+08	0.147745	0.0970058	0.890051	stability	FALSE	FALSE	FALSE
IPI00003627.1	ACTL6A	P0113884B	10	26	48.1C	1.02108	1.04466	1.00282	1.00247	1	1.3446e+08	1.60027e+08	1.13466e+08	1.03544e+08	1.38306e+08	0.147745	0.0970058	0.890051	stability	FALSE	FALSE	FALSE
IPI00003627.1	ACTL6A	P0113894B	10	23	50.4C	0.960301	1.12591	1.02727	1.0202	1	1.04899e+08	1.22354e+08	7.52093e+07	9.29179e+07	1.03481e+08	0.147745	0.0970058	0.890051	stability	FALSE	FALSE	FALSE
IPI00003627.1	ACTL6A	P0113894B	10	23	51.9C	0.968134	0.926985	0.961554	0.93892	1	9.00874e+07	9.52761e+07	7.67216e+07	7.75008e+07	7.87386e+07	0.147745	0.0970058	0.890051	stability	FALSE	FALSE	FALSE
IPI00003627.1	ACTL6A	P0113904B	4	4	54C	0.912421	0.877592	0.961101	0.935801	1	1.1812e+08	1.40834e+08	8.6212e+07	1.19125e+08	1.36457e+08	0.147745	0.0970058	0.890051	stability	FALSE	FALSE	FALSE
IPI00003627.1	ACTL6A	P0113904B	4	4	56.1C	1.00857	0.952331	1.16048	1.06416	1	6.52202e+07	7.17029e+07	5.43437e+07	6.03527e+07	5.70154e+07	0.147745	0.0970058	0.890051	stability	FALSE	FALSE	FALSE
IPI00003627.1	ACTL6A	P0113914B	2	3	58.2C	0.99029	0.913149	0.947503	1.01612	1	1.00875e+08	7.52248e+07	4.89999e+07	8.11916e+07	8.86529e+07	0.147745	0.0970058	0.890051	stability	FALSE	FALSE	FALSE
IPI00003627.1	ACTL6A	P0113914B	2	3	60.1C	1.05101	1.01571	1.05066	0.957452	1	5.32642e+07	5.52812e+07	3.95141e+07	4.70129e+07	4.64138e+07	0.147745	0.0970058	0.890051	stability	FALSE	FALSE	FALSE
IPI00003627.1	ACTL6A	P0113924B	3	3	62.4C	1.07678	1.10349	0.9839	0.978109	1	1.61031e+08	1.2418e+08	9.27048e+07	1.1095e+08	1.04923e+08	0.147745	0.0970058	0.890051	stability	FALSE	FALSE	FALSE
IPI00003627.1	ACTL6A	P0113924B	3	3	63.9C	1.14307	1.0894	1.06748	1.02403	1	5.43292e+07	5.56233e+07	3.73394e+07	4.49452e+07	4.88404e+07	0.147745	0.0970058	0.890051	stability	FALSE	FALSE	FALSE
IPI00329820.2	ACTL8	P0113874B	11	23	42C	0.901432	0.923139	0.912449	0.913189	1	7.20634e+08	7.58432e+08	5.85035e+08	7.66376e+08	8.40451e+08	0.181486	0.141773	0.466245	stability	FALSE	FALSE	FALSE
IPI00329820.2	ACTL8	P0113874B	11	23	44.1C	0.92151	0.974052	0.83474	0.968375	1	5.95182e+08	6.13716e+08	4.44127e+08	6.29845e+08	7.01937e+08	0.181486	0.141773	0.466245	stability	FALSE	FALSE	FALSE
IPI00329820.2	ACTL8	P0113884B	14	26	46.2C	0.922157	0.98769	0.952067	0.968371	1	8.52348e+07	9.51517e+07	6.24748e+07	9.10599e+07	9.11139e+07	0.181486	0.141773	0.466245	stability	FALSE	FALSE	FALSE
IPI00329820.2	ACTL8	P0113884B	14	26	48.1C	1.00704	1.04	1.03544	0.976434	1	8.18684e+07	9.83529e+07	7.23276e+07	6.22634e+07	8.53843e+07	0.181486	0.141773	0.466245	stability	FALSE	FALSE	FALSE
IPI00329820.2	ACTL8	P0113894B	12	24	50.4C	0.958074	1.09693	0.921353	0.934053	1	1.04532e+08	1.19063e+08	6.73753e+07	8.49709e+07	1.03358e+08	0.181486	0.141773	0.466245	stability	FALSE	FALSE	FALSE
IPI00329820.2	ACTL8	P0113894B	12	24	51.9C	0.978471	1.0708	0.981204	0.995427	1	9.36211e+07	1.13166e+08	8.05009e+07	8.44859e+07	8.09627e+07	0.181486	0.141773	0.466245	stability	FALSE	FALSE	FALSE
IPI00329820.2	ACTL8	P0113904B	7	12	54C	1.12996	1.15596	1.10686	1.08842	1	2.92207e+08	3.7056e+08	1.98331e+08	2.76769e+08	2.72582e+08	0.181486	0.141773	0.466245	stability	FALSE	FALSE	FALSE
IPI00329820.2	ACTL8	P0113904B	7	12	56.1C	0.968855	0.974011	1.0073	0.947883	1	2.02732e+08	2.37301e+08	1.52636e+08	1.73952e+08	1.84493e+08	0.181486	0.141773	0.466245	stability	FALSE	FALSE	FALSE
IPI00329820.2	ACTL8	P0113914B	4	4	58.2C	1.05686	1.07225	1.04141	0.933418	1	7.42837e+07	6.09492e+07	3.71612e+07	5.14634e+07	6.11712e+07	0.181486	0.141773	0.466245	stability	FALSE	FALSE	FALSE
IPI00329820.2	ACTL8	P0113914B	4	4	60.1C	0.984479	0.966119	0.872596	0.888958	1	1.77033e+07	1.86577e+07	1.16445e+07	1.54882e+07	1.6469e+07	0.181486	0.141773	0.466245	stability	FALSE	FALSE	FALSE
IPI00759776.1	ACTN1	P0113874B	24	48	42C	1.04559	0.921521	0.915548	0.876568	1	4.20366e+09	3.8075e+09	2.95216e+09	3.69957e+09	4.22666e+09	0.618193	0.327529	1.65989	stability	FALSE	FALSE	FALSE
IPI00759776.1	ACTN1	P0113874B	24	48	44.1C	1.06564	1.15466	1.06677	1.01614	1	3.22391e+09	3.40771e+09	2.65859e+09	3.09577e+09	3.28793e+09	0.618193	0.327529	1.65989	stability	FALSE	FALSE	FALSE
IPI00759776.1	ACTN1	P0113884B	20	40	46.2C	1.03011	0.955717	1.19944	1.16283	1	3.69123e+08	3.56945e+08	3.05136e+08	4.23915e+08	3.53233e+08	0.618193	0.327529	1.65989	stability	FALSE	FALSE	FALSE
IPI00759776.1	ACTN1	P0113884B	20	40	48.1C	0.711872	0.773625	0.850912	0.947762	1	3.02868e+08	3.82883e+08	3.11061e+08	3.16279e+08	4.46847e+08	0.618193	0.327529	1.65989	stability	FALSE	FALSE	FALSE
IPI00759776.1	ACTN1	P0113894B	24	60	50.4C	0.925818	0.957936	1.09992	1.05958	1	5.11399e+08	5.26408e+08	4.07212e+08	4.88e+08	5.23278e+08	0.618193	0.327529	1.65989	stability	FALSE	FALSE	FALSE
IPI00759776.1	ACTN1	P0113894B	24	60	51.9C	0.82045	0.950909	0.827487	0.993994	1	3.97101e+08	5.08359e+08	3.4342e+08	4.26758e+08	4.09551e+08	0.618193	0.327529	1.65989	stability	FALSE	FALSE	FALSE
IPI00759776.1	ACTN1	P0113904B	19	37	54C	0.9778	0.829489	0.880982	0.922562	1	1.47024e+09	1.54609e+09	9.17856e+08	1.36403e+09	1.58492e+09	0.618193	0.327529	1.65989	stability	FALSE	FALSE	FALSE
IPI00759776.1	ACTN1	P0113904B	19	37	56.1C	0.658186	0.845458	0.786349	0.722591	1	9.34913e+08	1.39825e+09	8.08859e+08	9.00173e+08	1.25239e+09	0.618193	0.327529	1.65989	stability	FALSE	FALSE	FALSE
IPI00759776.1	ACTN1	P0113914B	16	24	58.2C	0.862968	1.07672	1.09416	1.04744	1	1.6723e+09	1.68741e+09	1.07645e+09	1.59219e+09	1.68651e+09	0.618193	0.327529	1.65989	stability	FALSE	FALSE	FALSE
IPI00759776.1	ACTN1	P0113914B	16	24	60.1C	1.2396	1.15795	0.930935	1.0801	1	3.10803e+08	3.11798e+08	1.73215e+08	2.62386e+08	2.29627e+08	0.618193	0.327529	1.65989	stability	FALSE	FALSE	FALSE
IPI00910616.1	ACTN3	P0113924B	1	1	62.4C	0.67472	0.911169	0.923652	0.750701	1	1.90107e+07	1.93187e+07	1.63966e+07	1.60436e+07	1.97682e+07					FALSE	FALSE	FALSE
IPI00910616.1	ACTN3	P0113924B	1	1	63.9C	1.55349	2.47602	1.42739	1.32772	1	1.00721e+07	1.72453e+07	6.81082e+06	7.94932e+06	6.66237e+06					FALSE	FALSE	FALSE
IPI00013808.1	ACTN4	P0113874B	30	71	42C	1.06924	0.859767	0.892757	0.826636	1	8.31507e+09	6.87133e+09	5.56823e+09	6.74847e+09	8.17567e+09	1.3846	0.890631	1.17945	stability	FALSE	FALSE	FALSE
IPI00013808.1	ACTN4	P0113874B	30	71	44.1C	0.984573	1.06681	0.9948	0.964463	1	5.84277e+09	6.1758e+09	4.8631e+09	5.76364e+09	6.4494e+09	1.3846	0.890631	1.17945	stability	FALSE	FALSE	FALSE
IPI00013808.1	ACTN4	P0113884B	30	87	46.2C	0.982175	0.924788	1.12834	1.14971	1	9.572e+08	9.39376e+08	7.80688e+08	1.13992e+09	9.60697e+08	1.3846	0.890631	1.17945	stability	FALSE	FALSE	FALSE
IPI00013808.1	ACTN4	P0113884B	30	87	48.1C	0.69519	0.722672	0.780389	0.886833	1	7.50755e+08	9.07862e+08	7.24129e+08	7.51201e+08	1.13423e+09	1.3846	0.890631	1.17945	stability	FALSE	FALSE	FALSE
IPI00013808.1	ACTN4	P0113894B	34	72	50.4C	0.957083	0.927413	1.08648	1.05742	1	9.07492e+08	8.74818e+08	6.90468e+08	8.35969e+08	8.98238e+08	1.3846	0.890631	1.17945	stability	FALSE	FALSE	FALSE
IPI00013808.1	ACTN4	P0113894B	34	72	51.9C	0.80793	0.953505	0.810663	0.918486	1	5.24266e+08	6.83414e+08	4.5106e+08	5.28689e+08	5.49082e+08	1.3846	0.890631	1.17945	stability	FALSE	FALSE	FALSE
IPI00013808.1	ACTN4	P0113904B	23	32	54C	0.862389	0.704801	0.835293	0.876393	1	3.42388e+09	3.46872e+09	2.29787e+09	3.42142e+09	4.1849e+09	1.3846	0.890631	1.17945	stability	FALSE	FALSE	FALSE
IPI00013808.1	ACTN4	P0113904B	23	32	56.1C	0.617138	0.791586	0.753123	0.685042	1	1.76969e+09	2.64292e+09	1.56392e+09	1.72283e+09	2.52831e+09	1.3846	0.890631	1.17945	stability	FALSE	FALSE	FALSE
IPI00013808.1	ACTN4	P0113914B	21	30	58.2C	0.851153	1.01254	1.08628	1.02743	1	2.11044e+09	2.03036e+09	1.3674e+09	1.99829e+09	2157914359	1.3846	0.890631	1.17945	stability	FALSE	FALSE	FALSE
IPI00013808.1	ACTN4	P0113914B	21	30	60.1C	1.14737	1.19158	1.07556	1.21205	1	1.14572e+09	1.27785e+09	7.97023e+08	1.17265e+09	9.14519e+08	1.3846	0.890631	1.17945	stability	FALSE	FALSE	FALSE
IPI00013808.1	ACTN4	P0113924B	3	3	62.4C	1.06878	1.00065	1.05295	0.926261	1	7.33158e+07	5.16528e+07	4.55082e+07	4.8195e+07	4.81286e+07	1.3846	0.890631	1.17945	stability	FALSE	FALSE	FALSE
IPI00013808.1	ACTN4	P0113924B	3	3	63.9C	0.940386	1.1456	0.928938	1.90871	1	2.14611e+07	2.80856e+07	1.56019e+07	4.02251e+07	2.34511e+07	1.3846	0.890631	1.17945	stability	FALSE	FALSE	FALSE
IPI00302690.5	ACTR10	P0113874B	10	15	42C	0.95303	0.984878	0.982079	1.02835	1	4.06735e+08	4.31971e+08	3.36157e+08	4.60727e+08	4.48679e+08	0.511779	0.392021	0.625354	stability	FALSE	FALSE	FALSE
IPI00302690.5	ACTR10	P0113874B	10	15	44.1C	0.963643	0.97956	0.88791	0.997479	1	3.50092e+08	3.47163e+08	265730780	3.64931e+08	3.94835e+08	0.511779	0.392021	0.625354	stability	FALSE	FALSE	FALSE
IPI00302690.5	ACTR10	P0113884B	12	22	46.2C	1.03611	1.06494	1.01594	0.989535	1	9.3954e+07	1.00651e+08	6.54031e+07	9.12876e+07	8.93881e+07	0.511779	0.392021	0.625354	stability	FALSE	FALSE	FALSE
IPI00302690.5	ACTR10	P0113884B	12	22	48.1C	1.1001	1.16135	1.09299	1.10128	1	8.05514e+07	9.89208e+07	6.87645e+07	6.32497e+07	7.69038e+07	0.511779	0.392021	0.625354	stability	FALSE	FALSE	FALSE
IPI00302690.5	ACTR10	P0113894B	8	11	50.4C	1.05944	1.05835	0.916795	0.938647	1	7.79551e+07	7.74729e+07	4.52135e+07	5.75867e+07	6.97055e+07	0.511779	0.392021	0.625354	stability	FALSE	FALSE	FALSE
IPI00302690.5	ACTR10	P0113894B	8	11	51.9C	1.06122	1.07697	1.07936	0.99772	1	4.47129e+07	5.01202e+07	3.89952e+07	3.72895e+07	3.56523e+07	0.511779	0.392021	0.625354	stability	FALSE	FALSE	FALSE
IPI00302690.5	ACTR10	P0113904B	3	4	54C	2.9707	3.78215	2.54445	2.84369	1	6.26962e+07	9.8948e+07	3.72088e+07	5.90141e+07	2.2246e+07	0.511779	0.392021	0.625354	stability	FALSE	FALSE	FALSE
IPI00302690.5	ACTR10	P0113904B	3	4	56.1C	0.903428	1.12619	0.911472	0.881896	1	5.24016e+07	7.60563e+07	3.82851e+07	4.48621e+07	5.11408e+07	0.511779	0.392021	0.625354	stability	FALSE	FALSE	FALSE
IPI00302690.5	ACTR10	P0113914B	5	6	58.2C	0.889175	1.21699	1.0063	1.04216	1	5.80451e+07	6.42485e+07	3.33499e+07	5.3365e+07	5.6813e+07	0.511779	0.392021	0.625354	stability	FALSE	FALSE	FALSE
IPI00302690.5	ACTR10	P0113914B	5	6	60.1C	0.877297	0.961243	0.955149	1.03449	1	3.95334e+07	4.6519e+07	3.19411e+07	4.51664e+07	4.12701e+07	0.511779	0.392021	0.625354	stability	FALSE	FALSE	FALSE
IPI00302690.5	ACTR10	P0113924B	3	3	62.4C	0.929657	1.21224	0.986864	0.911553	1	8.26719e+07	8.11196e+07	5.52922e+07	6.14859e+07	6.23918e+07	0.511779	0.392021	0.625354	stability	FALSE	FALSE	FALSE
IPI00302690.5	ACTR10	P0113924B	3	3	63.9C	1.10547	0.968717	1.31747	0.932825	1	4.06822e+07	3.82966e+07	3.56814e+07	3.17006e+07	3.78159e+07	0.511779	0.392021	0.625354	stability	FALSE	FALSE	FALSE
IPI00029468.1	ACTR1A	P0113874B	5	15	42C	1.00599	1.00284	1.00127	1.06073	1	1.13781e+09	1.16566e+09	9.08275e+08	1.25944e+09	1.18906e+09	0.242965	0.1397	1.35038	stability	FALSE	FALSE	FALSE
IPI00029468.1	ACTR1A	P0113874B	5	15	44.1C	0.986265	0.941059	0.977772	1.0168	1	1.00666e+09	9.37008e+08	8.2212e+08	1.04513e+09	1.10928e+09	0.242965	0.1397	1.35038	stability	FALSE	FALSE	FALSE
IPI00029468.1	ACTR1A	P0113884B	7	26	46.2C	0.982142	0.98708	0.987608	0.985791	1	1.99864e+08	2.09362e+08	1.42683e+08	2.04089e+08	2.00601e+08	0.242965	0.1397	1.35038	stability	FALSE	FALSE	FALSE
IPI00029468.1	ACTR1A	P0113884B	7	26	48.1C	1.01504	1.02554	0.989535	1.02776	1	1.79195e+08	2.10611e+08	1.50102e+08	1.42317e+08	1.85418e+08	0.242965	0.1397	1.35038	stability	FALSE	FALSE	FALSE
IPI00029468.1	ACTR1A	P0113894B	6	9	50.4C	1.07289	0.950226	0.952302	1.05216	1	7.28012e+07	6.41447e+07	4.33096e+07	5.95271e+07	6.42807e+07	0.242965	0.1397	1.35038	stability	FALSE	FALSE	FALSE
IPI00029468.1	ACTR1A	P0113894B	6	9	51.9C	0.966061	0.906508	0.939648	0.948748	1	4.23924e+07	4.39378e+07	3.53561e+07	3.69304e+07	3.71315e+07	0.242965	0.1397	1.35038	stability	FALSE	FALSE	FALSE
IPI00029468.1	ACTR1A	P0113904B	3	5	54C	0.736272	0.827206	0.869119	0.830165	1	2.15175e+08	2.99678e+08	1.75996e+08	2.38567e+08	3.08051e+08	0.242965	0.1397	1.35038	stability	FALSE	FALSE	FALSE
IPI00029468.1	ACTR1A	P0113904B	3	5	56.1C	0.823495	0.887317	0.915753	0.939562	1	1.83876e+08	2.30683e+08	1.48074e+08	1.83993e+08	1.9687e+08	0.242965	0.1397	1.35038	stability	FALSE	FALSE	FALSE
IPI00029468.1	ACTR1A	P0113914B	3	3	58.2C	0.819828	0.88332	0.997253	0.985138	1	2.65862e+08	2.31659e+08	1.64184e+08	2.50597e+08	2.82231e+08	0.242965	0.1397	1.35038	stability	FALSE	FALSE	FALSE
IPI00029468.1	ACTR1A	P0113914B	3	3	60.1C	0.848887	0.889809	0.983837	0.924943	1	1.87503e+08	2.11074e+08	1.61266e+08	1.97945e+08	2.02291e+08	0.242965	0.1397	1.35038	stability	FALSE	FALSE	FALSE
IPI00029468.1	ACTR1A	P0113924B	6	7	62.4C	1.06392	1.16699	1.03112	1.05447	1	5.17402e+08	4.27061e+08	3.15936e+08	3.88968e+08	3.41203e+08	0.242965	0.1397	1.35038	stability	FALSE	FALSE	FALSE
IPI00029468.1	ACTR1A	P0113924B	6	7	63.9C	1.22445	1.22211	1.12257	1.1107	1	1.88912e+08	2.02552e+08	1.27461e+08	1.58243e+08	1.58539e+08	0.242965	0.1397	1.35038	stability	FALSE	FALSE	FALSE
IPI00029469.1	ACTR1B	P0113874B	5	7	42C	0.944329	1.00584	0.972313	0.961095	1	2.24688e+08	2.45953e+08	1.85547e+08	2.40061e+08	2.50142e+08	0.0947622	0.0788073	0.266613	expression/solubility	FALSE	FALSE	FALSE
IPI00029469.1	ACTR1B	P0113874B	5	7	44.1C	0.933416	0.951667	0.901625	0.985735	1	2.02406e+08	2.01312e+08	1.61058e+08	2.15253e+08	2.35666e+08	0.0947622	0.0788073	0.266613	expression/solubility	FALSE	FALSE	FALSE
IPI00029469.1	ACTR1B	P0113884B	3	5	46.2C	0.988317	0.980371	0.869997	0.94985	1	1.51935e+07	1.57085e+07	9.49519e+06	1.48556e+07	1.51542e+07	0.0947622	0.0788073	0.266613	expression/solubility	FALSE	FALSE	FALSE
IPI00029469.1	ACTR1B	P0113884B	3	5	48.1C	0.967211	0.898653	0.982601	1.00965	1	1.32763e+07	1.43493e+07	1.15889e+07	1.08704e+07	1.44166e+07	0.0947622	0.0788073	0.266613	expression/solubility	FALSE	FALSE	FALSE
IPI00029469.1	ACTR1B	P0113894B	5	6	50.4C	1.01905	0.955299	1.0259	1.0763	1	2.20378e+07	2.05523e+07	1.48697e+07	1.94069e+07	2.04865e+07	0.0947622	0.0788073	0.266613	expression/solubility	FALSE	FALSE	FALSE
IPI00029469.1	ACTR1B	P0113894B	5	6	51.9C	1.03776	0.940367	0.941036	0.976435	1	1.51982e+07	1.52116e+07	1.18173e+07	1.26849e+07	1.23924e+07	0.0947622	0.0788073	0.266613	expression/solubility	FALSE	FALSE	FALSE
IPI00029469.1	ACTR1B	P0113904B	2	3	54C	0.877301	0.959056	0.936799	0.915722	1	1.04447e+08	1.41539e+08	7.72792e+07	1.07202e+08	1.25492e+08	0.0947622	0.0788073	0.266613	expression/solubility	FALSE	FALSE	FALSE
IPI00029469.1	ACTR1B	P0113904B	2	3	56.1C	0.94568	1.01415	1.0322	1.03207	1	7.99395e+07	9.98141e+07	6.31856e+07	7.65133e+07	7.45303e+07	0.0947622	0.0788073	0.266613	expression/solubility	FALSE	FALSE	FALSE
IPI00029469.1	ACTR1B	P0113914B	1	1	58.2C	0.918813	0.889568	1.09282	1.13919	1	1.02887e+07	8.05577e+06	6.21257e+06	1.00062e+07	9.74544e+06	0.0947622	0.0788073	0.266613	expression/solubility	FALSE	FALSE	FALSE
IPI00029469.1	ACTR1B	P0113914B	1	1	60.1C	1.09264	1.04431	0.877078	1.11502	1	7.69949e+06	7.90302e+06	4.58651e+06	7.61266e+06	6.45359e+06	0.0947622	0.0788073	0.266613	expression/solubility	FALSE	FALSE	FALSE
IPI00470573.1	ACTR2	P0113874B	16	81	42C	0.98684	0.986152	0.99875	1.03397	1	4.15964e+09	4.27189e+09	3.37643e+09	4.57525e+09	4.43139e+09	0.120373	0.0943897	0.465529	expression/solubility	FALSE	FALSE	FALSE
IPI00470573.1	ACTR2	P0113874B	16	81	44.1C	0.976736	0.959865	0.946707	1.00272	1	3.74689e+09	3.59202e+09	2.99168e+09	3.87358e+09	4.1691e+09	0.120373	0.0943897	0.465529	expression/solubility	FALSE	FALSE	FALSE
IPI00470573.1	ACTR2	P0113884B	16	90	46.2C	0.946075	0.961374	0.936483	0.935599	1	5.50435e+08	5.82985e+08	3.86817e+08	5.53788e+08	5.73526e+08	0.120373	0.0943897	0.465529	expression/solubility	FALSE	FALSE	FALSE
IPI00470573.1	ACTR2	P0113884B	16	90	48.1C	1.01955	1.03861	1.02119	1.01741	1	5.14355e+08	6.09524e+08	4.42661e+08	4.02595e+08	5.29861e+08	0.120373	0.0943897	0.465529	expression/solubility	FALSE	FALSE	FALSE
IPI00470573.1	ACTR2	P0113894B	15	86	50.4C	0.999356	0.979995	0.992576	1.00039	1	4.58257e+08	4.47058e+08	3.05056e+08	3.82479e+08	4.34397e+08	0.120373	0.0943897	0.465529	expression/solubility	FALSE	FALSE	FALSE
IPI00470573.1	ACTR2	P0113894B	15	86	51.9C	0.975239	0.963839	1.00088	0.977779	1	3.94214e+08	4.30337e+08	3.46911e+08	3.50599e+08	3.42043e+08	0.120373	0.0943897	0.465529	expression/solubility	FALSE	FALSE	FALSE
IPI00470573.1	ACTR2	P0113904B	14	52	54C	0.948394	0.898509	0.94786	0.95262	1	1.81919e+09	2.13648e+09	1.25981e+09	1.7968e+09	2.02189e+09	0.120373	0.0943897	0.465529	expression/solubility	FALSE	FALSE	FALSE
IPI00470573.1	ACTR2	P0113904B	14	52	56.1C	0.997173	0.968184	1.03637	1.00529	1	1.51317e+09	1.71059e+09	1.13885e+09	1.33788e+09	1.33793e+09	0.120373	0.0943897	0.465529	expression/solubility	FALSE	FALSE	FALSE
IPI00470573.1	ACTR2	P0113914B	14	51	58.2C	0.975198	0.917818	1.01673	1.01086	1	1.50886e+09	1.14845e+09	7.98651e+08	1.22686e+09	1.34657e+09	0.120373	0.0943897	0.465529	expression/solubility	FALSE	FALSE	FALSE
IPI00470573.1	ACTR2	P0113914B	14	51	60.1C	0.947583	0.959465	1.01692	1.03776	1	9.50084e+08	1.03313e+09	7.56645e+08	1.00812e+09	9.18255e+08	0.120373	0.0943897	0.465529	expression/solubility	FALSE	FALSE	FALSE
IPI00470573.1	ACTR2	P0113924B	13	42	62.4C	1.07121	1.09999	1.01975	1.05632	1	2.49242e+09	1.92592e+09	1.4949e+09	1.86424e+09	1632445739	0.120373	0.0943897	0.465529	expression/solubility	FALSE	FALSE	FALSE
IPI00470573.1	ACTR2	P0113924B	13	42	63.9C	1.11062	1.09723	0.898703	0.988323	1	8.20573e+08	8.70878e+08	4.88668e+08	6.74312e+08	7.59223e+08	0.120373	0.0943897	0.465529	expression/solubility	FALSE	FALSE	FALSE
IPI00028091.3	ACTR3	P0113874B	15	37	42C	1.00766	0.973292	0.982077	1.04571	1	3.40069e+09	3.37571e+09	2.65822e+09	3.70478e+09	3.54801e+09	0.235598	0.12031	1.70464	stability	FALSE	FALSE	FALSE
IPI00028091.3	ACTR3	P0113874B	15	37	44.1C	0.987531	0.983909	0.946641	0.98379	1	2.91521e+09	2.83341e+09	2.30203e+09	2.92457e+09	3.20824e+09	0.235598	0.12031	1.70464	stability	FALSE	FALSE	FALSE
IPI00028091.3	ACTR3	P0113884B	18	43	46.2C	0.940124	0.960489	0.942619	0.93641	1	4.03958e+08	4.30157e+08	2.8755e+08	4.09346e+08	4.23568e+08	0.235598	0.12031	1.70464	stability	FALSE	FALSE	FALSE
IPI00028091.3	ACTR3	P0113884B	18	43	48.1C	0.998969	1.08854	1.03251	1.04347	1	3.96518e+08	5.02617e+08	3.52141e+08	3.2487e+08	4.16886e+08	0.235598	0.12031	1.70464	stability	FALSE	FALSE	FALSE
IPI00028091.3	ACTR3	P0113894B	21	84	50.4C	0.944625	0.964681	0.917445	0.973672	1	5.06295e+08	5.14374e+08	3.29572e+08	4.35118e+08	5.07741e+08	0.235598	0.12031	1.70464	stability	FALSE	FALSE	FALSE
IPI00028091.3	ACTR3	P0113894B	21	84	51.9C	0.933337	0.965435	0.961794	0.960033	1	4.76387e+08	5.44286e+08	4.20939e+08	4.34667e+08	4.31897e+08	0.235598	0.12031	1.70464	stability	FALSE	FALSE	FALSE
IPI00028091.3	ACTR3	P0113904B	19	57	54C	1.04989	1.11733	1.04248	1.12305	1	2.20377e+09	2.90729e+09	1.51621e+09	2.31799e+09	2.21254e+09	0.235598	0.12031	1.70464	stability	FALSE	FALSE	FALSE
IPI00028091.3	ACTR3	P0113904B	19	57	56.1C	0.953701	0.943692	0.949773	0.959115	1	2.09093e+09	2.40896e+09	1.50793e+09	1.84421e+09	1.93305e+09	0.235598	0.12031	1.70464	stability	FALSE	FALSE	FALSE
IPI00028091.3	ACTR3	P0113914B	17	50	58.2C	1.00557	0.938971	1.00995	1.15042	1	3.06463e+09	2.31426e+09	1.56262e+09	2.75021e+09	2652370350	0.235598	0.12031	1.70464	stability	FALSE	FALSE	FALSE
IPI00028091.3	ACTR3	P0113914B	17	50	60.1C	0.997612	0.963888	1.03054	1.03084	1	1.90138e+09	1.97293e+09	1.45758e+09	1.90358e+09	1.74552e+09	0.235598	0.12031	1.70464	stability	FALSE	FALSE	FALSE
IPI00028091.3	ACTR3	P0113924B	16	40	62.4C	1.15997	1.16605	1.07472	1.06096	1	3.03404e+09	2295053734	1.77109e+09	2.10489e+09	1.83513e+09	0.235598	0.12031	1.70464	stability	FALSE	FALSE	FALSE
IPI00028091.3	ACTR3	P0113924B	16	40	63.9C	1.08758	1.22319	0.917187	0.959041	1	9.85972e+08	1.19124e+09	6.11935e+08	8.02877e+08	9.31577e+08	0.235598	0.12031	1.70464	stability	FALSE	FALSE	FALSE
IPI00007068.1	ACTR3B	P0113874B	4	4	42C	0.975347	1.02224	1.03213	0.997136	1	1.52751e+08	1.64531e+08	1.29643e+08	1.63937e+08	1.64647e+08	0.144973	0.0760986	1.29034	stability	FALSE	FALSE	FALSE
IPI00007068.1	ACTR3B	P0113874B	4	4	44.1C	1.00381	0.979228	1.03127	1.07083	1	1.34975e+08	1.28445e+08	1.14229e+08	1.44997e+08	1.46133e+08	0.144973	0.0760986	1.29034	stability	FALSE	FALSE	FALSE
IPI00007068.1	ACTR3B	P0113884B	2	3	46.2C	1.02424	1.11669	1.13653	0.998475	1	1.31784e+07	1.49754e+07	1.03817e+07	1.30699e+07	1.26834e+07	0.144973	0.0760986	1.29034	stability	FALSE	FALSE	FALSE
IPI00007068.1	ACTR3B	P0113884B	2	3	48.1C	1.00742	1.04705	1.01166	0.979355	1	1.149e+07	1.38919e+07	9.91407e+06	8.76128e+06	1.19789e+07	0.144973	0.0760986	1.29034	stability	FALSE	FALSE	FALSE
IPI00007068.1	ACTR3B	P0113894B	5	7	50.4C	0.986686	0.910096	0.979897	1.06064	1	3.20876e+07	2.9444e+07	2.13582e+07	2.87591e+07	3.08075e+07	0.144973	0.0760986	1.29034	stability	FALSE	FALSE	FALSE
IPI00007068.1	ACTR3B	P0113894B	5	7	51.9C	1.00004	1.01317	1.02202	1.04949	1	2.82363e+07	3.15976e+07	2.47436e+07	2.62854e+07	2.38918e+07	0.144973	0.0760986	1.29034	stability	FALSE	FALSE	FALSE
IPI00007068.1	ACTR3B	P0113904B	3	4	54C	0.962248	0.95455	1.08215	0.9456	1	8.39189e+07	1.03195e+08	6.53928e+07	8.1091e+07	9.19268e+07	0.144973	0.0760986	1.29034	stability	FALSE	FALSE	FALSE
IPI00007068.1	ACTR3B	P0113904B	3	4	56.1C	1.08009	1.06667	1.03137	1.00238	1	6.55185e+07	7.53371e+07	4.53061e+07	5.33272e+07	5.34837e+07	0.144973	0.0760986	1.29034	stability	FALSE	FALSE	FALSE
IPI00007068.1	ACTR3B	P0113914B	2	2	58.2C	0.890307	0.88557	0.931827	0.963239	1	4.43127e+07	3.56458e+07	2.35459e+07	3.76069e+07	4.3317e+07	0.144973	0.0760986	1.29034	stability	FALSE	FALSE	FALSE
IPI00007068.1	ACTR3B	P0113914B	2	2	60.1C	0.850032	0.939172	0.871018	0.982827	1	3.16707e+07	3.75792e+07	2.4083e+07	3.5479e+07	3.41225e+07	0.144973	0.0760986	1.29034	stability	FALSE	FALSE	FALSE
IPI00292787.6	ACTR5	P0113874B	3	3	42C	0.93918	0.927343	0.979939	0.933407	1	5.98497e+07	6.07324e+07	5.00845e+07	6.24428e+07	6.69952e+07	0.0924703	0.0484555	0.655072	expression/solubility	FALSE	FALSE	FALSE
IPI00292787.6	ACTR5	P0113874B	3	3	44.1C	0.952158	0.939617	1.01603	0.994097	1	4.78772e+07	4.609e+07	4.20856e+07	5.03372e+07	5.46473e+07	0.0924703	0.0484555	0.655072	expression/solubility	FALSE	FALSE	FALSE
IPI00292787.6	ACTR5	P0113884B	2	2	46.2C	0.884213	0.950559	0.975686	0.876024	1	8.37406e+06	9.38301e+06	6.56017e+06	8.4405e+06	9.3358e+06	0.0924703	0.0484555	0.655072	expression/solubility	FALSE	FALSE	FALSE
IPI00292787.6	ACTR5	P0113884B	2	2	48.1C	0.886287	0.884289	0.826274	0.847438	1	5.1282e+06	5.95208e+06	4.10794e+06	3.84608e+06	6.07712e+06	0.0924703	0.0484555	0.655072	expression/solubility	FALSE	FALSE	FALSE
IPI00171779.3	ACTR6	P0113874B	5	8	42C	1.03217	1.0287	1.02302	1.08189	1	4.1282e+08	4.2283e+08	3.28161e+08	4.54245e+08	4.20475e+08	0.0483148	0.0349278	0.224859	stability	FALSE	FALSE	FALSE
IPI00171779.3	ACTR6	P0113874B	5	8	44.1C	0.980248	0.961228	1.01907	1.02628	1	3.36146e+08	3.21555e+08	2.87874e+08	3.54405e+08	3.72685e+08	0.0483148	0.0349278	0.224859	stability	FALSE	FALSE	FALSE
IPI00171779.3	ACTR6	P0113884B	2	4	46.2C	1.02235	0.942647	0.933149	1.00313	1	1.59028e+07	1.5283e+07	1.03051e+07	1.58747e+07	1.53337e+07	0.0483148	0.0349278	0.224859	stability	FALSE	FALSE	FALSE
IPI00171779.3	ACTR6	P0113884B	2	4	48.1C	0.966075	0.882119	0.994116	0.943368	1	8.583e+06	9.11673e+06	7.58882e+06	6.57398e+06	9.33115e+06	0.0483148	0.0349278	0.224859	stability	FALSE	FALSE	FALSE
IPI00025646.5	ACTR8	P0113874B	6	7	42C	0.881575	1.00478	0.969289	0.97435	1	3.14056e+08	3.67863e+08	2.76945e+08	3.64386e+08	3.74524e+08	0.236861	0.215768	0.130298	expression/solubility	FALSE	FALSE	FALSE
IPI00025646.5	ACTR8	P0113874B	6	7	44.1C	0.886439	0.94444	0.922068	0.925258	1	1.92661e+08	2.00241e+08	1.65087e+08	2.0251e+08	2.36207e+08	0.236861	0.215768	0.130298	expression/solubility	FALSE	FALSE	FALSE
IPI00025646.5	ACTR8	P0113884B	3	3	46.2C	1.00308	1.19069	1.10761	1.17238	1	1.42027e+07	1.75718e+07	1.11338e+07	1.68879e+07	1.39574e+07	0.236861	0.215768	0.130298	expression/solubility	FALSE	FALSE	FALSE
IPI00025646.5	ACTR8	P0113884B	3	3	48.1C	1.00822	0.872324	1.10515	0.797029	1	6.87626e+06	6.92082e+06	6.4763e+06	4.26373e+06	7.16315e+06	0.236861	0.215768	0.130298	expression/solubility	FALSE	FALSE	FALSE
IPI00005732.1	ACVR1B	P0113874B	1	1	42C	1.08358	1.06834	1.08823	0.973896	1	8.56465e+07	8.67811e+07	6.8986e+07	8.0809e+07	8.30958e+07					FALSE	FALSE	FALSE
IPI00005732.1	ACVR1B	P0113874B	1	1	44.1C	0.989846	1.01053	1.02499	0.933212	1	6.31169e+07	6.28581e+07	5.38398e+07	5.99238e+07	6.92991e+07					FALSE	FALSE	FALSE
IPI00005732.1	ACVR1B	P0113884B	2	2	46.2C	1.11379	1.08279	1.0496	1.06509	1	1.54335e+07	1.56383e+07	1.03255e+07	1.50148e+07	1.36595e+07					FALSE	FALSE	FALSE
IPI00005732.1	ACVR1B	P0113884B	2	2	48.1C	0.981575	0.848637	1.03456	0.991738	1	1.03131e+07	1.03722e+07	9.33963e+06	8.17302e+06	1.1035e+07					FALSE	FALSE	FALSE
IPI00005732.1	ACVR1B	P0113894B	1	1	50.4C	1.37571	0.970196	1.02237	0.949347	1	6.6231e+06	4.64669e+06	3.29889e+06	3.81073e+06	4.56069e+06					FALSE	FALSE	FALSE
IPI00005732.1	ACVR1B	P0113894B	1	1	51.9C	1.04402	1.21437	1.0245	0.863816	1	3.49291e+06	4.48758e+06	2.93904e+06	2.5636e+06	2.83099e+06					FALSE	FALSE	FALSE
IPI00005732.1	ACVR1B	P0113904B	1	1	54C	0.970344	0.907199	1.04638	0.961122	1	7.73848e+06	8.9685e+06	5.78216e+06	7.53703e+06	8.4062e+06					FALSE	FALSE	FALSE
IPI00005732.1	ACVR1B	P0113904B	1	1	56.1C	1.23128	1.01275	1.10045	0.990843	1	7.60061e+06	7.27892e+06	4.91923e+06	5.36425e+06	5.44263e+06					FALSE	FALSE	FALSE
IPI00005732.1	ACVR1B	P0113914B	1	1	58.2C	0.868323	0.846884	1.09549	0.967922	1	1.61353e+07	1.27267e+07	1.03347e+07	1.41085e+07	1.61721e+07					FALSE	FALSE	FALSE
IPI00005732.1	ACVR1B	P0113914B	1	1	60.1C	0.874203	0.853806	0.889392	0.868859	1	1.05992e+07	1.11173e+07	8.0023e+06	1.02066e+07	1.1104e+07					FALSE	FALSE	FALSE
IPI00005732.1	ACVR1B	P0113924B	1	1	62.4C	0.883985	1.10224	0.877804	1.01864	1	2.00545e+07	1.88168e+07	1.25469e+07	1.75286e+07	1.59169e+07					FALSE	FALSE	FALSE
IPI00005732.1	ACVR1B	P0113924B	1	1	63.9C	0.935053	0.792079	1.03748	0.977224	1	1.24724e+07	1.13498e+07	1.01845e+07	1.2037e+07	1.37066e+07					FALSE	FALSE	FALSE
IPI00437565.5	ACVR2B	P0113894B	1	1	50.4C	1.37011	1.24461	1.61735	3.11323	1	1.69868e+06	1.53511e+06	1.34397e+06	3.21824e+06	1.17451e+06					FALSE	FALSE	FALSE
IPI00437565.5	ACVR2B	P0113894B	1	1	51.9C	2.68418	0.900291	1.52139	1.08564	1	2.06059e+06	763389	1.00147e+06	739288	649590					FALSE	FALSE	FALSE
IPI00009268.2	ACY1	P0113874B	15	27	42C	1.00233	1.01429	1.01838	1.02814	1	1.03051e+09	1.0717e+09	8.39738e+08	1.10967e+09	1.08087e+09	0.0584707	0.0292288	1.12005	stability	FALSE	FALSE	FALSE
IPI00009268.2	ACY1	P0113874B	15	27	44.1C	0.999245	0.985193	0.986308	1.02293	1	9.01795e+08	8.67346e+08	7.33255e+08	9.29653e+08	9.8081e+08	0.0584707	0.0292288	1.12005	stability	FALSE	FALSE	FALSE
IPI00009268.2	ACY1	P0113884B	16	32	46.2C	1.03539	1.01303	1.01736	0.989458	1	1.74321e+08	1.77768e+08	1.21603e+08	1.6948e+08	1.65966e+08	0.0584707	0.0292288	1.12005	stability	FALSE	FALSE	FALSE
IPI00009268.2	ACY1	P0113884B	16	32	48.1C	1.03784	1.09364	1.05242	1.05343	1	1.54442e+08	1.89318e+08	1.34565e+08	1.22958e+08	1.56293e+08	0.0584707	0.0292288	1.12005	stability	FALSE	FALSE	FALSE
IPI00009268.2	ACY1	P0113894B	17	41	50.4C	1.04099	1.08113	1.05314	1.01894	1	2.02158e+08	2.08868e+08	1.37074e+08	1.64985e+08	1.83968e+08	0.0584707	0.0292288	1.12005	stability	FALSE	FALSE	FALSE
IPI00009268.2	ACY1	P0113894B	17	41	51.9C	0.936276	0.970562	0.979159	1.00022	1	1.74909e+08	2.00269e+08	1.56847e+08	1.65749e+08	1.58076e+08	0.0584707	0.0292288	1.12005	stability	FALSE	FALSE	FALSE
IPI00009268.2	ACY1	P0113904B	13	30	54C	1.05221	1.12627	1.04865	1.08423	1	7.53779e+08	1.00016e+09	5.20529e+08	7.63757e+08	7.55112e+08	0.0584707	0.0292288	1.12005	stability	FALSE	FALSE	FALSE
IPI00009268.2	ACY1	P0113904B	13	30	56.1C	1.00904	1.00527	0.995405	1.00787	1	7.10837e+08	8.24541e+08	5.07802e+08	6.22694e+08	6.2112e+08	0.0584707	0.0292288	1.12005	stability	FALSE	FALSE	FALSE
IPI00009268.2	ACY1	P0113914B	16	31	58.2C	0.95597	0.950935	0.969529	1.03258	1	8.56736e+08	6.89207e+08	4.41118e+08	7.25893e+08	7.7996e+08	0.0584707	0.0292288	1.12005	stability	FALSE	FALSE	FALSE
IPI00009268.2	ACY1	P0113914B	16	31	60.1C	0.942161	0.902405	0.972653	1.00495	1	7.04963e+08	7.25141e+08	5.40083e+08	7.28543e+08	6.85267e+08	0.0584707	0.0292288	1.12005	stability	FALSE	FALSE	FALSE
IPI00009268.2	ACY1	P0113924B	18	29	62.4C	1.01247	1.0341	1.01575	1.03877	1	9.53092e+08	7.3252e+08	6.02435e+08	7.41701e+08	6.60458e+08	0.0584707	0.0292288	1.12005	stability	FALSE	FALSE	FALSE
IPI00009268.2	ACY1	P0113924B	18	29	63.9C	1.00214	0.976116	1.01908	1.00086	1	5.56289e+08	5.82075e+08	4.16317e+08	5.13042e+08	5.70412e+08	0.0584707	0.0292288	1.12005	stability	FALSE	FALSE	FALSE
IPI00221117.3	ACYP1	P0113874B	6	9	42C	1.04277	1.05281	1.05944	1.06761	1	3.28881e+08	3.41245e+08	2.6799e+08	3.53478e+08	3.31574e+08	0.193584	0.154923	0.422328	stability	FALSE	FALSE	FALSE
IPI00221117.3	ACYP1	P0113874B	6	9	44.1C	1.01399	0.980168	1.00271	1.05606	1	2.78573e+08	2.62688e+08	2.26927e+08	2.92169e+08	2.98575e+08	0.193584	0.154923	0.422328	stability	FALSE	FALSE	FALSE
IPI00221117.3	ACYP1	P0113884B	7	10	46.2C	1.07999	1.05494	1.07675	0.98948	1	5.85575e+07	5.96177e+07	4.14481e+07	5.45812e+07	5.34485e+07	0.193584	0.154923	0.422328	stability	FALSE	FALSE	FALSE
IPI00221117.3	ACYP1	P0113884B	7	10	48.1C	1.01586	1.00634	1.08152	1.07566	1	4.6218e+07	5.32603e+07	4.22785e+07	3.83858e+07	4.77842e+07	0.193584	0.154923	0.422328	stability	FALSE	FALSE	FALSE
IPI00221117.3	ACYP1	P0113894B	5	9	50.4C	0.954058	0.913257	1.07057	0.946282	1	4.25166e+07	4.04882e+07	3.1976e+07	3.51605e+07	4.22164e+07	0.193584	0.154923	0.422328	stability	FALSE	FALSE	FALSE
IPI00221117.3	ACYP1	P0113894B	5	9	51.9C	0.988767	0.976208	0.956576	0.975571	1	3.74827e+07	4.08754e+07	3.10936e+07	3.28054e+07	3.20772e+07	0.193584	0.154923	0.422328	stability	FALSE	FALSE	FALSE
IPI00221117.3	ACYP1	P0113904B	5	10	54C	0.974236	1.01464	0.992775	0.952839	1	2.89786e+08	3.74122e+08	2.04614e+08	2.78692e+08	3.13533e+08	0.193584	0.154923	0.422328	stability	FALSE	FALSE	FALSE
IPI00221117.3	ACYP1	P0113904B	5	10	56.1C	1.00974	0.976231	1.08826	1.00736	1	1.62619e+08	1.83056e+08	1.2692e+08	1.42284e+08	1.41996e+08	0.193584	0.154923	0.422328	stability	FALSE	FALSE	FALSE
IPI00221117.3	ACYP1	P0113914B	2	3	58.2C	1.11824	1.0334	0.886158	1.02289	1	1.51406e+07	1.13155e+07	6.09129e+06	1.08637e+07	1.17836e+07	0.193584	0.154923	0.422328	stability	FALSE	FALSE	FALSE
IPI00221117.3	ACYP1	P0113914B	2	3	60.1C	1.06588	1.033	1.18797	0.938868	1	5.02963e+06	5.23488e+06	4.16001e+06	4.29244e+06	4.32162e+06	0.193584	0.154923	0.422328	stability	FALSE	FALSE	FALSE
IPI00216461.4	ACYP2	P0113874B	3	4	42C	0.994269	1.00448	1.02354	1.00022	1	2.26599e+08	2.35268e+08	1.87089e+08	2.39302e+08	2.39599e+08	0.0459342	0.0345542	0.31216	stability	FALSE	FALSE	FALSE
IPI00216461.4	ACYP2	P0113874B	3	4	44.1C	0.955955	0.956666	0.938807	0.958362	1	1.93517e+08	1.8892e+08	1.56554e+08	1.95367e+08	2.20004e+08	0.0459342	0.0345542	0.31216	stability	FALSE	FALSE	FALSE
IPI00216461.4	ACYP2	P0113884B	5	6	46.2C	0.922777	0.934503	0.959465	0.936761	1	5.95807e+07	6.28889e+07	4.39809e+07	6.15334e+07	6.36475e+07	0.0459342	0.0345542	0.31216	stability	FALSE	FALSE	FALSE
IPI00216461.4	ACYP2	P0113884B	5	6	48.1C	1.00605	1.05059	1.04003	1.03946	1	5.63117e+07	6.84056e+07	5.00189e+07	4.56356e+07	5.87874e+07	0.0459342	0.0345542	0.31216	stability	FALSE	FALSE	FALSE
IPI00216461.4	ACYP2	P0113894B	3	5	50.4C	0.976822	1.05413	0.957441	0.935948	1	2.76235e+07	2.96558e+07	18146897	2.20682e+07	2.67893e+07	0.0459342	0.0345542	0.31216	stability	FALSE	FALSE	FALSE
IPI00216461.4	ACYP2	P0113894B	3	5	51.9C	0.969059	0.977458	1.06143	0.99491	1	2.22763e+07	2.48184e+07	2.09218e+07	2.02874e+07	1.94514e+07	0.0459342	0.0345542	0.31216	stability	FALSE	FALSE	FALSE
IPI00216461.4	ACYP2	P0113904B	3	4	54C	0.884198	0.912753	0.894128	0.968675	1	2.15235e+08	2.75425e+08	1.50811e+08	2.31864e+08	2.56585e+08	0.0459342	0.0345542	0.31216	stability	FALSE	FALSE	FALSE
IPI00216461.4	ACYP2	P0113904B	3	4	56.1C	0.974253	0.93266	1.0099	0.986407	1	1.35504e+08	1.51034e+08	1.01718e+08	1.20323e+08	1.2263e+08	0.0459342	0.0345542	0.31216	stability	FALSE	FALSE	FALSE
IPI00216461.4	ACYP2	P0113914B	1	1	58.2C	1.06821	0.96154	1.02894	1.04965	1	5.79179e+07	4.2162e+07	2.8323e+07	4.46421e+07	4.71875e+07	0.0459342	0.0345542	0.31216	stability	FALSE	FALSE	FALSE
IPI00216461.4	ACYP2	P0113914B	1	1	60.1C	0.942754	0.952652	0.987118	0.883108	1	1.63799e+07	1.77757e+07	1.27275e+07	1.48661e+07	1.59122e+07	0.0459342	0.0345542	0.31216	stability	FALSE	FALSE	FALSE
IPI00872639.1	ADA	P0113874B	9	12	42C	1.059	1.029	1.04027	1.03445	1	5.05234e+08	5.04522e+08	3.98048e+08	5.1809e+08	5.01566e+08	0.100051	0.0924269	0.138823	stability	FALSE	FALSE	FALSE
IPI00872639.1	ADA	P0113874B	9	12	44.1C	1.07217	1.03496	1.07066	1.02599	1	4.11674e+08	3.87659e+08	3.38649e+08	3.96713e+08	4.17292e+08	0.100051	0.0924269	0.138823	stability	FALSE	FALSE	FALSE
IPI00872639.1	ADA	P0113884B	7	13	46.2C	0.994548	0.994899	0.958747	0.964533	1	7.34334e+07	7.6565e+07	5.0257e+07	7.24533e+07	7.27847e+07	0.100051	0.0924269	0.138823	stability	FALSE	FALSE	FALSE
IPI00872639.1	ADA	P0113884B	7	13	48.1C	1.04512	1.06221	1.06135	1.02151	1	6.86574e+07	8.11738e+07	5.99087e+07	5.26362e+07	6.89969e+07	0.100051	0.0924269	0.138823	stability	FALSE	FALSE	FALSE
IPI00872639.1	ADA	P0113894B	16	30	50.4C	0.978516	0.940152	0.924428	0.957023	1	1.73963e+08	1.66279e+08	1.10151e+08	1.41861e+08	1.68417e+08	0.100051	0.0924269	0.138823	stability	FALSE	FALSE	FALSE
IPI00872639.1	ADA	P0113894B	16	30	51.9C	0.939632	0.966712	1.02559	0.978672	1	1.6026e+08	1.82116e+08	1.49989e+08	1.48065e+08	1.4432e+08	0.100051	0.0924269	0.138823	stability	FALSE	FALSE	FALSE
IPI00872639.1	ADA	P0113904B	11	19	54C	0.983255	0.96486	0.952478	0.969399	1	7.29971e+08	8.87954e+08	4.89965e+08	7.07675e+08	7.82544e+08	0.100051	0.0924269	0.138823	stability	FALSE	FALSE	FALSE
IPI00872639.1	ADA	P0113904B	11	19	56.1C	1.0405	1.10035	1.03983	1.0582	1	7.13224e+08	8.78181e+08	5.16155e+08	6.36153e+08	6.04364e+08	0.100051	0.0924269	0.138823	stability	FALSE	FALSE	FALSE
IPI00872639.1	ADA	P0113914B	13	25	58.2C	1.01199	0.95516	0.987633	0.960315	1	5.64116e+08	4.3059e+08	2.79498e+08	4.19903e+08	4.85133e+08	0.100051	0.0924269	0.138823	stability	FALSE	FALSE	FALSE
IPI00872639.1	ADA	P0113914B	13	25	60.1C	0.955873	0.991554	1.06989	1.08998	1	3.7831e+08	4.21448e+08	3.14229e+08	4.17963e+08	3.62465e+08	0.100051	0.0924269	0.138823	stability	FALSE	FALSE	FALSE
IPI00872639.1	ADA	P0113924B	10	18	62.4C	1.03906	0.996299	1.02509	1.07417	1	7.6441e+08	5.5154e+08	4.75137e+08	5.994e+08	5.16151e+08	0.100051	0.0924269	0.138823	stability	FALSE	FALSE	FALSE
IPI00872639.1	ADA	P0113924B	10	18	63.9C	1.03195	0.896049	0.989343	1.00602	1	4.2285e+08	3.94425e+08	2.98345e+08	3.80664e+08	4.21059e+08	0.100051	0.0924269	0.138823	stability	FALSE	FALSE	FALSE
IPI00013897.1	ADAM10	P0113874B	16	26	42C	1.02904	1.00687	0.969632	0.929991	1	9.27948e+08	9.33107e+08	7.01274e+08	8.80374e+08	9.48026e+08	0.106403	0.0599761	1.15704	expression/solubility	FALSE	FALSE	FALSE
IPI00013897.1	ADAM10	P0113874B	16	26	44.1C	1.08572	1.08239	1.03152	1.00856	1	7.75914e+08	7.54597e+08	6.07265e+08	7.25831e+08	7.76682e+08	0.106403	0.0599761	1.15704	expression/solubility	FALSE	FALSE	FALSE
IPI00013897.1	ADAM10	P0113884B	17	25	46.2C	1.03898	1.03967	1.02671	1.09048	1	1.56899e+08	1.63641e+08	1.10074e+08	1.67534e+08	1.48862e+08	0.106403	0.0599761	1.15704	expression/solubility	FALSE	FALSE	FALSE
IPI00013897.1	ADAM10	P0113884B	17	25	48.1C	0.956518	0.968013	1.03629	1.0501	1	1.41404e+08	1.66469e+08	1.31631e+08	1.21764e+08	1.55266e+08	0.106403	0.0599761	1.15704	expression/solubility	FALSE	FALSE	FALSE
IPI00013897.1	ADAM10	P0113894B	24	39	50.4C	1.00595	1.05453	1.00393	1.02729	1	2.67667e+08	2.79144e+08	1.79039e+08	2.2791e+08	2.52067e+08	0.106403	0.0599761	1.15704	expression/solubility	FALSE	FALSE	FALSE
IPI00013897.1	ADAM10	P0113894B	24	39	51.9C	1.03621	1.08998	1.01692	0.995533	1	2.35948e+08	2.74139e+08	1.98552e+08	2.01083e+08	1.92677e+08	0.106403	0.0599761	1.15704	expression/solubility	FALSE	FALSE	FALSE
IPI00013897.1	ADAM10	P0113904B	16	24	54C	1.39039	1.40518	1.22203	1.35229	1	9.57634e+08	1.19973e+09	5.83196e+08	9.15849e+08	7.25993e+08	0.106403	0.0599761	1.15704	expression/solubility	FALSE	FALSE	FALSE
IPI00013897.1	ADAM10	P0113904B	16	24	56.1C	1.01871	1.07617	0.94723	0.947097	1	7.57682e+08	9.31944e+08	5.10185e+08	6.17793e+08	6.55772e+08	0.106403	0.0599761	1.15704	expression/solubility	FALSE	FALSE	FALSE
IPI00013897.1	ADAM10	P0113914B	11	14	58.2C	1.07809	1.08108	1.02602	1.02366	1	4.73115e+08	3.83678e+08	2.28591e+08	3.52379e+08	3.81928e+08	0.106403	0.0599761	1.15704	expression/solubility	FALSE	FALSE	FALSE
IPI00013897.1	ADAM10	P0113914B	11	14	60.1C	1.04782	1.04505	0.997365	1.0566	1	2.84989e+08	3.05252e+08	2.01307e+08	2.78436e+08	2.49093e+08	0.106403	0.0599761	1.15704	expression/solubility	FALSE	FALSE	FALSE
IPI00013897.1	ADAM10	P0113924B	14	17	62.4C	1.03353	1.05947	1.06844	1.02772	1	1.10469e+09	8.52125e+08	7.1951e+08	8.33194e+08	7.49904e+08	0.106403	0.0599761	1.15704	expression/solubility	FALSE	FALSE	FALSE
IPI00013897.1	ADAM10	P0113924B	14	17	63.9C	0.989374	1.10944	0.983928	0.989682	1	3.9883e+08	4.80437e+08	2.91901e+08	3.68411e+08	4.14232e+08	0.106403	0.0599761	1.15704	expression/solubility	FALSE	FALSE	FALSE
IPI00420070.2	ADAM15	P0113874B	10	12	42C	0.947084	0.8881	0.898878	0.832274	1	4.26287e+08	4.10813e+08	3.24494e+08	3.9326e+08	4.732e+08	0.257511	0.208714	0.414995	stability	FALSE	FALSE	FALSE
IPI00420070.2	ADAM15	P0113874B	10	12	44.1C	1.00636	1.11138	0.95887	0.9649	1	3.45543e+08	3.7226e+08	2.71216e+08	3.33635e+08	3.73162e+08	0.257511	0.208714	0.414995	stability	FALSE	FALSE	FALSE
IPI00420070.2	ADAM15	P0113884B	8	8	46.2C	0.957646	0.993192	1.10069	1.02577	1	3.88898e+07	4.20386e+07	3.17338e+07	4.23795e+07	4.00317e+07	0.257511	0.208714	0.414995	stability	FALSE	FALSE	FALSE
IPI00420070.2	ADAM15	P0113884B	8	8	48.1C	0.851316	0.875099	0.919794	0.970072	1	3.47668e+07	4.15733e+07	3.22756e+07	3.1074e+07	4.28925e+07	0.257511	0.208714	0.414995	stability	FALSE	FALSE	FALSE
IPI00420070.2	ADAM15	P0113894B	8	11	50.4C	0.952774	1.08868	1.00314	1.03248	1	5.41989e+07	6.16102e+07	3.82461e+07	4.89704e+07	5.38888e+07	0.257511	0.208714	0.414995	stability	FALSE	FALSE	FALSE
IPI00420070.2	ADAM15	P0113894B	8	11	51.9C	0.936901	1.00322	0.911756	1.05344	1	4.55499e+07	5.38734e+07	3.80091e+07	4.5431e+07	4.11389e+07	0.257511	0.208714	0.414995	stability	FALSE	FALSE	FALSE
IPI00420070.2	ADAM15	P0113904B	6	7	54C	1.88234	1.66499	1.43422	1.72782	1	1.94261e+08	2.13004e+08	1.02559e+08	1.75339e+08	1.08782e+08	0.257511	0.208714	0.414995	stability	FALSE	FALSE	FALSE
IPI00420070.2	ADAM15	P0113904B	6	7	56.1C	0.846392	0.999074	0.837589	0.778504	1	1.42612e+08	1.95999e+08	1.022e+08	1.15042e+08	1.48559e+08	0.257511	0.208714	0.414995	stability	FALSE	FALSE	FALSE
IPI00420070.2	ADAM15	P0113914B	6	7	58.2C	1.02554	1.17077	1.0038	0.979335	1	1.87753e+08	1.73342e+08	9.32984e+07	1.40641e+08	1.59333e+08	0.257511	0.208714	0.414995	stability	FALSE	FALSE	FALSE
IPI00420070.2	ADAM15	P0113914B	6	7	60.1C	1.08972	1.14573	0.977348	1.09872	1	1.11586e+08	1.25995e+08	7.42684e+07	1.09006e+08	9.37804e+07	0.257511	0.208714	0.414995	stability	FALSE	FALSE	FALSE
IPI00420070.2	ADAM15	P0113924B	1	1	62.4C	0.563585	1.95046	1.49308	1.39136	1	355695	926314	593706	666063	442803	0.257511	0.208714	0.414995	stability	FALSE	FALSE	FALSE
IPI00420070.2	ADAM15	P0113924B	1	1	63.9C	3.37333	3.45663	2.73744	1.34329	1	884280	973395	528106	325169	269369	0.257511	0.208714	0.414995	stability	FALSE	FALSE	FALSE
IPI00288894.1	ADAM17	P0113874B	6	6	42C	1.06919	0.92739	0.940267	0.877047	1	2.78056e+08	2.4786e+08	1.96119e+08	2.39441e+08	2.73406e+08	0.499915	0.412416	0.435749	stability	FALSE	FALSE	FALSE
IPI00288894.1	ADAM17	P0113874B	6	6	44.1C	1.12315	1.15677	1.03739	1.01893	1	2.19144e+08	2.20178e+08	1.6674e+08	2.00206e+08	2.12051e+08	0.499915	0.412416	0.435749	stability	FALSE	FALSE	FALSE
IPI00288894.1	ADAM17	P0113884B	11	14	46.2C	1.02857	0.96836	1.14962	1.17436	1	7.19071e+07	7.05601e+07	5.7058e+07	8.35245e+07	6.89145e+07	0.499915	0.412416	0.435749	stability	FALSE	FALSE	FALSE
IPI00288894.1	ADAM17	P0113884B	11	14	48.1C	0.937831	0.886542	0.923909	1.06079	1	6.66033e+07	7.3241e+07	5.6378e+07	5.90908e+07	7.45896e+07	0.499915	0.412416	0.435749	stability	FALSE	FALSE	FALSE
IPI00288894.1	ADAM17	P0113894B	14	17	50.4C	0.985455	1.01418	1.05163	1.03979	1	8.4759e+07	8.67789e+07	6.0623e+07	7.45668e+07	8.14792e+07	0.499915	0.412416	0.435749	stability	FALSE	FALSE	FALSE
IPI00288894.1	ADAM17	P0113894B	14	17	51.9C	1.00034	1.10815	1.03287	1.12498	1	6.363e+07	7.7857e+07	5.63345e+07	6.34758e+07	5.38238e+07	0.499915	0.412416	0.435749	stability	FALSE	FALSE	FALSE
IPI00288894.1	ADAM17	P0113904B	2	2	54C	2.93031	2.31535	1.66305	2.3602	1	6.18575e+07	6.05874e+07	2.43252e+07	4.89915e+07	2.22509e+07	0.499915	0.412416	0.435749	stability	FALSE	FALSE	FALSE
IPI00288894.1	ADAM17	P0113904B	2	2	56.1C	0.65726	0.941293	0.74485	0.731901	1	2.93297e+07	4.89065e+07	2.40699e+07	2.8644e+07	3.93447e+07	0.499915	0.412416	0.435749	stability	FALSE	FALSE	FALSE
IPI00288894.1	ADAM17	P0113914B	3	3	58.2C	0.980455	1.1379	1.0437	0.979624	1	6.26286e+07	5.87822e+07	3.38465e+07	4.9085e+07	5.55923e+07	0.499915	0.412416	0.435749	stability	FALSE	FALSE	FALSE
IPI00288894.1	ADAM17	P0113914B	3	3	60.1C	1.22251	1.20597	0.947707	1.2813	1	3.93414e+07	4.16787e+07	2.26326e+07	3.99503e+07	2.94725e+07	0.499915	0.412416	0.435749	stability	FALSE	FALSE	FALSE
IPI00288894.1	ADAM17	P0113924B	4	4	62.4C	0.994135	0.818218	0.980216	0.958519	1	1.84177e+08	1.14068e+08	1.14415e+08	1.34694e+08	1.29982e+08	0.499915	0.412416	0.435749	stability	FALSE	FALSE	FALSE
IPI00288894.1	ADAM17	P0113924B	4	4	63.9C	0.865063	0.975912	1.01445	1.03377	1	7.24918e+07	8.78532e+07	6.25627e+07	7.99976e+07	8.61109e+07	0.499915	0.412416	0.435749	stability	FALSE	FALSE	FALSE
IPI00000779.1	ADAM22	P0113874B	1	1	42C	1.04305	1.04551	0.997198	0.856873	1	5.54341e+07	5.71037e+07	4.25053e+07	4.78063e+07	5.58729e+07	0.704196	0.671793	0.0868162	stability	FALSE	FALSE	FALSE
IPI00000779.1	ADAM22	P0113874B	1	1	44.1C	1.08486	1.15459	1.20361	0.995955	1	4.29213e+07	4.45617e+07	3.92276e+07	3.96808e+07	4.29981e+07	0.704196	0.671793	0.0868162	stability	FALSE	FALSE	FALSE
IPI00000779.1	ADAM22	P0113884B	5	5	46.2C	0.992297	0.961445	1.06404	1.0634	1	2.20234e+07	2.22408e+07	1.67659e+07	2.40111e+07	2.18784e+07	0.704196	0.671793	0.0868162	stability	FALSE	FALSE	FALSE
IPI00000779.1	ADAM22	P0113884B	5	5	48.1C	1.07679	0.92906	1.04745	1.10571	1	2.05612e+07	2.06369e+07	1.71854e+07	1.65607e+07	2.00551e+07	0.704196	0.671793	0.0868162	stability	FALSE	FALSE	FALSE
IPI00000779.1	ADAM22	P0113894B	4	5	50.4C	1.09275	1.80032	1.41867	1.05062	1	2.92327e+07	4.79125e+07	2.54365e+07	2.34338e+07	2.53423e+07	0.704196	0.671793	0.0868162	stability	FALSE	FALSE	FALSE
IPI00000779.1	ADAM22	P0113894B	4	5	51.9C	0.999579	0.957086	1.01295	1.02025	1	2.43542e+07	2.57567e+07	2.11622e+07	2.20502e+07	2.06165e+07	0.704196	0.671793	0.0868162	stability	FALSE	FALSE	FALSE
IPI00000779.1	ADAM22	P0113904B	3	4	54C	1.06932	1.06018	1.00075	1.17212	1	5.31563e+07	6.53299e+07	3.44702e+07	5.72941e+07	5.23981e+07	0.704196	0.671793	0.0868162	stability	FALSE	FALSE	FALSE
IPI00000779.1	ADAM22	P0113904B	3	4	56.1C	0.942199	0.938474	0.89438	0.909097	1	5.27823e+07	6.12124e+07	3.6283e+07	4.46649e+07	4.93925e+07	0.704196	0.671793	0.0868162	stability	FALSE	FALSE	FALSE
IPI00000779.1	ADAM22	P0113914B	4	4	58.2C	1.06393	1.20238	1.21727	1.04619	1	7.00249e+07	6.39993e+07	4.0674e+07	5.40122e+07	5.72806e+07	0.704196	0.671793	0.0868162	stability	FALSE	FALSE	FALSE
IPI00000779.1	ADAM22	P0113914B	4	4	60.1C	1.24907	1.19619	1.11765	1.20958	1	4.78749e+07	4.9238e+07	3.17897e+07	4.49186e+07	3.51027e+07	0.704196	0.671793	0.0868162	stability	FALSE	FALSE	FALSE
IPI00000779.1	ADAM22	P0113924B	1	1	62.4C	1.20317	1.41232	1.22399	1.19013	1	3.98817e+07	3.52277e+07	2.55621e+07	2.99228e+07	2.32563e+07	0.704196	0.671793	0.0868162	stability	FALSE	FALSE	FALSE
IPI00000779.1	ADAM22	P0113924B	1	1	63.9C	1.10638	1.17678	1.18667	1.26327	1	8.9588e+06	1.02365e+07	7.07166e+06	9.44613e+06	8.32078e+06	0.704196	0.671793	0.0868162	stability	FALSE	FALSE	FALSE
IPI00007515.4	ADAM30	P0113894B	1	1	50.4C	0.707724	0.81296	0.758426	0.93646	1	2.27e+06	2.59407e+06	1.63043e+06	2.50439e+06	3.0385e+06					FALSE	FALSE	FALSE
IPI00007515.4	ADAM30	P0113894B	1	1	51.9C	1.03765	0.810952	0.738798	0.930034	1	2.77201e+06	2.39288e+06	1.69232e+06	2.20389e+06	2.26048e+06					FALSE	FALSE	FALSE
IPI00446857.1	ADAM32	P0113874B	1	1	42C	0.942307	0.979247	0.960308	0.950617	1	2.7178e+07	2.90258e+07	2.2214e+07	2.87826e+07	3.03218e+07					FALSE	FALSE	FALSE
IPI00446857.1	ADAM32	P0113874B	1	1	44.1C	0.982905	0.978787	1.10352	1.01719	1	2.30586e+07	2.23999e+07	2.1326e+07	2.40307e+07	2.54959e+07					FALSE	FALSE	FALSE
IPI00446857.1	ADAM32	P0113904B	1	1	54C	1.03273	1.10269	1.0087	1.03081	1	3.66608e+07	4.85239e+07	2.48111e+07	3.5982e+07	3.74183e+07					FALSE	FALSE	FALSE
IPI00446857.1	ADAM32	P0113904B	1	1	56.1C	1.07223	1.12631	1.10201	1.03192	1	2.72673e+07	3.33488e+07	2.02942e+07	2.30148e+07	2.24217e+07					FALSE	FALSE	FALSE
IPI00440932.1	ADAM9	P0113874B	3	3	42C	0.839261	0.895459	0.90213	0.955865	1	4.64212e+07	5.09017e+07	4.00203e+07	5.55028e+07	5.815e+07	0.445428	0.370285	0.413798	expression/solubility	FALSE	FALSE	FALSE
IPI00440932.1	ADAM9	P0113874B	3	3	44.1C	0.881653	0.943336	0.735787	0.839357	1	4.42488e+07	4.61855e+07	3.04202e+07	4.2422e+07	5.45447e+07	0.445428	0.370285	0.413798	expression/solubility	FALSE	FALSE	FALSE
IPI00440932.1	ADAM9	P0113884B	7	9	46.2C	0.953689	0.940876	0.952133	1.07829	1	3.79479e+07	3.90209e+07	2.6897e+07	4.36505e+07	3.92241e+07	0.445428	0.370285	0.413798	expression/solubility	FALSE	FALSE	FALSE
IPI00440932.1	ADAM9	P0113884B	7	9	48.1C	0.964606	0.881632	0.892043	0.987408	1	3.65606e+07	3.88718e+07	2.90508e+07	2.93548e+07	3.9808e+07	0.445428	0.370285	0.413798	expression/solubility	FALSE	FALSE	FALSE
IPI00440932.1	ADAM9	P0113894B	9	14	50.4C	0.931486	1.12196	0.945183	1.00816	1	7.43571e+07	8.90997e+07	5.05695e+07	6.71003e+07	7.56213e+07	0.445428	0.370285	0.413798	expression/solubility	FALSE	FALSE	FALSE
IPI00440932.1	ADAM9	P0113894B	9	14	51.9C	0.980705	1.12557	0.955817	0.952976	1	7.21294e+07	9.14389e+07	6.02788e+07	6.21735e+07	6.22348e+07	0.445428	0.370285	0.413798	expression/solubility	FALSE	FALSE	FALSE
IPI00440932.1	ADAM9	P0113904B	8	11	54C	1.67774	1.58493	1.27748	1.61291	1	2.88119e+08	3.37398e+08	1.5201e+08	2.72364e+08	1.81016e+08	0.445428	0.370285	0.413798	expression/solubility	FALSE	FALSE	FALSE
IPI00440932.1	ADAM9	P0113904B	8	11	56.1C	0.943993	1.07302	0.970353	0.992647	1	2.42403e+08	3.20809e+08	1.80441e+08	2.2355e+08	2.26404e+08	0.445428	0.370285	0.413798	expression/solubility	FALSE	FALSE	FALSE
IPI00440932.1	ADAM9	P0113914B	6	6	58.2C	1.07181	1.03214	1.02109	1.05846	1	1.43152e+08	1.11484e+08	6.92361e+07	1.10892e+08	1.16238e+08	0.445428	0.370285	0.413798	expression/solubility	FALSE	FALSE	FALSE
IPI00440932.1	ADAM9	P0113914B	6	6	60.1C	1.15426	1.1384	1.13246	1.21229	1	9.30859e+07	9.85949e+07	6.7774e+07	9.47237e+07	7.38581e+07	0.445428	0.370285	0.413798	expression/solubility	FALSE	FALSE	FALSE
IPI00440932.1	ADAM9	P0113924B	7	8	62.4C	1.04822	0.967354	1.06413	0.979358	1	4.71265e+08	3.27267e+08	3.01426e+08	3.33975e+08	3.15432e+08	0.445428	0.370285	0.413798	expression/solubility	FALSE	FALSE	FALSE
IPI00440932.1	ADAM9	P0113924B	7	8	63.9C	0.947406	1.241	1.12154	1.08824	1	1.35265e+08	1.90339e+08	1.17844e+08	1.43478e+08	1.46712e+08	0.445428	0.370285	0.413798	expression/solubility	FALSE	FALSE	FALSE
IPI00893823.2	ADAP1	P0113874B	2	3	42C	0.867571	0.920068	0.950945	0.97262	1	5.62759e+07	6.13346e+07	4.94726e+07	6.62308e+07	6.81944e+07	0.0617948	0.0317572	0.520215	expression/solubility	FALSE	FALSE	FALSE
IPI00893823.2	ADAP1	P0113874B	2	3	44.1C	0.922614	0.943226	0.956164	0.915196	1	5.75908e+07	5.7436e+07	4.91668e+07	5.75291e+07	6.78394e+07	0.0617948	0.0317572	0.520215	expression/solubility	FALSE	FALSE	FALSE
IPI00893823.2	ADAP1	P0113884B	2	2	46.2C	0.98035	0.989781	1.10781	1.00245	1	9.07286e+06	9.54742e+06	7.2787e+06	9.43839e+06	9.12296e+06	0.0617948	0.0317572	0.520215	expression/solubility	FALSE	FALSE	FALSE
IPI00893823.2	ADAP1	P0113884B	2	2	48.1C	1.01531	1.0197	0.984304	0.95437	1	8.24018e+06	9.62712e+06	6.86401e+06	6.0754e+06	8.52406e+06	0.0617948	0.0317572	0.520215	expression/solubility	FALSE	FALSE	FALSE
IPI00893823.2	ADAP1	P0113894B	1	1	50.4C	0.806741	0.678873	0.61717	0.826592	1	2.42734e+06	2.03206e+06	1.2446e+06	2.07367e+06	2.85033e+06	0.0617948	0.0317572	0.520215	expression/solubility	FALSE	FALSE	FALSE
IPI00893823.2	ADAP1	P0113894B	1	1	51.9C	0.806949	0.784648	0.783471	0.765005	1	2.18097e+06	2.3424e+06	1.81569e+06	1.83408e+06	2.28699e+06	0.0617948	0.0317572	0.520215	expression/solubility	FALSE	FALSE	FALSE
IPI00020090.2	ADAP2	P0113894B	1	1	50.4C	1.18224	0.965809	1.23993	1.05725	1	1.75124e+07	1.42325e+07	1.23102e+07	1.30578e+07	1.40326e+07					FALSE	FALSE	FALSE
IPI00020090.2	ADAP2	P0113894B	1	1	51.9C	0.866799	0.925414	1.10224	1.01215	1	9.15548e+06	1.07965e+07	9.98289e+06	9.48327e+06	8.93762e+06					FALSE	FALSE	FALSE
IPI00394668.2	ADAR	P0113874B	33	73	42C	1.07786	1.10164	0.95033	0.922171	1	3.69619e+09	3.88239e+09	2.61371e+09	3.31972e+09	3.60513e+09	0.281859	0.269337	0.0852249	stability	FALSE	FALSE	FALSE
IPI00394668.2	ADAR	P0113874B	33	73	44.1C	1.08618	1.22672	1.19829	1.0549	1	2.37852e+09	2.62052e+09	2.1616e+09	2.32627e+09	2.37988e+09	0.281859	0.269337	0.0852249	stability	FALSE	FALSE	FALSE
IPI00394668.2	ADAR	P0113884B	38	70	46.2C	1.08292	1.07068	1.12294	1.20825	1	5.02227e+08	5.17544e+08	3.6973e+08	5.70076e+08	4.57167e+08	0.281859	0.269337	0.0852249	stability	FALSE	FALSE	FALSE
IPI00394668.2	ADAR	P0113884B	38	70	48.1C	0.886419	0.852095	0.882498	0.890724	1	2.7867e+08	3.11618e+08	2.38382e+08	2.19641e+08	3.30186e+08	0.281859	0.269337	0.0852249	stability	FALSE	FALSE	FALSE
IPI00394668.2	ADAR	P0113894B	10	11	50.4C	0.901315	0.887102	0.969565	0.942248	1	5.60565e+07	5.48876e+07	4.0416e+07	4.88613e+07	5.89179e+07	0.281859	0.269337	0.0852249	stability	FALSE	FALSE	FALSE
IPI00394668.2	ADAR	P0113894B	10	11	51.9C	1.10415	1.02596	1.07788	1.13158	1	4.09929e+07	4.2072e+07	3.43137e+07	3.72662e+07	3.14151e+07	0.281859	0.269337	0.0852249	stability	FALSE	FALSE	FALSE
IPI00394668.2	ADAR	P0113904B	3	5	54C	0.890929	0.822608	0.917481	0.8006	1	7.54247e+07	8.63277e+07	5.38193e+07	6.66465e+07	8.92359e+07	0.281859	0.269337	0.0852249	stability	FALSE	FALSE	FALSE
IPI00394668.2	ADAR	P0113904B	3	5	56.1C	1.04766	1.00049	1.08921	1.00215	1	6.30042e+07	7.00538e+07	4.74344e+07	5.2856e+07	5.3023e+07	0.281859	0.269337	0.0852249	stability	FALSE	FALSE	FALSE
IPI00394668.2	ADAR	P0113914B	2	3	58.2C	0.994032	1.05684	1.06707	1.02222	1	3.26288e+07	2.80547e+07	1.77821e+07	2.63202e+07	2.85674e+07	0.281859	0.269337	0.0852249	stability	FALSE	FALSE	FALSE
IPI00394668.2	ADAR	P0113914B	2	3	60.1C	0.871396	0.991116	0.852235	0.878857	1	1.80783e+07	2.20824e+07	1.31208e+07	1.76657e+07	1.90003e+07	0.281859	0.269337	0.0852249	stability	FALSE	FALSE	FALSE
IPI00020368.1	ADARB1	P0113884B	2	2	46.2C	1.03447	0.995203	0.990674	1.18145	1	3.39342e+07	3.40262e+07	2.30714e+07	3.94281e+07	3.23363e+07					FALSE	FALSE	FALSE
IPI00020368.1	ADARB1	P0113884B	2	2	48.1C	1.01109	0.840166	0.920986	0.998908	1	2.65222e+07	2.56371e+07	2.07579e+07	2.05525e+07	2.75504e+07					FALSE	FALSE	FALSE
IPI00217631.5	ADAT2	P0113874B	2	3	42C	0.779049	0.826715	0.889583	1.03815	1	8.50044e+07	9.27044e+07	7.78493e+07	1.18915e+08	1.14712e+08	0.40355	0.234379	1.41405	expression/solubility	FALSE	FALSE	FALSE
IPI00217631.5	ADAT2	P0113874B	2	3	44.1C	0.928779	0.946794	0.807948	1.00247	1	9.78231e+07	9.72791e+07	7.01001e+07	1.06326e+08	1.14466e+08	0.40355	0.234379	1.41405	expression/solubility	FALSE	FALSE	FALSE
IPI00217631.5	ADAT2	P0113884B	7	10	46.2C	1.0171	1.0178	0.990226	1.01542	1	4.72076e+07	4.92376e+07	3.26295e+07	4.79479e+07	4.57533e+07	0.40355	0.234379	1.41405	expression/solubility	FALSE	FALSE	FALSE
IPI00217631.5	ADAT2	P0113884B	7	10	48.1C	0.988842	1.06922	1.06465	1.00618	1	3.92644e+07	4.93882e+07	3.63237e+07	3.13377e+07	4.17042e+07	0.40355	0.234379	1.41405	expression/solubility	FALSE	FALSE	FALSE
IPI00217631.5	ADAT2	P0113894B	7	12	50.4C	1.02812	1.03047	1.03735	0.976053	1	9.08099e+07	9.05471e+07	6.14105e+07	7.1881e+07	8.36734e+07	0.40355	0.234379	1.41405	expression/solubility	FALSE	FALSE	FALSE
IPI00217631.5	ADAT2	P0113894B	7	12	51.9C	1.03594	1.11735	1.09009	1.01585	1	7.76914e+07	9.25574e+07	7.00998e+07	6.75803e+07	6.34598e+07	0.40355	0.234379	1.41405	expression/solubility	FALSE	FALSE	FALSE
IPI00217631.5	ADAT2	P0113904B	5	8	54C	1.01133	1.03535	1.07227	1.03262	1	1.74386e+08	2.21306e+08	1.28113e+08	1.75087e+08	1.81756e+08	0.40355	0.234379	1.41405	expression/solubility	FALSE	FALSE	FALSE
IPI00217631.5	ADAT2	P0113904B	5	8	56.1C	1.00326	0.994158	1.06202	1.02911	1	1.39905e+08	1.61417e+08	1.07248e+08	1.25862e+08	1.22952e+08	0.40355	0.234379	1.41405	expression/solubility	FALSE	FALSE	FALSE
IPI00217631.5	ADAT2	P0113914B	4	6	58.2C	1.13292	1.0092	1.04163	0.983828	1	1.94334e+08	1.39999e+08	9.07099e+07	1.32377e+08	1.49286e+08	0.40355	0.234379	1.41405	expression/solubility	FALSE	FALSE	FALSE
IPI00217631.5	ADAT2	P0113914B	4	6	60.1C	1.00778	1.02398	1.07945	1.00349	1	8.86668e+07	9.67535e+07	7.04787e+07	8.55418e+07	8.05771e+07	0.40355	0.234379	1.41405	expression/solubility	FALSE	FALSE	FALSE
IPI00217631.5	ADAT2	P0113924B	2	2	62.4C	0.855723	0.876566	0.917105	0.947614	1	3.1551e+07	2.43203e+07	2.13045e+07	2.65015e+07	2.58686e+07	0.40355	0.234379	1.41405	expression/solubility	FALSE	FALSE	FALSE
IPI00217631.5	ADAT2	P0113924B	2	2	63.9C	1.17363	1.32186	1.1149	1.00721	1	1.75952e+07	2.12889e+07	1.23012e+07	1.39443e+07	1.54057e+07	0.40355	0.234379	1.41405	expression/solubility	FALSE	FALSE	FALSE
IPI00061802.5	ADAT3	P0113874B	3	3	42C	0.965908	0.978764	0.935345	0.972805	1	4.8707e+07	5.07226e+07	3.78285e+07	5.14968e+07	5.30134e+07	0.146262	0.104644	0.566247	expression/solubility	FALSE	FALSE	FALSE
IPI00061802.5	ADAT3	P0113874B	3	3	44.1C	1.00258	0.924046	1.02233	1.0457	1	4.45001e+07	4.00102e+07	3.738e+07	4.67401e+07	4.82382e+07	0.146262	0.104644	0.566247	expression/solubility	FALSE	FALSE	FALSE
IPI00061802.5	ADAT3	P0113884B	5	5	46.2C	0.913373	0.843609	1.00553	0.892382	1	1.72002e+07	1.65581e+07	1.34432e+07	1.70966e+07	1.85634e+07	0.146262	0.104644	0.566247	expression/solubility	FALSE	FALSE	FALSE
IPI00061802.5	ADAT3	P0113884B	5	5	48.1C	0.970362	1.007	1.10916	0.920693	1	1.48137e+07	1.7883e+07	1.45489e+07	1.10246e+07	1.60338e+07	0.146262	0.104644	0.566247	expression/solubility	FALSE	FALSE	FALSE
IPI00061802.5	ADAT3	P0113894B	1	2	50.4C	0.828842	0.874452	1.03003	1.0322	1	2.72766e+06	2.86289e+06	2.27194e+06	2.83227e+06	3.11757e+06	0.146262	0.104644	0.566247	expression/solubility	FALSE	FALSE	FALSE
IPI00061802.5	ADAT3	P0113894B	1	2	51.9C	1.20378	1.17154	1.46062	1.57526	1	2.09911e+06	2.25646e+06	2.18394e+06	2.43664e+06	1.47553e+06	0.146262	0.104644	0.566247	expression/solubility	FALSE	FALSE	FALSE
IPI00061802.5	ADAT3	P0113904B	1	1	54C	1.03198	1.00144	0.977673	1.10102	1	1.65427e+07	1.98997e+07	1.08592e+07	1.73549e+07	1.68968e+07	0.146262	0.104644	0.566247	expression/solubility	FALSE	FALSE	FALSE
IPI00061802.5	ADAT3	P0113904B	1	1	56.1C	1.13576	1.11518	1.10535	1.22657	1	1.38963e+07	1.58866e+07	9.79382e+06	1.31619e+07	1.07878e+07	0.146262	0.104644	0.566247	expression/solubility	FALSE	FALSE	FALSE
IPI00061802.5	ADAT3	P0113914B	2	2	58.2C	0.905564	0.93351	0.980621	0.976608	1	2.06908e+07	1.72494e+07	1.1375e+07	1.75034e+07	1.98851e+07	0.146262	0.104644	0.566247	expression/solubility	FALSE	FALSE	FALSE
IPI00061802.5	ADAT3	P0113914B	2	2	60.1C	0.910251	0.915547	0.888732	0.870874	1	1.33908e+07	1.44646e+07	9.70237e+06	1.24129e+07	1.3473e+07	0.146262	0.104644	0.566247	expression/solubility	FALSE	FALSE	FALSE
IPI00787836.1	ADCK1	P0113894B	2	2	50.4C	0.911208	1.01487	1.17714	1.06787	1	6.29854e+06	6.97885e+06	5.45352e+06	6.15446e+06	6.54818e+06					FALSE	FALSE	FALSE
IPI00787836.1	ADCK1	P0113894B	2	2	51.9C	0.878813	0.854339	0.913757	0.98521	1	5.91476e+06	6.35116e+06	5.27335e+06	5.88191e+06	5.69507e+06					FALSE	FALSE	FALSE
IPI00647707.3	ADCK4	P0113874B	4	4	42C	0.945525	0.976988	1.02431	1.0935	1	2.148e+08	2.28096e+08	1.86631e+08	2.60782e+08	2.38832e+08	0.278213	0.240204	0.216321	stability	FALSE	FALSE	FALSE
IPI00647707.3	ADCK4	P0113874B	4	4	44.1C	1.01863	0.968264	0.969238	0.995526	1	2.08003e+08	1.92879e+08	1.63039e+08	2.04714e+08	2.21924e+08	0.278213	0.240204	0.216321	stability	FALSE	FALSE	FALSE
IPI00647707.3	ADCK4	P0113884B	3	3	46.2C	1.16961	1.1549	1.00466	1.08073	1	1.14805e+07	1.18154e+07	7.00105e+06	1.07922e+07	9.67594e+06	0.278213	0.240204	0.216321	stability	FALSE	FALSE	FALSE
IPI00647707.3	ADCK4	P0113884B	3	3	48.1C	0.857833	0.787459	0.651847	0.858626	1	4.76211e+06	5.08521e+06	3.10922e+06	3.7387e+06	5.83048e+06	0.278213	0.240204	0.216321	stability	FALSE	FALSE	FALSE
IPI00418366.5	ADCK5	P0113874B	1	1	42C	0.914676	0.99645	1.04815	0.946175	1	1.93438e+06	2.1657e+06	1.77784e+06	2.10061e+06	2.22334e+06					FALSE	FALSE	FALSE
IPI00418366.5	ADCK5	P0113874B	1	1	44.1C	0.978243	0.824323	1.16847	1.02629	1	1.94853e+06	1.60175e+06	1.91728e+06	2.05859e+06	2.16476e+06					FALSE	FALSE	FALSE
IPI00028513.2	ADCY3	P0113874B	4	6	42C	0.997198	0.900447	0.930628	0.854792	1	1.97418e+08	1.83203e+08	1.47766e+08	1.7765e+08	2.08131e+08	0.290086	0.141618	1.23812	stability	FALSE	FALSE	FALSE
IPI00028513.2	ADCY3	P0113874B	4	6	44.1C	1.02968	1.15071	1.05348	0.992442	1	1.5585e+08	1.69904e+08	1.31351e+08	1.51268e+08	1.64495e+08	0.290086	0.141618	1.23812	stability	FALSE	FALSE	FALSE
IPI00028513.2	ADCY3	P0113884B	5	7	46.2C	0.970565	0.928585	1.2008	1.1228	1	3.04344e+07	3.0349e+07	2.67323e+07	3.5819e+07	3.09109e+07	0.290086	0.141618	1.23812	stability	FALSE	FALSE	FALSE
IPI00028513.2	ADCY3	P0113884B	5	7	48.1C	0.868963	0.75609	0.9062	1.03288	1	2.3292e+07	2.35756e+07	2.08708e+07	2.17157e+07	2.81522e+07	0.290086	0.141618	1.23812	stability	FALSE	FALSE	FALSE
IPI00028513.2	ADCY3	P0113894B	1	1	50.4C	0.951553	0.909647	0.917152	0.901341	1	2.37404e+06	2.25777e+06	1.53364e+06	1.87497e+06	2.36349e+06	0.290086	0.141618	1.23812	stability	FALSE	FALSE	FALSE
IPI00028513.2	ADCY3	P0113894B	1	1	51.9C	0.724332	0.727687	0.692116	0.869986	1	989607	1.09813e+06	810811	1.05435e+06	1.15607e+06	0.290086	0.141618	1.23812	stability	FALSE	FALSE	FALSE
IPI00020920.1	ADCY7	P0113874B	3	3	42C	0.961366	0.920626	0.933564	0.835073	1	1.0228e+08	1.00659e+08	7.96593e+07	9.32662e+07	1.11849e+08					FALSE	FALSE	FALSE
IPI00020920.1	ADCY7	P0113874B	3	3	44.1C	0.914139	0.991838	0.916693	0.909842	1	8.61195e+07	9.11518e+07	7.11409e+07	8.63168e+07	1.02385e+08					FALSE	FALSE	FALSE
IPI00020920.1	ADCY7	P0113884B	1	1	46.2C	1.05047	0.899388	1.20271	1.15365	1	3.17457e+06	2.83291e+06	2.58041e+06	3.54689e+06	2.97903e+06					FALSE	FALSE	FALSE
IPI00020920.1	ADCY7	P0113884B	1	1	48.1C	0.596267	0.917768	1.04122	0.875123	1	1.62661e+06	2.91245e+06	2.44057e+06	1.87253e+06	2.86516e+06					FALSE	FALSE	FALSE
IPI00030099.2	ADCY9	P0113894B	1	1	50.4C	0.689759	0.71507	1.1135	0.900126	1	4.66388e+06	4.81005e+06	5.04622e+06	5.07462e+06	6.40542e+06					FALSE	FALSE	FALSE
IPI00030099.2	ADCY9	P0113894B	1	1	51.9C	0.859888	0.937267	0.971362	0.965258	1	4.88915e+06	5.88623e+06	4.73574e+06	4.86837e+06	4.81116e+06					FALSE	FALSE	FALSE
IPI00220158.1	ADD1	P0113874B	15	23	42C	1.05843	0.972635	0.950119	0.87629	1	1.19494e+09	1.1285e+09	8.60303e+08	1.03855e+09	1.1869e+09	0.365437	0.279428	0.613593	stability	FALSE	FALSE	FALSE
IPI00220158.1	ADD1	P0113874B	15	23	44.1C	1.04098	1.09835	1.07356	1.00437	1	9.51319e+08	9.79182e+08	8.082e+08	9.24316e+08	9.93194e+08	0.365437	0.279428	0.613593	stability	FALSE	FALSE	FALSE
IPI00220158.1	ADD1	P0113884B	20	34	46.2C	1.04537	0.986128	1.13076	1.08315	1	2.06944e+08	2.03469e+08	1.58919e+08	2.18143e+08	1.95143e+08	0.365437	0.279428	0.613593	stability	FALSE	FALSE	FALSE
IPI00220158.1	ADD1	P0113884B	20	34	48.1C	0.899805	0.88839	0.96759	1.00867	1	1.80195e+08	2.06958e+08	1.66493e+08	1.5844e+08	2.10331e+08	0.365437	0.279428	0.613593	stability	FALSE	FALSE	FALSE
IPI00220158.1	ADD1	P0113894B	19	34	50.4C	1.08112	1.07197	1.14732	1.07969	1	2.38368e+08	2.35131e+08	1.69546e+08	1.98483e+08	2.08869e+08	0.365437	0.279428	0.613593	stability	FALSE	FALSE	FALSE
IPI00220158.1	ADD1	P0113894B	19	34	51.9C	0.957586	1.08165	0.99434	1.10395	1	1.75176e+08	2.18559e+08	1.55973e+08	1.79142e+08	1.54795e+08	0.365437	0.279428	0.613593	stability	FALSE	FALSE	FALSE
IPI00220158.1	ADD1	P0113904B	14	27	54C	1.30926	1.01967	1.10976	1.00791	1	9.05391e+08	8.7409e+08	5.31755e+08	6.85366e+08	7.2892e+08	0.365437	0.279428	0.613593	stability	FALSE	FALSE	FALSE
IPI00220158.1	ADD1	P0113904B	14	27	56.1C	0.82674	0.998364	0.901026	0.840221	1	6.73451e+08	9.46887e+08	5.31508e+08	6.00263e+08	7.18212e+08	0.365437	0.279428	0.613593	stability	FALSE	FALSE	FALSE
IPI00220158.1	ADD1	P0113914B	11	19	58.2C	0.98052	1.11363	1.07167	1.06382	1	6.79114e+08	6.2377e+08	3.76824e+08	5.77963e+08	6.02776e+08	0.365437	0.279428	0.613593	stability	FALSE	FALSE	FALSE
IPI00220158.1	ADD1	P0113914B	11	19	60.1C	1.2044	1.26089	1.02883	1.23943	1	4.6068e+08	5.17948e+08	2.92035e+08	4.59328e+08	3.50306e+08	0.365437	0.279428	0.613593	stability	FALSE	FALSE	FALSE
IPI00220158.1	ADD1	P0113924B	14	19	62.4C	1.0238	1.03052	1.10203	0.953436	1	1.2562e+09	9.51487e+08	8.51936e+08	8.87345e+08	8.60865e+08	0.365437	0.279428	0.613593	stability	FALSE	FALSE	FALSE
IPI00220158.1	ADD1	P0113924B	14	19	63.9C	0.860137	1.0489	1.03074	1.05624	1	3.44479e+08	4.51269e+08	3.038e+08	3.90633e+08	4.1154e+08	0.365437	0.279428	0.613593	stability	FALSE	FALSE	FALSE
IPI00019904.2	ADD2	P0113874B	2	2	42C	0.954986	0.867586	0.927598	0.910484	1	8.3897e+07	7.83302e+07	6.53583e+07	8.39693e+07	9.23592e+07	0.335185	0.29092	0.257442	stability	FALSE	FALSE	FALSE
IPI00019904.2	ADD2	P0113874B	2	2	44.1C	1.00334	1.03575	0.987745	0.969612	1	7.59951e+07	7.6529e+07	6.16295e+07	7.39564e+07	8.23163e+07	0.335185	0.29092	0.257442	stability	FALSE	FALSE	FALSE
IPI00019904.2	ADD2	P0113894B	3	3	50.4C	0.91823	1.00709	1.17735	1.02781	1	2.18226e+07	2.38108e+07	1.87537e+07	2.03666e+07	2.2514e+07	0.335185	0.29092	0.257442	stability	FALSE	FALSE	FALSE
IPI00019904.2	ADD2	P0113894B	3	3	51.9C	0.909225	0.916476	0.887177	1.05339	1	1.92205e+07	2.13992e+07	1.60812e+07	1.97529e+07	1.78876e+07	0.335185	0.29092	0.257442	stability	FALSE	FALSE	FALSE
IPI00019904.2	ADD2	P0113904B	2	2	54C	1.06356	0.832662	1.03389	0.842486	1	3.37249e+07	3.27297e+07	2.2716e+07	2.62688e+07	3.34238e+07	0.335185	0.29092	0.257442	stability	FALSE	FALSE	FALSE
IPI00019904.2	ADD2	P0113904B	2	2	56.1C	0.995345	1.05049	0.962757	0.960353	1	2.65123e+07	3.2579e+07	1.85706e+07	2.24344e+07	2.34849e+07	0.335185	0.29092	0.257442	stability	FALSE	FALSE	FALSE
IPI00019904.2	ADD2	P0113914B	2	2	58.2C	1.01835	1.31754	1.33966	1.08356	1	1.58074e+07	1.65396e+07	1.05572e+07	1.31936e+07	1.35094e+07	0.335185	0.29092	0.257442	stability	FALSE	FALSE	FALSE
IPI00019904.2	ADD2	P0113914B	2	2	60.1C	1.10674	1.15978	1.01929	1.07722	1	1.04851e+07	1.18e+07	7.16614e+06	9.88789e+06	8.67651e+06	0.335185	0.29092	0.257442	stability	FALSE	FALSE	FALSE
IPI00019904.2	ADD2	P0113924B	1	1	62.4C	1.06709	1.11313	0.991273	1.00712	1	4.44572e+07	3.48972e+07	2.60199e+07	3.1826e+07	2.92303e+07	0.335185	0.29092	0.257442	stability	FALSE	FALSE	FALSE
IPI00019904.2	ADD2	P0113924B	1	1	63.9C	1.01572	1.06408	1.06965	1.00677	1	1.75809e+07	1.97854e+07	1.36254e+07	1.60919e+07	1.77861e+07	0.335185	0.29092	0.257442	stability	FALSE	FALSE	FALSE
IPI00004408.1	ADD3	P0113874B	10	20	42C	1.04864	1.04124	0.97346	0.875281	1	9.81489e+08	1.00156e+09	7.30747e+08	8.60011e+08	9.83984e+08	0.318867	0.170825	1.63292	expression/solubility	FALSE	FALSE	FALSE
IPI00004408.1	ADD3	P0113874B	10	20	44.1C	1.11883	1.1464	1.10937	1.01722	1	7.74458e+08	7.74117e+08	6.32579e+08	7.09072e+08	7.52284e+08	0.318867	0.170825	1.63292	expression/solubility	FALSE	FALSE	FALSE
IPI00004408.1	ADD3	P0113884B	15	27	46.2C	1.02793	1.06503	1.08042	1.05686	1	1.47972e+08	1.59794e+08	1.10416e+08	1.54777e+08	1.41902e+08	0.318867	0.170825	1.63292	expression/solubility	FALSE	FALSE	FALSE
IPI00004408.1	ADD3	P0113884B	15	27	48.1C	1.05296	0.917298	1.01161	1.04522	1	1.52679e+08	1.54725e+08	1.26035e+08	1.18876e+08	1.52291e+08	0.318867	0.170825	1.63292	expression/solubility	FALSE	FALSE	FALSE
IPI00004408.1	ADD3	P0113894B	19	34	50.4C	1.04189	1.07524	1.13431	1.12843	1	1.92015e+08	1.9714e+08	1.40111e+08	1.73397e+08	1.74588e+08	0.318867	0.170825	1.63292	expression/solubility	FALSE	FALSE	FALSE
IPI00004408.1	ADD3	P0113894B	19	34	51.9C	1.04939	1.07484	1.1076	1.00345	1	1.75182e+08	1.9819e+08	1.58546e+08	1.48593e+08	1.41258e+08	0.318867	0.170825	1.63292	expression/solubility	FALSE	FALSE	FALSE
IPI00004408.1	ADD3	P0113904B	12	20	54C	1.31991	1.13107	1.00733	1.23201	1	7.77005e+08	8.25384e+08	4.10886e+08	7.13156e+08	6.20511e+08	0.318867	0.170825	1.63292	expression/solubility	FALSE	FALSE	FALSE
IPI00004408.1	ADD3	P0113904B	12	20	56.1C	0.990907	1.06701	0.943486	0.946785	1	7.04068e+08	8.82719e+08	4.85458e+08	5.89989e+08	6.26465e+08	0.318867	0.170825	1.63292	expression/solubility	FALSE	FALSE	FALSE
IPI00004408.1	ADD3	P0113914B	13	20	58.2C	1.06564	1.096	1.09046	1.07976	1	8.01315e+08	6.66496e+08	4.16287e+08	6.36888e+08	6.54428e+08	0.318867	0.170825	1.63292	expression/solubility	FALSE	FALSE	FALSE
IPI00004408.1	ADD3	P0113914B	13	20	60.1C	1.26002	1.26479	1.12325	1.24898	1	4.92908e+08	5.31357e+08	3.26083e+08	4.73386e+08	3.58268e+08	0.318867	0.170825	1.63292	expression/solubility	FALSE	FALSE	FALSE
IPI00004408.1	ADD3	P0113924B	18	26	62.4C	1.05428	0.994889	1.05223	1.00521	1	1.64561e+09	1.16855e+09	1.03479e+09	1.1901e+09	1.09512e+09	0.318867	0.170825	1.63292	expression/solubility	FALSE	FALSE	FALSE
IPI00004408.1	ADD3	P0113924B	18	26	63.9C	0.846243	1.04462	1.0215	1.03891	1	5.27968e+08	7.00126e+08	4.69024e+08	5.98551e+08	6.41105e+08	0.318867	0.170825	1.63292	expression/solubility	FALSE	FALSE	FALSE
IPI00293307.1	ADFP	P0113874B	5	6	42C	0.963347	0.997891	0.997487	1.01143	1	3.28837e+08	3.50065e+08	2.73084e+08	3.62436e+08	3.58863e+08	0.323197	0.0601677	5.26143	stability	FALSE	FALSE	TRUE
IPI00293307.1	ADFP	P0113874B	5	6	44.1C	0.994423	0.96939	0.996995	0.999393	1	2.87781e+08	2.73668e+08	2.37679e+08	2.91251e+08	3.14514e+08	0.323197	0.0601677	5.26143	stability	FALSE	FALSE	TRUE
IPI00293307.1	ADFP	P0113884B	6	6	46.2C	1.06638	1.00581	1.02583	1.00105	1	6.23668e+07	6.13115e+07	4.25934e+07	5.95623e+07	5.76521e+07	0.323197	0.0601677	5.26143	stability	FALSE	FALSE	TRUE
IPI00293307.1	ADFP	P0113884B	6	6	48.1C	1.05317	1.12335	1.17855	1.03905	1	4.93272e+07	6.12046e+07	4.74289e+07	3.81718e+07	4.91918e+07	0.323197	0.0601677	5.26143	stability	FALSE	FALSE	TRUE
IPI00293307.1	ADFP	P0113894B	2	2	50.4C	0.683631	0.762158	0.916248	0.977824	1	5.01831e+06	5.56586e+06	4.50791e+06	5.98476e+06	6.95398e+06	0.323197	0.0601677	5.26143	stability	FALSE	FALSE	TRUE
IPI00293307.1	ADFP	P0113894B	2	2	51.9C	0.910948	0.995974	1.08165	1.09883	1	4.88795e+06	5.90288e+06	4.97662e+06	5.23015e+06	4.54038e+06	0.323197	0.0601677	5.26143	stability	FALSE	FALSE	TRUE
IPI00293307.1	ADFP	P0113904B	1	2	54C	0.962576	1.04419	1.15297	1.03299	1	3.35511e+07	4.51168e+07	2.78459e+07	3.54045e+07	3.67401e+07	0.323197	0.0601677	5.26143	stability	FALSE	FALSE	TRUE
IPI00293307.1	ADFP	P0113904B	1	2	56.1C	0.913019	1.04146	1.06951	1.01267	1	2.52702e+07	3.35616e+07	2.14363e+07	2.45815e+07	2.44031e+07	0.323197	0.0601677	5.26143	stability	FALSE	FALSE	TRUE
IPI00746777.3	ADH5	P0113874B	14	38	42C	0.934011	0.92471	0.950403	0.989643	1	2.59278e+09	2.63807e+09	2.11599e+09	2.88397e+09	2.9184e+09	0.640873	0.433549	0.985208	stability	FALSE	FALSE	FALSE
IPI00746777.3	ADH5	P0113874B	14	38	44.1C	0.953215	0.960304	0.82455	0.950209	1	2.23788e+09	2.19932e+09	1.59466e+09	2.24649e+09	2.55149e+09	0.640873	0.433549	0.985208	stability	FALSE	FALSE	FALSE
IPI00746777.3	ADH5	P0113884B	16	49	46.2C	0.932874	0.978174	0.877456	0.919398	1	5.33213e+08	5.82743e+08	3.56064e+08	5.34631e+08	5.63443e+08	0.640873	0.433549	0.985208	stability	FALSE	FALSE	FALSE
IPI00746777.3	ADH5	P0113884B	16	49	48.1C	0.965022	1.12196	1.02211	1.05928	1	5.14592e+08	6.95963e+08	4.68312e+08	4.43055e+08	5.60059e+08	0.640873	0.433549	0.985208	stability	FALSE	FALSE	FALSE
IPI00746777.3	ADH5	P0113894B	15	51	50.4C	0.949426	0.984568	0.939132	1.00539	1	2.9181e+08	3.01048e+08	1.9346e+08	2.57646e+08	2.91163e+08	0.640873	0.433549	0.985208	stability	FALSE	FALSE	FALSE
IPI00746777.3	ADH5	P0113894B	15	51	51.9C	0.934836	1.01428	0.954653	0.979685	1	2.84844e+08	3.41358e+08	2.49421e+08	2.64793e+08	2.57828e+08	0.640873	0.433549	0.985208	stability	FALSE	FALSE	FALSE
IPI00746777.3	ADH5	P0113904B	14	41	54C	2.14611	2.43394	1.90694	2.25224	1	1.92898e+09	2.71189e+09	1.18764e+09	1.99059e+09	9.47426e+08	0.640873	0.433549	0.985208	stability	FALSE	FALSE	FALSE
IPI00746777.3	ADH5	P0113904B	14	41	56.1C	0.93015	0.960921	0.870445	0.92813	1	1.87994e+09	2.26126e+09	1.27399e+09	1.64517e+09	1.78199e+09	0.640873	0.433549	0.985208	stability	FALSE	FALSE	FALSE
IPI00746777.3	ADH5	P0113914B	14	33	58.2C	0.929118	0.952158	0.888624	0.980896	1	1.78058e+09	1.47569e+09	8.6457e+08	1.47454e+09	1.66786e+09	0.640873	0.433549	0.985208	stability	FALSE	FALSE	FALSE
IPI00746777.3	ADH5	P0113914B	14	33	60.1C	0.817227	0.893221	0.853459	1.01963	1	9.602e+08	1.12709e+09	7.44154e+08	1.16073e+09	1.07606e+09	0.640873	0.433549	0.985208	stability	FALSE	FALSE	FALSE
IPI00746777.3	ADH5	P0113924B	13	28	62.4C	0.991643	1.16405	0.896521	1.0215	1	3.62533e+09	3.20233e+09	2.06502e+09	2.83262e+09	2.56499e+09	0.640873	0.433549	0.985208	stability	FALSE	FALSE	FALSE
IPI00746777.3	ADH5	P0113924B	13	28	63.9C	0.760966	0.892005	0.580307	0.76378	1	8.81374e+08	1.10986e+09	4.9465e+08	8.16909e+08	1.19018e+09	0.640873	0.433549	0.985208	stability	FALSE	FALSE	FALSE
IPI00651738.1	ADI1	P0113874B	3	5	42C	0.981401	1.04723	1.012	1.02691	1	2.30571e+08	2.52852e+08	1.90691e+08	2.53273e+08	2.46995e+08	0.160371	0.0578689	2.10144	stability	FALSE	FALSE	FALSE
IPI00651738.1	ADI1	P0113874B	3	5	44.1C	0.953183	0.989069	0.987553	1.03382	1	2.09844e+08	2.12413e+08	1.79096e+08	2.29196e+08	2.39259e+08	0.160371	0.0578689	2.10144	stability	FALSE	FALSE	FALSE
IPI00651738.1	ADI1	P0113884B	3	8	46.2C	0.921352	0.96236	0.986154	0.961848	1	3.5268e+07	3.83952e+07	2.67994e+07	3.74571e+07	3.77335e+07	0.160371	0.0578689	2.10144	stability	FALSE	FALSE	FALSE
IPI00651738.1	ADI1	P0113884B	3	8	48.1C	1.07677	1.06901	1.07875	1.13092	1	3.20339e+07	3.69958e+07	2.75752e+07	2.63901e+07	3.12461e+07	0.160371	0.0578689	2.10144	stability	FALSE	FALSE	FALSE
IPI00651738.1	ADI1	P0113894B	4	8	50.4C	0.929703	0.953844	1.04445	1.11301	1	3.94669e+07	4.02826e+07	2.9717e+07	3.93947e+07	4.02149e+07	0.160371	0.0578689	2.10144	stability	FALSE	FALSE	FALSE
IPI00651738.1	ADI1	P0113894B	4	8	51.9C	0.812147	0.879473	1.03595	0.90509	1	2.92631e+07	3.50019e+07	3.20067e+07	2.89286e+07	3.04891e+07	0.160371	0.0578689	2.10144	stability	FALSE	FALSE	FALSE
IPI00651738.1	ADI1	P0113904B	2	2	54C	0.620567	0.721013	0.86125	0.870339	1	1.14635e+08	1.65104e+08	1.10237e+08	1.58092e+08	1.94714e+08	0.160371	0.0578689	2.10144	stability	FALSE	FALSE	FALSE
IPI00651738.1	ADI1	P0113904B	2	2	56.1C	0.703933	0.702136	0.859588	0.754774	1	6.51623e+07	7.5676e+07	5.76223e+07	6.12764e+07	8.1617e+07	0.160371	0.0578689	2.10144	stability	FALSE	FALSE	FALSE
IPI00059263.1	ADIPOR1	P0113874B	2	3	42C	0.951882	0.979921	1.06254	0.980893	1	6.21585e+07	6.57622e+07	5.56486e+07	6.72416e+07	6.86512e+07	0.304016	0.0979878	3.22043	stability	FALSE	FALSE	FALSE
IPI00059263.1	ADIPOR1	P0113874B	2	3	44.1C	0.984808	1.01534	1.02712	0.981377	1	5.71041e+07	5.74334e+07	4.90618e+07	5.7305e+07	6.3018e+07	0.304016	0.0979878	3.22043	stability	FALSE	FALSE	FALSE
IPI00059263.1	ADIPOR1	P0113884B	2	2	46.2C	0.921832	1.08561	1.09368	1.04498	1	5.97983e+06	7.33999e+06	5.03678e+06	6.89632e+06	6.39455e+06	0.304016	0.0979878	3.22043	stability	FALSE	FALSE	FALSE
IPI00059263.1	ADIPOR1	P0113884B	2	2	48.1C	1.14149	1.07278	1.05508	1.01726	1	6.17526e+06	6.7511e+06	4.90429e+06	4.3165e+06	5.68184e+06	0.304016	0.0979878	3.22043	stability	FALSE	FALSE	FALSE
IPI00059263.1	ADIPOR1	P0113894B	6	8	50.4C	0.954325	0.869929	0.951959	0.915347	1	4.05675e+07	3.67889e+07	2.71223e+07	3.24428e+07	4.02698e+07	0.304016	0.0979878	3.22043	stability	FALSE	FALSE	FALSE
IPI00059263.1	ADIPOR1	P0113894B	6	8	51.9C	0.917788	0.943251	0.987922	0.95589	1	3.51584e+07	3.99114e+07	3.24508e+07	3.24821e+07	3.2415e+07	0.304016	0.0979878	3.22043	stability	FALSE	FALSE	FALSE
IPI00059263.1	ADIPOR1	P0113904B	1	2	54C	0.862135	0.805116	0.844641	0.891005	1	4.77489e+07	5.52756e+07	3.24139e+07	4.85244e+07	5.83791e+07	0.304016	0.0979878	3.22043	stability	FALSE	FALSE	FALSE
IPI00059263.1	ADIPOR1	P0113904B	1	2	56.1C	0.862562	0.829862	0.937843	1.02774	1	4.42351e+07	4.95512e+07	3.48291e+07	4.62244e+07	4.5216e+07	0.304016	0.0979878	3.22043	stability	FALSE	FALSE	FALSE
IPI00059263.1	ADIPOR1	P0113914B	2	2	58.2C	0.923621	0.944834	0.976372	1.00978	1	3.58591e+07	2.96659e+07	1.92448e+07	3.07523e+07	3.3789e+07	0.304016	0.0979878	3.22043	stability	FALSE	FALSE	FALSE
IPI00059263.1	ADIPOR1	P0113914B	2	2	60.1C	0.781664	0.80947	1.09823	0.988133	1	1.95244e+07	21713900	2.03569e+07	2.39136e+07	2.28758e+07	0.304016	0.0979878	3.22043	stability	FALSE	FALSE	FALSE
IPI00002224.2	ADIPOR2	P0113894B	1	1	50.4C	0.97847	0.933075	1.01667	0.956254	1	3.75788e+06	3.56503e+06	2.61699e+06	3.06209e+06	3.63825e+06					FALSE	FALSE	FALSE
IPI00002224.2	ADIPOR2	P0113894B	1	1	51.9C	0.812271	0.955226	0.919843	0.92322	1	2.90924e+06	3.77891e+06	2.82493e+06	2.93314e+06	3.03066e+06					FALSE	FALSE	FALSE
IPI00290279.1	ADK	P0113874B	13	41	42C	0.977874	0.959964	0.967231	1.03217	1	1.52433e+09	1.53786e+09	1.20925e+09	1.68906e+09	1.6388e+09	1.24391	0.136493	14.7637	stability	FALSE	TRUE	FALSE
IPI00290279.1	ADK	P0113874B	13	41	44.1C	0.952725	0.946769	0.868166	0.945121	1	1.32103e+09	1.28063e+09	9.91638e+08	1.31969e+09	1.50693e+09	1.24391	0.136493	14.7637	stability	FALSE	TRUE	FALSE
IPI00290279.1	ADK	P0113884B	16	52	46.2C	0.94371	1.00427	0.934496	0.943733	1	2.5026e+08	2.7758e+08	1.75936e+08	2.5461e+08	2.61412e+08	1.24391	0.136493	14.7637	stability	FALSE	TRUE	FALSE
IPI00290279.1	ADK	P0113884B	16	52	48.1C	1.02762	1.08646	1.04421	1.02605	1	2.48573e+08	3.05716e+08	2.17029e+08	1.94675e+08	2.54055e+08	1.24391	0.136493	14.7637	stability	FALSE	TRUE	FALSE
IPI00290279.1	ADK	P0113894B	14	43	50.4C	1.03442	1.07731	0.943575	1.00904	1	2.2388e+08	2.31959e+08	1.36874e+08	1.82086e+08	2.0503e+08	1.24391	0.136493	14.7637	stability	FALSE	TRUE	FALSE
IPI00290279.1	ADK	P0113894B	14	43	51.9C	0.947553	1.01866	1.01449	1.00156	1	1.9922e+08	2.36561e+08	1.8289e+08	1.8679e+08	1.77905e+08	1.24391	0.136493	14.7637	stability	FALSE	TRUE	FALSE
IPI00290279.1	ADK	P0113904B	13	39	54C	1.25062	1.41329	1.18395	1.2511	1	9.3653e+08	1.31195e+09	6.14328e+08	9.21256e+08	7.89344e+08	1.24391	0.136493	14.7637	stability	FALSE	TRUE	FALSE
IPI00290279.1	ADK	P0113904B	13	39	56.1C	1.008	1.05041	0.963658	0.977884	1	9.0561e+08	1.09879e+09	6.26959e+08	7.70513e+08	7.92131e+08	1.24391	0.136493	14.7637	stability	FALSE	TRUE	FALSE
IPI00290279.1	ADK	P0113914B	11	32	58.2C	1.03587	1.01178	0.953127	1.01313	1	9.87272e+08	7.79856e+08	4.61183e+08	7.57425e+08	8.29471e+08	1.24391	0.136493	14.7637	stability	FALSE	TRUE	FALSE
IPI00290279.1	ADK	P0113914B	11	32	60.1C	1.03331	1.03041	1.03862	1.08281	1	5.83626e+08	6.25019e+08	4.3533e+08	5.92551e+08	5.17274e+08	1.24391	0.136493	14.7637	stability	FALSE	TRUE	FALSE
IPI00290279.1	ADK	P0113924B	14	24	62.4C	1.5266	1.46281	1.25822	1.23801	1	1.94361e+09	1.40144e+09	1.00928e+09	1.19555e+09	8.93256e+08	1.24391	0.136493	14.7637	stability	FALSE	TRUE	FALSE
IPI00290279.1	ADK	P0113924B	14	24	63.9C	2.17638	1.51035	1.1738	0.985108	1	2.04e+08	1.52082e+08	8.09718e+07	8.52686e+07	9.63191e+07	1.24391	0.136493	14.7637	stability	FALSE	TRUE	FALSE
IPI00022215.1	ADNP	P0113874B	27	37	42C	1.04375	0.965433	0.900521	0.919625	1	2.35593e+09	2.23953e+09	1.63024e+09	2.1791e+09	2.373e+09	0.216578	0.123464	1.11589	stability	FALSE	FALSE	FALSE
IPI00022215.1	ADNP	P0113874B	27	37	44.1C	1.00902	1.08574	1.06089	0.994657	1	1.42186e+09	1.49251e+09	1.2315e+09	1.41147e+09	1.53146e+09	0.216578	0.123464	1.11589	stability	FALSE	FALSE	FALSE
IPI00022215.1	ADNP	P0113884B	17	19	46.2C	1.08089	1.02941	1.10387	1.14289	1	1.83047e+08	1.81699e+08	1.32716e+08	1.96905e+08	1.66937e+08	0.216578	0.123464	1.11589	stability	FALSE	FALSE	FALSE
IPI00022215.1	ADNP	P0113884B	17	19	48.1C	0.918572	0.81764	0.889871	0.89718	1	8.12485e+07	8.41294e+07	6.76299e+07	6.22444e+07	9.28986e+07	0.216578	0.123464	1.11589	stability	FALSE	FALSE	FALSE
IPI00022215.1	ADNP	P0113894B	3	3	50.4C	0.881743	0.837559	1.04501	0.978295	1	9.19239e+06	8.68667e+06	7.30186e+06	8.50368e+06	9.87608e+06	0.216578	0.123464	1.11589	stability	FALSE	FALSE	FALSE
IPI00022215.1	ADNP	P0113894B	3	3	51.9C	1.00467	0.910108	1.02557	1.09205	1	8.85076e+06	8.85589e+06	7.74707e+06	8.5339e+06	7.45445e+06	0.216578	0.123464	1.11589	stability	FALSE	FALSE	FALSE
IPI00022215.1	ADNP	P0113904B	4	4	54C	0.941398	0.942534	1.03971	0.983101	1	1.02593e+08	1.2733e+08	7.85103e+07	1.0535e+08	1.14872e+08	0.216578	0.123464	1.11589	stability	FALSE	FALSE	FALSE
IPI00022215.1	ADNP	P0113904B	4	4	56.1C	0.975414	1.07376	1.08366	1.03965	1	7.03074e+07	9.01139e+07	5.65643e+07	6.5722e+07	6.35518e+07	0.216578	0.123464	1.11589	stability	FALSE	FALSE	FALSE
IPI00022215.1	ADNP	P0113914B	1	1	58.2C	0.792496	0.805484	0.744232	1.02996	1	3.23142e+06	2.65613e+06	1.54062e+06	3.29429e+06	3.54868e+06	0.216578	0.123464	1.11589	stability	FALSE	FALSE	FALSE
IPI00022215.1	ADNP	P0113914B	1	1	60.1C	0.964878	1.2025	0.650163	1.03306	1	2.07432e+06	2.77632e+06	1.03726e+06	2.15179e+06	1.96889e+06	0.216578	0.123464	1.11589	stability	FALSE	FALSE	FALSE
IPI00402209.3	ADNP2	P0113874B	8	10	42C	1.15726	1.10658	0.969335	0.925193	1	7.22298e+08	7.098e+08	4.85231e+08	6.06199e+08	6.56167e+08	0.249072	0.167032	0.610893	expression/solubility	FALSE	FALSE	FALSE
IPI00402209.3	ADNP2	P0113874B	8	10	44.1C	1.10465	1.17116	1.17417	1.0449	1	3.56043e+08	3.68237e+08	3.11754e+08	3.39149e+08	3.50287e+08	0.249072	0.167032	0.610893	expression/solubility	FALSE	FALSE	FALSE
IPI00402209.3	ADNP2	P0113884B	4	4	46.2C	1.09002	1.03915	1.05249	1.13603	1	2.44662e+07	2.43103e+07	1.67716e+07	2.59413e+07	2.2126e+07	0.249072	0.167032	0.610893	expression/solubility	FALSE	FALSE	FALSE
IPI00402209.3	ADNP2	P0113884B	4	4	48.1C	0.859625	0.727201	0.823577	0.79078	1	1.30816e+07	1.28733e+07	1.07688e+07	9.43905e+06	1.59831e+07	0.249072	0.167032	0.610893	expression/solubility	FALSE	FALSE	FALSE
IPI00045939.4	ADO	P0113874B	5	8	42C	0.884541	0.999215	0.985795	0.943762	1	1.85048e+08	2.14829e+08	1.65404e+08	2.07266e+08	2.19937e+08	0.233822	0.127048	1.51018	expression/solubility	FALSE	FALSE	FALSE
IPI00045939.4	ADO	P0113874B	5	8	44.1C	0.954281	0.988512	0.966658	0.96592	1	1.7738e+08	1.79245e+08	1.48016e+08	1.80805e+08	2.02012e+08	0.233822	0.127048	1.51018	expression/solubility	FALSE	FALSE	FALSE
IPI00045939.4	ADO	P0113884B	7	13	46.2C	0.98234	0.99119	1.03785	1.00873	1	6.52524e+07	6.86239e+07	4.89437e+07	6.81685e+07	6.54798e+07	0.233822	0.127048	1.51018	expression/solubility	FALSE	FALSE	FALSE
IPI00045939.4	ADO	P0113884B	7	13	48.1C	1.07677	1.1394	1.09881	1.04218	1	5.81631e+07	7.15953e+07	5.09987e+07	4.41558e+07	5.67327e+07	0.233822	0.127048	1.51018	expression/solubility	FALSE	FALSE	FALSE
IPI00045939.4	ADO	P0113894B	8	12	50.4C	0.993513	1.04712	1.06007	0.981185	1	5.34681e+07	5.60619e+07	3.8237e+07	4.40273e+07	5.09822e+07	0.233822	0.127048	1.51018	expression/solubility	FALSE	FALSE	FALSE
IPI00045939.4	ADO	P0113894B	8	12	51.9C	0.895568	0.895209	1.00631	0.977804	1	4.3928e+07	4.85009e+07	4.23241e+07	4.25445e+07	4.15051e+07	0.233822	0.127048	1.51018	expression/solubility	FALSE	FALSE	FALSE
IPI00045939.4	ADO	P0113904B	5	9	54C	0.932278	1.2864	1.13419	1.10493	1	1.34963e+08	2.30852e+08	1.1377e+08	1.57288e+08	1.52595e+08	0.233822	0.127048	1.51018	expression/solubility	FALSE	FALSE	FALSE
IPI00045939.4	ADO	P0113904B	5	9	56.1C	0.920242	0.931842	0.985929	0.981967	1	1.22847e+08	1.44836e+08	9.53107e+07	1.14966e+08	1.177e+08	0.233822	0.127048	1.51018	expression/solubility	FALSE	FALSE	FALSE
IPI00045939.4	ADO	P0113914B	4	5	58.2C	0.903553	0.991372	1.11877	0.988511	1	1.30554e+08	1.15843e+08	8.20675e+07	1.12038e+08	1.2575e+08	0.233822	0.127048	1.51018	expression/solubility	FALSE	FALSE	FALSE
IPI00045939.4	ADO	P0113914B	4	5	60.1C	0.865991	0.961284	1.00817	0.99945	1	7.66559e+07	9.13826e+07	6.62261e+07	8.57166e+07	8.10682e+07	0.233822	0.127048	1.51018	expression/solubility	FALSE	FALSE	FALSE
IPI00045939.4	ADO	P0113924B	3	4	62.4C	0.972429	1.19678	1.08014	1.06206	1	1.32127e+08	1.22364e+08	9.24673e+07	1.09457e+08	9.53295e+07	0.233822	0.127048	1.51018	expression/solubility	FALSE	FALSE	FALSE
IPI00045939.4	ADO	P0113924B	3	4	63.9C	1.07462	1.04166	1.05567	0.993729	1	5.12442e+07	5.33607e+07	3.70479e+07	4.37589e+07	4.90011e+07	0.233822	0.127048	1.51018	expression/solubility	FALSE	FALSE	FALSE
IPI00556385.1	ADPGK	P0113874B	10	21	42C	0.908894	0.901901	0.947373	1.04497	1	4.53175e+08	4.62146e+08	3.78848e+08	5.4696e+08	5.24183e+08	0.239445	0.167878	0.801271	expression/solubility	FALSE	FALSE	FALSE
IPI00556385.1	ADPGK	P0113874B	10	21	44.1C	0.944909	0.910687	0.904735	0.983693	1	4.51558e+08	4.2455e+08	3.56166e+08	4.73395e+08	5.19365e+08	0.239445	0.167878	0.801271	expression/solubility	FALSE	FALSE	FALSE
IPI00556385.1	ADPGK	P0113884B	11	18	46.2C	0.894352	0.96463	0.972817	0.913654	1	6.32274e+07	7.10791e+07	4.88263e+07	6.57131e+07	6.96899e+07	0.239445	0.167878	0.801271	expression/solubility	FALSE	FALSE	FALSE
IPI00556385.1	ADPGK	P0113884B	11	18	48.1C	1.01322	1.00569	0.997245	1.08091	1	6.46565e+07	7.46548e+07	5.4679e+07	5.41027e+07	6.70219e+07	0.239445	0.167878	0.801271	expression/solubility	FALSE	FALSE	FALSE
IPI00556385.1	ADPGK	P0113894B	11	21	50.4C	0.897166	1.01377	0.913187	0.976696	1	6.70385e+07	7.536e+07	4.57338e+07	6.08501e+07	7.07863e+07	0.239445	0.167878	0.801271	expression/solubility	FALSE	FALSE	FALSE
IPI00556385.1	ADPGK	P0113894B	11	21	51.9C	0.906561	0.92251	0.887069	0.943892	1	6.62212e+07	7.4431e+07	5.55614e+07	6.11606e+07	6.18101e+07	0.239445	0.167878	0.801271	expression/solubility	FALSE	FALSE	FALSE
IPI00556385.1	ADPGK	P0113904B	8	17	54C	1.0373	1.05459	1.05102	1.07406	1	2.86596e+08	3.6119e+08	2.01208e+08	2.918e+08	2.91229e+08	0.239445	0.167878	0.801271	expression/solubility	FALSE	FALSE	FALSE
IPI00556385.1	ADPGK	P0113904B	8	17	56.1C	0.979785	0.932113	1.02216	0.961926	1	2.58016e+08	2.85796e+08	1.94926e+08	2.22161e+08	2.32184e+08	0.239445	0.167878	0.801271	expression/solubility	FALSE	FALSE	FALSE
IPI00556385.1	ADPGK	P0113914B	10	16	58.2C	0.899821	0.927707	0.997432	0.949539	1	2.92548e+08	2.43921e+08	1.64633e+08	2.42158e+08	2.82951e+08	0.239445	0.167878	0.801271	expression/solubility	FALSE	FALSE	FALSE
IPI00556385.1	ADPGK	P0113914B	10	16	60.1C	0.918308	0.950125	0.998481	0.945198	1	1.93389e+08	2.14884e+08	1.56043e+08	1.92858e+08	1.92869e+08	0.239445	0.167878	0.801271	expression/solubility	FALSE	FALSE	FALSE
IPI00556385.1	ADPGK	P0113924B	7	7	62.4C	1.12676	1.15366	1.0436	0.964484	1	3.30507e+08	2.54643e+08	1.92867e+08	2.14587e+08	2.05799e+08	0.239445	0.167878	0.801271	expression/solubility	FALSE	FALSE	FALSE
IPI00556385.1	ADPGK	P0113924B	7	7	63.9C	1.09005	1.02562	0.9512	0.904775	1	1.0338e+08	1.04492e+08	6.63908e+07	7.92394e+07	9.74558e+07	0.239445	0.167878	0.801271	expression/solubility	FALSE	FALSE	FALSE
IPI00015865.6	ADPRHL2	P0113874B	8	13	42C	0.924859	0.977137	0.997164	0.984514	1	3.93747e+08	4.27528e+08	3.40486e+08	4.4001e+08	4.47582e+08	0.144796	0.121146	0.314548	stability	FALSE	FALSE	FALSE
IPI00015865.6	ADPRHL2	P0113874B	8	13	44.1C	0.936859	0.926968	0.918377	0.967336	1	3.86117e+08	3.72688e+08	3.11797e+08	4.01479e+08	4.47913e+08	0.144796	0.121146	0.314548	stability	FALSE	FALSE	FALSE
IPI00015865.6	ADPRHL2	P0113884B	10	16	46.2C	0.921059	1.01079	0.895797	0.924322	1	8.59287e+07	9.82869e+07	5.93315e+07	8.77298e+07	9.19651e+07	0.144796	0.121146	0.314548	stability	FALSE	FALSE	FALSE
IPI00015865.6	ADPRHL2	P0113884B	10	16	48.1C	1.04474	1.09344	1.00073	1.05532	1	8.35493e+07	1.01722e+08	6.87643e+07	6.61974e+07	8.39932e+07	0.144796	0.121146	0.314548	stability	FALSE	FALSE	FALSE
IPI00015865.6	ADPRHL2	P0113894B	8	15	50.4C	1.02365	0.945646	0.883778	0.984281	1	9.24695e+07	8.49816e+07	5.35076e+07	7.41336e+07	8.55743e+07	0.144796	0.121146	0.314548	stability	FALSE	FALSE	FALSE
IPI00015865.6	ADPRHL2	P0113894B	8	15	51.9C	1.07515	0.965211	0.934738	0.998073	1	7.47773e+07	7.41492e+07	5.5745e+07	6.15761e+07	5.88519e+07	0.144796	0.121146	0.314548	stability	FALSE	FALSE	FALSE
IPI00015865.6	ADPRHL2	P0113904B	3	4	54C	0.804137	0.843464	0.893672	0.925054	1	1.19825e+08	1.55802e+08	9.22714e+07	1.35543e+08	1.57068e+08	0.144796	0.121146	0.314548	stability	FALSE	FALSE	FALSE
IPI00015865.6	ADPRHL2	P0113904B	3	4	56.1C	0.825661	1.00395	1.04127	0.854603	1	4.44987e+07	6.29987e+07	4.06391e+07	4.03944e+07	4.75184e+07	0.144796	0.121146	0.314548	stability	FALSE	FALSE	FALSE
IPI00015865.6	ADPRHL2	P0113914B	2	2	58.2C	0.86583	0.931347	0.877299	0.868688	1	3.99423e+07	3.47463e+07	2.05466e+07	3.14346e+07	4.01486e+07	0.144796	0.121146	0.314548	stability	FALSE	FALSE	FALSE
IPI00015865.6	ADPRHL2	P0113914B	2	2	60.1C	0.951909	0.967924	0.965427	1.02663	1	2.21378e+07	2.41747e+07	1.66617e+07	2.31327e+07	2.1299e+07	0.144796	0.121146	0.314548	stability	FALSE	FALSE	FALSE
IPI00012497.2	ADRBK1	P0113874B	19	55	42C	1.04558	1.04498	1.0226	0.937463	1	2.321e+09	2.38392e+09	1.82059e+09	2.18459e+09	2.33371e+09	0.291941	0.265786	0.180106	expression/solubility	FALSE	FALSE	FALSE
IPI00012497.2	ADRBK1	P0113874B	19	55	44.1C	1.00387	1.0105	0.986342	1.001	1	1.92013e+09	1.8855e+09	1.55414e+09	1.92811e+09	2.07876e+09	0.291941	0.265786	0.180106	expression/solubility	FALSE	FALSE	FALSE
IPI00012497.2	ADRBK1	P0113884B	23	60	46.2C	0.98045	1.03956	0.976527	0.954614	1	2.99827e+08	3.31345e+08	2.12009e+08	2.96993e+08	3.01452e+08	0.291941	0.265786	0.180106	expression/solubility	FALSE	FALSE	FALSE
IPI00012497.2	ADRBK1	P0113884B	23	60	48.1C	1.03509	0.97457	1.03869	1.07008	1	2.67407e+08	2.9288e+08	2.30563e+08	2.16835e+08	2.71332e+08	0.291941	0.265786	0.180106	expression/solubility	FALSE	FALSE	FALSE
IPI00012497.2	ADRBK1	P0113894B	22	49	50.4C	1.05334	1.09025	1.08233	1.07222	1	2.36847e+08	2.43879e+08	1.63112e+08	2.01017e+08	2.13008e+08	0.291941	0.265786	0.180106	expression/solubility	FALSE	FALSE	FALSE
IPI00012497.2	ADRBK1	P0113894B	22	49	51.9C	1.07093	1.06121	1.03248	0.995151	1	1.69691e+08	1.8573e+08	1.4028e+08	1.39874e+08	1.34078e+08	0.291941	0.265786	0.180106	expression/solubility	FALSE	FALSE	FALSE
IPI00012497.2	ADRBK1	P0113904B	13	15	54C	1.24377	1.44396	1.08063	1.57272	1	6.13206e+08	8.82489e+08	3.69159e+08	7.62445e+08	5.1968e+08	0.291941	0.265786	0.180106	expression/solubility	FALSE	FALSE	FALSE
IPI00012497.2	ADRBK1	P0113904B	13	15	56.1C	1.14129	0.89769	0.980375	1.01691	1	1.39208e+08	1.27486e+08	8.65951e+07	1.08783e+08	1.07543e+08	0.291941	0.265786	0.180106	expression/solubility	FALSE	FALSE	FALSE
IPI00012497.2	ADRBK1	P0113914B	2	2	58.2C	0.853329	1.09883	0.859065	0.93412	1	3.77782e+07	3.93415e+07	1.93082e+07	3.24393e+07	3.85296e+07	0.291941	0.265786	0.180106	expression/solubility	FALSE	FALSE	FALSE
IPI00012497.2	ADRBK1	P0113914B	2	2	60.1C	0.85871	0.821233	1.0967	0.82317	1	1.12425e+07	1.15469e+07	1.06553e+07	1.04419e+07	1.19905e+07	0.291941	0.265786	0.180106	expression/solubility	FALSE	FALSE	FALSE
IPI00019926.4	ADRBK2	P0113874B	4	4	42C	0.983384	0.969133	1.01134	0.907674	1	2.7001e+08	2.73469e+08	2.22713e+08	2.61629e+08	2.88661e+08	0.0303467	0.025487	0.0896756	stability	FALSE	FALSE	FALSE
IPI00019926.4	ADRBK2	P0113874B	4	4	44.1C	1.02196	0.998352	0.978045	0.963193	1	2.31095e+08	2.20229e+08	1.82188e+08	2.19336e+08	2.45756e+08	0.0303467	0.025487	0.0896756	stability	FALSE	FALSE	FALSE
IPI00019926.4	ADRBK2	P0113884B	5	5	46.2C	0.97461	0.93008	0.975772	0.937358	1	3.23573e+07	3.21845e+07	2.29994e+07	3.16607e+07	3.27276e+07	0.0303467	0.025487	0.0896756	stability	FALSE	FALSE	FALSE
IPI00019926.4	ADRBK2	P0113884B	5	5	48.1C	1.02634	1.00428	1.00726	0.970307	1	2.46089e+07	2.80115e+07	2.07515e+07	1.82485e+07	2.51829e+07	0.0303467	0.025487	0.0896756	stability	FALSE	FALSE	FALSE
IPI00033030.2	ADRM1	P0113874B	9	23	42C	1.01072	1.04816	1.06181	1.04579	1	6.30939e+08	6.72438e+08	5.31612e+08	6.85333e+08	6.56279e+08	0.22542	0.13048	1.19111	stability	FALSE	FALSE	FALSE
IPI00033030.2	ADRM1	P0113874B	9	23	44.1C	1.01888	1.02374	0.975656	1.00098	1	5.17072e+08	5.06821e+08	4.07881e+08	5.11557e+08	5.51542e+08	0.22542	0.13048	1.19111	stability	FALSE	FALSE	FALSE
IPI00033030.2	ADRM1	P0113884B	8	22	46.2C	1.00306	1.0247	0.987077	0.962072	1	8.54802e+07	9.10169e+07	5.97196e+07	8.34106e+07	8.40065e+07	0.22542	0.13048	1.19111	stability	FALSE	FALSE	FALSE
IPI00033030.2	ADRM1	P0113884B	8	22	48.1C	1.1334	1.12027	1.10832	1.07779	1	7.30426e+07	8.39847e+07	6.13717e+07	5.44812e+07	6.76864e+07	0.22542	0.13048	1.19111	stability	FALSE	FALSE	FALSE
IPI00033030.2	ADRM1	P0113894B	7	18	50.4C	1.07943	1.02399	1.05196	0.924667	1	7.84336e+07	7.40211e+07	5.12313e+07	5.602e+07	6.88344e+07	0.22542	0.13048	1.19111	stability	FALSE	FALSE	FALSE
IPI00033030.2	ADRM1	P0113894B	7	18	51.9C	1.13424	1.05711	1.04196	1.06527	1	5.80145e+07	5.9722e+07	4.56983e+07	4.83326e+07	4.32805e+07	0.22542	0.13048	1.19111	stability	FALSE	FALSE	FALSE
IPI00033030.2	ADRM1	P0113904B	3	8	54C	1.06317	1.1863	1.09996	1.08009	1	2.37374e+08	3.28331e+08	1.70169e+08	2.37127e+08	2.35343e+08	0.22542	0.13048	1.19111	stability	FALSE	FALSE	FALSE
IPI00033030.2	ADRM1	P0113904B	3	8	56.1C	1.14579	1.2215	1.1379	1.17216	1	7.17654e+07	8.90794e+07	5.1612e+07	6.43884e+07	5.52238e+07	0.22542	0.13048	1.19111	stability	FALSE	FALSE	FALSE
IPI00033030.2	ADRM1	P0113914B	2	2	58.2C	0.997089	1.15081	1.08936	0.866008	1	2.34054e+07	2.18465e+07	1.29821e+07	1.59459e+07	2.04292e+07	0.22542	0.13048	1.19111	stability	FALSE	FALSE	FALSE
IPI00033030.2	ADRM1	P0113914B	2	2	60.1C	0.846861	0.907827	1.02039	0.96453	1	7.81776e+06	9.00023e+06	6.99037e+06	8.62696e+06	8.45452e+06	0.22542	0.13048	1.19111	stability	FALSE	FALSE	FALSE
IPI00026904.2	ADSL	P0113874B	10	51	42C	0.961385	1.00671	1.0094	0.994895	1	1.54968e+09	1.6677e+09	1.30497e+09	1.68354e+09	1.69464e+09	0.461709	0.0626958	9.64613	stability	FALSE	TRUE	FALSE
IPI00026904.2	ADSL	P0113874B	10	51	44.1C	0.962552	0.97494	0.899474	0.966672	1	1.36746e+09	1.35115e+09	1.05265e+09	1.38296e+09	1.54397e+09	0.461709	0.0626958	9.64613	stability	FALSE	TRUE	FALSE
IPI00026904.2	ADSL	P0113884B	10	48	46.2C	0.970323	1.03067	0.960044	0.960141	1	2.224e+08	2.46218e+08	1.5622e+08	2.23886e+08	2.25939e+08	0.461709	0.0626958	9.64613	stability	FALSE	TRUE	FALSE
IPI00026904.2	ADSL	P0113884B	10	48	48.1C	1.03068	1.07369	1.05062	1.0371	1	2.12859e+08	2.57948e+08	1.86433e+08	1.68e+08	2.16908e+08	0.461709	0.0626958	9.64613	stability	FALSE	TRUE	FALSE
IPI00026904.2	ADSL	P0113894B	12	65	50.4C	0.983418	1.02976	1.0005	1.00557	1	2.38014e+08	2.47942e+08	1.62296e+08	2.02921e+08	2.29278e+08	0.461709	0.0626958	9.64613	stability	FALSE	TRUE	FALSE
IPI00026904.2	ADSL	P0113894B	12	65	51.9C	0.928194	0.972522	1.00041	0.989195	1	2.21474e+08	2.5631e+08	2.0468e+08	2.0937e+08	2.01903e+08	0.461709	0.0626958	9.64613	stability	FALSE	TRUE	FALSE
IPI00026904.2	ADSL	P0113904B	23	75	54C	1.11964	1.09134	1.09185	1.08582	1	1.81981e+09	2.19886e+09	1.22966e+09	1.73539e+09	1.71324e+09	0.461709	0.0626958	9.64613	stability	FALSE	TRUE	FALSE
IPI00026904.2	ADSL	P0113904B	23	75	56.1C	0.996393	1.02064	0.997185	0.99659	1	1.72214e+09	2.05391e+09	1.2481e+09	1.51065e+09	1.52389e+09	0.461709	0.0626958	9.64613	stability	FALSE	TRUE	FALSE
IPI00026904.2	ADSL	P0113914B	20	72	58.2C	0.990156	0.985869	1.00858	1.001	1	1.93052e+09	1.55449e+09	9.98327e+08	1.53092e+09	1.69684e+09	0.461709	0.0626958	9.64613	stability	FALSE	TRUE	FALSE
IPI00026904.2	ADSL	P0113914B	20	72	60.1C	0.977054	1.00136	0.996743	1.03448	1	1.44093e+09	1.58597e+09	1.09086e+09	1.47814e+09	1.35065e+09	0.461709	0.0626958	9.64613	stability	FALSE	TRUE	FALSE
IPI00026904.2	ADSL	P0113924B	20	66	62.4C	1.10986	1.10825	1.06954	1.10206	1	4.79159e+09	3.60044e+09	2.90926e+09	3.60893e+09	3.02905e+09	0.461709	0.0626958	9.64613	stability	FALSE	TRUE	FALSE
IPI00026904.2	ADSL	P0113924B	20	66	63.9C	1.69724	1.49717	1.14678	1.12824	1	1.00427e+09	9.51667e+08	4.99385e+08	6.16481e+08	6.08031e+08	0.461709	0.0626958	9.64613	stability	FALSE	TRUE	FALSE
IPI00026833.4	ADSS	P0113874B	19	45	42C	0.969427	0.99926	0.978896	1.01131	1	2.91383e+09	3.0867e+09	2.35981e+09	3.19105e+09	3.15995e+09	0.359445	0.126507	3.30611	stability	FALSE	TRUE	FALSE
IPI00026833.4	ADSS	P0113874B	19	45	44.1C	0.930875	0.919417	0.896894	0.964416	1	2.6142e+09	2.51881e+09	2.07489e+09	2.72742e+09	3.05208e+09	0.359445	0.126507	3.30611	stability	FALSE	TRUE	FALSE
IPI00026833.4	ADSS	P0113884B	19	59	46.2C	0.948667	0.956134	0.943852	0.928381	1	4.48496e+08	4.71138e+08	3.16792e+08	4.46524e+08	4.66034e+08	0.359445	0.126507	3.30611	stability	FALSE	TRUE	FALSE
IPI00026833.4	ADSS	P0113884B	19	59	48.1C	0.988665	1.01077	0.995605	1.04953	1	4.5609e+08	5.42422e+08	3.94637e+08	3.79767e+08	4.84516e+08	0.359445	0.126507	3.30611	stability	FALSE	TRUE	FALSE
IPI00026833.4	ADSS	P0113894B	19	71	50.4C	0.996089	1.00289	0.942219	1.01137	1	5.51115e+08	5.52013e+08	3.494e+08	4.66559e+08	5.24134e+08	0.359445	0.126507	3.30611	stability	FALSE	TRUE	FALSE
IPI00026833.4	ADSS	P0113894B	19	71	51.9C	0.93027	0.946099	0.944553	0.952279	1	5.27617e+08	5.92692e+08	4.59358e+08	4.79096e+08	4.7992e+08	0.359445	0.126507	3.30611	stability	FALSE	TRUE	FALSE
IPI00026833.4	ADSS	P0113904B	17	46	54C	1.3642	1.52374	1.24919	1.31612	1	1.38241e+09	1.91407e+09	8.7712e+08	1.31144e+09	1.06814e+09	0.359445	0.126507	3.30611	stability	FALSE	TRUE	FALSE
IPI00026833.4	ADSS	P0113904B	17	46	56.1C	0.980731	1.02939	0.945842	0.960879	1	1.32007e+09	1.61323e+09	9.21934e+08	1.13429e+09	1.18676e+09	0.359445	0.126507	3.30611	stability	FALSE	TRUE	FALSE
IPI00026833.4	ADSS	P0113914B	18	41	58.2C	0.978354	0.984088	0.968547	1.03832	1	1.43159e+09	1.16454e+09	7.19508e+08	1.19179e+09	1.27348e+09	0.359445	0.126507	3.30611	stability	FALSE	TRUE	FALSE
IPI00026833.4	ADSS	P0113914B	18	41	60.1C	0.98979	1.02295	0.985172	1.04918	1	9.76467e+08	1.0838e+09	7.21253e+08	1.00285e+09	9.03509e+08	0.359445	0.126507	3.30611	stability	FALSE	TRUE	FALSE
IPI00026833.4	ADSS	P0113924B	13	23	62.4C	1.39419	1.51497	1.19782	1.28649	1	1.85718e+09	1.51858e+09	1.0053e+09	1.29986e+09	9.34595e+08	0.359445	0.126507	3.30611	stability	FALSE	TRUE	FALSE
IPI00026833.4	ADSS	P0113924B	13	23	63.9C	1.26486	1.2109	1.01054	1.05769	1	2.03459e+08	2.09242e+08	1.19628e+08	1.57111e+08	1.65292e+08	0.359445	0.126507	3.30611	stability	FALSE	TRUE	FALSE
IPI00796417.2	AEBP2	P0113874B	2	2	42C	0.950944	0.988441	0.975001	1.00588	1	3.19831e+07	3.41652e+07	2.63004e+07	3.5515e+07	3.53587e+07					FALSE	FALSE	FALSE
IPI00796417.2	AEBP2	P0113874B	2	2	44.1C	0.86192	0.865722	1.07324	0.941715	1	2.27869e+07	2.23272e+07	2.33734e+07	2.50714e+07	2.87322e+07					FALSE	FALSE	FALSE
IPI00796417.2	AEBP2	P0113884B	1	2	46.2C	0.908346	0.98013	1.02215	1.00733	1	1.01323e+07	1.13952e+07	8.0946e+06	1.14314e+07	1.09958e+07					FALSE	FALSE	FALSE
IPI00796417.2	AEBP2	P0113884B	1	2	48.1C	1.19077	0.946307	1.13574	1.02339	1	7.62731e+06	7.05111e+06	6.25075e+06	5.14165e+06	6.72743e+06					FALSE	FALSE	FALSE
IPI00395596.2	AES	P0113904B	1	1	54C	2.61558	3.47887	2.05778	2.16987	1	3.71632e+07	6.12732e+07	2.02588e+07	3.03159e+07	1.49766e+07					FALSE	FALSE	FALSE
IPI00395596.2	AES	P0113904B	1	1	56.1C	1.0107	1.20941	0.967259	0.919894	1	2.10228e+07	2.92897e+07	1.45696e+07	1.67811e+07	1.83395e+07					FALSE	FALSE	FALSE
IPI00432493.2	AES	P0113884B	1	1	46.2C	0.812584	0.878273	0.904136	0.858229	1	7.54916e+06	8.50439e+06	5.96334e+06	8.11161e+06	9.15804e+06					FALSE	FALSE	FALSE
IPI00432493.2	AES	P0113884B	1	1	48.1C	0.968348	0.959175	1.01518	0.876887	1	8.12888e+06	9.36658e+06	7.32241e+06	5.77381e+06	8.81672e+06					FALSE	FALSE	FALSE
IPI00396310.5	AFF1	P0113874B	7	9	42C	0.986292	1.05506	0.980079	0.902322	1	2.67895e+08	2.94512e+08	2.13507e+08	2.57288e+08	2.85555e+08	0.171732	0.0861932	0.966026	stability	FALSE	FALSE	FALSE
IPI00396310.5	AFF1	P0113874B	7	9	44.1C	1.02562	1.03454	1.05684	0.958181	1	2.00451e+08	1.97245e+08	1.70152e+08	1.88586e+08	2.12408e+08	0.171732	0.0861932	0.966026	stability	FALSE	FALSE	FALSE
IPI00396310.5	AFF1	P0113884B	7	7	46.2C	0.934215	0.929694	1.02078	1.07721	1	5.7825e+07	5.99781e+07	4.48565e+07	6.78335e+07	6.10157e+07	0.171732	0.0861932	0.966026	stability	FALSE	FALSE	FALSE
IPI00396310.5	AFF1	P0113884B	7	7	48.1C	0.89608	0.764932	0.798524	0.931469	1	5.09649e+07	5.06093e+07	3.90231e+07	4.15539e+07	5.97353e+07	0.171732	0.0861932	0.966026	stability	FALSE	FALSE	FALSE
IPI00396310.5	AFF1	P0113894B	1	1	50.4C	0.918746	0.817541	0.822343	0.889121	1	1.50304e+06	1.33056e+06	901684	1.21279e+06	1.54979e+06	0.171732	0.0861932	0.966026	stability	FALSE	FALSE	FALSE
IPI00396310.5	AFF1	P0113894B	1	1	51.9C	0.924239	1.08589	0.946788	1.05249	1	1.22135e+06	1.58498e+06	1.07281e+06	1.23374e+06	1.11819e+06	0.171732	0.0861932	0.966026	stability	FALSE	FALSE	FALSE
IPI00020903.4	AFF2	P0113874B	1	1	42C	0.661528	0.773301	0.922547	0.963419	1	8.45817e+06	1.01612e+07	9.46037e+06	1.29313e+07	1.34419e+07					FALSE	FALSE	FALSE
IPI00020903.4	AFF2	P0113874B	1	1	44.1C	0.858969	0.967047	1.12949	0.838613	1	1.44354e+07	1.58538e+07	1.56365e+07	1.41923e+07	1.82642e+07					FALSE	FALSE	FALSE
IPI00004344.1	AFF4	P0113874B	2	2	42C	1.02683	0.952726	0.922489	0.887211	1	9.8842e+07	9.42499e+07	7.12193e+07	8.96543e+07	1.01199e+08	0.243987	0.154696	0.701336	stability	FALSE	FALSE	FALSE
IPI00004344.1	AFF4	P0113874B	2	2	44.1C	1.11377	1.16112	1.1934	1.02707	1	6.96423e+07	7.08256e+07	6.14709e+07	6.46719e+07	6.79555e+07	0.243987	0.154696	0.701336	stability	FALSE	FALSE	FALSE
IPI00004344.1	AFF4	P0113884B	2	2	46.2C	1.03667	1.13887	1.29317	1.18604	1	9.11298e+06	1.04347e+07	8.07049e+06	1.0607e+07	8.66546e+06	0.243987	0.154696	0.701336	stability	FALSE	FALSE	FALSE
IPI00004344.1	AFF4	P0113884B	2	2	48.1C	0.803901	0.861241	0.96656	0.986874	1	6.81291e+06	8.4906e+06	7.03831e+06	6.56011e+06	8.90097e+06	0.243987	0.154696	0.701336	stability	FALSE	FALSE	FALSE
IPI00001091.4	AFG3L2	P0113874B	27	46	42C	1.01593	1.01893	0.98751	0.904662	1	1.9796e+09	2.04045e+09	1.54329e+09	1.85055e+09	2.04855e+09	0.226663	0.143663	0.964112	stability	FALSE	FALSE	FALSE
IPI00001091.4	AFG3L2	P0113874B	27	46	44.1C	0.991132	0.985643	0.967631	0.991298	1	1.67543e+09	1.62536e+09	1.34744e+09	1.68748e+09	1.83714e+09	0.226663	0.143663	0.964112	stability	FALSE	FALSE	FALSE
IPI00001091.4	AFG3L2	P0113884B	31	68	46.2C	0.993958	1.00335	0.97564	0.984379	1	4.04708e+08	4.25804e+08	2.82025e+08	4.07764e+08	4.01371e+08	0.226663	0.143663	0.964112	stability	FALSE	FALSE	FALSE
IPI00001091.4	AFG3L2	P0113884B	31	68	48.1C	0.968551	0.92766	1.0169	1.02756	1	3.43017e+08	3.82178e+08	3.09443e+08	2.85444e+08	3.71964e+08	0.226663	0.143663	0.964112	stability	FALSE	FALSE	FALSE
IPI00001091.4	AFG3L2	P0113894B	35	65	50.4C	0.910846	1.00998	1.08289	1.09485	1	3.92224e+08	4.32668e+08	3.12537e+08	3.93092e+08	4.07932e+08	0.226663	0.143663	0.964112	stability	FALSE	FALSE	FALSE
IPI00001091.4	AFG3L2	P0113894B	35	65	51.9C	0.859494	1.03155	1.04638	1.00259	1	2.328e+08	3.08612e+08	2.43022e+08	2.40887e+08	2.29192e+08	0.226663	0.143663	0.964112	stability	FALSE	FALSE	FALSE
IPI00001091.4	AFG3L2	P0113904B	12	20	54C	1.05798	1.28381	1.07765	1.37074	1	6.3319e+08	9.52451e+08	4.46895e+08	8.06682e+08	6.30849e+08	0.226663	0.143663	0.964112	stability	FALSE	FALSE	FALSE
IPI00001091.4	AFG3L2	P0113904B	12	20	56.1C	1.15967	1.3707	1.21285	1.35968	1	3.92776e+08	5.40533e+08	2.97477e+08	4.03885e+08	2.98624e+08	0.226663	0.143663	0.964112	stability	FALSE	FALSE	FALSE
IPI00001091.4	AFG3L2	P0113914B	9	9	58.2C	1.21522	1.16881	1.3131	1.12633	1	3.11801e+08	2.42527e+08	1.71045e+08	2.26691e+08	2.23302e+08	0.226663	0.143663	0.964112	stability	FALSE	FALSE	FALSE
IPI00001091.4	AFG3L2	P0113914B	9	9	60.1C	1.04174	1.04342	1.01444	0.966284	1	1.00227e+08	1.07811e+08	7.24283e+07	9.00739e+07	8.81132e+07	0.226663	0.143663	0.964112	stability	FALSE	FALSE	FALSE
IPI00001091.4	AFG3L2	P0113924B	1	1	62.4C	1.10231	1.02039	1.05375	0.997579	1	2.7139e+07	1.89043e+07	1.63455e+07	1.86293e+07	1.72736e+07	0.226663	0.143663	0.964112	stability	FALSE	FALSE	FALSE
IPI00001091.4	AFG3L2	P0113924B	1	1	63.9C	1.06619	1.09442	1.16186	0.926826	1	9.92819e+06	1.09478e+07	7.96225e+06	7.96975e+06	9.5687e+06	0.226663	0.143663	0.964112	stability	FALSE	FALSE	FALSE
IPI00470470.1	AFMID	P0113874B	1	2	42C	0.986757	0.954315	1.07333	1.04781	1	3.96164e+07	3.93753e+07	3.45611e+07	4.41618e+07	4.22081e+07					FALSE	FALSE	FALSE
IPI00470470.1	AFMID	P0113874B	1	2	44.1C	1.06606	0.980607	0.940416	1.00666	1	3.67981e+07	3.30197e+07	2.67405e+07	3.49917e+07	3.75139e+07					FALSE	FALSE	FALSE
IPI00470470.1	AFMID	P0113884B	1	1	46.2C	0.899416	0.816146	1.02826	0.953918	1	4.32233e+06	4.08798e+06	3.5082e+06	4.66383e+06	4.73729e+06					FALSE	FALSE	FALSE
IPI00470470.1	AFMID	P0113884B	1	1	48.1C	1.08569	1.16145	1.11125	0.900142	1	3.58819e+06	4.46534e+06	3.15568e+06	2.33346e+06	3.47118e+06					FALSE	FALSE	FALSE
IPI00554740.1	AFTPH	P0113874B	10	14	42C	1.03591	0.992351	1.01037	0.921825	1	6.69992e+08	6.59598e+08	5.24105e+08	6.25884e+08	6.7995e+08	0.187985	0.112722	1.05842	stability	FALSE	FALSE	FALSE
IPI00554740.1	AFTPH	P0113874B	10	14	44.1C	1.05857	1.12918	1.07828	1.01385	1	5.21425e+08	5.42585e+08	4.3753e+08	5.02905e+08	5.35328e+08	0.187985	0.112722	1.05842	stability	FALSE	FALSE	FALSE
IPI00554740.1	AFTPH	P0113884B	14	21	46.2C	1.0894	1.04896	1.16078	1.12886	1	1.56728e+08	1.57291e+08	1.18559e+08	1.65225e+08	1.41818e+08	0.187985	0.112722	1.05842	stability	FALSE	FALSE	FALSE
IPI00554740.1	AFTPH	P0113884B	14	21	48.1C	0.907346	0.86709	0.949528	0.995121	1	1.23711e+08	1.37525e+08	1.11238e+08	1.06422e+08	1.432e+08	0.187985	0.112722	1.05842	stability	FALSE	FALSE	FALSE
IPI00554740.1	AFTPH	P0113894B	9	12	50.4C	1.0354	0.98279	1.07986	0.990251	1	4.63061e+07	4.37262e+07	3.23687e+07	3.69254e+07	4.2367e+07	0.187985	0.112722	1.05842	stability	FALSE	FALSE	FALSE
IPI00554740.1	AFTPH	P0113894B	9	12	51.9C	0.961328	0.994358	1.10718	1.13045	1	2.34331e+07	2.67722e+07	2.31415e+07	2.44433e+07	2.06261e+07	0.187985	0.112722	1.05842	stability	FALSE	FALSE	FALSE
IPI00554740.1	AFTPH	P0113924B	3	3	62.4C	1.00441	0.921282	0.96453	1.00374	1	1.15708e+08	7.98638e+07	7.0007e+07	8.77066e+07	8.08252e+07	0.187985	0.112722	1.05842	stability	FALSE	FALSE	FALSE
IPI00554740.1	AFTPH	P0113924B	3	3	63.9C	0.926302	0.936712	1.03753	1.0381	1	4.58239e+07	4.97796e+07	3.77733e+07	4.74228e+07	5.08342e+07	0.187985	0.112722	1.05842	stability	FALSE	FALSE	FALSE
IPI00026259.1	AGA	P0113884B	2	2	46.2C	0.918113	0.918385	0.846709	0.961757	1	9.72963e+06	1.0144e+07	6.3703e+06	1.03691e+07	1.04466e+07	0.192675	0.143798	0.40345	stability	FALSE	FALSE	FALSE
IPI00026259.1	AGA	P0113884B	2	2	48.1C	1.10658	0.9772	0.980701	1.09488	1	1.04298e+07	1.07142e+07	7.94215e+06	8.09426e+06	9.89918e+06	0.192675	0.143798	0.40345	stability	FALSE	FALSE	FALSE
IPI00026259.1	AGA	P0113924B	4	6	62.4C	0.899406	0.911688	0.976649	0.850646	1	3.78323e+08	2.88574e+08	2.58832e+08	2.71403e+08	2.95121e+08	0.192675	0.143798	0.40345	stability	FALSE	FALSE	FALSE
IPI00026259.1	AGA	P0113924B	4	6	63.9C	1.09116	1.1116	0.853907	1.05612	1	1.03369e+08	1.13124e+08	5.95325e+07	9.23892e+07	9.73453e+07	0.192675	0.143798	0.40345	stability	FALSE	FALSE	FALSE
IPI00217393.1	AGAP2	P0113874B	15	20	42C	1.02168	0.979312	0.971626	0.900926	1	1020830468	1.00561e+09	7.78628e+08	9.44991e+08	1.05044e+09	0.140007	0.096409	0.630523	expression/solubility	FALSE	FALSE	FALSE
IPI00217393.1	AGAP2	P0113874B	15	20	44.1C	1.03712	1.08319	1.04379	1.01248	1	8.35273e+08	8.51021e+08	6.925e+08	8.21159e+08	8.75285e+08	0.140007	0.096409	0.630523	expression/solubility	FALSE	FALSE	FALSE
IPI00217393.1	AGAP2	P0113884B	13	14	46.2C	1.06181	1.08847	1.10682	1.10588	1	7.38877e+07	7.89455e+07	5.46802e+07	7.829e+07	6.8596e+07	0.140007	0.096409	0.630523	expression/solubility	FALSE	FALSE	FALSE
IPI00217393.1	AGAP2	P0113884B	13	14	48.1C	0.95527	0.829199	0.87531	0.914977	1	4.86774e+07	4.91523e+07	3.83242e+07	3.65705e+07	5.35191e+07	0.140007	0.096409	0.630523	expression/solubility	FALSE	FALSE	FALSE
IPI00217393.1	AGAP2	P0113894B	5	5	50.4C	1.04449	1.0854	1.18299	1.02634	1	3.36042e+07	3.47402e+07	2.55093e+07	2.75316e+07	3.04781e+07	0.140007	0.096409	0.630523	expression/solubility	FALSE	FALSE	FALSE
IPI00217393.1	AGAP2	P0113894B	5	5	51.9C	1.11709	1.05124	1.04715	0.995499	1	1.8036e+07	1.87473e+07	1.4497e+07	1.42575e+07	1.36619e+07	0.140007	0.096409	0.630523	expression/solubility	FALSE	FALSE	FALSE
IPI00163185.8	AGAP3	P0113874B	5	5	42C	1.14431	1.08582	1.03969	0.964992	1	2.36439e+08	2.30569e+08	1.72295e+08	2.09314e+08	2.17223e+08	0.0904093	0.0903988	0.000115365	expression/solubility	FALSE	FALSE	FALSE
IPI00163185.8	AGAP3	P0113874B	5	5	44.1C	1.2333	1.20961	1.28113	1.11509	1	1.48084e+08	1.41683e+08	1.26718e+08	1.34831e+08	1.30493e+08	0.0904093	0.0903988	0.000115365	expression/solubility	FALSE	FALSE	FALSE
IPI00163185.8	AGAP3	P0113884B	1	1	46.2C	0.993902	0.982797	0.98859	1.06572	1	7.11458e+06	7.33252e+06	5.02397e+06	7.76106e+06	7.05632e+06	0.0904093	0.0903988	0.000115365	expression/solubility	FALSE	FALSE	FALSE
IPI00163185.8	AGAP3	P0113884B	1	1	48.1C	0.943002	0.789488	0.985831	0.834087	1	4.57259e+06	4.45326e+06	4.10735e+06	3.17234e+06	5.0928e+06	0.0904093	0.0903988	0.000115365	expression/solubility	FALSE	FALSE	FALSE
IPI00163185.8	AGAP3	P0113894B	1	1	50.4C	0.960436	1.1603	1.186	1.02858	1	4.11983e+06	4.95143e+06	3.40976e+06	3.67873e+06	4.06358e+06	0.0904093	0.0903988	0.000115365	expression/solubility	FALSE	FALSE	FALSE
IPI00163185.8	AGAP3	P0113894B	1	1	51.9C	1.10068	0.965892	0.877306	1.11948	1	2.47033e+06	2.39444e+06	1.68834e+06	2.22873e+06	1.89912e+06	0.0904093	0.0903988	0.000115365	expression/solubility	FALSE	FALSE	FALSE
IPI00442323.1	AGAP3	P0113874B	6	7	42C	0.963363	0.988158	0.993479	1.06861	1	2.36538e+08	2.49347e+08	1.95641e+08	2.75442e+08	2.58132e+08	0.0904093	0.0903988	0.000115365	expression/solubility	FALSE	FALSE	FALSE
IPI00442323.1	AGAP3	P0113874B	6	7	44.1C	0.959892	0.927534	0.922538	0.980949	1	2.06842e+08	1.94976e+08	1.6376e+08	2.12864e+08	2.34188e+08	0.0904093	0.0903988	0.000115365	expression/solubility	FALSE	FALSE	FALSE
IPI00442323.1	AGAP3	P0113884B	5	7	46.2C	1.0244	0.981441	1.03446	0.938618	1	3.36925e+07	3.36444e+07	2.41548e+07	3.14071e+07	3.24219e+07	0.0904093	0.0903988	0.000115365	expression/solubility	FALSE	FALSE	FALSE
IPI00442323.1	AGAP3	P0113884B	5	7	48.1C	0.915247	0.926384	0.975331	0.809912	1	2.15895e+07	2.54202e+07	1.97682e+07	1.49852e+07	2.47749e+07	0.0904093	0.0903988	0.000115365	expression/solubility	FALSE	FALSE	FALSE
IPI00328147.4	AGBL2	P0113884B	2	4	46.2C	0.887535	0.861281	1.0863	1.11313	1	3.36628e+07	3.40481e+07	2.9251e+07	4.29519e+07	3.73884e+07					FALSE	FALSE	FALSE
IPI00328147.4	AGBL2	P0113884B	2	4	48.1C	0.994561	1.00555	0.94702	1.01925	1	3.25142e+07	3.82411e+07	2.66018e+07	2.61361e+07	3.4336e+07					FALSE	FALSE	FALSE
IPI00328147.4	AGBL2	P0113894B	1	2	50.4C	0.734252	0.600106	0.88497	1.08189	1	2.08187e+07	1.69273e+07	1.68176e+07	2.55767e+07	2.686e+07					FALSE	FALSE	FALSE
IPI00328147.4	AGBL2	P0113894B	1	2	51.9C	1.01644	0.916381	1.03166	1.01163	1	2.71393e+07	2.70256e+07	2.36193e+07	2.39601e+07	2.25931e+07					FALSE	FALSE	FALSE
IPI00431197.2	AGER	P0113884B	1	1	46.2C	1.24316	0.945972	1.30642	1.78869	1	3.5016e+06	2.77717e+06	2.61247e+06	5.12566e+06	2.7766e+06					FALSE	FALSE	FALSE
IPI00431197.2	AGER	P0113884B	1	1	48.1C	0.842888	0.5807	0.714497	0.687259	1	3.87155e+06	3.10278e+06	2.81984e+06	2.47602e+06	4.82417e+06					FALSE	FALSE	FALSE
IPI00903328.2	AGFG1	P0113874B	5	8	42C	0.949212	1.01653	1.01982	1.01494	1	1.69264e+08	1.86289e+08	1.45854e+08	1.89994e+08	1.8747e+08	0.316776	0.264867	0.358558	stability	FALSE	FALSE	FALSE
IPI00903328.2	AGFG1	P0113874B	5	8	44.1C	0.986064	0.979023	0.927003	0.99716	1	1.56102e+08	1.51193e+08	1.2089e+08	1.58967e+08	1.72049e+08	0.316776	0.264867	0.358558	stability	FALSE	FALSE	FALSE
IPI00903328.2	AGFG1	P0113884B	8	13	46.2C	0.946224	0.981405	0.996968	0.96042	1	8.11148e+07	8.76875e+07	6.06754e+07	8.37607e+07	8.45042e+07	0.316776	0.264867	0.358558	stability	FALSE	FALSE	FALSE
IPI00903328.2	AGFG1	P0113884B	8	13	48.1C	0.98447	1.04052	0.964221	0.953792	1	7.4298e+07	9.13505e+07	6.25261e+07	5.64609e+07	7.92651e+07	0.316776	0.264867	0.358558	stability	FALSE	FALSE	FALSE
IPI00903328.2	AGFG1	P0113894B	7	9	50.4C	1.00688	1.15614	0.902169	0.968911	1	4.76515e+07	5.44327e+07	2.86162e+07	3.82325e+07	4.48328e+07	0.316776	0.264867	0.358558	stability	FALSE	FALSE	FALSE
IPI00903328.2	AGFG1	P0113894B	7	9	51.9C	1.04382	1.10272	0.964757	1.04632	1	3.33523e+07	3.8918e+07	2.64323e+07	2.96561e+07	2.70371e+07	0.316776	0.264867	0.358558	stability	FALSE	FALSE	FALSE
IPI00903328.2	AGFG1	P0113904B	3	5	54C	0.83832	0.847032	0.879204	0.824344	1	1.27766e+08	1.60026e+08	9.28463e+07	1.23539e+08	1.60647e+08	0.316776	0.264867	0.358558	stability	FALSE	FALSE	FALSE
IPI00903328.2	AGFG1	P0113904B	3	5	56.1C	0.87312	0.800857	0.941839	0.967922	1	3.73583e+07	3.98969e+07	2.91827e+07	3.63215e+07	3.77249e+07	0.316776	0.264867	0.358558	stability	FALSE	FALSE	FALSE
IPI00903328.2	AGFG1	P0113914B	2	2	58.2C	0.893631	0.964911	0.968148	0.834532	1	2.86846e+07	2.50481e+07	1.5777e+07	2.10126e+07	2.79358e+07	0.316776	0.264867	0.358558	stability	FALSE	FALSE	FALSE
IPI00903328.2	AGFG1	P0113914B	2	2	60.1C	0.891619	0.753074	0.914497	0.726372	1	1.64206e+07	1.48946e+07	1.24984e+07	1.29611e+07	1.68666e+07	0.316776	0.264867	0.358558	stability	FALSE	FALSE	FALSE
IPI00018027.2	AGGF1	P0113884B	1	1	46.2C	0.91271	0.983458	0.961651	1.11821	1	6.1586e+06	6.91654e+06	4.60672e+06	7.67616e+06	6.65153e+06					FALSE	FALSE	FALSE
IPI00018027.2	AGGF1	P0113884B	1	1	48.1C	1.04967	0.959979	0.973254	1.05255	1	4.57148e+06	4.86353e+06	3.64202e+06	3.59557e+06	4.57418e+06					FALSE	FALSE	FALSE
IPI00019353.4	AGK	P0113874B	13	20	42C	0.977883	0.983897	0.995639	0.98042	1	1.48207e+09	1.53249e+09	1.21025e+09	1.55988e+09	1.59335e+09	0.17344	0.13375	0.446559	stability	FALSE	FALSE	FALSE
IPI00019353.4	AGK	P0113874B	13	20	44.1C	0.936174	0.935457	0.808798	0.963669	1	1.21297e+09	1182372767	8.6326e+08	1.25737e+09	1.40813e+09	0.17344	0.13375	0.446559	stability	FALSE	FALSE	FALSE
IPI00019353.4	AGK	P0113884B	13	23	46.2C	0.922652	1.04299	0.90233	0.928579	1	1.89324e+08	2.23066e+08	1.3145e+08	1.93848e+08	2.02274e+08	0.17344	0.13375	0.446559	stability	FALSE	FALSE	FALSE
IPI00019353.4	AGK	P0113884B	13	23	48.1C	0.996026	1.08249	1.0319	1.05551	1	1.8795e+08	2.37617e+08	1.67309e+08	1.56226e+08	1.98189e+08	0.17344	0.13375	0.446559	stability	FALSE	FALSE	FALSE
IPI00019353.4	AGK	P0113894B	14	27	50.4C	1.01147	1.13669	0.947558	0.967197	1	1.92762e+08	2.15508e+08	1.21032e+08	1.53686e+08	1.80537e+08	0.17344	0.13375	0.446559	stability	FALSE	FALSE	FALSE
IPI00019353.4	AGK	P0113894B	14	27	51.9C	1.00947	1.16552	1.04607	1.00163	1	1.56505e+08	1.99589e+08	1.39063e+08	1.3775e+08	1.31188e+08	0.17344	0.13375	0.446559	stability	FALSE	FALSE	FALSE
IPI00019353.4	AGK	P0113904B	11	18	54C	1.5772	1.99289	1.49465	1.55309	1	5.89647e+08	9.23579e+08	3.87182e+08	5.70942e+08	3.9407e+08	0.17344	0.13375	0.446559	stability	FALSE	FALSE	FALSE
IPI00019353.4	AGK	P0113904B	11	18	56.1C	1.01822	1.12708	1.04323	1.01361	1	2.87423e+08	3.70431e+08	2.13253e+08	2.50935e+08	2.48883e+08	0.17344	0.13375	0.446559	stability	FALSE	FALSE	FALSE
IPI00019353.4	AGK	P0113914B	1	1	58.2C	0.883039	1.11971	0.983111	0.92838	1	1.6238e+07	1.66516e+07	9.17797e+06	1.33913e+07	1.60038e+07	0.17344	0.13375	0.446559	stability	FALSE	FALSE	FALSE
IPI00019353.4	AGK	P0113914B	1	1	60.1C	1.1748	1.25394	0.974851	1.08353	1	9.08322e+06	1.04119e+07	5.59338e+06	8.11684e+06	7.08098e+06	0.17344	0.13375	0.446559	stability	FALSE	FALSE	FALSE
IPI00019353.4	AGK	P0113924B	1	1	62.4C	0.967864	0.965137	1.00647	0.96713	1	2.25827e+07	1.69455e+07	1.47957e+07	1.71161e+07	1.63702e+07	0.17344	0.13375	0.446559	stability	FALSE	FALSE	FALSE
IPI00019353.4	AGK	P0113924B	1	1	63.9C	1.03299	0.953797	0.882737	1.00332	1	1.07606e+07	1.06733e+07	6.76731e+06	9.65133e+06	1.07042e+07	0.17344	0.13375	0.446559	stability	FALSE	FALSE	FALSE
IPI00328318.7	AGL	P0113874B	27	42	42C	1.07779	0.957131	0.963217	0.872392	1	2.35809e+09	2.15211e+09	1.69021e+09	2.00372e+09	2.30015e+09	0.302756	0.186655	0.993679	expression/solubility	FALSE	FALSE	FALSE
IPI00328318.7	AGL	P0113874B	27	42	44.1C	1.08861	1.20662	1.11354	1.03241	1	1.67504e+09	1.81118e+09	1.41145e+09	1.59973e+09	1.67226e+09	0.302756	0.186655	0.993679	expression/solubility	FALSE	FALSE	FALSE
IPI00328318.7	AGL	P0113884B	29	43	46.2C	1.04017	0.949487	1.1711	1.15546	1	2.52704e+08	2.40425e+08	2.01989e+08	2.85585e+08	2.39486e+08	0.302756	0.186655	0.993679	expression/solubility	FALSE	FALSE	FALSE
IPI00328318.7	AGL	P0113884B	29	43	48.1C	0.887398	0.856269	0.953858	0.999964	1	1.96748e+08	2.20844e+08	1.81713e+08	1.73898e+08	2.32862e+08	0.302756	0.186655	0.993679	expression/solubility	FALSE	FALSE	FALSE
IPI00328318.7	AGL	P0113894B	16	20	50.4C	1.18783	1.28326	1.16011	1.16109	1	1.23418e+08	1.32643e+08	8.07879e+07	1.00586e+08	9.84281e+07	0.302756	0.186655	0.993679	expression/solubility	FALSE	FALSE	FALSE
IPI00328318.7	AGL	P0113894B	16	20	51.9C	1.15204	1.11178	1.04035	1.01198	1	3.99349e+07	4.25682e+07	3.09229e+07	3.11176e+07	2.93321e+07	0.302756	0.186655	0.993679	expression/solubility	FALSE	FALSE	FALSE
IPI00328318.7	AGL	P0113904B	2	2	54C	0.577078	0.860626	0.73136	0.45369	1	2.10582e+07	3.89303e+07	1.84922e+07	1.62793e+07	3.84641e+07	0.302756	0.186655	0.993679	expression/solubility	FALSE	FALSE	FALSE
IPI00328318.7	AGL	P0113904B	2	2	56.1C	0.925633	0.649103	1.02266	0.801315	1	3.58629e+07	2.92814e+07	2.86929e+07	2.72284e+07	3.41604e+07	0.302756	0.186655	0.993679	expression/solubility	FALSE	FALSE	FALSE
IPI00305360.2	AGMAT	P0113894B	1	1	50.4C	0.738767	0.893654	0.818573	0.936539	1	1.64051e+06	1.9742e+06	1.2183e+06	1.73399e+06	2.10363e+06					FALSE	FALSE	FALSE
IPI00305360.2	AGMAT	P0113894B	1	1	51.9C	1.00496	0.894688	0.938238	0.917697	1	1.79614e+06	1.76621e+06	1.43786e+06	1.45492e+06	1.51234e+06					FALSE	FALSE	FALSE
IPI00019141.1	AGPAT1	P0113884B	2	2	46.2C	1.03207	0.911663	0.916345	1.00766	1	7.09691e+06	6.534e+06	4.47348e+06	7.04935e+06	6.7785e+06	0.129641	0.0767921	0.635002	stability	FALSE	FALSE	FALSE
IPI00019141.1	AGPAT1	P0113884B	2	2	48.1C	1.02956	0.902779	0.951135	0.878734	1	6.81231e+06	6.94877e+06	5.40748e+06	4.56058e+06	6.94945e+06	0.129641	0.0767921	0.635002	stability	FALSE	FALSE	FALSE
IPI00019141.1	AGPAT1	P0113894B	2	3	50.4C	1.08316	1.00826	0.964901	0.893718	1	1.74712e+07	1.6179e+07	1.04313e+07	1.20193e+07	1.52802e+07	0.129641	0.0767921	0.635002	stability	FALSE	FALSE	FALSE
IPI00019141.1	AGPAT1	P0113894B	2	3	51.9C	1.13754	1.03047	1.02958	0.996096	1	1.1008e+07	1.10143e+07	8.54311e+06	8.5505e+06	8.18842e+06	0.129641	0.0767921	0.635002	stability	FALSE	FALSE	FALSE
IPI00464993.4	AGPAT2	P0113874B	5	8	42C	1.09785	1.10136	1.09265	1.03579	1	2.672e+08	2.75481e+08	2.13288e+08	2.64646e+08	2.55873e+08	0.290076	0.21402	0.579245	expression/solubility	FALSE	FALSE	FALSE
IPI00464993.4	AGPAT2	P0113874B	5	8	44.1C	0.993357	0.967346	1.02201	1.04372	1	2.14359e+08	2.03635e+08	1.81676e+08	2.2681e+08	2.34523e+08	0.290076	0.21402	0.579245	expression/solubility	FALSE	FALSE	FALSE
IPI00464993.4	AGPAT2	P0113884B	3	4	46.2C	1.02228	0.873806	1.07805	0.973524	1	2.95058e+07	2.62866e+07	2.20901e+07	2.85861e+07	2.84517e+07	0.290076	0.21402	0.579245	expression/solubility	FALSE	FALSE	FALSE
IPI00464993.4	AGPAT2	P0113884B	3	4	48.1C	1.16095	1.11794	1.20129	1.07683	1	2.79336e+07	3.12907e+07	2.48354e+07	2.03225e+07	2.52708e+07	0.290076	0.21402	0.579245	expression/solubility	FALSE	FALSE	FALSE
IPI00464993.4	AGPAT2	P0113894B	2	2	50.4C	0.890068	1.09175	0.859076	0.890974	1	6.87499e+06	8.38923e+06	4.44742e+06	5.73806e+06	7.31724e+06	0.290076	0.21402	0.579245	expression/solubility	FALSE	FALSE	FALSE
IPI00464993.4	AGPAT2	P0113894B	2	2	51.9C	1.13566	1.25031	0.958624	1.0766	1	5.48329e+06	6.66801e+06	3.96879e+06	4.61102e+06	4.08558e+06	0.290076	0.21402	0.579245	expression/solubility	FALSE	FALSE	FALSE
IPI00749011.1	AGPAT3	P0113874B	1	2	42C	0.971543	0.961206	0.99024	1.09246	1	5.09883e+08	5.18433e+08	4.16812e+08	6.01884e+08	5.51746e+08	0.132493	0.132493	0	stability	FALSE	FALSE	FALSE
IPI00749011.1	AGPAT3	P0113874B	1	2	44.1C	1.01178	0.881679	0.917251	0.999752	1	5.11067e+08	4.34446e+08	3.81667e+08	5.08537e+08	5.48958e+08	0.132493	0.132493	0	stability	FALSE	FALSE	FALSE
IPI00749011.1	AGPAT3	P0113884B	1	2	46.2C	1.0303	0.905929	0.937861	0.969205	1	2.82994e+07	2.59353e+07	1.82884e+07	2.70833e+07	2.70761e+07	0.132493	0.132493	0	stability	FALSE	FALSE	FALSE
IPI00749011.1	AGPAT3	P0113884B	1	2	48.1C	1.06007	1.13644	1.1116	1.04376	1	2.50679e+07	3.12618e+07	2.25862e+07	1.93599e+07	2.48365e+07	0.132493	0.132493	0	stability	FALSE	FALSE	FALSE
IPI00749011.1	AGPAT3	P0113894B	6	9	50.4C	1.00732	0.979724	0.97038	1.02089	1	6.56195e+07	6.34924e+07	4.23678e+07	5.54491e+07	6.17114e+07	0.132493	0.132493	0	stability	FALSE	FALSE	FALSE
IPI00749011.1	AGPAT3	P0113894B	6	9	51.9C	0.985775	0.981088	1.02816	0.973247	1	4.17479e+07	4.58931e+07	3.73365e+07	3.65619e+07	3.58357e+07	0.132493	0.132493	0	stability	FALSE	FALSE	FALSE
IPI00795305.2	AGPAT3	P0113874B	2	6	42C	1.06972	1.07027	1.1208	1.08249	1	1.51766e+08	1.56051e+08	1.27533e+08	1.61222e+08	1.49154e+08	0.132493	0.132493	0	stability	FALSE	FALSE	FALSE
IPI00795305.2	AGPAT3	P0113874B	2	6	44.1C	1.03765	0.964419	1.06806	1.06123	1	1.29265e+08	1.17201e+08	1.09606e+08	1.33132e+08	1.35388e+08	0.132493	0.132493	0	stability	FALSE	FALSE	FALSE
IPI00795305.2	AGPAT3	P0113884B	2	3	46.2C	0.988525	1.102	1.12025	1.11939	1	4.82657e+06	5.60812e+06	3.88323e+06	5.56038e+06	4.81309e+06	0.132493	0.132493	0	stability	FALSE	FALSE	FALSE
IPI00795305.2	AGPAT3	P0113884B	2	3	48.1C	1.18796	1.24239	1.13389	1.03277	1	5.37012e+06	6.53318e+06	4.40416e+06	3.66191e+06	4.74779e+06	0.132493	0.132493	0	stability	FALSE	FALSE	FALSE
IPI00016956.1	AGPAT4	P0113874B	1	1	42C	0.842267	1.1111	0.842171	1.06134	1	1.01997e+07	1.3828e+07	8.17954e+06	1.34924e+07	1.27312e+07					FALSE	FALSE	FALSE
IPI00016956.1	AGPAT4	P0113874B	1	1	44.1C	0.664451	0.74836	0.968724	0.773845	1	1.31134e+07	1.44079e+07	1.57493e+07	1.53797e+07	2.14488e+07					FALSE	FALSE	FALSE
IPI00028491.4	AGPAT5	P0113874B	9	22	42C	0.987203	1.00484	1.02131	1.0282	1	6.12208e+08	6.40409e+08	5.07973e+08	6.69377e+08	6.51964e+08	0.0337765	0.0220909	0.391232	stability	FALSE	FALSE	FALSE
IPI00028491.4	AGPAT5	P0113874B	9	22	44.1C	0.969166	0.988182	0.972907	0.98449	1	5.15555e+08	5.12801e+08	4.26338e+08	5.27386e+08	5.7813e+08	0.0337765	0.0220909	0.391232	stability	FALSE	FALSE	FALSE
IPI00028491.4	AGPAT5	P0113884B	9	18	46.2C	0.982936	0.941394	0.890466	0.939962	1	1.49138e+08	1.48873e+08	9.59189e+07	1.45093e+08	1.49566e+08	0.0337765	0.0220909	0.391232	stability	FALSE	FALSE	FALSE
IPI00028491.4	AGPAT5	P0113884B	9	18	48.1C	0.952308	0.999534	0.988427	1.00391	1	1.29549e+08	1.58176e+08	1.15535e+08	1.0712e+08	1.42878e+08	0.0337765	0.0220909	0.391232	stability	FALSE	FALSE	FALSE
IPI00028491.4	AGPAT5	P0113894B	7	11	50.4C	0.97324	1.02038	0.981961	0.997703	1	6.31459e+07	6.58623e+07	4.27018e+07	5.39731e+07	6.14644e+07	0.0337765	0.0220909	0.391232	stability	FALSE	FALSE	FALSE
IPI00028491.4	AGPAT5	P0113894B	7	11	51.9C	0.958101	0.96402	0.965522	0.924329	1	4.18207e+07	4.64781e+07	3.61375e+07	3.57895e+07	3.69351e+07	0.0337765	0.0220909	0.391232	stability	FALSE	FALSE	FALSE
IPI00028491.4	AGPAT5	P0113904B	1	1	54C	0.748309	0.957599	1.04951	0.844324	1	1.07821e+07	17103885	1.04781e+07	1.19626e+07	1.51878e+07	0.0337765	0.0220909	0.391232	stability	FALSE	FALSE	FALSE
IPI00028491.4	AGPAT5	P0113904B	1	1	56.1C	1.21358	1.21784	1.23371	1.17646	1	3.08497e+06	3.60448e+06	2.27106e+06	2.62282e+06	2.24128e+06	0.0337765	0.0220909	0.391232	stability	FALSE	FALSE	FALSE
IPI00140301.5	AGPAT9	P0113874B	1	1	42C	0.992424	1.24549	1.08521	1.00704	1	5.43665e+07	7.01197e+07	4.76802e+07	5.79135e+07	5.75923e+07					FALSE	FALSE	FALSE
IPI00140301.5	AGPAT9	P0113874B	1	1	44.1C	1.01096	0.926566	0.992495	1.08204	1	4.68945e+07	4.19274e+07	3.79246e+07	5.05442e+07	5.04121e+07					FALSE	FALSE	FALSE
IPI00140301.5	AGPAT9	P0113884B	2	2	46.2C	1.04326	1.96413	1.20543	0.851481	1	1.04745e+07	2.0554e+07	8.59228e+06	8.69741e+06	9.89724e+06					FALSE	FALSE	FALSE
IPI00140301.5	AGPAT9	P0113884B	2	2	48.1C	1.01279	0.83267	0.910295	0.901049	1	8.23404e+06	7.87502e+06	6.35897e+06	5.74597e+06	8.53891e+06					FALSE	FALSE	FALSE
IPI00010349.1	AGPS	P0113874B	21	42	42C	0.998123	1.02236	1.02912	1.11819	1	1.95574e+09	2.05873e+09	1.61729e+09	2.30007e+09	2.05996e+09	0.123581	0.0927703	0.559417	stability	FALSE	FALSE	FALSE
IPI00010349.1	AGPS	P0113874B	21	42	44.1C	0.968339	0.925119	0.991159	0.999512	1	1.75502e+09	1.63563e+09	1.4798e+09	1.82424e+09	1.96971e+09	0.123581	0.0927703	0.559417	stability	FALSE	FALSE	FALSE
IPI00010349.1	AGPS	P0113884B	25	54	46.2C	0.98329	1.02673	1.03618	0.968369	1	2.84053e+08	3.09141e+08	2.12509e+08	2.84598e+08	2.84767e+08	0.123581	0.0927703	0.559417	stability	FALSE	FALSE	FALSE
IPI00010349.1	AGPS	P0113884B	25	54	48.1C	0.990036	1.01212	0.994208	0.998354	1	2.6565e+08	3.15919e+08	2.29217e+08	2.10118e+08	2.81817e+08	0.123581	0.0927703	0.559417	stability	FALSE	FALSE	FALSE
IPI00010349.1	AGPS	P0113894B	22	46	50.4C	0.986605	0.985557	0.949556	1.00175	1	2.3652e+08	2.35049e+08	1.52571e+08	2.00233e+08	2.27103e+08	0.123581	0.0927703	0.559417	stability	FALSE	FALSE	FALSE
IPI00010349.1	AGPS	P0113894B	22	46	51.9C	0.978958	0.960317	0.917189	0.989468	1	1.78858e+08	1.93794e+08	1.43687e+08	1.6036e+08	1.54598e+08	0.123581	0.0927703	0.559417	stability	FALSE	FALSE	FALSE
IPI00010349.1	AGPS	P0113904B	10	12	54C	1.15403	1.33933	1.22002	1.33324	1	3.90011e+08	5.6109e+08	2.85691e+08	4.43054e+08	3.56228e+08	0.123581	0.0927703	0.559417	stability	FALSE	FALSE	FALSE
IPI00010349.1	AGPS	P0113904B	10	12	56.1C	0.851742	0.962564	0.920752	1.0084	1	1.88614e+08	2.48181e+08	1.47654e+08	1.95844e+08	1.95246e+08	0.123581	0.0927703	0.559417	stability	FALSE	FALSE	FALSE
IPI00010349.1	AGPS	P0113914B	7	7	58.2C	0.916904	1.02599	0.981335	0.998384	1	2.77183e+08	2.50832e+08	1.50609e+08	2.36747e+08	2.63095e+08	0.123581	0.0927703	0.559417	stability	FALSE	FALSE	FALSE
IPI00010349.1	AGPS	P0113914B	7	7	60.1C	0.939138	1.03984	0.992029	1.10636	1	1.09349e+08	1.30027e+08	8.57179e+07	1.24811e+08	1.06636e+08	0.123581	0.0927703	0.559417	stability	FALSE	FALSE	FALSE
IPI00010349.1	AGPS	P0113924B	2	2	62.4C	1.12646	0.962416	1.02303	1.03516	1	1.4506e+08	9.32605e+07	8.30027e+07	1.01111e+08	9.03492e+07	0.123581	0.0927703	0.559417	stability	FALSE	FALSE	FALSE
IPI00010349.1	AGPS	P0113924B	2	2	63.9C	1.00833	0.972792	0.992649	1.00738	1	4.645e+07	4.81401e+07	3.36528e+07	4.28534e+07	4.73367e+07	0.123581	0.0927703	0.559417	stability	FALSE	FALSE	FALSE
IPI00374563.3	AGRN	P0113874B	1	1	42C	0.74015	1.147	0.837423	0.893017	1	5.5853e+06	8.89523e+06	5.06831e+06	7.07434e+06	7.93337e+06	0.303805	0.235119	0.397421	expression/solubility	FALSE	FALSE	FALSE
IPI00374563.3	AGRN	P0113874B	1	1	44.1C	0.862047	0.974185	0.922457	0.887212	1	5.12834e+06	5.65356e+06	4.52062e+06	5.31512e+06	6.46538e+06	0.303805	0.235119	0.397421	expression/solubility	FALSE	FALSE	FALSE
IPI00374563.3	AGRN	P0113884B	4	4	46.2C	0.929901	1.10035	1.20303	1.04113	1	1.47968e+07	1.82493e+07	1.35905e+07	1.68543e+07	1.56857e+07	0.303805	0.235119	0.397421	expression/solubility	FALSE	FALSE	FALSE
IPI00374563.3	AGRN	P0113884B	4	4	48.1C	1.16005	0.894475	0.883026	1.01406	1	1.54636e+07	1.38703e+07	1.01139e+07	1.06028e+07	1.40005e+07	0.303805	0.235119	0.397421	expression/solubility	FALSE	FALSE	FALSE
IPI00374563.3	AGRN	P0113894B	2	2	50.4C	0.90151	0.97574	1.04917	0.914895	1	8.63085e+06	9.29327e+06	6.73219e+06	7.30306e+06	9.06946e+06	0.303805	0.235119	0.397421	expression/solubility	FALSE	FALSE	FALSE
IPI00374563.3	AGRN	P0113894B	2	2	51.9C	0.888695	0.922251	0.894191	1.13814	1	8.05415e+06	9.23207e+06	6.94885e+06	9.1498e+06	7.66878e+06	0.303805	0.235119	0.397421	expression/solubility	FALSE	FALSE	FALSE
IPI00374563.3	AGRN	P0113914B	1	1	58.2C	1.01279	1.75068	1.26726	1.26692	1	2.95708e+06	4.13377e+06	1.87846e+06	2.90159e+06	2.54105e+06	0.303805	0.235119	0.397421	expression/solubility	FALSE	FALSE	FALSE
IPI00374563.3	AGRN	P0113914B	1	1	60.1C	1.09801	1.23434	1.20861	1.03577	1	1.3543e+06	1.63503e+06	1.10626e+06	1.23778e+06	1.12961e+06	0.303805	0.235119	0.397421	expression/solubility	FALSE	FALSE	FALSE
IPI00418530.2	AGTPBP1	P0113874B	7	7	42C	1.02039	0.935618	0.976281	0.886188	1	2.9149e+08	2.74679e+08	2.23679e+08	2.65756e+08	3.00324e+08	0.061868	0.0568183	0.0702085	stability	FALSE	FALSE	FALSE
IPI00418530.2	AGTPBP1	P0113874B	7	7	44.1C	1.00266	1.06636	1.0185	1.00384	1	2.32787e+08	2.41516e+08	1.94792e+08	2.34698e+08	2.52321e+08	0.061868	0.0568183	0.0702085	stability	FALSE	FALSE	FALSE
IPI00418530.2	AGTPBP1	P0113884B	9	12	46.2C	1.04393	1.01148	1.0893	1.06361	1	5.17562e+07	5.22675e+07	3.83411e+07	5.36472e+07	4.88726e+07	0.061868	0.0568183	0.0702085	stability	FALSE	FALSE	FALSE
IPI00418530.2	AGTPBP1	P0113884B	9	12	48.1C	0.93422	0.889896	0.991804	0.966345	1	3.9879e+07	4.41894e+07	3.63773e+07	3.23554e+07	4.48335e+07	0.061868	0.0568183	0.0702085	stability	FALSE	FALSE	FALSE
IPI00418530.2	AGTPBP1	P0113894B	1	1	50.4C	1.03251	1.18024	1.05788	1.13072	1	5.46656e+06	6.21644e+06	3.7539e+06	4.99142e+06	5.01553e+06	0.061868	0.0568183	0.0702085	stability	FALSE	FALSE	FALSE
IPI00418530.2	AGTPBP1	P0113894B	1	1	51.9C	0.851642	0.886881	0.749363	0.969944	1	2.54996e+06	2.93308e+06	1.92391e+06	2.57616e+06	2.53359e+06	0.061868	0.0568183	0.0702085	stability	FALSE	FALSE	FALSE
IPI00102501.3	AGTRAP	P0113874B	1	2	42C	0.991784	1.02448	1.03067	0.969695	1	3.73213e+07	3.96198e+07	3.11063e+07	3.83066e+07	3.95613e+07	0.258873	0.137486	1.33607	expression/solubility	FALSE	FALSE	FALSE
IPI00102501.3	AGTRAP	P0113874B	1	2	44.1C	1.04695	0.95391	0.99427	1.08905	1	3.18879e+07	2.83427e+07	2.49465e+07	3.34031e+07	3.31015e+07	0.258873	0.137486	1.33607	expression/solubility	FALSE	FALSE	FALSE
IPI00102501.3	AGTRAP	P0113884B	2	2	46.2C	0.959016	1.03259	1.20192	1.07432	1	7.91198e+06	8.87913e+06	7.03977e+06	9.0171e+06	8.13264e+06	0.258873	0.137486	1.33607	expression/solubility	FALSE	FALSE	FALSE
IPI00102501.3	AGTRAP	P0113884B	2	2	48.1C	1.04792	1.01714	0.996846	1.02428	1	7.91293e+06	8.93452e+06	6.46763e+06	6.0666e+06	7.93076e+06	0.258873	0.137486	1.33607	expression/solubility	FALSE	FALSE	FALSE
IPI00102501.3	AGTRAP	P0113894B	3	5	50.4C	1.12193	1.10955	1.25293	1.178	1	2.4124e+07	2.37347e+07	1.80567e+07	2.11193e+07	2.03696e+07	0.258873	0.137486	1.33607	expression/solubility	FALSE	FALSE	FALSE
IPI00102501.3	AGTRAP	P0113894B	3	5	51.9C	0.990526	1.04589	1.14934	1.09305	1	2.12323e+07	2.47628e+07	2.11248e+07	2.07836e+07	1.8138e+07	0.258873	0.137486	1.33607	expression/solubility	FALSE	FALSE	FALSE
IPI00102501.3	AGTRAP	P0113904B	2	2	54C	0.834998	0.777651	0.900884	0.945473	1	4.35199e+07	5.02428e+07	3.25343e+07	4.84555e+07	5.49379e+07	0.258873	0.137486	1.33607	expression/solubility	FALSE	FALSE	FALSE
IPI00102501.3	AGTRAP	P0113904B	2	2	56.1C	1.02411	0.843138	1.11748	0.98029	1	4.70684e+07	4.51183e+07	3.71926e+07	3.95136e+07	4.05226e+07	0.258873	0.137486	1.33607	expression/solubility	FALSE	FALSE	FALSE
IPI00102501.3	AGTRAP	P0113914B	3	5	58.2C	0.918605	0.85406	1.03241	1.0756	1	1.18143e+08	8.88307e+07	6.74098e+07	1.08512e+08	1.1193e+08	0.258873	0.137486	1.33607	expression/solubility	FALSE	FALSE	FALSE
IPI00102501.3	AGTRAP	P0113914B	3	5	60.1C	0.889516	0.872262	0.971151	0.979778	1	1.00007e+08	1.05319e+08	8.10264e+07	1.06728e+08	1.02967e+08	0.258873	0.137486	1.33607	expression/solubility	FALSE	FALSE	FALSE
IPI00102501.3	AGTRAP	P0113924B	1	2	62.4C	0.954948	1.12223	1.01574	1.09795	1	3.49775e+07	3.09309e+07	2.34402e+07	3.05036e+07	2.56981e+07	0.258873	0.137486	1.33607	expression/solubility	FALSE	FALSE	FALSE
IPI00102501.3	AGTRAP	P0113924B	1	2	63.9C	1.02673	0.97374	1.13418	1.01418	1	2.04226e+07	2.08067e+07	1.66028e+07	1.86287e+07	2.04396e+07	0.258873	0.137486	1.33607	expression/solubility	FALSE	FALSE	FALSE
IPI00513986.2	AGTRAP	P0113924B	1	1	62.4C	1.01963	1.06297	0.973248	1.09387	1	8.47694e+07	6.65e+07	5.09791e+07	6.898e+07	5.83297e+07	0.258873	0.137486	1.33607	expression/solubility	FALSE	FALSE	FALSE
IPI00513986.2	AGTRAP	P0113924B	1	1	63.9C	0.99578	0.929621	0.98798	0.998487	1	5.46091e+07	5.47663e+07	3.98745e+07	5.05654e+07	5.63532e+07	0.258873	0.137486	1.33607	expression/solubility	FALSE	FALSE	FALSE
IPI00216928.3	AGXT2L2	P0113874B	1	1	42C	0.954318	0.955742	1.0623	1.10282	1	65167335	6.70726e+07	5.81801e+07	7.9057e+07	7.17906e+07	0.131247	0.104023	0.275992	expression/solubility	FALSE	FALSE	FALSE
IPI00216928.3	AGXT2L2	P0113874B	1	1	44.1C	0.984112	0.940088	1.04851	1.04141	1	5.96389e+07	5.55762e+07	5.23435e+07	6.35546e+07	6.58618e+07	0.131247	0.104023	0.275992	expression/solubility	FALSE	FALSE	FALSE
IPI00216928.3	AGXT2L2	P0113884B	2	2	46.2C	0.955949	0.949418	0.960908	1.027	1	3.44364e+06	3.56471e+06	2.45748e+06	3.76381e+06	3.55104e+06	0.131247	0.104023	0.275992	expression/solubility	FALSE	FALSE	FALSE
IPI00216928.3	AGXT2L2	P0113884B	2	2	48.1C	1.32176	1.16086	1.2074	1.17929	1	3.24551e+06	3.31583e+06	2.54736e+06	2.27128e+06	2.57892e+06	0.131247	0.104023	0.275992	expression/solubility	FALSE	FALSE	FALSE
IPI00216928.3	AGXT2L2	P0113894B	3	3	50.4C	1.09145	1.00287	1.10442	1.06052	1	2.07923e+07	1.90061e+07	1.41013e+07	1.68449e+07	1.80466e+07	0.131247	0.104023	0.275992	expression/solubility	FALSE	FALSE	FALSE
IPI00216928.3	AGXT2L2	P0113894B	3	3	51.9C	0.900865	0.90406	0.934903	0.983942	1	1.76152e+07	1.95257e+07	1.56751e+07	1.70666e+07	1.65458e+07	0.131247	0.104023	0.275992	expression/solubility	FALSE	FALSE	FALSE
IPI00216928.3	AGXT2L2	P0113904B	2	2	54C	0.876126	0.955739	0.889985	0.929097	1	6.61699e+07	8.94788e+07	4.65744e+07	6.89996e+07	7.96092e+07	0.131247	0.104023	0.275992	expression/solubility	FALSE	FALSE	FALSE
IPI00216928.3	AGXT2L2	P0113904B	2	2	56.1C	1.04833	0.980305	1.12293	1.02864	1	6.71972e+07	7.31617e+07	5.21242e+07	5.78263e+07	5.65154e+07	0.131247	0.104023	0.275992	expression/solubility	FALSE	FALSE	FALSE
IPI00217957.4	AHCTF1	P0113874B	4	4	42C	0.975511	1.05866	0.95448	0.922304	1	7.16353e+07	7.98948e+07	5.62151e+07	7.10997e+07	7.72014e+07	0.661118	0.227466	3.72286	stability	FALSE	FALSE	TRUE
IPI00217957.4	AHCTF1	P0113874B	4	4	44.1C	0.88486	0.991337	1.09961	0.983734	1	5.31284e+07	5.80643e+07	5.43873e+07	5.94799e+07	6.52531e+07	0.661118	0.227466	3.72286	stability	FALSE	FALSE	TRUE
IPI00217957.4	AHCTF1	P0113884B	4	4	46.2C	1.06993	1.08116	1.05106	1.01896	1	2.24747e+07	2.36706e+07	1.56744e+07	2.17755e+07	2.07066e+07	0.661118	0.227466	3.72286	stability	FALSE	FALSE	TRUE
IPI00217957.4	AHCTF1	P0113884B	4	4	48.1C	0.820742	0.70029	0.753273	0.91619	1	1.90478e+07	1.8906e+07	1.5021e+07	1.66779e+07	2.4375e+07	0.661118	0.227466	3.72286	stability	FALSE	FALSE	TRUE
IPI00217957.4	AHCTF1	P0113894B	10	11	50.4C	0.969673	1.00908	1.08061	1.03667	1	3.54576e+07	3.67081e+07	2.64838e+07	3.16064e+07	3.46404e+07	0.661118	0.227466	3.72286	stability	FALSE	FALSE	TRUE
IPI00217957.4	AHCTF1	P0113894B	10	11	51.9C	0.945027	0.899636	1.00026	1.06754	1	3.4166e+07	3.59252e+07	3.10084e+07	3.42361e+07	3.05921e+07	0.661118	0.227466	3.72286	stability	FALSE	FALSE	TRUE
IPI00217957.4	AHCTF1	P0113904B	5	5	54C	1.29773	1.34625	1.34324	1.38081	1	1.08961e+08	1.40121e+08	7.81469e+07	1.14003e+08	8.85031e+07	0.661118	0.227466	3.72286	stability	FALSE	FALSE	TRUE
IPI00217957.4	AHCTF1	P0113904B	5	5	56.1C	0.855315	0.898242	0.892029	0.967344	1	8.02805e+07	9.81633e+07	6.06314e+07	7.96298e+07	8.2756e+07	0.661118	0.227466	3.72286	stability	FALSE	FALSE	TRUE
IPI00217957.4	AHCTF1	P0113914B	2	3	58.2C	0.697184	0.70002	0.686127	0.850405	1	3.14164e+07	2.55103e+07	1.56966e+07	3.00594e+07	3.92174e+07	0.661118	0.227466	3.72286	stability	FALSE	FALSE	TRUE
IPI00217957.4	AHCTF1	P0113914B	2	3	60.1C	1.00438	0.881654	0.805829	0.891331	1	1.68179e+07	1.58545e+07	1.00133e+07	1.44606e+07	1.53353e+07	0.661118	0.227466	3.72286	stability	FALSE	FALSE	TRUE
IPI00217957.4	AHCTF1	P0113924B	2	2	62.4C	0.884776	0.850608	0.887489	0.863209	1	4.12491e+07	2.9841e+07	2.60685e+07	3.0525e+07	3.27095e+07	0.661118	0.227466	3.72286	stability	FALSE	FALSE	TRUE
IPI00217957.4	AHCTF1	P0113924B	2	2	63.9C	0.901177	1.02366	0.943888	1.00825	1	1.98142e+07	2.41783e+07	1.52733e+07	2.04713e+07	2.25935e+07	0.661118	0.227466	3.72286	stability	FALSE	FALSE	TRUE
IPI00012007.6	AHCY	P0113874B	22	104	42C	0.962713	1.00615	0.987057	1.04774	1	4.87924e+09	5.24066e+09	4.01226e+09	5.57455e+09	5.32827e+09	0.0946439	0.0557624	1.01773	expression/solubility	FALSE	FALSE	FALSE
IPI00012007.6	AHCY	P0113874B	22	104	44.1C	0.926385	0.923017	0.887191	0.946896	1	4.44186e+09	4.31736e+09	3.50427e+09	4572105750	5.21101e+09	0.0946439	0.0557624	1.01773	expression/solubility	FALSE	FALSE	FALSE
IPI00012007.6	AHCY	P0113884B	24	130	46.2C	0.924241	0.958374	0.948847	0.954784	1	7.0418e+08	7.61057e+08	5.13239e+08	7.40077e+08	7.51053e+08	0.0946439	0.0557624	1.01773	expression/solubility	FALSE	FALSE	FALSE
IPI00012007.6	AHCY	P0113884B	24	130	48.1C	0.997986	1.05252	1.02043	1.06342	1	7.08069e+08	8.68692e+08	6.22074e+08	5.91802e+08	7.45175e+08	0.0946439	0.0557624	1.01773	expression/solubility	FALSE	FALSE	FALSE
IPI00012007.6	AHCY	P0113894B	23	146	50.4C	0.963504	0.985727	0.971821	1.0152	1	7.43007e+08	7.56218e+08	5.02287e+08	6.52742e+08	7.30529e+08	0.0946439	0.0557624	1.01773	expression/solubility	FALSE	FALSE	FALSE
IPI00012007.6	AHCY	P0113894B	23	146	51.9C	0.923401	0.965697	0.962707	0.966866	1	7.34201e+08	8.48103e+08	6.56348e+08	6.8193e+08	6.72797e+08	0.0946439	0.0557624	1.01773	expression/solubility	FALSE	FALSE	FALSE
IPI00012007.6	AHCY	P0113904B	23	128	54C	1.14975	1.2126	1.10213	1.17255	1	3.4961e+09	4.57072e+09	2.3221e+09	3.50592e+09	3.20515e+09	0.0946439	0.0557624	1.01773	expression/solubility	FALSE	FALSE	FALSE
IPI00012007.6	AHCY	P0113904B	23	128	56.1C	0.984966	1.05696	0.955516	0.992945	1	3.53663e+09	4.41874e+09	2.48451e+09	3.12683e+09	3.1658e+09	0.0946439	0.0557624	1.01773	expression/solubility	FALSE	FALSE	FALSE
IPI00012007.6	AHCY	P0113914B	24	124	58.2C	0.982752	0.955782	0.955195	1.03243	1	3.85588e+09	3.03274e+09	1.90267e+09	3.1775e+09	3.41468e+09	0.0946439	0.0557624	1.01773	expression/solubility	FALSE	FALSE	FALSE
IPI00012007.6	AHCY	P0113914B	24	124	60.1C	0.954846	0.952113	0.969792	1.03406	1	3.08608e+09	3.30478e+09	2.32602e+09	3.2381e+09	2.96e+09	0.0946439	0.0557624	1.01773	expression/solubility	FALSE	FALSE	FALSE
IPI00012007.6	AHCY	P0113924B	25	105	62.4C	1.05343	1.04559	1.02417	1.10378	1	4.99094e+09	3.72769e+09	3.05717e+09	3.9666e+09	3.32406e+09	0.0946439	0.0557624	1.01773	expression/solubility	FALSE	FALSE	FALSE
IPI00012007.6	AHCY	P0113924B	25	105	63.9C	1.05421	1.02801	0.936798	1.0004	1	2.14384e+09	2.24578e+09	1.40203e+09	1.87867e+09	2.08969e+09	0.0946439	0.0557624	1.01773	expression/solubility	FALSE	FALSE	FALSE
IPI00182938.8	AHCYL1	P0113874B	7	15	42C	1.02156	1.02938	1.01221	1.08759	1	1.1851e+09	1.22726e+09	9.41789e+08	1.32452e+09	1.21962e+09	0.155347	0.10065	0.932322	stability	FALSE	FALSE	FALSE
IPI00182938.8	AHCYL1	P0113874B	7	15	44.1C	1.03883	0.989123	1.00269	1.00144	1	1.1119e+09	1.03278e+09	8.84085e+08	1.07941e+09	1.16324e+09	0.155347	0.10065	0.932322	stability	FALSE	FALSE	FALSE
IPI00182938.8	AHCYL1	P0113884B	10	21	46.2C	0.960642	0.951484	0.941051	0.953301	1	1.61367e+08	1.66586e+08	1.12226e+08	1.62914e+08	1.65587e+08	0.155347	0.10065	0.932322	stability	FALSE	FALSE	FALSE
IPI00182938.8	AHCYL1	P0113884B	10	21	48.1C	1.09765	1.12354	1.08666	1.05169	1	1.53787e+08	1.83116e+08	1.30816e+08	1.15575e+08	1.47151e+08	0.155347	0.10065	0.932322	stability	FALSE	FALSE	FALSE
IPI00182938.8	AHCYL1	P0113894B	12	32	50.4C	1.10254	1.0635	1.04321	1.06106	1	2.68101e+08	2.57274e+08	1.70023e+08	2.15128e+08	2.30359e+08	0.155347	0.10065	0.932322	stability	FALSE	FALSE	FALSE
IPI00182938.8	AHCYL1	P0113894B	12	32	51.9C	1.01771	1.02269	1.06768	0.99672	1	2.28966e+08	2.5414e+08	2.0597e+08	1.98916e+08	1.90374e+08	0.155347	0.10065	0.932322	stability	FALSE	FALSE	FALSE
IPI00182938.8	AHCYL1	P0113904B	8	14	54C	0.915681	0.903595	0.954557	0.984243	1	6.21915e+08	7.60759e+08	4.4922e+08	6.57325e+08	7.15905e+08	0.155347	0.10065	0.932322	stability	FALSE	FALSE	FALSE
IPI00182938.8	AHCYL1	P0113904B	8	14	56.1C	0.965762	0.941687	1.02209	0.998328	1	4.55219e+08	5.16808e+08	3.4888e+08	4.127e+08	4.15591e+08	0.155347	0.10065	0.932322	stability	FALSE	FALSE	FALSE
IPI00182938.8	AHCYL1	P0113914B	6	12	58.2C	1.03861	1.07119	1.04763	1.09996	1	2.71404e+08	2.26374e+08	1.38984e+08	2.25468e+08	2.27423e+08	0.155347	0.10065	0.932322	stability	FALSE	FALSE	FALSE
IPI00182938.8	AHCYL1	P0113914B	6	12	60.1C	0.989301	1.09016	1.10026	1.04817	1	1.61425e+08	1.91034e+08	1.33229e+08	1.65708e+08	1.49438e+08	0.155347	0.10065	0.932322	stability	FALSE	FALSE	FALSE
IPI00182938.8	AHCYL1	P0113924B	5	7	62.4C	1.04575	1.15896	1.08697	1.05983	1	2.51004e+08	2.09325e+08	1.64377e+08	1.92951e+08	1.68401e+08	0.155347	0.10065	0.932322	stability	FALSE	FALSE	FALSE
IPI00182938.8	AHCYL1	P0113924B	5	7	63.9C	1.04198	1.178	0.96908	0.988456	1	9.89557e+07	1.2018e+08	6.77308e+07	8.6686e+07	9.75884e+07	0.155347	0.10065	0.932322	stability	FALSE	FALSE	FALSE
IPI00101645.3	AHCYL2	P0113874B	3	4	42C	1.06918	1.09793	1.06497	0.998288	1	1.3539e+08	1.42883e+08	1.0816e+08	1.32706e+08	1.33127e+08	0.272895	0.190241	0.830596	stability	FALSE	FALSE	FALSE
IPI00101645.3	AHCYL2	P0113874B	3	4	44.1C	0.996575	1.00921	1.09174	1.02627	1	1.12753e+08	1.11388e+08	1.01752e+08	1.16929e+08	1.22961e+08	0.272895	0.190241	0.830596	stability	FALSE	FALSE	FALSE
IPI00101645.3	AHCYL2	P0113884B	5	6	46.2C	1.04335	0.958877	0.866597	1.00223	1	2.49888e+07	2.39366e+07	1.47353e+07	2.44206e+07	2.36096e+07	0.272895	0.190241	0.830596	stability	FALSE	FALSE	FALSE
IPI00101645.3	AHCYL2	P0113884B	5	6	48.1C	1.04427	1.15894	1.08504	1.03644	1	2.15026e+07	2.77601e+07	1.91971e+07	1.67394e+07	2.16264e+07	0.272895	0.190241	0.830596	stability	FALSE	FALSE	FALSE
IPI00101645.3	AHCYL2	P0113894B	2	6	50.4C	0.917996	0.942415	0.991394	1.00684	1	1.38622e+07	1.41574e+07	1.00338e+07	1.26766e+07	1.4305e+07	0.272895	0.190241	0.830596	stability	FALSE	FALSE	FALSE
IPI00101645.3	AHCYL2	P0113894B	2	6	51.9C	0.94713	0.903406	0.969416	0.93019	1	1.33783e+07	1.40947e+07	1.17413e+07	1.1655e+07	1.19523e+07	0.272895	0.190241	0.830596	stability	FALSE	FALSE	FALSE
IPI00101645.3	AHCYL2	P0113904B	3	4	54C	1.03783	1.18075	1.15513	1.05205	1	1.01163e+08	1.42674e+08	7.80188e+07	1.00839e+08	1.02747e+08	0.272895	0.190241	0.830596	stability	FALSE	FALSE	FALSE
IPI00101645.3	AHCYL2	P0113904B	3	4	56.1C	1.09281	1.14228	1.01596	1.08184	1	9.56969e+07	1.16465e+08	6.44265e+07	8.30853e+07	7.72089e+07	0.272895	0.190241	0.830596	stability	FALSE	FALSE	FALSE
IPI00101645.3	AHCYL2	P0113914B	2	2	58.2C	0.941047	0.892328	1.10789	1.07543	1	5.58572e+07	4.2834e+07	3.33854e+07	5.00722e+07	5.1658e+07	0.272895	0.190241	0.830596	stability	FALSE	FALSE	FALSE
IPI00101645.3	AHCYL2	P0113914B	2	2	60.1C	0.887973	1.10208	1.05416	1.05587	1	4.25628e+07	5.67313e+07	3.74971e+07	4.90356e+07	4.38984e+07	0.272895	0.190241	0.830596	stability	FALSE	FALSE	FALSE
IPI00101645.3	AHCYL2	P0113924B	9	9	62.4C	1.012	1.04586	1.04775	1.01914	1	4.62347e+08	3.59554e+08	3.0159e+08	3.53166e+08	3.20537e+08	0.272895	0.190241	0.830596	stability	FALSE	FALSE	FALSE
IPI00101645.3	AHCYL2	P0113924B	9	9	63.9C	1.04123	1.14088	1.09973	1.09868	1	2.04208e+08	2.40366e+08	1.58729e+08	1.98979e+08	2.01531e+08	0.272895	0.190241	0.830596	stability	FALSE	FALSE	FALSE
IPI00397015.2	AHDC1	P0113874B	2	3	42C	0.917421	1.22114	1.04566	0.924592	1	2.13332e+07	2.91824e+07	1.95015e+07	2.25702e+07	2.44466e+07					FALSE	FALSE	FALSE
IPI00397015.2	AHDC1	P0113874B	2	3	44.1C	0.993671	1.039	1.07879	1.05073	1	1.47864e+07	1.50824e+07	1.32239e+07	1.57454e+07	1.61721e+07					FALSE	FALSE	FALSE
IPI00397015.2	AHDC1	P0113884B	1	1	46.2C	1.3738	1.35383	1.10314	1.00301	1	2.41812e+06	2.4837e+06	1.37851e+06	1.79611e+06	1.7351e+06					FALSE	FALSE	FALSE
IPI00397015.2	AHDC1	P0113884B	1	1	48.1C	0.820346	0.860022	0.765449	0.874224	1	1.26544e+06	1.54326e+06	1.01455e+06	1.05776e+06	1.62014e+06					FALSE	FALSE	FALSE
IPI00021812.2	AHNAK	P0113874B	127	181	42C	1.08581	1.13939	1.08415	0.971811	1	1.37267e+10	1.48031e+10	1.09924e+10	1.28971e+10	1.32906e+10	0.666457	0.538341	0.496169	expression/solubility	FALSE	FALSE	FALSE
IPI00021812.2	AHNAK	P0113874B	127	181	44.1C	0.986661	1.41887	0.986886	1.21936	1	8.90341e+09	1.24901e+10	7.33604e+09	1.10805e+10	9.80702e+09	0.666457	0.538341	0.496169	expression/solubility	FALSE	FALSE	FALSE
IPI00021812.2	AHNAK	P0113884B	164	272	46.2C	1.19056	0.897307	1.14272	1.17224	1	2.26477e+09	1.77909e+09	1.54326e+09	2.26863e+09	1.87519e+09	0.666457	0.538341	0.496169	expression/solubility	FALSE	FALSE	FALSE
IPI00021812.2	AHNAK	P0113884B	164	272	48.1C	1.00913	1.04251	0.955436	1.05462	1	1.82861e+09	2.19755e+09	1.4876e+09	1.49896e+09	1.9032e+09	0.666457	0.538341	0.496169	expression/solubility	FALSE	FALSE	FALSE
IPI00021812.2	AHNAK	P0113894B	149	240	50.4C	1.09508	1.00926	1.09526	0.992851	1	2.32329e+09	2.13016e+09	1.5574e+09	1.75627e+09	2.00981e+09	0.666457	0.538341	0.496169	expression/solubility	FALSE	FALSE	FALSE
IPI00021812.2	AHNAK	P0113894B	149	240	51.9C	1.11101	1.11399	0.970254	1.18339	1	1.92656e+09	2.13368e+09	1.44267e+09	1.8203e+09	1.46732e+09	0.666457	0.538341	0.496169	expression/solubility	FALSE	FALSE	FALSE
IPI00021812.2	AHNAK	P0113904B	115	177	54C	1.34975	1.10731	1.35921	0.805348	1	1.33391e+10	1.35653e+10	9.30745e+09	7.82618e+09	1.0417e+10	0.666457	0.538341	0.496169	expression/solubility	FALSE	FALSE	FALSE
IPI00021812.2	AHNAK	P0113904B	115	177	56.1C	0.71376	0.888762	0.734742	0.850014	1	8.92811e+09	1.29439e+10	6.65545e+09	9.3249e+09	1.10287e+10	0.666457	0.538341	0.496169	expression/solubility	FALSE	FALSE	FALSE
IPI00021812.2	AHNAK	P0113914B	128	180	58.2C	1.04318	1.25879	1.12076	1.23723	1	1.07529e+10	1.04934e+10	5.86501e+09	1.00037e+10	8.97087e+09	0.666457	0.538341	0.496169	expression/solubility	FALSE	FALSE	FALSE
IPI00021812.2	AHNAK	P0113914B	128	180	60.1C	1.2149	1.1688	0.993954	1.04016	1	9.34174e+09	9.6518e+09	5.67172e+09	7.74923e+09	7.04216e+09	0.666457	0.538341	0.496169	expression/solubility	FALSE	FALSE	FALSE
IPI00021812.2	AHNAK	P0113924B	140	184	62.4C	0.990618	0.882998	0.975631	0.947441	1	1.22739e+10	8.23261e+09	7.61609e+09	8.90401e+09	8.69295e+09	0.666457	0.538341	0.496169	expression/solubility	FALSE	FALSE	FALSE
IPI00021812.2	AHNAK	P0113924B	140	184	63.9C	1.04969	1.10584	1.10543	1.05755	1	6.5907e+09	7.45883e+09	5.10799e+09	6.13175e+09	6.45192e+09	0.666457	0.538341	0.496169	expression/solubility	FALSE	FALSE	FALSE
IPI00856045.1	AHNAK2	P0113884B	2	2	46.2C	1.00207	0.906693	1.22378	1.07346	1	5.00709e+06	4.72204e+06	4.34126e+06	5.45689e+06	4.92559e+06					FALSE	FALSE	FALSE
IPI00856045.1	AHNAK2	P0113884B	2	2	48.1C	1.3032	1.312	1.26654	1.25324	1	5.43725e+06	6.36773e+06	4.54043e+06	4.1013e+06	4.38203e+06					FALSE	FALSE	FALSE
IPI00021008.1	AHR	P0113874B	1	1	42C	1.12861	1.30968	1.21535	1.24548	1	1.70619e+07	2.03477e+07	1.47359e+07	1.9766e+07	1.58933e+07					FALSE	FALSE	FALSE
IPI00021008.1	AHR	P0113874B	1	1	44.1C	0.993472	0.951233	1.07702	1.06211	1	1.11576e+07	1.04217e+07	9.96434e+06	1.20123e+07	1.22058e+07					FALSE	FALSE	FALSE
IPI00030706.1	AHSA1	P0113874B	16	42	42C	1.027	0.99817	1.02507	1.07712	1	2.44092e+09	2.43813e+09	1.95403e+09	2.68751e+09	2.49871e+09	0.194054	0.169678	0.247016	stability	FALSE	FALSE	FALSE
IPI00030706.1	AHSA1	P0113874B	16	42	44.1C	0.992288	0.962821	0.973217	0.987418	1	2.10276e+09	1.99037e+09	1.6989e+09	2.10714e+09	2.30304e+09	0.194054	0.169678	0.247016	stability	FALSE	FALSE	FALSE
IPI00030706.1	AHSA1	P0113884B	17	45	46.2C	0.98289	0.954708	0.949649	0.946079	1	2.80967e+08	2.84449e+08	1.92725e+08	2.75138e+08	2.81788e+08	0.194054	0.169678	0.247016	stability	FALSE	FALSE	FALSE
IPI00030706.1	AHSA1	P0113884B	17	45	48.1C	0.995231	1.04665	1.01888	1.05394	1	2.39356e+08	2.92823e+08	2.10548e+08	1.98819e+08	2.52596e+08	0.194054	0.169678	0.247016	stability	FALSE	FALSE	FALSE
IPI00030706.1	AHSA1	P0113894B	21	42	50.4C	1.1069	1.02844	1.0022	1.02549	1	3.86856e+08	3.57576e+08	2.34759e+08	2.9883e+08	3.31084e+08	0.194054	0.169678	0.247016	stability	FALSE	FALSE	FALSE
IPI00030706.1	AHSA1	P0113894B	21	42	51.9C	1.07023	0.997506	0.996049	0.964793	1	1.9981e+08	2.05701e+08	1.59454e+08	1.5978e+08	1.57978e+08	0.194054	0.169678	0.247016	stability	FALSE	FALSE	FALSE
IPI00030706.1	AHSA1	P0113904B	5	6	54C	1.09184	1.31411	1.02013	1.11059	1	3.94453e+08	5.88516e+08	2.55368e+08	3.94533e+08	3.80809e+08	0.194054	0.169678	0.247016	stability	FALSE	FALSE	FALSE
IPI00030706.1	AHSA1	P0113904B	5	6	56.1C	1.10077	0.964158	1.02027	1.03167	1	2.0589e+08	2.09971e+08	1.38195e+08	1.69236e+08	1.64913e+08	0.194054	0.169678	0.247016	stability	FALSE	FALSE	FALSE
IPI00030706.1	AHSA1	P0113914B	5	5	58.2C	0.868787	0.94379	0.826867	0.808462	1	1.5142e+08	1.33027e+08	7.3164e+07	1.10528e+08	1.51684e+08	0.194054	0.169678	0.247016	stability	FALSE	FALSE	FALSE
IPI00030706.1	AHSA1	P0113914B	5	5	60.1C	0.900157	0.765711	0.932364	0.877271	1	7.7782e+07	7.10568e+07	5.97871e+07	7.34457e+07	7.9137e+07	0.194054	0.169678	0.247016	stability	FALSE	FALSE	FALSE
IPI00022431.1	AHSG	P0113894B	1	1	50.4C	0.577551	0.875344	0.711046	0.889721	1	1.95868e+06	2.95327e+06	1.61621e+06	2.51581e+06	3.21271e+06					FALSE	FALSE	FALSE
IPI00022431.1	AHSG	P0113894B	1	1	51.9C	0.856884	1.02086	0.734411	0.991149	1	3.27321e+06	4.30726e+06	2.4055e+06	3.35846e+06	3.23229e+06					FALSE	FALSE	FALSE
IPI00022431.1	AHSG	P0113914B	1	1	58.2C	0.846418	1.09664	0.933755	1.1	1	1.71723e+07	1.79931e+07	9.61764e+06	1.75057e+07	1.76569e+07					FALSE	FALSE	FALSE
IPI00022431.1	AHSG	P0113914B	1	1	60.1C	0.761176	0.754071	0.695757	0.887648	1	1.45327e+07	1.54615e+07	9.8578e+06	1.642e+07	1.74855e+07					FALSE	FALSE	FALSE
IPI00022431.1	AHSG	P0113924B	1	2	62.4C	0.781203	0.985948	0.81097	0.894481	1	6.56867e+07	6.23836e+07	4.29625e+07	5.70484e+07	5.89938e+07					FALSE	FALSE	FALSE
IPI00022431.1	AHSG	P0113924B	1	2	63.9C	1.06375	1.37939	1.0805	1.09561	1	3.55296e+07	4.94926e+07	2.65595e+07	3.3792e+07	3.43214e+07					FALSE	FALSE	FALSE
IPI00303602.1	AIDA	P0113874B	9	14	42C	0.965121	0.925923	0.960896	1.01356	1	7.16663e+08	7.06604e+08	5.7227e+08	7.90098e+08	7.80664e+08	0.0994641	0.0791358	0.338712	stability	FALSE	FALSE	FALSE
IPI00303602.1	AIDA	P0113874B	9	14	44.1C	0.99838	0.974898	0.895486	0.981228	1	6.13762e+08	5.84653e+08	4.53492e+08	6.07455e+08	6.68117e+08	0.0994641	0.0791358	0.338712	stability	FALSE	FALSE	FALSE
IPI00303602.1	AIDA	P0113884B	9	13	46.2C	0.96081	0.94886	0.958873	0.946559	1	1.14261e+08	1.17611e+08	8.09558e+07	1.1452e+08	1.17229e+08	0.0994641	0.0791358	0.338712	stability	FALSE	FALSE	FALSE
IPI00303602.1	AIDA	P0113884B	9	13	48.1C	0.997649	1.02393	0.991135	0.985018	1	9.03835e+07	1.07911e+08	7.71532e+07	6.99962e+07	9.51522e+07	0.0994641	0.0791358	0.338712	stability	FALSE	FALSE	FALSE
IPI00303602.1	AIDA	P0113894B	8	11	50.4C	1.0565	0.96836	0.872005	1.01003	1	6.26796e+07	5.71539e+07	3.4674e+07	4.99625e+07	5.62025e+07	0.0994641	0.0791358	0.338712	stability	FALSE	FALSE	FALSE
IPI00303602.1	AIDA	P0113894B	8	11	51.9C	1.11166	1.06284	1.06286	0.976993	1	3.70089e+07	3.90827e+07	3.03406e+07	2.88519e+07	2.81704e+07	0.0994641	0.0791358	0.338712	stability	FALSE	FALSE	FALSE
IPI00303602.1	AIDA	P0113904B	2	2	54C	0.791643	0.955832	0.987552	0.924865	1	1.99607e+07	2.98756e+07	1.72535e+07	2.29307e+07	2.65776e+07	0.0994641	0.0791358	0.338712	stability	FALSE	FALSE	FALSE
IPI00303602.1	AIDA	P0113904B	2	2	56.1C	1.02915	0.986024	1.00868	1.04352	1	1.19418e+07	1.33213e+07	8.47574e+06	1.06194e+07	1.02307e+07	0.0994641	0.0791358	0.338712	stability	FALSE	FALSE	FALSE
IPI00795705.1	AIF1	P0113884B	3	4	46.2C	1.00999	0.901304	0.940761	0.980865	1	6.77622e+07	6.30265e+07	4.48098e+07	6.69501e+07	6.61364e+07	0.153159	0.0388998	1.84936	stability	FALSE	FALSE	FALSE
IPI00795705.1	AIF1	P0113884B	3	4	48.1C	0.733841	0.809515	0.80427	0.82111	1	4.50087e+07	5.77568e+07	4.23844e+07	3.95017e+07	6.44173e+07	0.153159	0.0388998	1.84936	stability	FALSE	FALSE	FALSE
IPI00795705.1	AIF1	P0113894B	1	1	50.4C	0.71677	0.776331	0.781098	0.825119	1	5.7224e+06	6.16589e+06	4.17956e+06	5.49244e+06	7.56304e+06	0.153159	0.0388998	1.84936	stability	FALSE	FALSE	FALSE
IPI00795705.1	AIF1	P0113894B	1	1	51.9C	1.164	1.17781	0.813869	0.971614	1	7.48955e+06	8.37072e+06	4.49029e+06	5.54558e+06	5.44456e+06	0.153159	0.0388998	1.84936	stability	FALSE	FALSE	FALSE
IPI00795705.1	AIF1	P0113904B	1	1	54C	0.841524	0.687418	0.863828	0.846063	1	1.40185e+07	1.41952e+07	9.97084e+06	1.38589e+07	1.75591e+07	0.153159	0.0388998	1.84936	stability	FALSE	FALSE	FALSE
IPI00795705.1	AIF1	P0113904B	1	1	56.1C	0.888137	0.913744	0.892234	1.10388	1	1.13094e+07	1.35474e+07	8.22758e+06	1.2328e+07	1.12273e+07	0.153159	0.0388998	1.84936	stability	FALSE	FALSE	FALSE
IPI00795705.1	AIF1	P0113924B	4	4	62.4C	0.910607	0.948464	0.921351	0.901611	1	1.81366e+08	1.4215e+08	1.15617e+08	1.36208e+08	1.39739e+08	0.153159	0.0388998	1.84936	stability	FALSE	FALSE	FALSE
IPI00795705.1	AIF1	P0113924B	4	4	63.9C	0.939782	1.02513	1.03993	1.01149	1	6.31104e+07	7.39531e+07	5.13954e+07	6.27258e+07	6.90066e+07	0.153159	0.0388998	1.84936	stability	FALSE	FALSE	FALSE
IPI00000690.1	AIFM1	P0113874B	17	47	42C	0.998226	1.01382	1.03168	1.0523	1	2.79766e+09	2.92009e+09	2.31902e+09	3.09601e+09	2.94643e+09	0.160778	0.0676539	2.13462	stability	FALSE	FALSE	FALSE
IPI00000690.1	AIFM1	P0113874B	17	47	44.1C	0.994578	0.970491	0.960681	1.00225	1	2.47563e+09	2.35654e+09	1.96985e+09	2.51225e+09	2.70518e+09	0.160778	0.0676539	2.13462	stability	FALSE	FALSE	FALSE
IPI00000690.1	AIFM1	P0113884B	24	54	46.2C	0.961868	0.995168	0.978596	0.939223	1	3.46257e+08	3.7339e+08	2.50099e+08	3.43974e+08	3.54859e+08	0.160778	0.0676539	2.13462	stability	FALSE	FALSE	FALSE
IPI00000690.1	AIFM1	P0113884B	24	54	48.1C	0.98005	1.07629	1.02082	1.01699	1	3.18143e+08	4.0643e+08	2.8473e+08	2.58946e+08	3.40942e+08	0.160778	0.0676539	2.13462	stability	FALSE	FALSE	FALSE
IPI00000690.1	AIFM1	P0113894B	19	79	50.4C	1.00846	1.02033	0.98883	1.03771	1	4.71498e+08	4.74582e+08	3.09862e+08	4.04525e+08	4.42912e+08	0.160778	0.0676539	2.13462	stability	FALSE	FALSE	FALSE
IPI00000690.1	AIFM1	P0113894B	19	79	51.9C	0.954757	1.00128	0.998515	0.977172	1	4.46136e+08	5.16787e+08	4.00078e+08	4.05037e+08	3.95397e+08	0.160778	0.0676539	2.13462	stability	FALSE	FALSE	FALSE
IPI00000690.1	AIFM1	P0113904B	15	36	54C	0.993813	1.07638	0.983634	1.01594	1	1.48502e+09	1.9938e+09	1.01843e+09	1.49274e+09	1.57506e+09	0.160778	0.0676539	2.13462	stability	FALSE	FALSE	FALSE
IPI00000690.1	AIFM1	P0113904B	15	36	56.1C	0.958623	1.01358	0.970102	0.995175	1	1.34951e+09	1.66134e+09	9.88967e+08	1.22868e+09	1.24121e+09	0.160778	0.0676539	2.13462	stability	FALSE	FALSE	FALSE
IPI00000690.1	AIFM1	P0113914B	18	35	58.2C	0.974916	1.05162	1.01561	1.05291	1	1.60321e+09	1.39855e+09	8.47899e+08	1.35819e+09	1.43118e+09	0.160778	0.0676539	2.13462	stability	FALSE	FALSE	FALSE
IPI00000690.1	AIFM1	P0113914B	18	35	60.1C	1.00666	1.0623	1.02014	1.03015	1	1.04637e+09	1.18585e+09	7.86901e+08	1.03747e+09	9.51962e+08	0.160778	0.0676539	2.13462	stability	FALSE	FALSE	FALSE
IPI00000690.1	AIFM1	P0113924B	20	32	62.4C	1.05819	1.13078	1.13191	1.1183	1	2.60612e+09	2.09562e+09	1.75636e+09	2.08904e+09	1.72792e+09	0.160778	0.0676539	2.13462	stability	FALSE	FALSE	FALSE
IPI00000690.1	AIFM1	P0113924B	20	32	63.9C	1.29138	1.18211	1.05584	1.03723	1	5.56215e+08	5.46956e+08	3.3468e+08	4.12548e+08	4.42593e+08	0.160778	0.0676539	2.13462	stability	FALSE	FALSE	FALSE
IPI00514471.3	AIG1	P0113874B	3	3	42C	0.880273	0.95081	0.949698	0.879745	1	6.73518e+07	7.47641e+07	5.82785e+07	7.06622e+07	8.04382e+07	0.247523	0.105504	2.33273	stability	FALSE	FALSE	FALSE
IPI00514471.3	AIG1	P0113874B	3	3	44.1C	0.887739	0.956286	0.8422	0.966933	1	5.69102e+07	5.98037e+07	4.44761e+07	6.24225e+07	6.96712e+07	0.247523	0.105504	2.33273	stability	FALSE	FALSE	FALSE
IPI00514471.3	AIG1	P0113884B	5	6	46.2C	1.05077	0.966613	1.1066	1.01438	1	4.14637e+07	3.97553e+07	3.10009e+07	4.07224e+07	3.88984e+07	0.247523	0.105504	2.33273	stability	FALSE	FALSE	FALSE
IPI00514471.3	AIG1	P0113884B	5	6	48.1C	1.03715	1.04423	1.10951	1.03684	1	3.70511e+07	4.33952e+07	3.40566e+07	2.9053e+07	3.75204e+07	0.247523	0.105504	2.33273	stability	FALSE	FALSE	FALSE
IPI00514471.3	AIG1	P0113894B	3	11	50.4C	0.928985	0.89237	0.922018	0.998003	1	2.39666e+07	2.29031e+07	1.59428e+07	2.14675e+07	2.44397e+07	0.247523	0.105504	2.33273	stability	FALSE	FALSE	FALSE
IPI00514471.3	AIG1	P0113894B	3	11	51.9C	0.785602	0.822206	0.850204	0.936691	1	2.16702e+07	2.50509e+07	2.01094e+07	2.29195e+07	2.3341e+07	0.247523	0.105504	2.33273	stability	FALSE	FALSE	FALSE
IPI00514471.3	AIG1	P0113904B	4	5	54C	1.71783	1.53026	1.53611	1.62575	1	8.87498e+07	9.8003e+07	5.49895e+07	8.25907e+07	5.44573e+07	0.247523	0.105504	2.33273	stability	FALSE	FALSE	FALSE
IPI00514471.3	AIG1	P0113904B	4	5	56.1C	0.989472	1.00514	1.05121	1.01802	1	7.82963e+07	9.26051e+07	6.02371e+07	7.06486e+07	6.97675e+07	0.247523	0.105504	2.33273	stability	FALSE	FALSE	FALSE
IPI00514471.3	AIG1	P0113914B	4	4	58.2C	1.00432	0.921416	1.04233	1.00927	1	1.08438e+08	8.04563e+07	5.71352e+07	8.5479e+07	9.39675e+07	0.247523	0.105504	2.33273	stability	FALSE	FALSE	FALSE
IPI00514471.3	AIG1	P0113914B	4	4	60.1C	0.910184	0.953279	0.967565	1.02763	1	7.23569e+07	8.13861e+07	5.7081e+07	7.91513e+07	7.28063e+07	0.247523	0.105504	2.33273	stability	FALSE	FALSE	FALSE
IPI00514471.3	AIG1	P0113924B	4	9	62.4C	0.932636	0.936715	0.977429	0.989785	1	2.77263e+08	2.09551e+08	1.83078e+08	2.23192e+08	2.08579e+08	0.247523	0.105504	2.33273	stability	FALSE	FALSE	FALSE
IPI00514471.3	AIG1	P0113924B	4	9	63.9C	0.974654	1	0.989974	1.00479	1	1.12771e+08	1.24294e+08	8.42973e+07	1.07357e+08	1.18895e+08	0.247523	0.105504	2.33273	stability	FALSE	FALSE	FALSE
IPI00294840.6	AIM1	P0113874B	16	20	42C	1.09891	0.988664	0.98003	0.916821	1	1.66612e+09	1.54049e+09	1.19172e+09	1.45924e+09	1.59395e+09	0.712423	0.468307	1.07881	stability	FALSE	FALSE	FALSE
IPI00294840.6	AIM1	P0113874B	16	20	44.1C	1.05983	1.09801	1.06309	1.00239	1	1.26006e+09	1.27349e+09	1.04119e+09	1.20014e+09	1.29212e+09	0.712423	0.468307	1.07881	stability	FALSE	FALSE	FALSE
IPI00294840.6	AIM1	P0113884B	21	26	46.2C	1.07819	1.01848	1.19671	1.15451	1	1.51755e+08	1.49412e+08	1.19582e+08	1.65319e+08	1.38746e+08	0.712423	0.468307	1.07881	stability	FALSE	FALSE	FALSE
IPI00294840.6	AIM1	P0113884B	21	26	48.1C	0.93575	0.84825	0.950807	0.946832	1	1.14455e+08	1.20693e+08	9.99257e+07	9.0838e+07	1.28464e+08	0.712423	0.468307	1.07881	stability	FALSE	FALSE	FALSE
IPI00294840.6	AIM1	P0113894B	11	13	50.4C	0.994451	1.60451	1.37608	0.949736	1	9.00792e+07	1.44589e+08	8.3543e+07	7.1729e+07	8.58103e+07	0.712423	0.468307	1.07881	stability	FALSE	FALSE	FALSE
IPI00294840.6	AIM1	P0113894B	11	13	51.9C	0.99753	0.939676	0.975614	1.0307	1	4.77932e+07	4.9728e+07	4.00805e+07	4.38049e+07	4.05414e+07	0.712423	0.468307	1.07881	stability	FALSE	FALSE	FALSE
IPI00294840.6	AIM1	P0113904B	5	6	54C	1.14887	0.93998	1.00743	0.997512	1	1.46399e+08	1.48481e+08	8.89507e+07	1.2499e+08	1.34318e+08	0.712423	0.468307	1.07881	stability	FALSE	FALSE	FALSE
IPI00294840.6	AIM1	P0113904B	5	6	56.1C	0.954645	1.00574	0.970591	1.04494	1	1.1331e+08	1.38991e+08	8.34256e+07	1.08775e+08	1.04651e+08	0.712423	0.468307	1.07881	stability	FALSE	FALSE	FALSE
IPI00294840.6	AIM1	P0113914B	2	2	58.2C	0.911715	0.959686	0.926961	0.902291	1	8.24283e+07	7.01685e+07	4.25471e+07	6.39895e+07	7.86841e+07	0.712423	0.468307	1.07881	stability	FALSE	FALSE	FALSE
IPI00294840.6	AIM1	P0113914B	2	2	60.1C	1.09705	1.14503	1.01211	1.02997	1	5.09052e+07	5.70599e+07	3.48518e+07	4.63054e+07	4.24964e+07	0.712423	0.468307	1.07881	stability	FALSE	FALSE	FALSE
IPI00294840.6	AIM1	P0113924B	3	3	62.4C	0.903919	0.941841	0.93863	0.85023	1	9.79089e+07	7.67668e+07	6.40559e+07	6.98535e+07	7.5995e+07	0.712423	0.468307	1.07881	stability	FALSE	FALSE	FALSE
IPI00294840.6	AIM1	P0113924B	3	3	63.9C	0.921736	1.01894	1.12065	1.05576	1	4.76265e+07	5.65584e+07	4.26145e+07	5.03753e+07	5.30957e+07	0.712423	0.468307	1.07881	stability	FALSE	FALSE	FALSE
IPI00010460.1	AIP	P0113874B	17	35	42C	0.977402	0.951046	0.969935	0.985551	1	1.77948e+09	1.77946e+09	1.41629e+09	1.88364e+09	1.91404e+09	0.085003	0.085003	0	stability	FALSE	FALSE	FALSE
IPI00010460.1	AIP	P0113874B	17	35	44.1C	0.934502	0.929514	0.893448	0.943729	1	1.53454e+09	1.48898e+09	1.20857e+09	1.56058e+09	1.78462e+09	0.085003	0.085003	0	stability	FALSE	FALSE	FALSE
IPI00010460.1	AIP	P0113884B	17	43	46.2C	0.995087	1.01789	0.928241	1.00814	1	2.72952e+08	2.91013e+08	1.80764e+08	2.81332e+08	2.70395e+08	0.085003	0.085003	0	stability	FALSE	FALSE	FALSE
IPI00010460.1	AIP	P0113884B	17	43	48.1C	0.979551	1.00907	0.983865	0.945148	1	1.89726e+08	2.27355e+08	1.63737e+08	1.43588e+08	2.03427e+08	0.085003	0.085003	0	stability	FALSE	FALSE	FALSE
IPI00010460.1	AIP	P0113894B	11	17	50.4C	0.946222	0.999038	0.840234	0.934359	1	1.12792e+08	1.18473e+08	6.71296e+07	9.28649e+07	1.12924e+08	0.085003	0.085003	0	stability	FALSE	FALSE	FALSE
IPI00010460.1	AIP	P0113894B	11	17	51.9C	1.03336	0.954639	0.950541	0.984598	1	6.44695e+07	6.57849e+07	5.085e+07	5.44894e+07	5.27914e+07	0.085003	0.085003	0	stability	FALSE	FALSE	FALSE
IPI00010460.1	AIP	P0113924B	1	1	62.4C	0.954421	0.90142	0.891515	0.786849	1	4.61459e+07	3.27962e+07	2.71577e+07	2.88565e+07	3.39223e+07	0.085003	0.085003	0	stability	FALSE	FALSE	FALSE
IPI00010460.1	AIP	P0113924B	1	1	63.9C	0.854627	0.81563	0.820152	0.912334	1	1.85746e+07	1.90433e+07	1.31185e+07	1.83108e+07	2.23337e+07	0.085003	0.085003	0	stability	FALSE	FALSE	FALSE
IPI00215901.1	AK2	P0113874B	18	83	42C	1.00896	1.02166	1.04381	1.07027	1	5.02148e+09	5.22556e+09	4.16648e+09	5.59176e+09	5.23225e+09	0.0647071	0.0512524	0.372211	expression/solubility	FALSE	FALSE	FALSE
IPI00215901.1	AK2	P0113874B	18	83	44.1C	1.00291	1.01685	1.00112	0.999957	1	4.59133e+09	4.5412e+09	3.77547e+09	4.60998e+09	4.97538e+09	0.0647071	0.0512524	0.372211	expression/solubility	FALSE	FALSE	FALSE
IPI00215901.1	AK2	P0113884B	19	105	46.2C	0.96027	0.925858	0.947929	0.982134	1	6.18422e+08	6.21469e+08	4.33404e+08	6.43481e+08	6.3484e+08	0.0647071	0.0512524	0.372211	expression/solubility	FALSE	FALSE	FALSE
IPI00215901.1	AK2	P0113884B	19	105	48.1C	0.983374	1.06101	1.01084	1.00224	1	5.73583e+08	7.19913e+08	5.06603e+08	4.58532e+08	6.12611e+08	0.0647071	0.0512524	0.372211	expression/solubility	FALSE	FALSE	FALSE
IPI00215901.1	AK2	P0113894B	22	148	50.4C	0.979347	0.944946	0.952495	1.00508	1	8.66886e+08	8.32116e+08	5.65087e+08	7.41785e+08	8.3854e+08	0.0647071	0.0512524	0.372211	expression/solubility	FALSE	FALSE	FALSE
IPI00215901.1	AK2	P0113894B	22	148	51.9C	0.970639	0.979898	1.01535	1.02365	1	8.09557e+08	9.0272e+08	7.26144e+08	7.57336e+08	7.05747e+08	0.0647071	0.0512524	0.372211	expression/solubility	FALSE	FALSE	FALSE
IPI00215901.1	AK2	P0113904B	20	114	54C	0.941798	0.952593	0.954661	0.991771	1	4.21142e+09	5.28038e+09	2.95795e+09	4.36088e+09	4.71346e+09	0.0647071	0.0512524	0.372211	expression/solubility	FALSE	FALSE	FALSE
IPI00215901.1	AK2	P0113904B	20	114	56.1C	1.03618	1.04838	0.995208	1.0081	1	4.30191e+09	5.06779e+09	2.99209e+09	3.67063e+09	3.66051e+09	0.0647071	0.0512524	0.372211	expression/solubility	FALSE	FALSE	FALSE
IPI00215901.1	AK2	P0113914B	20	123	58.2C	1.02442	0.990733	0.960388	1.01545	1	5.38237e+09	4.20965e+09	2.56172e+09	4.18502e+09	4.5726e+09	0.0647071	0.0512524	0.372211	expression/solubility	FALSE	FALSE	FALSE
IPI00215901.1	AK2	P0113914B	20	123	60.1C	1.08432	1.09684	1.04344	1.05268	1	3.64731e+09	3.96224e+09	2.60462e+09	3.43071e+09	3.08059e+09	0.0647071	0.0512524	0.372211	expression/solubility	FALSE	FALSE	FALSE
IPI00215901.1	AK2	P0113924B	16	56	62.4C	1.03287	1.04835	1.06638	1.05922	1	2.4813e+09	1.89515e+09	1.61405e+09	1.9301e+09	1.68549e+09	0.0647071	0.0512524	0.372211	expression/solubility	FALSE	FALSE	FALSE
IPI00215901.1	AK2	P0113924B	16	56	63.9C	1.06656	1.02448	1.0433	0.970017	1	1.04512e+09	1.07843e+09	7.52378e+08	8.7775e+08	1.00693e+09	0.0647071	0.0512524	0.372211	expression/solubility	FALSE	FALSE	FALSE
IPI00465256.4	AK3	P0113874B	9	18	42C	1.02435	1.07084	1.07548	1.06132	1	7.78414e+08	8.3628e+08	6.55476e+08	8.46653e+08	7.98899e+08	0.288854	0.179526	1.05679	stability	FALSE	FALSE	FALSE
IPI00465256.4	AK3	P0113874B	9	18	44.1C	0.98958	0.979826	0.991555	1.00001	1	6.69265e+08	6.46445e+08	5.52422e+08	6.81069e+08	7.35015e+08	0.288854	0.179526	1.05679	stability	FALSE	FALSE	FALSE
IPI00465256.4	AK3	P0113884B	10	17	46.2C	0.957955	0.948793	0.974004	0.954983	1	7.8895e+07	8.14441e+07	5.69496e+07	8.00154e+07	8.11852e+07	0.288854	0.179526	1.05679	stability	FALSE	FALSE	FALSE
IPI00465256.4	AK3	P0113884B	10	17	48.1C	1.065	1.06061	1.06094	1.05889	1	7.65217e+07	8.86497e+07	6.54994e+07	5.96768e+07	7.54647e+07	0.288854	0.179526	1.05679	stability	FALSE	FALSE	FALSE
IPI00465256.4	AK3	P0113894B	10	22	50.4C	1.00869	0.971013	1.05134	0.999708	1	9.97585e+07	9.55366e+07	6.96891e+07	8.24361e+07	9.36897e+07	0.288854	0.179526	1.05679	stability	FALSE	FALSE	FALSE
IPI00465256.4	AK3	P0113894B	10	22	51.9C	0.95295	0.947557	1.02537	0.988524	1	9.10782e+07	1.00031e+08	8.4031e+07	8.38071e+07	8.0873e+07	0.288854	0.179526	1.05679	stability	FALSE	FALSE	FALSE
IPI00465256.4	AK3	P0113904B	10	15	54C	0.883683	0.864801	0.944581	0.968689	1	4.9657e+08	6.02403e+08	3.67785e+08	5.35255e+08	5.92316e+08	0.288854	0.179526	1.05679	stability	FALSE	FALSE	FALSE
IPI00465256.4	AK3	P0113904B	10	15	56.1C	0.938119	0.901028	0.982892	0.957012	1	4.62182e+08	5.16851e+08	3.50668e+08	4.13508e+08	4.34381e+08	0.288854	0.179526	1.05679	stability	FALSE	FALSE	FALSE
IPI00465256.4	AK3	P0113914B	9	10	58.2C	0.91603	0.71015	0.909488	0.975283	1	3.00467e+08	1.8838e+08	1.51452e+08	2.50936e+08	2.85468e+08	0.288854	0.179526	1.05679	stability	FALSE	FALSE	FALSE
IPI00465256.4	AK3	P0113914B	9	10	60.1C	0.883338	0.915232	0.739484	0.87706	1	8.40781e+07	9.35551e+07	5.22331e+07	8.08829e+07	8.71715e+07	0.288854	0.179526	1.05679	stability	FALSE	FALSE	FALSE
IPI00016568.1	AK3L1	P0113874B	6	8	42C	1.0334	1.05087	1.03761	1.04304	1	3.53192e+08	3.69111e+08	2.84424e+08	3.74234e+08	3.59313e+08	0.118271	0.0899621	0.471108	stability	FALSE	FALSE	FALSE
IPI00016568.1	AK3L1	P0113874B	6	8	44.1C	1.00125	1.0136	0.987718	1.01994	1	2.95452e+08	2.91773e+08	2.40094e+08	3.03079e+08	3.20694e+08	0.118271	0.0899621	0.471108	stability	FALSE	FALSE	FALSE
IPI00016568.1	AK3L1	P0113884B	10	16	46.2C	0.925302	0.939043	0.989362	0.972821	1	9.01888e+07	9.53977e+07	6.8462e+07	9.64662e+07	9.60818e+07	0.118271	0.0899621	0.471108	stability	FALSE	FALSE	FALSE
IPI00016568.1	AK3L1	P0113884B	10	16	48.1C	1.04971	1.10262	1.03336	0.99589	1	8.55914e+07	1.04585e+08	7.23975e+07	6.36932e+07	8.56386e+07	0.118271	0.0899621	0.471108	stability	FALSE	FALSE	FALSE
IPI00016568.1	AK3L1	P0113894B	11	24	50.4C	0.980285	1.18053	1.00501	1.1156	1	1.33858e+08	1.60369e+08	9.19786e+07	1.27013e+08	1.29357e+08	0.118271	0.0899621	0.471108	stability	FALSE	FALSE	FALSE
IPI00016568.1	AK3L1	P0113894B	11	24	51.9C	0.962045	0.991427	0.954768	0.959489	1	1.16633e+08	1.32761e+08	9.92524e+07	1.03185e+08	1.02586e+08	0.118271	0.0899621	0.471108	stability	FALSE	FALSE	FALSE
IPI00016568.1	AK3L1	P0113904B	5	11	54C	1.03501	1.10463	1.01115	1.07707	1	4.09565e+08	5.41854e+08	2.77244e+08	4.19096e+08	4.17106e+08	0.118271	0.0899621	0.471108	stability	FALSE	FALSE	FALSE
IPI00016568.1	AK3L1	P0113904B	5	11	56.1C	1.1149	1.16306	1.07035	1.14636	1	1.88586e+08	2.29061e+08	1.31111e+08	1.70061e+08	1.49139e+08	0.118271	0.0899621	0.471108	stability	FALSE	FALSE	FALSE
IPI00016568.1	AK3L1	P0113914B	2	2	58.2C	1.0547	0.941827	1.00181	0.987808	1	3.82834e+07	2.7647e+07	1.8461e+07	2.81253e+07	3.159e+07	0.118271	0.0899621	0.471108	stability	FALSE	FALSE	FALSE
IPI00016568.1	AK3L1	P0113914B	2	2	60.1C	0.943627	1.06355	1.0144	1.04798	1	1.69736e+07	2.05453e+07	1.35408e+07	1.8264e+07	1.64737e+07	0.118271	0.0899621	0.471108	stability	FALSE	FALSE	FALSE
IPI00022585.2	AKAP1	P0113874B	13	14	42C	1.04652	0.909417	0.949527	0.901649	1	7.15471e+08	6.38961e+08	5.20646e+08	6.47113e+08	7.18745e+08	0.205477	0.137385	0.819899	stability	FALSE	FALSE	FALSE
IPI00022585.2	AKAP1	P0113874B	13	14	44.1C	1.07635	1.12993	1.10388	1.02037	1	5.67611e+08	5.81278e+08	4.79539e+08	5.41868e+08	5.73119e+08	0.205477	0.137385	0.819899	stability	FALSE	FALSE	FALSE
IPI00022585.2	AKAP1	P0113884B	14	17	46.2C	1.03118	0.940528	1.10921	1.08938	1	1.23649e+08	1.17547e+08	9.4427e+07	1.32895e+08	1.18203e+08	0.205477	0.137385	0.819899	stability	FALSE	FALSE	FALSE
IPI00022585.2	AKAP1	P0113884B	14	17	48.1C	0.848314	0.834624	0.83775	0.941149	1	8.77278e+07	1.00405e+08	7.44397e+07	7.63411e+07	1.08615e+08	0.205477	0.137385	0.819899	stability	FALSE	FALSE	FALSE
IPI00022585.2	AKAP1	P0113894B	9	11	50.4C	0.898298	0.999183	0.938244	1.01293	1	6.92203e+07	7.65965e+07	4.84568e+07	6.5079e+07	7.29979e+07	0.205477	0.137385	0.819899	stability	FALSE	FALSE	FALSE
IPI00022585.2	AKAP1	P0113894B	9	11	51.9C	0.98836	1.0275	0.983237	0.98681	1	4.66544e+07	5.35728e+07	3.97971e+07	4.132e+07	3.99427e+07	0.205477	0.137385	0.819899	stability	FALSE	FALSE	FALSE
IPI00022585.2	AKAP1	P0113904B	2	2	54C	0.893392	0.869295	0.974883	0.910971	1	5.72534e+07	6.90579e+07	4.32894e+07	5.74057e+07	6.75504e+07	0.205477	0.137385	0.819899	stability	FALSE	FALSE	FALSE
IPI00022585.2	AKAP1	P0113904B	2	2	56.1C	0.880882	0.957746	0.968074	1.05666	1	4.52064e+07	5.72273e+07	3.5977e+07	4.75583e+07	4.52478e+07	0.205477	0.137385	0.819899	stability	FALSE	FALSE	FALSE
IPI00022585.2	AKAP1	P0113914B	3	3	58.2C	1.03771	0.922161	1.00272	1.06517	1	1.05398e+08	7.57459e+07	5.17045e+07	8.48631e+07	8.83946e+07	0.205477	0.137385	0.819899	stability	FALSE	FALSE	FALSE
IPI00022585.2	AKAP1	P0113914B	3	3	60.1C	1.07262	1.04551	1.00207	1.04091	1	7.63038e+07	7.98746e+07	5.29005e+07	7.1744e+07	6.51507e+07	0.205477	0.137385	0.819899	stability	FALSE	FALSE	FALSE
IPI00306265.2	AKAP10	P0113884B	1	1	46.2C	0.89991	1.10659	1.04115	1.11032	1	4.55312e+06	5.83555e+06	3.7398e+06	5.71521e+06	4.98749e+06					FALSE	FALSE	FALSE
IPI00306265.2	AKAP10	P0113884B	1	1	48.1C	1.31916	1.01581	1.15395	1.14765	1	4.38527e+06	3.92819e+06	3.29606e+06	2.99244e+06	3.49144e+06					FALSE	FALSE	FALSE
IPI00007411.1	AKAP11	P0113874B	9	9	42C	1.02596	0.970991	0.986153	0.914492	1	3.58501e+08	3.48691e+08	2.76372e+08	3.35457e+08	3.67357e+08	0.188071	0.167764	0.190039	stability	FALSE	FALSE	FALSE
IPI00007411.1	AKAP11	P0113874B	9	9	44.1C	1.05217	1.14289	1.05414	0.99298	1	2.87358e+08	3.04494e+08	2.37163e+08	2.73099e+08	2.96817e+08	0.188071	0.167764	0.190039	stability	FALSE	FALSE	FALSE
IPI00007411.1	AKAP11	P0113884B	15	18	46.2C	1.05811	0.956704	1.11434	1.04665	1	1.04181e+08	9.81796e+07	7.78938e+07	1.04841e+08	9.70582e+07	0.188071	0.167764	0.190039	stability	FALSE	FALSE	FALSE
IPI00007411.1	AKAP11	P0113884B	15	18	48.1C	0.968913	0.908357	0.988177	1.02679	1	8.23309e+07	8.9788e+07	7.21477e+07	6.84348e+07	8.92453e+07	0.188071	0.167764	0.190039	stability	FALSE	FALSE	FALSE
IPI00007411.1	AKAP11	P0113894B	4	4	50.4C	0.823991	0.844707	0.859433	0.773215	1	1.99451e+07	2.0341e+07	1.39429e+07	1.56051e+07	2.29304e+07	0.188071	0.167764	0.190039	stability	FALSE	FALSE	FALSE
IPI00007411.1	AKAP11	P0113894B	4	4	51.9C	1.09057	1.02855	1.08627	1.15196	1	9.64118e+06	1.00435e+07	8.23433e+06	9.03363e+06	7.48056e+06	0.188071	0.167764	0.190039	stability	FALSE	FALSE	FALSE
IPI00065931.4	AKAP13	P0113874B	4	6	42C	0.993592	1.00895	1.01521	0.938886	1	2.36753e+08	2.47074e+08	1.94015e+08	2.34855e+08	2.50506e+08	0.196131	0.12805	0.606595	stability	FALSE	FALSE	FALSE
IPI00065931.4	AKAP13	P0113874B	4	6	44.1C	0.999047	1.20221	1.03186	1.09012	1	1.76634e+08	2.07349e+08	1.50284e+08	1.9409e+08	1.92149e+08	0.196131	0.12805	0.606595	stability	FALSE	FALSE	FALSE
IPI00065931.4	AKAP13	P0113884B	3	3	46.2C	1.06931	0.935311	1.17033	1.19386	1	1.24537e+07	1.13537e+07	9.67681e+06	1.41457e+07	1.14807e+07	0.196131	0.12805	0.606595	stability	FALSE	FALSE	FALSE
IPI00065931.4	AKAP13	P0113884B	3	3	48.1C	0.957788	0.880749	1.05374	1.0597	1	8.82055e+06	9.43544e+06	8.33814e+06	7.65469e+06	9.67238e+06	0.196131	0.12805	0.606595	stability	FALSE	FALSE	FALSE
IPI00032064.1	AKAP2	P0113874B	1	1	42C	1.00293	1.04022	0.99995	0.904359	1	2.18569e+07	2.32976e+07	1.7478e+07	2.069e+07	2.29114e+07	0.401711	0.262027	0.974107	stability	FALSE	FALSE	FALSE
IPI00032064.1	AKAP2	P0113874B	1	1	44.1C	1.00063	1.04729	1.11025	0.998279	1	2.01261e+07	2.0549e+07	1.83955e+07	2.02199e+07	2.18593e+07	0.401711	0.262027	0.974107	stability	FALSE	FALSE	FALSE
IPI00032064.1	AKAP2	P0113884B	2	2	46.2C	0.943376	1.14676	1.19711	0.997963	1	7.88408e+06	9.98897e+06	7.10274e+06	8.48504e+06	8.23832e+06	0.401711	0.262027	0.974107	stability	FALSE	FALSE	FALSE
IPI00032064.1	AKAP2	P0113884B	2	2	48.1C	0.894027	0.793847	0.900678	0.964046	1	7.35874e+06	7.60104e+06	6.36989e+06	6.224e+06	8.6449e+06	0.401711	0.262027	0.974107	stability	FALSE	FALSE	FALSE
IPI00032064.1	AKAP2	P0113894B	9	10	50.4C	0.968064	0.957682	1.12736	1.06916	1	6.58448e+07	6.48022e+07	5.13934e+07	6.0633e+07	6.4434e+07	0.401711	0.262027	0.974107	stability	FALSE	FALSE	FALSE
IPI00032064.1	AKAP2	P0113894B	9	10	51.9C	0.871436	0.898844	0.893041	0.948804	1	5.61422e+07	6.39618e+07	4.93334e+07	5.42225e+07	5.45146e+07	0.401711	0.262027	0.974107	stability	FALSE	FALSE	FALSE
IPI00032064.1	AKAP2	P0113904B	4	5	54C	1.00922	0.821878	0.888731	0.934378	1	1.20001e+08	1.21142e+08	7.32218e+07	1.09248e+08	1.25334e+08	0.401711	0.262027	0.974107	stability	FALSE	FALSE	FALSE
IPI00032064.1	AKAP2	P0113904B	4	5	56.1C	0.814302	0.902705	0.916655	0.867993	1	1.01235e+08	1.30666e+08	8.25253e+07	9.46396e+07	1.09613e+08	0.401711	0.262027	0.974107	stability	FALSE	FALSE	FALSE
IPI00032064.1	AKAP2	P0113914B	4	4	58.2C	1.09299	1.08247	1.06812	1.11797	1	1.6917e+08	1.35494e+08	8.393e+07	1.35731e+08	1.34703e+08	0.401711	0.262027	0.974107	stability	FALSE	FALSE	FALSE
IPI00032064.1	AKAP2	P0113914B	4	4	60.1C	1.19172	1.24465	1.07295	1.16588	1	1.21567e+08	1.36355e+08	8.12239e+07	1.15231e+08	9.34246e+07	0.401711	0.262027	0.974107	stability	FALSE	FALSE	FALSE
IPI00032064.1	AKAP2	P0113924B	9	9	62.4C	1.02571	0.888865	1.01577	0.915266	1	4.30688e+08	2.80853e+08	2.68724e+08	2.91505e+08	2.946e+08	0.401711	0.262027	0.974107	stability	FALSE	FALSE	FALSE
IPI00032064.1	AKAP2	P0113924B	9	9	63.9C	0.851041	0.992218	1.07552	1.05474	1	1.74641e+08	2.1873e+08	1.62428e+08	1.99872e+08	2.10869e+08	0.401711	0.262027	0.974107	stability	FALSE	FALSE	FALSE
IPI00014474.1	AKAP8	P0113874B	5	8	42C	0.945387	1.20848	1.00578	0.916324	1	1.41351e+08	1.85693e+08	1.2061e+08	1.43826e+08	1.57188e+08	0.221875	0.162189	0.627891	stability	FALSE	FALSE	FALSE
IPI00014474.1	AKAP8	P0113874B	5	8	44.1C	1.06607	1.08052	1.04249	1.04536	1	1.1803e+08	1.16701e+08	9.50793e+07	1.1655e+08	1.20325e+08	0.221875	0.162189	0.627891	stability	FALSE	FALSE	FALSE
IPI00014474.1	AKAP8	P0113884B	10	13	46.2C	1.02428	1.05796	1.00388	1.04839	1	1.21424e+08	1.30719e+08	8.44881e+07	1.2644e+08	1.16858e+08	0.221875	0.162189	0.627891	stability	FALSE	FALSE	FALSE
IPI00014474.1	AKAP8	P0113884B	10	13	48.1C	0.854461	0.878746	0.966273	0.892573	1	7.88207e+07	9.42964e+07	7.65874e+07	6.45819e+07	9.68848e+07	0.221875	0.162189	0.627891	stability	FALSE	FALSE	FALSE
IPI00014474.1	AKAP8	P0113894B	4	4	50.4C	0.978152	0.990105	0.954113	1.00142	1	5.00464e+07	5.03963e+07	3.27184e+07	4.27201e+07	4.8469e+07	0.221875	0.162189	0.627891	stability	FALSE	FALSE	FALSE
IPI00014474.1	AKAP8	P0113894B	4	4	51.9C	1.08168	1.05745	1.09097	1.09158	1	3.77411e+07	4.07528e+07	3.26396e+07	3.37846e+07	2.9524e+07	0.221875	0.162189	0.627891	stability	FALSE	FALSE	FALSE
IPI00014474.1	AKAP8	P0113904B	1	1	54C	0.980881	1.63453	1.42746	1.28063	1	1.8908e+06	3.90579e+06	1.90662e+06	2.42742e+06	2.03188e+06	0.221875	0.162189	0.627891	stability	FALSE	FALSE	FALSE
IPI00014474.1	AKAP8	P0113904B	1	1	56.1C	0.913054	0.8824	0.590683	0.862253	1	2.34295e+06	2.63636e+06	1.09763e+06	1.9405e+06	2.26247e+06	0.221875	0.162189	0.627891	stability	FALSE	FALSE	FALSE
IPI00014474.1	AKAP8	P0113924B	2	2	62.4C	0.894204	0.841373	0.94774	0.894035	1	1.07655e+08	7.62237e+07	7.18884e+07	8.16416e+07	8.44677e+07	0.221875	0.162189	0.627891	stability	FALSE	FALSE	FALSE
IPI00014474.1	AKAP8	P0113924B	2	2	63.9C	0.928156	0.887099	1.00015	1.00077	1	5.0429e+07	5.1777e+07	3.99917e+07	5.02113e+07	5.58311e+07	0.221875	0.162189	0.627891	stability	FALSE	FALSE	FALSE
IPI00297455.5	AKAP8L	P0113874B	8	10	42C	0.965543	1.01794	0.936039	0.899526	1	3.50279e+08	3.79517e+08	2.7235e+08	3.42575e+08	3.81394e+08	0.199056	0.180943	0.127405	stability	FALSE	FALSE	FALSE
IPI00297455.5	AKAP8L	P0113874B	8	10	44.1C	0.973004	1.01406	1.05322	0.927929	1	2.52293e+08	2.56501e+08	2.24965e+08	2.42296e+08	2.81799e+08	0.199056	0.180943	0.127405	stability	FALSE	FALSE	FALSE
IPI00297455.5	AKAP8L	P0113884B	6	8	46.2C	1.14064	1.07277	1.01935	1.21723	1	7.5426e+07	7.39368e+07	4.78543e+07	8.18875e+07	6.51844e+07	0.199056	0.180943	0.127405	stability	FALSE	FALSE	FALSE
IPI00297455.5	AKAP8L	P0113884B	6	8	48.1C	0.899348	0.756988	0.84523	0.780413	1	3.33158e+07	3.26208e+07	2.69034e+07	2.2676e+07	3.89071e+07	0.199056	0.180943	0.127405	stability	FALSE	FALSE	FALSE
IPI00220628.1	AKAP9	P0113874B	38	44	42C	1.06384	1.08852	1.06578	0.935215	1	2.63973e+09	2.7758e+09	2.12101e+09	2.43609e+09	2.60864e+09	0.52332	0.496563	0.0953463	expression/solubility	FALSE	FALSE	FALSE
IPI00220628.1	AKAP9	P0113874B	38	44	44.1C	0.919459	1.34576	0.925554	1.1711	1	1.56468e+09	2.23406e+09	1.29748e+09	2.0069e+09	1.84945e+09	0.52332	0.496563	0.0953463	expression/solubility	FALSE	FALSE	FALSE
IPI00220628.1	AKAP9	P0113884B	37	40	46.2C	1.24001	0.892171	1.13596	1.17267	1	3.80421e+08	2.85279e+08	2.47416e+08	3.66003e+08	3.02419e+08	0.52332	0.496563	0.0953463	expression/solubility	FALSE	FALSE	FALSE
IPI00220628.1	AKAP9	P0113884B	37	40	48.1C	1.03867	0.980398	0.888149	0.938293	1	2.34988e+08	2.58021e+08	1.72649e+08	1.66505e+08	2.37616e+08	0.52332	0.496563	0.0953463	expression/solubility	FALSE	FALSE	FALSE
IPI00220628.1	AKAP9	P0113894B	6	6	50.4C	1.00778	0.848295	0.942994	0.974337	1	3.6612e+07	3.0659e+07	2.29613e+07	2.95135e+07	3.44158e+07	0.52332	0.496563	0.0953463	expression/solubility	FALSE	FALSE	FALSE
IPI00220628.1	AKAP9	P0113894B	6	6	51.9C	0.985911	0.942586	0.870281	1.06233	1	2.08721e+07	2.2041e+07	1.5798e+07	1.99497e+07	1.79138e+07	0.52332	0.496563	0.0953463	expression/solubility	FALSE	FALSE	FALSE
IPI00748828.2	AKIRIN1	P0113874B	2	2	42C	1.00609	0.907973	1.03439	1.02863	1	6.42262e+07	5.95683e+07	5.29602e+07	6.89337e+07	6.71129e+07					FALSE	FALSE	FALSE
IPI00748828.2	AKIRIN1	P0113874B	2	2	44.1C	1.01878	0.961481	0.983604	1.05254	1	5.87448e+07	5.40834e+07	4.67213e+07	6.11176e+07	6.26667e+07					FALSE	FALSE	FALSE
IPI00748828.2	AKIRIN1	P0113884B	1	1	46.2C	0.98465	0.876296	0.923777	0.947023	1	7.39834e+06	6.86258e+06	4.92771e+06	7.23913e+06	7.4067e+06					FALSE	FALSE	FALSE
IPI00748828.2	AKIRIN1	P0113884B	1	1	48.1C	1.01084	1.19349	1.20103	1.07511	1	5.61897e+06	7.71745e+06	5.73635e+06	4.68752e+06	5.83822e+06					FALSE	FALSE	FALSE
IPI00604547.2	AKIRIN2	P0113874B	1	1	42C	1.07474	0.970101	1.01465	1.04553	1	7.47241e+07	6.93173e+07	5.65803e+07	7.63121e+07	7.30951e+07					FALSE	FALSE	FALSE
IPI00604547.2	AKIRIN2	P0113874B	1	1	44.1C	1.09425	1.0472	1.02392	1.03691	1	6.25361e+07	5.83821e+07	4.82042e+07	5.96756e+07	6.21102e+07					FALSE	FALSE	FALSE
IPI00604547.2	AKIRIN2	P0113884B	2	2	46.2C	0.944097	0.939379	1.02717	0.979743	1	1.57274e+07	1.63104e+07	1.21481e+07	1.66045e+07	1.64215e+07					FALSE	FALSE	FALSE
IPI00604547.2	AKIRIN2	P0113884B	2	2	48.1C	1.06109	1.12191	1.06689	1.00944	1	1.33043e+07	1.63636e+07	1.14939e+07	9.92749e+06	1.31688e+07					FALSE	FALSE	FALSE
IPI00604547.2	AKIRIN2	P0113894B	1	1	50.4C	1.08863	0.924978	0.867296	1.05487	1	6.1795e+06	5.22341e+06	3.29963e+06	4.99253e+06	5.37736e+06					FALSE	FALSE	FALSE
IPI00604547.2	AKIRIN2	P0113894B	1	1	51.9C	1.08251	1.03311	0.988708	0.935789	1	4.6336e+06	4.88445e+06	3.62888e+06	3.55317e+06	3.622e+06					FALSE	FALSE	FALSE
IPI00442355.2	AKNA	P0113874B	3	3	42C	1.06437	1.06402	1.00999	0.977731	1	1.4397e+08	1.47909e+08	1.09569e+08	1.38834e+08	1.42203e+08	0.188737	0.0863975	1.15425	stability	FALSE	FALSE	FALSE
IPI00442355.2	AKNA	P0113874B	3	3	44.1C	0.970839	1.00941	1.04034	0.99191	1	1.10095e+08	1.11666e+08	9.71857e+07	1.13274e+08	1.23245e+08	0.188737	0.0863975	1.15425	stability	FALSE	FALSE	FALSE
IPI00442355.2	AKNA	P0113884B	4	5	46.2C	0.95974	0.818633	1.1795	0.986464	1	2.06451e+07	1.83542e+07	18013057	2.15883e+07	2.12049e+07	0.188737	0.0863975	1.15425	stability	FALSE	FALSE	FALSE
IPI00442355.2	AKNA	P0113884B	4	5	48.1C	0.905061	0.896001	1.02602	0.978767	1	1.69539e+07	1.95247e+07	1.65142e+07	1.4381e+07	1.96743e+07	0.188737	0.0863975	1.15425	stability	FALSE	FALSE	FALSE
IPI00442355.2	AKNA	P0113894B	1	1	50.4C	0.852827	0.760723	0.914529	1.15755	1	2.26496e+06	2.00991e+06	1.62788e+06	2.56324e+06	2.51592e+06	0.188737	0.0863975	1.15425	stability	FALSE	FALSE	FALSE
IPI00442355.2	AKNA	P0113894B	1	1	51.9C	1.14535	1.29933	1.02682	1.29151	1	2.09606e+06	2.62645e+06	1.61131e+06	2.09659e+06	1.54855e+06	0.188737	0.0863975	1.15425	stability	FALSE	FALSE	FALSE
IPI00220271.3	AKR1A1	P0113874B	15	26	42C	0.973928	0.969691	0.991743	1.02404	1	1.25907e+09	1.28832e+09	1.02828e+09	1.38975e+09	1.3591e+09	0.19055	0.190073	0.00480142	stability	FALSE	FALSE	FALSE
IPI00220271.3	AKR1A1	P0113874B	15	26	44.1C	0.963009	0.992333	0.916273	0.993836	1	1.10139e+09	1.10714e+09	8.63262e+08	1.14463e+09	1.24297e+09	0.19055	0.190073	0.00480142	stability	FALSE	FALSE	FALSE
IPI00220271.3	AKR1A1	P0113884B	14	34	46.2C	0.908369	0.957856	0.927033	0.920343	1	1.59765e+08	1.75592e+08	1.15755e+08	1.64681e+08	1.73377e+08	0.19055	0.190073	0.00480142	stability	FALSE	FALSE	FALSE
IPI00220271.3	AKR1A1	P0113884B	14	34	48.1C	0.968588	1.07052	1.00706	1.02487	1	1.54984e+08	1.99262e+08	1.38456e+08	1.28628e+08	1.68056e+08	0.19055	0.190073	0.00480142	stability	FALSE	FALSE	FALSE
IPI00220271.3	AKR1A1	P0113894B	18	49	50.4C	0.989206	1.01143	0.97915	0.991136	1	2.33036e+08	2.37041e+08	1.54601e+08	1.9468e+08	2.23169e+08	0.19055	0.190073	0.00480142	stability	FALSE	FALSE	FALSE
IPI00220271.3	AKR1A1	P0113894B	18	49	51.9C	0.988919	1.0026	0.985752	1.00161	1	2.04576e+08	2.29089e+08	1.74855e+08	1.83799e+08	1.75046e+08	0.19055	0.190073	0.00480142	stability	FALSE	FALSE	FALSE
IPI00220271.3	AKR1A1	P0113904B	13	21	54C	1.85338	2.22298	1.68332	2.03288	1	1.2906e+09	1.91889e+09	8.12205e+08	1.39198e+09	7.34002e+08	0.19055	0.190073	0.00480142	stability	FALSE	FALSE	FALSE
IPI00220271.3	AKR1A1	P0113904B	13	21	56.1C	1.08355	1.0122	0.962952	0.956023	1	2.69844e+08	2.93495e+08	1.73662e+08	2.08806e+08	2.19573e+08	0.19055	0.190073	0.00480142	stability	FALSE	FALSE	FALSE
IPI00220271.3	AKR1A1	P0113914B	5	5	58.2C	0.994681	1.04924	0.860033	0.950479	1	1.59024e+08	1.35659e+08	6.98046e+07	1.19197e+08	1.39139e+08	0.19055	0.190073	0.00480142	stability	FALSE	FALSE	FALSE
IPI00220271.3	AKR1A1	P0113914B	5	5	60.1C	0.91564	0.92397	0.986147	0.877545	1	5.19745e+07	5.63252e+07	4.15401e+07	4.82621e+07	5.19857e+07	0.19055	0.190073	0.00480142	stability	FALSE	FALSE	FALSE
IPI00220271.3	AKR1A1	P0113924B	2	2	62.4C	0.892001	0.886442	0.807601	0.806066	1	7.13203e+07	5.33336e+07	4.06833e+07	4.88851e+07	5.60971e+07	0.19055	0.190073	0.00480142	stability	FALSE	FALSE	FALSE
IPI00220271.3	AKR1A1	P0113924B	2	2	63.9C	0.906823	0.914261	0.929865	0.923235	1	3.20764e+07	3.47407e+07	2.42063e+07	3.01568e+07	3.63479e+07	0.19055	0.190073	0.00480142	stability	FALSE	FALSE	FALSE
IPI00029733.1	AKR1C1	P0113874B	2	2	42C	0.913408	0.819942	0.907632	0.965061	1	4.4515e+07	4.10669e+07	3.54767e+07	4.93737e+07	5.12357e+07					FALSE	FALSE	FALSE
IPI00029733.1	AKR1C1	P0113874B	2	2	44.1C	0.86264	0.944993	0.982162	0.916114	1	4.41082e+07	4.71361e+07	4.13694e+07	4.71715e+07	5.55697e+07					FALSE	FALSE	FALSE
IPI00305978.4	AKR7A2	P0113874B	3	8	42C	1.05431	0.989764	1.03167	1.05596	1	5.51904e+08	5.3247e+08	4.33141e+08	5.80286e+08	5.50334e+08	0.152668	0.0644336	1.68881	stability	FALSE	FALSE	FALSE
IPI00305978.4	AKR7A2	P0113874B	3	8	44.1C	1.01922	1.01929	0.950584	1.00595	1	4.56232e+08	4.45093e+08	3.50521e+08	4.53453e+08	4.86481e+08	0.152668	0.0644336	1.68881	stability	FALSE	FALSE	FALSE
IPI00305978.4	AKR7A2	P0113884B	5	12	46.2C	1.05745	1.02004	0.922583	0.939604	1	1.28799e+08	1.29495e+08	7.97778e+07	1.16431e+08	1.20067e+08	0.152668	0.0644336	1.68881	stability	FALSE	FALSE	FALSE
IPI00305978.4	AKR7A2	P0113884B	5	12	48.1C	0.947478	1.03888	1.02206	0.970209	1	1.05224e+08	1.34213e+08	9.75279e+07	8.45141e+07	1.16641e+08	0.152668	0.0644336	1.68881	stability	FALSE	FALSE	FALSE
IPI00305978.4	AKR7A2	P0113894B	5	14	50.4C	0.877413	0.90182	0.876132	1.05472	1	5.99604e+07	6.13101e+07	4.01288e+07	6.00961e+07	6.47379e+07	0.152668	0.0644336	1.68881	stability	FALSE	FALSE	FALSE
IPI00305978.4	AKR7A2	P0113894B	5	14	51.9C	0.845123	0.854389	0.889013	0.93543	1	6.25873e+07	6.98884e+07	5.64534e+07	6.14507e+07	6.26651e+07	0.152668	0.0644336	1.68881	stability	FALSE	FALSE	FALSE
IPI00305978.4	AKR7A2	P0113904B	6	10	54C	0.780265	0.847958	0.859896	0.799293	1	2.30278e+08	3.10221e+08	1.75843e+08	2.31957e+08	3.11085e+08	0.152668	0.0644336	1.68881	stability	FALSE	FALSE	FALSE
IPI00305978.4	AKR7A2	P0113904B	6	10	56.1C	1.07176	1.13252	1.02172	0.923021	1	1.00352e+08	1.23465e+08	6.92778e+07	7.57967e+07	8.2555e+07	0.152668	0.0644336	1.68881	stability	FALSE	FALSE	FALSE
IPI00012866.2	AKT1	P0113874B	13	25	42C	1.05855	1.02602	1.06758	1.08932	1	1.12716e+09	1.12279e+09	9.11731e+08	1.21768e+09	1.11945e+09	0.136052	0.0977183	0.548899	expression/solubility	FALSE	FALSE	FALSE
IPI00012866.2	AKT1	P0113874B	13	25	44.1C	0.99206	0.986506	1.01582	1.02962	1	8.85238e+08	8.58731e+08	7.46701e+08	9.25213e+08	9.69775e+08	0.136052	0.0977183	0.548899	expression/solubility	FALSE	FALSE	FALSE
IPI00012866.2	AKT1	P0113884B	12	20	46.2C	1.05625	1.00252	0.954596	0.979169	1	1.59461e+08	1.57749e+08	1.02314e+08	1.5039e+08	1.4882e+08	0.136052	0.0977183	0.548899	expression/solubility	FALSE	FALSE	FALSE
IPI00012866.2	AKT1	P0113884B	12	20	48.1C	1.07488	1.10521	1.12087	1.0608	1	1.059e+08	1.26667e+08	9.4886e+07	8.1976e+07	1.03477e+08	0.136052	0.0977183	0.548899	expression/solubility	FALSE	FALSE	FALSE
IPI00012866.2	AKT1	P0113894B	2	3	50.4C	1.09043	1.09422	1.1663	1.11775	1	1.29779e+07	1.29558e+07	9.30342e+06	1.10918e+07	1.12747e+07	0.136052	0.0977183	0.548899	expression/solubility	FALSE	FALSE	FALSE
IPI00012866.2	AKT1	P0113894B	2	3	51.9C	0.99179	0.959881	1.0015	0.808303	1	7.31946e+06	7.82456e+06	6.33759e+06	5.29155e+06	6.2448e+06	0.136052	0.0977183	0.548899	expression/solubility	FALSE	FALSE	FALSE
IPI00306195.6	AKT1S1	P0113874B	2	2	42C	0.827219	0.94317	0.975978	1.03945	1	2.53849e+07	2.97449e+07	2.40207e+07	3.34856e+07	3.22615e+07	0.284886	0.100611	2.5821	expression/solubility	FALSE	FALSE	FALSE
IPI00306195.6	AKT1S1	P0113874B	2	2	44.1C	0.96526	0.989788	0.896429	0.9672	1	2.75596e+07	2.75681e+07	2.10839e+07	2.7809e+07	3.10297e+07	0.284886	0.100611	2.5821	expression/solubility	FALSE	FALSE	FALSE
IPI00306195.6	AKT1S1	P0113884B	1	1	46.2C	0.742487	0.858461	0.985045	0.697894	1	1.78179e+06	2.1472e+06	1.67822e+06	1.70384e+06	2.36559e+06	0.284886	0.100611	2.5821	expression/solubility	FALSE	FALSE	FALSE
IPI00306195.6	AKT1S1	P0113884B	1	1	48.1C	0.878006	0.868086	0.872232	1.39354	1	1.68532e+06	1.93835e+06	1.43856e+06	2.09809e+06	2.01601e+06	0.284886	0.100611	2.5821	expression/solubility	FALSE	FALSE	FALSE
IPI00306195.6	AKT1S1	P0113894B	2	3	50.4C	0.813253	0.801233	0.91041	1.02206	1	6.84441e+06	6.70842e+06	5.1354e+06	7.17193e+06	7.97276e+06	0.284886	0.100611	2.5821	expression/solubility	FALSE	FALSE	FALSE
IPI00306195.6	AKT1S1	P0113894B	2	3	51.9C	0.92256	0.980665	0.991011	1.06218	1	6.60245e+06	7.75199e+06	6.08141e+06	6.74306e+06	6.05577e+06	0.284886	0.100611	2.5821	expression/solubility	FALSE	FALSE	FALSE
IPI00306195.6	AKT1S1	P0113904B	2	3	54C	0.917916	0.857125	0.955294	0.889493	1	9.66022e+07	1.11819e+08	6.96613e+07	9.20488e+07	1.10931e+08	0.284886	0.100611	2.5821	expression/solubility	FALSE	FALSE	FALSE
IPI00306195.6	AKT1S1	P0113904B	2	3	56.1C	1.1289	1.08218	1.00183	1.07594	1	6.98123e+07	7.79199e+07	4.48645e+07	5.83543e+07	5.45244e+07	0.284886	0.100611	2.5821	expression/solubility	FALSE	FALSE	FALSE
IPI00306195.6	AKT1S1	P0113914B	2	2	58.2C	0.976914	0.851388	1.10724	0.973825	1	4.06042e+07	2.8618e+07	2.33641e+07	3.17498e+07	3.6173e+07	0.284886	0.100611	2.5821	expression/solubility	FALSE	FALSE	FALSE
IPI00306195.6	AKT1S1	P0113914B	2	2	60.1C	0.966297	0.98769	0.934321	0.968102	1	2.72579e+07	2.99214e+07	1.95587e+07	2.64591e+07	2.58345e+07	0.284886	0.100611	2.5821	expression/solubility	FALSE	FALSE	FALSE
IPI00012870.1	AKT2	P0113874B	10	13	42C	1.00187	1.04841	1.07376	1.0676	1	3.0704e+08	3.30206e+08	2.63926e+08	3.43474e+08	3.22192e+08	0.0656195	0.0313628	0.985273	stability	FALSE	FALSE	FALSE
IPI00012870.1	AKT2	P0113874B	10	13	44.1C	0.995352	1.00133	0.973189	0.97984	1	2.65914e+08	2.60963e+08	2.14175e+08	2.63609e+08	2.90345e+08	0.0656195	0.0313628	0.985273	stability	FALSE	FALSE	FALSE
IPI00012870.1	AKT2	P0113884B	12	20	46.2C	1.04393	0.999916	0.926531	0.973973	1	1.23355e+08	1.23149e+08	7.77266e+07	1.17086e+08	1.16481e+08	0.0656195	0.0313628	0.985273	stability	FALSE	FALSE	FALSE
IPI00012870.1	AKT2	P0113884B	12	20	48.1C	1.0589	1.03391	1.02305	0.995232	1	9.99482e+07	1.13524e+08	8.29711e+07	7.36825e+07	9.91353e+07	0.0656195	0.0313628	0.985273	stability	FALSE	FALSE	FALSE
IPI00012870.1	AKT2	P0113894B	5	10	50.4C	1.12642	1.07129	1.07259	1.00893	1	8.69189e+07	8.22379e+07	5.54722e+07	6.49117e+07	7.3099e+07	0.0656195	0.0313628	0.985273	stability	FALSE	FALSE	FALSE
IPI00012870.1	AKT2	P0113894B	5	10	51.9C	1.09039	0.998859	1.05507	1.00378	1	5.2177e+07	5.2794e+07	4.32907e+07	4.26075e+07	4.04908e+07	0.0656195	0.0313628	0.985273	stability	FALSE	FALSE	FALSE
IPI00012870.1	AKT2	P0113904B	1	1	54C	1.1235	1.31873	1.00772	0.918044	1	1.51174e+06	2.19962e+06	939537	1.21467e+06	1.41832e+06	0.0656195	0.0313628	0.985273	stability	FALSE	FALSE	FALSE
IPI00012870.1	AKT2	P0113904B	1	1	56.1C	0.861156	0.879653	0.984575	0.952301	1	943302	1.1219e+06	781004	914859	965795	0.0656195	0.0313628	0.985273	stability	FALSE	FALSE	FALSE
IPI00008304.2	AKTIP	P0113884B	1	1	46.2C	1.027	0.985176	1.15179	1.02135	1	954041	953883	759621	965263	915735					FALSE	FALSE	FALSE
IPI00008304.2	AKTIP	P0113884B	1	1	48.1C	0.773945	0.879237	0.692731	0.829802	1	655312	866020	503979	551102	889294					FALSE	FALSE	FALSE
IPI00008304.2	AKTIP	P0113894B	3	3	50.4C	0.959887	0.915253	1.04357	0.961209	1	1.62323e+07	1.53975e+07	1.18279e+07	1.35527e+07	1.60198e+07					FALSE	FALSE	FALSE
IPI00008304.2	AKTIP	P0113894B	3	3	51.9C	0.945746	0.856089	0.885684	1.01921	1	1.07754e+07	1.07736e+07	8.65271e+06	1.03008e+07	9.64088e+06					FALSE	FALSE	FALSE
IPI00442121.3	ALAD	P0113874B	3	4	42C	1.01034	1.02169	1.02654	0.981899	1	1.5368e+08	1.59711e+08	1.25233e+08	1.56789e+08	1.59912e+08	0.172192	0.111224	0.960298	stability	FALSE	FALSE	FALSE
IPI00442121.3	ALAD	P0113874B	3	4	44.1C	1.02113	1.03175	0.95655	0.933701	1	1.31861e+08	1.29971e+08	1.01753e+08	1.21418e+08	1.40341e+08	0.172192	0.111224	0.960298	stability	FALSE	FALSE	FALSE
IPI00442121.3	ALAD	P0113884B	7	11	46.2C	1.03718	1.03847	1.02956	1.05282	1	5.64013e+07	5.88588e+07	3.97477e+07	5.82454e+07	5.36052e+07	0.172192	0.111224	0.960298	stability	FALSE	FALSE	FALSE
IPI00442121.3	ALAD	P0113884B	7	11	48.1C	1.03523	1.01291	0.990692	0.979399	1	5.14852e+07	5.86001e+07	4.23342e+07	3.82052e+07	5.22337e+07	0.172192	0.111224	0.960298	stability	FALSE	FALSE	FALSE
IPI00442121.3	ALAD	P0113894B	11	16	50.4C	0.962506	0.99925	0.860929	1.02117	1	7.38757e+07	7.62998e+07	4.42887e+07	6.53505e+07	7.27104e+07	0.172192	0.111224	0.960298	stability	FALSE	FALSE	FALSE
IPI00442121.3	ALAD	P0113894B	11	16	51.9C	0.957335	1.00067	0.953785	0.967808	1	6.66726e+07	7.69762e+07	5.69574e+07	5.97891e+07	5.89309e+07	0.172192	0.111224	0.960298	stability	FALSE	FALSE	FALSE
IPI00442121.3	ALAD	P0113904B	8	12	54C	1.02373	0.995012	1.028	1.01175	1	2.5463e+08	3.0679e+08	1.7717e+08	2.47452e+08	2.62177e+08	0.172192	0.111224	0.960298	stability	FALSE	FALSE	FALSE
IPI00442121.3	ALAD	P0113904B	8	12	56.1C	0.993788	1.00329	1.07815	1.03123	1	2.41369e+08	2.83719e+08	1.89628e+08	2.19661e+08	2.14143e+08	0.172192	0.111224	0.960298	stability	FALSE	FALSE	FALSE
IPI00442121.3	ALAD	P0113914B	7	10	58.2C	0.974277	0.974296	1.01704	0.988703	1	2.50446e+08	2.02544e+08	1.32728e+08	1.99362e+08	2.23719e+08	0.172192	0.111224	0.960298	stability	FALSE	FALSE	FALSE
IPI00442121.3	ALAD	P0113914B	7	10	60.1C	0.924855	0.932524	0.96954	0.965763	1	1.86984e+08	2.02475e+08	1.45465e+08	1.89179e+08	1.85161e+08	0.172192	0.111224	0.960298	stability	FALSE	FALSE	FALSE
IPI00442121.3	ALAD	P0113924B	9	15	62.4C	0.990241	0.938995	0.997293	1.00697	1	3.87973e+08	2.76839e+08	2.46181e+08	2.9925e+08	2.74886e+08	0.172192	0.111224	0.960298	stability	FALSE	FALSE	FALSE
IPI00442121.3	ALAD	P0113924B	9	15	63.9C	1.05095	1.27699	1.022	1.01157	1	1.62192e+08	2.1171e+08	1.16077e+08	1.44163e+08	1.58586e+08	0.172192	0.111224	0.960298	stability	FALSE	FALSE	FALSE
IPI00007266.2	ALAS1	P0113874B	2	2	42C	0.607237	0.904118	1.04467	1.01672	1	2.82767e+07	4.32678e+07	3.90158e+07	4.9702e+07	4.89556e+07					FALSE	FALSE	FALSE
IPI00007266.2	ALAS1	P0113874B	2	2	44.1C	0.705009	0.888018	0.968674	1.02598	1	3.15484e+07	3.8765e+07	3.57081e+07	4.62341e+07	4.86331e+07					FALSE	FALSE	FALSE
IPI00007266.2	ALAS1	P0113884B	1	1	46.2C	0.62465	0.831497	1.02308	0.897065	1	4.75232e+06	6.59346e+06	5.52592e+06	6.94331e+06	7.49966e+06					FALSE	FALSE	FALSE
IPI00007266.2	ALAS1	P0113884B	1	1	48.1C	0.765156	0.939179	0.82973	0.814289	1	3.37444e+06	4.81819e+06	3.14411e+06	2.81676e+06	4.6319e+06					FALSE	FALSE	FALSE
IPI00015102.2	ALCAM	P0113874B	6	8	42C	1.06702	1.01758	0.923421	0.869461	1	4.10449e+08	4.02276e+08	2.84892e+08	3.51105e+08	4.04408e+08	0.555015	0.552638	0.00897974	expression/solubility	FALSE	FALSE	FALSE
IPI00015102.2	ALCAM	P0113874B	6	8	44.1C	1.11961	1.23251	1.12368	1.10848	1	2.98055e+08	3.20076e+08	2.4642e+08	2.97165e+08	2.89319e+08	0.555015	0.552638	0.00897974	expression/solubility	FALSE	FALSE	FALSE
IPI00015102.2	ALCAM	P0113884B	8	12	46.2C	1.09564	1.05791	1.18909	1.22353	1	8.2616e+07	8.31436e+07	6.36557e+07	9.38609e+07	7.4331e+07	0.555015	0.552638	0.00897974	expression/solubility	FALSE	FALSE	FALSE
IPI00015102.2	ALCAM	P0113884B	8	12	48.1C	0.964242	0.93625	0.996689	1.09448	1	7.39987e+07	8.35822e+07	6.57214e+07	6.58818e+07	8.06019e+07	0.555015	0.552638	0.00897974	expression/solubility	FALSE	FALSE	FALSE
IPI00015102.2	ALCAM	P0113894B	12	21	50.4C	0.976233	1.04604	1.08494	1.12321	1	1.43162e+08	1.52607e+08	1.06637e+08	1.37337e+08	1.38923e+08	0.555015	0.552638	0.00897974	expression/solubility	FALSE	FALSE	FALSE
IPI00015102.2	ALCAM	P0113894B	12	21	51.9C	0.967765	1.02945	0.956979	1.08385	1	1.24824e+08	1.46662e+08	1.05839e+08	1.24008e+08	1.09141e+08	0.555015	0.552638	0.00897974	expression/solubility	FALSE	FALSE	FALSE
IPI00015102.2	ALCAM	P0113904B	6	8	54C	1.23626	1.00612	0.95609	1.08833	1	2.57334e+08	2.59613e+08	1.37897e+08	2.22762e+08	2.1941e+08	0.555015	0.552638	0.00897974	expression/solubility	FALSE	FALSE	FALSE
IPI00015102.2	ALCAM	P0113904B	6	8	56.1C	0.779906	0.99295	0.885643	0.849504	1	1.88976e+08	2.80133e+08	1.55403e+08	1.80526e+08	2.13639e+08	0.555015	0.552638	0.00897974	expression/solubility	FALSE	FALSE	FALSE
IPI00015102.2	ALCAM	P0113914B	11	14	58.2C	1.01598	1.04915	1.00214	1.03722	1	6.63907e+08	5.54444e+08	3.32462e+08	5.31666e+08	5.68713e+08	0.555015	0.552638	0.00897974	expression/solubility	FALSE	FALSE	FALSE
IPI00015102.2	ALCAM	P0113914B	11	14	60.1C	1.39638	1.58176	1.21412	1.37511	1	4.01666e+08	4.88632e+08	2.59169e+08	3.8324e+08	2.63439e+08	0.555015	0.552638	0.00897974	expression/solubility	FALSE	FALSE	FALSE
IPI00015102.2	ALCAM	P0113924B	11	15	62.4C	1.04758	0.970762	1.05647	1.04625	1	1.27138e+09	8.86549e+08	8.07824e+08	9.63122e+08	8.5149e+08	0.555015	0.552638	0.00897974	expression/solubility	FALSE	FALSE	FALSE
IPI00015102.2	ALCAM	P0113924B	11	15	63.9C	0.888611	1.05504	0.93344	1.07417	1	3.93758e+08	5.02216e+08	3.04404e+08	4.39544e+08	4.55339e+08	0.555015	0.552638	0.00897974	expression/solubility	FALSE	FALSE	FALSE
IPI00217920.6	ALDH16A1	P0113874B	8	10	42C	0.877119	0.942804	0.897643	0.790597	1	3.78225e+08	4.17812e+08	3.10446e+08	3.57886e+08	4.53338e+08	0.367792	0.333974	0.204906	expression/solubility	FALSE	FALSE	FALSE
IPI00217920.6	ALDH16A1	P0113874B	8	10	44.1C	0.968762	1.04379	0.884724	0.941663	1	3.33906e+08	3.50959e+08	2.51201e+08	3.26846e+08	3.74589e+08	0.367792	0.333974	0.204906	expression/solubility	FALSE	FALSE	FALSE
IPI00217920.6	ALDH16A1	P0113884B	8	14	46.2C	0.96684	1.2327	1.09356	1.0601	1	8.34115e+07	1.10844e+08	6.69792e+07	9.30449e+07	8.5044e+07	0.367792	0.333974	0.204906	expression/solubility	FALSE	FALSE	FALSE
IPI00217920.6	ALDH16A1	P0113884B	8	14	48.1C	1.0103	0.890597	0.9817	1.00848	1	8.80144e+07	9.02547e+07	7.34841e+07	6.89111e+07	9.14981e+07	0.367792	0.333974	0.204906	expression/solubility	FALSE	FALSE	FALSE
IPI00217920.6	ALDH16A1	P0113894B	12	20	50.4C	1.01485	1.11158	1.08259	1.12263	1	1.04209e+08	1.13552e+08	7.45065e+07	9.61153e+07	9.72751e+07	0.367792	0.333974	0.204906	expression/solubility	FALSE	FALSE	FALSE
IPI00217920.6	ALDH16A1	P0113894B	12	20	51.9C	1.10642	1.16776	1.11324	1.04612	1	9.92632e+07	1.15719e+08	8.56394e+07	8.32525e+07	7.5915e+07	0.367792	0.333974	0.204906	expression/solubility	FALSE	FALSE	FALSE
IPI00217920.6	ALDH16A1	P0113904B	8	11	54C	2.0118	1.72761	1.49552	1.86874	1	3.47081e+08	3.69471e+08	1.78776e+08	3.1702e+08	1.81851e+08	0.367792	0.333974	0.204906	expression/solubility	FALSE	FALSE	FALSE
IPI00217920.6	ALDH16A1	P0113904B	8	11	56.1C	1.01047	1.07842	0.907904	1.00068	1	3.15483e+08	3.92022e+08	2.0527e+08	2.74004e+08	2.75275e+08	0.367792	0.333974	0.204906	expression/solubility	FALSE	FALSE	FALSE
IPI00217920.6	ALDH16A1	P0113914B	6	11	58.2C	1.02965	0.989941	0.970801	1.06489	1	3.41802e+08	2.65762e+08	1.6361e+08	2.77292e+08	2.88906e+08	0.367792	0.333974	0.204906	expression/solubility	FALSE	FALSE	FALSE
IPI00217920.6	ALDH16A1	P0113914B	6	11	60.1C	1.24024	1.28057	1.15086	1.29006	1	2.11127e+08	2.34112e+08	1.45386e+08	2.12775e+08	1.55904e+08	0.367792	0.333974	0.204906	expression/solubility	FALSE	FALSE	FALSE
IPI00217920.6	ALDH16A1	P0113924B	12	14	62.4C	1.03659	1.02746	1.05064	1.02401	1	9.29216e+08	6.93073e+08	5.93381e+08	6.96258e+08	6.28929e+08	0.367792	0.333974	0.204906	expression/solubility	FALSE	FALSE	FALSE
IPI00217920.6	ALDH16A1	P0113924B	12	14	63.9C	0.934853	1.00613	1.00332	1.04641	1	2.38204e+08	2.75402e+08	1.88145e+08	2.46216e+08	2.61832e+08	0.367792	0.333974	0.204906	expression/solubility	FALSE	FALSE	FALSE
IPI00008982.1	ALDH18A1	P0113874B	26	47	42C	1.107	0.934395	0.925725	0.842594	1	1.86024e+09	1.61368e+09	1.24765e+09	1.48641e+09	1.76665e+09	0.278906	0.217523	0.460991	expression/solubility	FALSE	FALSE	FALSE
IPI00008982.1	ALDH18A1	P0113874B	26	47	44.1C	0.885739	0.868413	0.886807	0.857108	1	1.4024e+09	1.3413e+09	1.15665e+09	1.3666e+09	1.72074e+09	0.278906	0.217523	0.460991	expression/solubility	FALSE	FALSE	FALSE
IPI00008982.1	ALDH18A1	P0113884B	30	59	46.2C	1.0013	1.01676	0.988073	0.979012	1	3.04824e+08	3.22616e+08	2.1355e+08	3.03212e+08	3.00094e+08	0.278906	0.217523	0.460991	expression/solubility	FALSE	FALSE	FALSE
IPI00008982.1	ALDH18A1	P0113884B	30	59	48.1C	0.826698	0.709908	0.834232	0.815362	1	2.28504e+08	2.28262e+08	1.98127e+08	1.76773e+08	2.90305e+08	0.278906	0.217523	0.460991	expression/solubility	FALSE	FALSE	FALSE
IPI00008982.1	ALDH18A1	P0113894B	23	39	50.4C	1.04487	1.09033	1.1194	1.03995	1	1.86782e+08	1.93902e+08	1.34118e+08	1.55003e+08	1.69345e+08	0.278906	0.217523	0.460991	expression/solubility	FALSE	FALSE	FALSE
IPI00008982.1	ALDH18A1	P0113894B	23	39	51.9C	1.08566	1.0388	1.08026	0.968145	1	1.41689e+08	1.49747e+08	1.20889e+08	1.12081e+08	1.10434e+08	0.278906	0.217523	0.460991	expression/solubility	FALSE	FALSE	FALSE
IPI00008982.1	ALDH18A1	P0113904B	8	11	54C	1.31132	1.2815	1.07246	1.28833	1	4.24261e+08	5.1396e+08	2.40423e+08	4.09868e+08	3.41032e+08	0.278906	0.217523	0.460991	expression/solubility	FALSE	FALSE	FALSE
IPI00008982.1	ALDH18A1	P0113904B	8	11	56.1C	1.06176	1.09212	1.02302	1.11544	1	1.5779e+08	1.8897e+08	1.10095e+08	1.45382e+08	1.31029e+08	0.278906	0.217523	0.460991	expression/solubility	FALSE	FALSE	FALSE
IPI00218914.5	ALDH1A1	P0113904B	7	14	54C	1.03542	0.837812	1.50793	1.09686	1	2.00959e+08	2.0157e+08	2.02789e+08	2.09331e+08	2.04579e+08	11.3374	0.621087	27.3895	stability	FALSE	TRUE	FALSE
IPI00218914.5	ALDH1A1	P0113904B	7	14	56.1C	2.37262	1.69186	3.07722	0.917076	1	1.92899e+08	1.60155e+08	1.81174e+08	6.53912e+07	7.16834e+07	11.3374	0.621087	27.3895	stability	FALSE	TRUE	FALSE
IPI00218914.5	ALDH1A1	P0113914B	8	20	58.2C	0.934065	1.07729	1.54126	1.15424	1	3.15413e+08	2.94192e+08	2.64224e+08	3.05733e+08	2.93882e+08	11.3374	0.621087	27.3895	stability	FALSE	TRUE	FALSE
IPI00218914.5	ALDH1A1	P0113914B	8	20	60.1C	3.95124	3.67282	4.95105	0.937732	1	2.64832e+08	2.64373e+08	2.46261e+08	6.08959e+07	6.13841e+07	11.3374	0.621087	27.3895	stability	FALSE	TRUE	FALSE
IPI00218914.5	ALDH1A1	P0113924B	10	14	62.4C	0.766816	0.905775	1.02678	0.940612	1	2.17404e+08	1.93241e+08	1.83411e+08	2.02277e+08	1.98916e+08	11.3374	0.621087	27.3895	stability	FALSE	TRUE	FALSE
IPI00218914.5	ALDH1A1	P0113924B	10	14	63.9C	4.16303	3.75758	5.03293	0.966423	1	1.83401e+08	1.7783e+08	1.63177e+08	3.9316e+07	4.52698e+07	11.3374	0.621087	27.3895	stability	FALSE	TRUE	FALSE
IPI00216805.3	ALDH1A2	P0113874B	2	5	42C	1.04204	1.10264	1.08758	1.08256	1	1.64336e+08	1.78711e+08	1.37563e+08	1.79226e+08	1.65798e+08	0.073247	0.0158261	1.17847	expression/solubility	FALSE	FALSE	FALSE
IPI00216805.3	ALDH1A2	P0113874B	2	5	44.1C	1.04966	1.01536	0.97817	1.03142	1	1.41984e+08	1.33983e+08	1.08997e+08	1.40498e+08	1.47008e+08	0.073247	0.0158261	1.17847	expression/solubility	FALSE	FALSE	FALSE
IPI00216805.3	ALDH1A2	P0113884B	2	6	46.2C	1.11448	1.11374	1.07343	1.05325	1	2.08037e+07	2.16689e+07	1.42255e+07	2.00019e+07	1.8401e+07	0.073247	0.0158261	1.17847	expression/solubility	FALSE	FALSE	FALSE
IPI00216805.3	ALDH1A2	P0113884B	2	6	48.1C	1.16376	1.13639	1.12299	1.02766	1	1.89136e+07	2.14843e+07	1.56818e+07	1.31002e+07	1.70694e+07	0.073247	0.0158261	1.17847	expression/solubility	FALSE	FALSE	FALSE
IPI00216805.3	ALDH1A2	P0113894B	1	4	50.4C	1.0128	1.09486	1.10807	0.957734	1	1.58918e+07	1.70906e+07	1.16531e+07	1.25298e+07	1.48643e+07	0.073247	0.0158261	1.17847	expression/solubility	FALSE	FALSE	FALSE
IPI00216805.3	ALDH1A2	P0113894B	1	4	51.9C	0.957553	0.94182	0.993614	0.889249	1	1.40059e+07	1.52159e+07	1.24618e+07	1.15377e+07	1.23767e+07	0.073247	0.0158261	1.17847	expression/solubility	FALSE	FALSE	FALSE
IPI00216805.3	ALDH1A2	P0113904B	2	2	54C	0.885672	1.01133	0.998274	0.880056	1	5.13849e+07	7.2735e+07	4.01313e+07	5.0207e+07	6.1155e+07	0.073247	0.0158261	1.17847	expression/solubility	FALSE	FALSE	FALSE
IPI00216805.3	ALDH1A2	P0113904B	2	2	56.1C	1.34884	1.37504	0.984896	1.14029	1	9.32551e+06	1.10687e+07	4.93102e+06	6.91412e+06	6.09575e+06	0.073247	0.0158261	1.17847	expression/solubility	FALSE	FALSE	FALSE
IPI00103467.4	ALDH1B1	P0113874B	16	28	42C	1.10681	1.1076	1.09322	1.10539	1	2.68445e+09	2.76078e+09	2.12656e+09	2.81446e+09	2.54983e+09					TRUE	FALSE	FALSE
IPI00103467.4	ALDH1B1	P0113874B	16	28	44.1C	1.06347	1.01966	1.02755	1.04676	1	2.15199e+09	2.01282e+09	1.71286e+09	2.13305e+09	2.19919e+09					TRUE	FALSE	FALSE
IPI00103467.4	ALDH1B1	P0113884B	16	35	46.2C	1.01793	1.02537	0.977196	0.996232	1	3.67322e+08	3.85651e+08	2.50344e+08	3.65733e+08	3.55715e+08					TRUE	FALSE	FALSE
IPI00103467.4	ALDH1B1	P0113884B	16	35	48.1C	0.993793	1.02415	1.02364	1.00986	1	3.37684e+08	4.04822e+08	2.98862e+08	2.6915e+08	3.5688e+08					TRUE	FALSE	FALSE
IPI00103467.4	ALDH1B1	P0113894B	18	51	50.4C	1.12634	1.08477	1.06922	1.07114	1	5.92696e+08	5.67875e+08	3.77099e+08	4.6996e+08	4.98496e+08					TRUE	FALSE	FALSE
IPI00103467.4	ALDH1B1	P0113894B	18	51	51.9C	0.96517	1.01142	1.00058	0.972588	1	4.66003e+08	5.39384e+08	4.14242e+08	4.16546e+08	4.08549e+08					TRUE	FALSE	FALSE
IPI00103467.4	ALDH1B1	P0113904B	11	21	54C	0.924965	0.909939	0.950931	0.996175	1	1.08533e+09	1.32354e+09	7.73136e+08	1.14938e+09	1.23682e+09					TRUE	FALSE	FALSE
IPI00103467.4	ALDH1B1	P0113904B	11	21	56.1C	1.34456	1.22137	1.22331	1.20155	1	2.6748e+08	2.82897e+08	1.7623e+08	2.09634e+08	1.75399e+08					TRUE	FALSE	FALSE
IPI00103467.4	ALDH1B1	P0113914B	3	3	58.2C	1.21879	0.969264	1.00547	1.02838	1	1.32474e+08	8.52002e+07	5.54835e+07	8.76802e+07	9.45959e+07					TRUE	FALSE	FALSE
IPI00103467.4	ALDH1B1	P0113914B	3	3	60.1C	1.50921	1.5133	1.4681	0.980753	1	4.73037e+07	5.0939e+07	3.41477e+07	2.97835e+07	2.87054e+07					TRUE	FALSE	FALSE
IPI00103467.4	ALDH1B1	P0113924B	1	1	62.4C	0.858709	1.05822	1.20748	0.997543	1	8.91055e+06	8.26299e+06	7.89427e+06	7.85143e+06	7.28033e+06					TRUE	FALSE	FALSE
IPI00103467.4	ALDH1B1	P0113924B	1	1	63.9C	2.22144	2.36763	2.72284	1.09589	1	5.7629e+06	6.59822e+06	5.19845e+06	2.62534e+06	2.66578e+06					TRUE	FALSE	FALSE
IPI00793673.1	ALDH1L1	P0113874B	10	11	42C	1.03379	0.941622	0.927939	0.886778	1	7.12456e+08	6.66916e+08	5.12906e+08	6.41566e+08	7.24532e+08	0.407035	0.18663	1.88659	stability	FALSE	FALSE	FALSE
IPI00793673.1	ALDH1L1	P0113874B	10	11	44.1C	1.16786	1.19752	1.12857	1.02942	1	5.56071e+08	5.56234e+08	4.42665e+08	4.93599e+08	5.17473e+08	0.407035	0.18663	1.88659	stability	FALSE	FALSE	FALSE
IPI00793673.1	ALDH1L1	P0113884B	13	16	46.2C	1.05369	1.05661	1.16465	1.12913	1	1.02233e+08	1.0685e+08	8.02227e+07	1.11454e+08	9.56421e+07	0.407035	0.18663	1.88659	stability	FALSE	FALSE	FALSE
IPI00793673.1	ALDH1L1	P0113884B	13	16	48.1C	1.07563	0.971145	1.0365	1.07931	1	8.00526e+07	8.40777e+07	6.62817e+07	6.30055e+07	7.81664e+07	0.407035	0.18663	1.88659	stability	FALSE	FALSE	FALSE
IPI00793673.1	ALDH1L1	P0113894B	3	3	50.4C	1.33244	1.22894	1.128	1.20803	1	2.33851e+07	2.14571e+07	1.32686e+07	1.76774e+07	1.6626e+07	0.407035	0.18663	1.88659	stability	FALSE	FALSE	FALSE
IPI00793673.1	ALDH1L1	P0113894B	3	3	51.9C	1.37949	1.09728	0.94389	1.15905	1	1.05494e+07	9.26851e+06	6.18935e+06	7.86252e+06	6.47095e+06	0.407035	0.18663	1.88659	stability	FALSE	FALSE	FALSE
IPI00298308.7	ALDH1L2	P0113874B	8	10	42C	1.08069	1.05467	1.03657	0.925475	1	4.91906e+08	4.93362e+08	3.7842e+08	4.42228e+08	4.78534e+08	0.180561	0.108915	0.706516	expression/solubility	FALSE	FALSE	FALSE
IPI00298308.7	ALDH1L2	P0113874B	8	10	44.1C	1.19468	1.1455	1.13665	1.08664	1	4.03521e+08	3.77436e+08	3.16261e+08	3.69606e+08	3.67081e+08	0.180561	0.108915	0.706516	expression/solubility	FALSE	FALSE	FALSE
IPI00298308.7	ALDH1L2	P0113884B	7	8	46.2C	1.0733	1.07436	1.18746	1.10404	1	5.43171e+07	5.66694e+07	4.26638e+07	5.68425e+07	4.98871e+07	0.180561	0.108915	0.706516	expression/solubility	FALSE	FALSE	FALSE
IPI00298308.7	ALDH1L2	P0113884B	7	8	48.1C	0.847742	0.784691	0.953042	0.939573	1	3.74275e+07	4.03004e+07	3.61533e+07	3.25369e+07	4.63697e+07	0.180561	0.108915	0.706516	expression/solubility	FALSE	FALSE	FALSE
IPI00298308.7	ALDH1L2	P0113894B	1	1	50.4C	0.83875	1.02382	0.997073	1.16939	1	4.14288e+06	5.0309e+06	3.30083e+06	4.81592e+06	4.67916e+06	0.180561	0.108915	0.706516	expression/solubility	FALSE	FALSE	FALSE
IPI00298308.7	ALDH1L2	P0113894B	1	1	51.9C	1.12731	0.871026	0.885293	0.928849	1	4.12774e+06	3.52275e+06	2.77953e+06	3.01691e+06	3.09833e+06	0.180561	0.108915	0.706516	expression/solubility	FALSE	FALSE	FALSE
IPI00394758.1	ALDH3A2	P0113874B	14	24	42C	1.02503	0.980514	1.04437	0.975397	1	1.19629e+09	1.17604e+09	9.77572e+08	1.19504e+09	1.22697e+09	0.333356	0.181475	1.45484	stability	FALSE	FALSE	FALSE
[truncated: 64,171 more rows]

## Sheet: BRD3811
representative	clustername	ms_experiment	qupm	qusm	temperature	rel_fc_protein_126_129L_10uM	rel_fc_protein_127L_129H_2uM	rel_fc_protein_127H_130L_0.29uM	rel_fc_protein_128L_130H_0.04uM	rel_fc_protein_128H_131L_0uM	sumionarea_protein_126_129L_10uM	sumionarea_protein_127L_129H_2uM	sumionarea_protein_127H_130L_0.29uM	sumionarea_protein_128L_130H_0.04uM	sumionarea_protein_128H_131L_0uM	rssH0	rssH1	F_statistic	detected_effect	affected_by_carry_over	stabilized_hit_at_10percent_FDR	destabilized_hit_at_10percent_FDR
IPI00878172.1	13 KDA PROTEIN.	P0114084B	1	2	54C	0.847357	0.882329	1.02182	0.942517	1	7.75896e+06	7.74304e+06	7.84232e+06	7.1273e+06	8.30369e+06					FALSE	FALSE	FALSE
IPI00878172.1	13 KDA PROTEIN.	P0114084B	1	2	56.1C	0.964434	0.868788	0.999017	1.00019	1	5.6381e+06	5.38017e+06	5.67244e+06	5.04996e+06	5.28877e+06					FALSE	FALSE	FALSE
IPI00794439.1	14 KDA PROTEIN.	P0114104B	1	1	62.4C	0.855323	0.827475	0.895305	0.81952	1	3.85454e+06	4.25853e+06	4.00402e+06	3.28849e+06	4.44274e+06					FALSE	FALSE	FALSE
IPI00794439.1	14 KDA PROTEIN.	P0114104B	1	1	63.9C	1.07526	1.28051	0.950143	1.28102	1	3.7932e+06	5.36139e+06	3.28782e+06	3.06708e+06	3.11003e+06					FALSE	FALSE	FALSE
IPI00414852.3	15 KDA PROTEIN.	P0114064B	1	1	46.2C	0.944727	1.01438	0.985276	0.977816	1	4.1606e+07	4.53878e+07	4.17952e+07	3.76486e+07	4.2986e+07					FALSE	FALSE	FALSE
IPI00414852.3	15 KDA PROTEIN.	P0114064B	1	1	48.1C	1.0588	1.17916	1.05325	1.12438	1	4.46198e+07	5.77518e+07	3.93457e+07	3.85403e+07	3.50836e+07					FALSE	FALSE	FALSE
IPI00414852.3	15 KDA PROTEIN.	P0114074B	1	1	50.4C	0.646048	0.72956	0.51523	0.819726	1	906853	1.00184e+06	718189	997522	1.34702e+06					FALSE	FALSE	FALSE
IPI00414852.3	15 KDA PROTEIN.	P0114074B	1	1	51.9C	0.974603	0.979384	0.859948	0.789927	1	1.17083e+06	1.41151e+06	868052	717635	1.02692e+06					FALSE	FALSE	FALSE
IPI00414852.3	15 KDA PROTEIN.	P0114084B	1	1	54C	1.20333	1.49894	1.32842	1.36606	1	5.88426e+06	7.02478e+06	5.4447e+06	5.51662e+06	4.43444e+06					FALSE	FALSE	FALSE
IPI00414852.3	15 KDA PROTEIN.	P0114084B	1	1	56.1C	0.941079	1.01707	0.915598	0.857047	1	3.382e+06	3.87188e+06	3.19587e+06	2.66011e+06	3.25119e+06					FALSE	FALSE	FALSE
IPI00878260.1	16 KDA PROTEIN.	P0114054B	1	1	42C	1.05553	0.962036	0.98852	1.02373	1	3.4389e+07	3.3148e+07	3.26288e+07	2.98422e+07	3.18088e+07					FALSE	FALSE	FALSE
IPI00878260.1	16 KDA PROTEIN.	P0114054B	1	1	44.1C	0.954396	0.927944	1.02377	0.971944	1	3.28321e+07	3.71585e+07	3.87175e+07	2.73108e+07	3.10231e+07					FALSE	FALSE	FALSE
IPI00878260.1	16 KDA PROTEIN.	P0114084B	1	1	54C	0.789932	0.909361	1.04397	0.829996	1	4.89553e+06	5.40119e+06	5.42288e+06	4.24799e+06	5.62009e+06					FALSE	FALSE	FALSE
IPI00878260.1	16 KDA PROTEIN.	P0114084B	1	1	56.1C	0.977622	1.02379	0.996798	1.08731	1	3.43059e+06	3.80565e+06	3.39736e+06	3.29534e+06	3.17462e+06					FALSE	FALSE	FALSE
IPI00878895.1	16 KDA PROTEIN.	P0114104B	2	2	62.4C	0.985772	1.18255	0.912357	1.09749	1	1.0107e+07	1.38461e+07	9.2831e+06	1.00193e+07	1.01077e+07					FALSE	FALSE	FALSE
IPI00878895.1	16 KDA PROTEIN.	P0114104B	2	2	63.9C	1.08484	1.02917	1.14118	0.92756	1	7.70807e+06	8.67905e+06	7.95361e+06	4.47301e+06	6.26403e+06					FALSE	FALSE	FALSE
IPI00894060.1	176 KDA PROTEIN.	P0114074B	2	2	50.4C	0.945305	0.821823	0.949114	0.849818	1	8.52049e+06	7.24662e+06	8.49525e+06	6.64049e+06	8.64958e+06					FALSE	FALSE	FALSE
IPI00894060.1	176 KDA PROTEIN.	P0114074B	2	2	51.9C	1.03547	0.881741	0.957659	1.00172	1	8.18464e+06	8.3612e+06	6.36033e+06	5.98769e+06	6.75665e+06					FALSE	FALSE	FALSE
IPI00894060.1	176 KDA PROTEIN.	P0114084B	1	1	54C	1.26251	1.40933	1.27536	1.20432	1	6.33621e+06	6.77878e+06	5.36488e+06	4.99153e+06	4.55123e+06					FALSE	FALSE	FALSE
IPI00894060.1	176 KDA PROTEIN.	P0114084B	1	1	56.1C	1.1221	1.12366	1.1202	1.12584	1	4.35689e+06	4.62174e+06	4.22454e+06	3.77547e+06	3.5127e+06					FALSE	FALSE	FALSE
IPI00644570.1	18 KDA PROTEIN.	P0114054B	1	1	42C	0.930681	0.753848	0.884302	0.910663	1	4.92168e+07	4.21615e+07	4.73785e+07	4.30891e+07	5.16312e+07					FALSE	FALSE	FALSE
IPI00644570.1	18 KDA PROTEIN.	P0114054B	1	1	44.1C	0.976508	1.14695	1.29339	1.21704	1	4.73332e+07	6.47146e+07	6.89215e+07	4.81856e+07	4.37124e+07					FALSE	FALSE	FALSE
IPI00644570.1	18 KDA PROTEIN.	P0114064B	1	1	46.2C	0.311227	1.5776	1.02144	0.54953	1	7.3243e+06	3.77201e+07	2.31538e+07	1.13064e+07	2.29703e+07					FALSE	FALSE	FALSE
IPI00644570.1	18 KDA PROTEIN.	P0114064B	1	1	48.1C	0.862976	1.69373	1.57415	1.45893	1	2.27919e+07	5.19881e+07	3.68536e+07	3.13402e+07	2.19872e+07					FALSE	FALSE	FALSE
IPI00644570.1	18 KDA PROTEIN.	P0114074B	1	1	50.4C	1.11685	1.14052	1.05594	0.842303	1	2.49383e+06	2.49138e+06	2.3414e+06	1.63051e+06	2.14277e+06					FALSE	FALSE	FALSE
IPI00644570.1	18 KDA PROTEIN.	P0114074B	1	1	51.9C	0.722256	0.888611	0.94945	0.967776	1	1.66884e+06	2.46321e+06	1.84333e+06	1.69103e+06	1.97513e+06					FALSE	FALSE	FALSE
IPI00644570.1	18 KDA PROTEIN.	P0114084B	1	1	54C	1.13992	0.952323	0.925289	1.02062	1	8.94424e+06	7.16136e+06	6.08525e+06	6.61344e+06	7.11543e+06					FALSE	FALSE	FALSE
IPI00644570.1	18 KDA PROTEIN.	P0114084B	1	1	56.1C	1.27831	1.33578	1.23419	1.14031	1	4.92669e+06	5.45352e+06	4.61998e+06	3.79568e+06	3.4867e+06					FALSE	FALSE	FALSE
IPI00644570.1	18 KDA PROTEIN.	P0114094B	1	3	58.2C	1.53962	1.32586	1.8656	1.69561	1	2.94392e+07	2.54002e+07	3.36779e+07	2.5508e+07	1.70324e+07					FALSE	FALSE	FALSE
IPI00644570.1	18 KDA PROTEIN.	P0114094B	1	3	60.1C	1.76402	0.4574	2.36415	1.91888	1	437038	130742	564789	348117	208072					FALSE	FALSE	FALSE
IPI00877930.1	20 KDA PROTEIN.	P0114094B	1	1	58.2C	1.34789	1.46268	1.22997	1.22454	1	3.38536e+06	3.68067e+06	2.91648e+06	2.41972e+06	2.23727e+06					FALSE	FALSE	FALSE
IPI00877930.1	20 KDA PROTEIN.	P0114094B	1	1	60.1C	0.953624	0.77803	0.757089	0.708687	1	2.55889e+06	2.40864e+06	1.95892e+06	1.39248e+06	2.25358e+06					FALSE	FALSE	FALSE
IPI00480200.1	21 KDA PROTEIN.	P0114054B	1	2	42C	1.02112	1.02432	1.00592	0.986192	1	1.3602e+08	1.44305e+08	1.35755e+08	1.1754e+08	1.30055e+08					FALSE	FALSE	FALSE
IPI00480200.1	21 KDA PROTEIN.	P0114054B	1	2	44.1C	1.09863	1.10087	1.16271	1.1236	1	1.23885e+08	1.44501e+08	1.44136e+08	1.03492e+08	1.01691e+08					FALSE	FALSE	FALSE
IPI00480200.1	21 KDA PROTEIN.	P0114064B	1	2	46.2C	1.01886	0.974532	1.01722	1.09669	1	2.5134e+08	2.44249e+08	2.41704e+08	2.36524e+08	2.40783e+08					FALSE	FALSE	FALSE
IPI00480200.1	21 KDA PROTEIN.	P0114064B	1	2	48.1C	0.799284	0.809109	0.811681	0.87089	1	2.37571e+08	2.79497e+08	2.13861e+08	2.10543e+08	2.47447e+08					FALSE	FALSE	FALSE
IPI00480200.1	21 KDA PROTEIN.	P0114074B	1	1	50.4C	1.12466	1.14169	1.38786	1.2707	1	3.35728e+06	3.33411e+06	4.11412e+06	3.28844e+06	2.86462e+06					FALSE	FALSE	FALSE
IPI00480200.1	21 KDA PROTEIN.	P0114074B	1	1	51.9C	0.574991	0.715917	0.974886	0.811375	1	3.00909e+06	4.49474e+06	4.28683e+06	3.21105e+06	4.47348e+06					FALSE	FALSE	FALSE
IPI00480200.1	21 KDA PROTEIN.	P0114084B	1	2	54C	1.03452	0.883907	0.991293	0.891777	1	1.97682e+07	1.61874e+07	1.58768e+07	1.40728e+07	1.73285e+07					FALSE	FALSE	FALSE
IPI00480200.1	21 KDA PROTEIN.	P0114084B	1	2	56.1C	0.979097	1.05483	1.20587	1.07162	1	1.23076e+07	1.40459e+07	1.47226e+07	1.16341e+07	1.13721e+07					FALSE	FALSE	FALSE
IPI00480200.1	21 KDA PROTEIN.	P0114094B	1	2	58.2C	1.24548	1.24217	1.20204	1.04822	1	2.2547e+07	2.25299e+07	2.0544e+07	1.49295e+07	1.61257e+07					FALSE	FALSE	FALSE
IPI00480200.1	21 KDA PROTEIN.	P0114094B	1	2	60.1C	1.00204	1.10918	1.10213	1.02429	1	5.39364e+06	6.88814e+06	5.72038e+06	4.0372e+06	4.52058e+06					FALSE	FALSE	FALSE
IPI00480200.1	21 KDA PROTEIN.	P0114104B	5	5	62.4C	1.06811	0.988861	0.975571	1.00073	1	4.91731e+07	5.19888e+07	4.45712e+07	4.10229e+07	4.53859e+07					FALSE	FALSE	FALSE
IPI00480200.1	21 KDA PROTEIN.	P0114104B	5	5	63.9C	0.987015	0.935605	0.919662	0.835079	1	3.58283e+07	4.03087e+07	3.2746e+07	2.05734e+07	3.20018e+07					FALSE	FALSE	FALSE
IPI00791589.1	21 KDA PROTEIN.	P0114064B	1	1	46.2C	0.827879	0.935966	0.977035	0.861229	1	6.04523e+07	6.94375e+07	6.87189e+07	5.49804e+07	7.12729e+07					FALSE	FALSE	FALSE
IPI00791589.1	21 KDA PROTEIN.	P0114064B	1	1	48.1C	1.20509	1.13194	1.2271	0.996469	1	6.0914e+07	6.64961e+07	5.49831e+07	4.09681e+07	4.2081e+07					FALSE	FALSE	FALSE
IPI00877807.1	21 KDA PROTEIN.	P0114054B	1	1	42C	0.977098	0.86791	0.874829	0.936961	1	4.69632e+07	4.41178e+07	4.26001e+07	4.02938e+07	4.69266e+07					FALSE	FALSE	FALSE
IPI00877807.1	21 KDA PROTEIN.	P0114054B	1	1	44.1C	0.970777	0.912616	0.862791	0.898047	1	4.36631e+07	4.77802e+07	4.26614e+07	3.29926e+07	4.0561e+07					FALSE	FALSE	FALSE
IPI00164838.4	25 KDA PROTEIN.	P0114064B	1	1	46.2C	0.598924	10.5566	5.53018	0.401333	1	6.61372e+06	1.18437e+08	5.8821e+07	3.87456e+06	1.07783e+07					FALSE	FALSE	FALSE
IPI00164838.4	25 KDA PROTEIN.	P0114064B	1	1	48.1C	0.721951	0.154559	0.669867	0.98943	1	1.01416e+07	2.52332e+06	8.34147e+06	1.1305e+07	1.16947e+07					FALSE	FALSE	FALSE
IPI00877829.1	27 KDA PROTEIN.	P0114084B	1	1	54C	1.16887	0.948953	0.815364	0.84704	1	7.83982e+06	6.09995e+06	4.58377e+06	4.69181e+06	6.08236e+06					FALSE	FALSE	FALSE
IPI00877829.1	27 KDA PROTEIN.	P0114084B	1	1	56.1C	1.26807	1.13876	1.12365	1.00534	1	3.59002e+06	3.41512e+06	3.08974e+06	2.45818e+06	2.56122e+06					FALSE	FALSE	FALSE
IPI00176692.7	32 KDA PROTEIN.	P0114064B	1	1	46.2C	1.14549	1.04672	0.909153	1.23764	1	1.25372e+07	1.16394e+07	9.58443e+06	1.18426e+07	1.06829e+07					FALSE	FALSE	FALSE
IPI00176692.7	32 KDA PROTEIN.	P0114064B	1	1	48.1C	1.38445	0.845942	1.0718	1.00834	1	9.47266e+06	6.72686e+06	6.50072e+06	5.61162e+06	5.69619e+06					FALSE	FALSE	FALSE
IPI00878594.1	40 KDA PROTEIN.	P0114074B	3	3	50.4C	0.953651	0.920021	0.902597	0.86588	1	8.02551e+06	7.57436e+06	7.54297e+06	6.31717e+06	8.0758e+06					FALSE	FALSE	FALSE
IPI00878594.1	40 KDA PROTEIN.	P0114074B	3	3	51.9C	0.932288	1.06251	1.21587	1.19728	1	3.95842e+06	5.41218e+06	4.33777e+06	3.84431e+06	3.62947e+06					FALSE	FALSE	FALSE
IPI00328587.4	42 KDA PROTEIN.	P0114054B	1	2	42C	1.07599	0.983417	1.03926	1.04466	1	2.46667e+08	2.38428e+08	2.41374e+08	2.14276e+08	2.2382e+08	0.078169	0.0535002	0.426166	expression/solubility	FALSE	FALSE	FALSE
IPI00328587.4	42 KDA PROTEIN.	P0114054B	1	2	44.1C	0.677	1.0228	0.730989	0.917791	1	1.97253e+08	3.46891e+08	2.34143e+08	2.18425e+08	2.62754e+08	0.078169	0.0535002	0.426166	expression/solubility	FALSE	FALSE	FALSE
IPI00328587.4	42 KDA PROTEIN.	P0114064B	2	6	46.2C	0.949516	0.936025	0.948361	0.960286	1	6.37248e+08	6.38236e+08	6.13055e+08	5.63443e+08	6.55064e+08	0.078169	0.0535002	0.426166	expression/solubility	FALSE	FALSE	FALSE
IPI00328587.4	42 KDA PROTEIN.	P0114064B	2	6	48.1C	0.937192	1.10398	1.08263	1.04483	1	5.87998e+08	8.04982e+08	6.02118e+08	5.33187e+08	5.2232e+08	0.078169	0.0535002	0.426166	expression/solubility	FALSE	FALSE	FALSE
IPI00328587.4	42 KDA PROTEIN.	P0114074B	1	2	50.4C	0.91519	1.35428	0.927737	0.758617	1	4.70426e+06	6.81011e+06	4.73555e+06	3.38052e+06	4.93267e+06	0.078169	0.0535002	0.426166	expression/solubility	FALSE	FALSE	FALSE
IPI00328587.4	42 KDA PROTEIN.	P0114074B	1	2	51.9C	0.822325	0.662735	0.745921	0.855191	1	3.62684e+06	3.50665e+06	2.76431e+06	2.85233e+06	3.77013e+06	0.078169	0.0535002	0.426166	expression/solubility	FALSE	FALSE	FALSE
IPI00328587.4	42 KDA PROTEIN.	P0114084B	2	10	54C	0.919085	0.914563	0.872355	0.854709	1	4.33643e+07	4.13555e+07	3.44987e+07	3.33037e+07	4.27868e+07	0.078169	0.0535002	0.426166	expression/solubility	FALSE	FALSE	FALSE
IPI00328587.4	42 KDA PROTEIN.	P0114084B	2	10	56.1C	1.02465	1.01221	1.02238	1.07454	1	3.67139e+07	3.8419e+07	3.55798e+07	3.32523e+07	3.24151e+07	0.078169	0.0535002	0.426166	expression/solubility	FALSE	FALSE	FALSE
IPI00328587.4	42 KDA PROTEIN.	P0114104B	1	2	62.4C	1.0624	1.14191	1.19383	1.07493	1	1.02163e+07	1.254e+07	1.13927e+07	9.20404e+06	9.48008e+06	0.078169	0.0535002	0.426166	expression/solubility	FALSE	FALSE	FALSE
IPI00328587.4	42 KDA PROTEIN.	P0114104B	1	2	63.9C	1.12191	0.900758	0.997837	0.87094	1	4.99621e+06	4.76096e+06	4.35882e+06	2.63237e+06	3.92604e+06	0.078169	0.0535002	0.426166	expression/solubility	FALSE	FALSE	FALSE
IPI00894288.1	49 KDA PROTEIN.	P0114054B	3	3	42C	0.984765	1.07181	1.03495	0.971142	1	1.30728e+08	1.50478e+08	1.39196e+08	1.1535e+08	1.29609e+08					FALSE	FALSE	FALSE
IPI00894288.1	49 KDA PROTEIN.	P0114054B	3	3	44.1C	1.00365	1.04547	0.996322	0.975263	1	1.23274e+08	1.49475e+08	1.34531e+08	9.78439e+07	1.10765e+08					FALSE	FALSE	FALSE
IPI00247655.5	52 KDA PROTEIN.	P0114064B	1	1	46.2C	0.952625	0.784336	0.917248	0.884427	1	1.61748e+07	1.35302e+07	1.50011e+07	1.31287e+07	1.65727e+07					FALSE	FALSE	FALSE
IPI00247655.5	52 KDA PROTEIN.	P0114064B	1	1	48.1C	1.13184	1.09024	1.23935	1.10551	1	1.22734e+07	1.37398e+07	1.19132e+07	9.75049e+06	9.02753e+06					FALSE	FALSE	FALSE
IPI00247655.5	52 KDA PROTEIN.	P0114074B	1	1	50.4C	1.18251	1.10269	1.17973	1.07408	1	2.16002e+06	1.97047e+06	2.13993e+06	1.70087e+06	1.75289e+06					FALSE	FALSE	FALSE
IPI00247655.5	52 KDA PROTEIN.	P0114074B	1	1	51.9C	1.22561	1.61485	1.61101	1.39565	1	1.52904e+06	2.41694e+06	1.68877e+06	1.31672e+06	1.06644e+06					FALSE	FALSE	FALSE
IPI00879284.1	55 KDA PROTEIN.	P0114094B	1	2	58.2C	1.06383	1.03578	1.13477	0.989402	1	1.02312e+07	9.98047e+06	1.03034e+07	7.48633e+06	8.56686e+06					FALSE	FALSE	FALSE
IPI00879284.1	55 KDA PROTEIN.	P0114094B	1	2	60.1C	1.12776	0.928005	1.12529	1.00335	1	9.22326e+06	8.75628e+06	8.87414e+06	6.00872e+06	6.86856e+06					FALSE	FALSE	FALSE
IPI00879741.1	5 KDA PROTEIN.	P0114064B	1	1	46.2C	0.909573	1.06226	0.994239	1.00318	1	6.86387e+07	8.14419e+07	7.22673e+07	6.61842e+07	7.36562e+07					FALSE	FALSE	FALSE
IPI00879741.1	5 KDA PROTEIN.	P0114064B	1	1	48.1C	1.16662	1.60098	1.4428	1.16247	1	4.92226e+07	7.85054e+07	5.39628e+07	3.98937e+07	3.51258e+07					FALSE	FALSE	FALSE
IPI00787441.2	7 KDA PROTEIN.	P0114064B	1	1	46.2C	0.726228	1.42104	1.10412	1.14716	1	6.20187e+06	1.23295e+07	9.08211e+06	8.5648e+06	8.33542e+06					FALSE	FALSE	FALSE
IPI00787441.2	7 KDA PROTEIN.	P0114064B	1	1	48.1C	1.14494	0.977913	0.912936	0.801974	1	7.81142e+06	7.754e+06	5.52131e+06	4.45035e+06	5.67986e+06					FALSE	FALSE	FALSE
IPI00787441.2	7 KDA PROTEIN.	P0114074B	1	1	50.4C	1.03376	0.816076	0.869875	0.802997	1	5.15766e+06	3.98318e+06	4.3098e+06	3.4732e+06	4.78781e+06					FALSE	FALSE	FALSE
IPI00787441.2	7 KDA PROTEIN.	P0114074B	1	1	51.9C	0.848419	1.09737	1.18109	0.929451	1	3.33332e+06	5.17235e+06	3.89905e+06	2.7615e+06	3.35845e+06					FALSE	FALSE	FALSE
IPI00797495.1	7 KDA PROTEIN.	P0114084B	1	2	54C	0.949416	0.681692	0.925093	2.20676	1	3.59912e+06	2.47669e+06	2.9394e+06	6.90863e+06	3.43774e+06					FALSE	FALSE	FALSE
IPI00797495.1	7 KDA PROTEIN.	P0114084B	1	2	56.1C	1.02711	0.987385	1.21373	1.04081	1	2.27481e+06	2.31653e+06	2.61088e+06	1.99088e+06	2.00366e+06					FALSE	FALSE	FALSE
IPI00878470.1	8 KDA PROTEIN.	P0114064B	1	1	46.2C	0.924865	1.24018	1.08189	1.04296	1	1.55097e+07	2.11298e+07	1.74754e+07	1.5291e+07	1.63682e+07					FALSE	FALSE	FALSE
IPI00878470.1	8 KDA PROTEIN.	P0114064B	1	1	48.1C	1.06004	1.28775	1.05375	1.02166	1	1.64643e+07	2.32449e+07	1.45081e+07	1.29066e+07	1.29303e+07					FALSE	FALSE	FALSE
IPI00878470.1	8 KDA PROTEIN.	P0114074B	1	1	50.4C	1.11119	1.06224	1.07638	0.876874	1	9.42878e+06	8.81775e+06	9.06985e+06	6.45041e+06	8.14276e+06					FALSE	FALSE	FALSE
IPI00878470.1	8 KDA PROTEIN.	P0114074B	1	1	51.9C	0.980734	1.05586	0.818964	0.991863	1	6.95318e+06	8.98058e+06	4.87871e+06	5.31785e+06	6.06043e+06					FALSE	FALSE	FALSE
IPI00790922.1	9 KDA PROTEIN.	P0114074B	2	2	50.4C	0.980222	0.856892	0.903169	0.96822	1	2.50391e+07	2.14134e+07	2.29102e+07	2.14412e+07	2.4513e+07					FALSE	FALSE	FALSE
IPI00790922.1	9 KDA PROTEIN.	P0114074B	2	2	51.9C	0.917364	1.0093	1.06743	1.0008	1	2.13793e+07	2.82189e+07	2.09025e+07	1.76381e+07	1.99216e+07					FALSE	FALSE	FALSE
IPI00900332.1	A2LD1	P0114054B	4	4	42C	0.969427	1.27171	1.00976	1.04092	1	1.0497e+08	1.45632e+08	1.10774e+08	1.00848e+08	1.05718e+08	0.221762	0.176375	0.397912	stability	FALSE	FALSE	FALSE
IPI00900332.1	A2LD1	P0114054B	4	4	44.1C	0.993246	1.08145	1.04716	0.972056	1	1.01179e+08	1.28235e+08	1.17268e+08	8.08814e+07	9.18647e+07	0.221762	0.176375	0.397912	stability	FALSE	FALSE	FALSE
IPI00900332.1	A2LD1	P0114064B	4	5	46.2C	0.991669	0.9882	1.01566	1.0197	1	2.21102e+08	2.23851e+08	2.1812e+08	1.98765e+08	2.17622e+08	0.221762	0.176375	0.397912	stability	FALSE	FALSE	FALSE
IPI00900332.1	A2LD1	P0114064B	4	5	48.1C	1.00054	1.11037	1.07184	1.02029	1	1.9532e+08	2.51917e+08	1.85479e+08	1.62003e+08	1.62518e+08	0.221762	0.176375	0.397912	stability	FALSE	FALSE	FALSE
IPI00900332.1	A2LD1	P0114074B	2	2	50.4C	0.967126	1.06817	1.13812	0.990374	1	6.08491e+06	6.5747e+06	7.1109e+06	5.40197e+06	6.03773e+06	0.221762	0.176375	0.397912	stability	FALSE	FALSE	FALSE
IPI00900332.1	A2LD1	P0114074B	2	2	51.9C	0.869962	0.916428	0.845852	1.00601	1	4.01069e+06	5.06856e+06	3.27659e+06	3.50732e+06	3.94085e+06	0.221762	0.176375	0.397912	stability	FALSE	FALSE	FALSE
IPI00478003.1	A2M	P0114054B	1	1	42C	1.03041	0.981151	1.03691	1.07053	1	1.07394e+08	1.0815e+08	1.09492e+08	9.98314e+07	1.01758e+08	0.164239	0.133242	0.371595	expression/solubility	FALSE	FALSE	FALSE
IPI00478003.1	A2M	P0114054B	1	1	44.1C	1.0049	0.990152	0.907254	1.02029	1	1.03967e+08	1.19245e+08	1.0319e+08	8.62223e+07	9.33013e+07	0.164239	0.133242	0.371595	expression/solubility	FALSE	FALSE	FALSE
IPI00478003.1	A2M	P0114064B	1	1	46.2C	1.1138	1.03361	1.03851	0.979368	1	9.67897e+07	9.12573e+07	8.69266e+07	7.44067e+07	8.48205e+07	0.164239	0.133242	0.371595	expression/solubility	FALSE	FALSE	FALSE
IPI00478003.1	A2M	P0114064B	1	1	48.1C	1.03291	1.14389	1.21684	1.11006	1	7.8375e+07	1.00874e+08	8.18467e+07	6.85088e+07	6.31691e+07	0.164239	0.133242	0.371595	expression/solubility	FALSE	FALSE	FALSE
[truncated: 67,440 more rows]
