# Supplementary material for: A computational method for detection of ligand-binding proteins from dose range thermal proteome profiles
Source: Nat Commun. 2020 Nov 13;11:5783. doi: 10.1038/s41467-020-19529-8 (PMC7666118; doi:10.1038/s41467-020-19529-8)
Supplement: Supplementary file 6 — Supplementary Dataset 3 [file 41467_2020_19529_MOESM6_ESM.xlsx]

## Sheet: Legend
Supplementary Data 3: GTP 2D-TPP Jurkat gel fil. lysate dataset and analysis results
column name	description
representative	uniprot id
clustername	protein name
qupm	quantified unique peptide matches
qusm	quantified unique spectra matches
temperature	temperature in degree celsius
sumionarea_protein	sum ion area of reporter ion for each protein, given for each TMT label
rel_fc_protein	relative fold change versus DMSO after median normalization, given for each TMT label
rssH0	residuals sum of squares of the null model
rssH1	residuals sum of squares of the alternative model
F_statistic	F statistic
detected_effect	column indicating whether a stability or rather a expression/solubility effect was observed
stabilized_hit_at_10percent_FDR	column indicating whether protein was found to be stabilized at 10% FDR
destabilized_hit_at_10percent_FDR	column indicating whether protein was found to be destabilized at 10% FDR
stabilized_hits_found_by_threshold	column indicating whether protein was found as a hit by the threshold criteria
GO_annotated_ATP_binder	column indicating whether protein is GO annotated for 'ATP binding'
GO_annotated_GTP_binder	column indicating whether protein is GO annotated for 'GTP binding'

## Sheet: GTP
representative	clustername	experiment	qupm	qusm	temperature	sumionarea_protein_128H_131L_0uM	sumionarea_protein_128L_130H_1uM	sumionarea_protein_127H_130L_10uM	sumionarea_protein_127L_129H_100uM	sumionarea_protein_126_129L_500uM	rel_fc_protein_128H_131L_0uM	rel_fc_protein_128L_130H_1uM	rel_fc_protein_127H_130L_10uM	rel_fc_protein_127L_129H_100uM	rel_fc_protein_126_129L_500uM	rssH0	rssH1	F_statistic	detected_effect	stabilized_hit_at_10percent_FDR	destabilized_hit_at_10percent_FDR	stabilized_hits_found_by_threshold	GO_annotated_ATP_binder	GO_annotated_GTP_binder
P01023	A2M	T0164565B_01	1	1	54C	1.04545e+07	2.34306e+06	1.12854e+07	1.96673e+06	5.89268e+06	1	0.55	1.46	0.5	0.7					FALSE	FALSE	FALSE	FALSE	FALSE
P01023	A2M	T0164565B_01	1	1	56.1C	3.07618e+06	4.34833e+06	5.27538e+06	1.66878e+06	5.38071e+06	1	1.44	1.56	1.13	1.34					FALSE	FALSE	FALSE	FALSE	FALSE
P01023	A2M	T0164575B_01	3	3	58.2C	1.60992e+07	2.15038e+07	1.61112e+07	2.10072e+07	2.29999e+07	1	1.09	0.81	0.86	0.98					FALSE	FALSE	FALSE	FALSE	FALSE
P01023	A2M	T0164575B_01	3	3	60.1C	9.97855e+06	2.03389e+07	2.63983e+07	1.76408e+07	2.5559e+07	1	1.28	1.27	1.18	1.02					FALSE	FALSE	FALSE	FALSE	FALSE
Q86V21	AACS	T0164535B_01	6	7	42C	1.29147e+08	9.42547e+07	8.1387e+07	1.08814e+08	1.44691e+08	1	0.87	0.84	0.94	1.03					FALSE	FALSE	FALSE	TRUE	FALSE
Q86V21	AACS	T0164535B_01	6	7	44.1C	2.76396e+07	2.60944e+07	2.88005e+07	3.31839e+07	3.69167e+07	1	0.99	1.02	1.09	1.33					FALSE	FALSE	FALSE	TRUE	FALSE
Q6PD74	AAGAB	T0164535B_01	3	4	42C	7.59159e+07	6.2942e+07	5.87489e+07	6.61863e+07	8.08507e+07	1	0.99	1.04	0.98	0.98	0.35639	0.269016	0.495134	stability	FALSE	FALSE	FALSE	FALSE	FALSE
Q6PD74	AAGAB	T0164535B_01	3	4	44.1C	6.88016e+07	6.42692e+07	7.19727e+07	7.31893e+07	6.81143e+07	1	0.98	1.02	0.97	0.99	0.35639	0.269016	0.495134	stability	FALSE	FALSE	FALSE	FALSE	FALSE
Q6PD74	AAGAB	T0164545B_01	2	4	46.2C	7.73738e+07	7.08715e+07	4.24048e+07	7.20222e+07	4.5786e+07	1	1.09	1.05	1.16	1.15	0.35639	0.269016	0.495134	stability	FALSE	FALSE	FALSE	FALSE	FALSE
Q6PD74	AAGAB	T0164545B_01	2	4	48.1C	3.64932e+07	2.2542e+07	6.28527e+07	2.93355e+07	7.11148e+07	1	0.88	0.88	0.95	0.95	0.35639	0.269016	0.495134	stability	FALSE	FALSE	FALSE	FALSE	FALSE
Q6PD74	AAGAB	T0164555B_01	2	2	50.4C	3.86372e+07	1.72034e+07	3.52967e+07	3.29492e+07	3.23338e+07	1	0.82	1.02	0.91	0.94	0.35639	0.269016	0.495134	stability	FALSE	FALSE	FALSE	FALSE	FALSE
Q6PD74	AAGAB	T0164555B_01	2	2	51.9C	2.31011e+07	1.46832e+07	3.18616e+07	2.88691e+07	4.24398e+07	1	1.08	0.94	0.97	1.12	0.35639	0.269016	0.495134	stability	FALSE	FALSE	FALSE	FALSE	FALSE
Q6PD74	AAGAB	T0164565B_01	2	3	54C	3.34705e+07	1.52016e+07	2.5394e+07	1.40082e+07	2.32434e+07	1	1.11	1.02	1.11	0.87	0.35639	0.269016	0.495134	stability	FALSE	FALSE	FALSE	FALSE	FALSE
Q6PD74	AAGAB	T0164565B_01	2	3	56.1C	1.08519e+07	1.04838e+07	1.03792e+07	6.13144e+06	1.45372e+07	1	0.98	0.87	1.18	1.03	0.35639	0.269016	0.495134	stability	FALSE	FALSE	FALSE	FALSE	FALSE
Q2M2I8	AAK1	T0164535B_01	16	21	42C	3.63646e+08	2.89647e+08	2.71726e+08	3.19317e+08	3.63059e+08	1	0.95	1	0.98	0.92	0.511113	0.277747	1.60244	stability	FALSE	FALSE	FALSE	TRUE	FALSE
Q2M2I8	AAK1	T0164535B_01	16	21	44.1C	3.26225e+08	3.01931e+08	3.25085e+08	3.42401e+08	3.14149e+08	1	0.97	0.97	0.95	0.96	0.511113	0.277747	1.60244	stability	FALSE	FALSE	FALSE	TRUE	FALSE
Q2M2I8	AAK1	T0164545B_01	11	16	46.2C	1.97684e+08	1.68363e+08	1.09054e+08	1.72741e+08	1.15768e+08	1	1.01	1.06	1.09	1.14	0.511113	0.277747	1.60244	stability	FALSE	FALSE	FALSE	TRUE	FALSE
Q2M2I8	AAK1	T0164545B_01	11	16	48.1C	7.87614e+07	6.13702e+07	1.47141e+08	7.46164e+07	1.67471e+08	1	1.12	0.96	1.12	1.03	0.511113	0.277747	1.60244	stability	FALSE	FALSE	FALSE	TRUE	FALSE
Q2M2I8	AAK1	T0164555B_01	7	10	50.4C	1.19271e+08	6.84244e+07	1.07144e+08	1.12607e+08	1.05155e+08	1	1.05	1	1.01	1	0.511113	0.277747	1.60244	stability	FALSE	FALSE	FALSE	TRUE	FALSE
Q2M2I8	AAK1	T0164555B_01	7	10	51.9C	9.81136e+07	5.70465e+07	1.29913e+08	1.14299e+08	1.30205e+08	1	0.99	0.9	0.9	0.81	0.511113	0.277747	1.60244	stability	FALSE	FALSE	FALSE	TRUE	FALSE
Q2M2I8	AAK1	T0164565B_01	4	4	54C	1.96251e+07	8.06338e+06	1.29522e+07	8.80124e+06	1.77198e+07	1	1	0.89	1.19	1.13	0.511113	0.277747	1.60244	stability	FALSE	FALSE	FALSE	TRUE	FALSE
Q2M2I8	AAK1	T0164565B_01	4	4	56.1C	9.9157e+06	1.03225e+07	1.00559e+07	4.99088e+06	1.29058e+07	1	1.06	0.93	1.05	1	0.511113	0.277747	1.60244	stability	FALSE	FALSE	FALSE	TRUE	FALSE
Q2M2I8	AAK1	T0164575B_01	6	7	58.2C	2.95523e+07	3.58603e+07	3.38664e+07	3.90338e+07	4.0258e+07	1	0.99	0.92	0.87	0.94	0.511113	0.277747	1.60244	stability	FALSE	FALSE	FALSE	TRUE	FALSE
Q2M2I8	AAK1	T0164575B_01	6	7	60.1C	1.98144e+07	2.87114e+07	3.61553e+07	2.80741e+07	4.2729e+07	1	0.91	0.88	0.94	0.86	0.511113	0.277747	1.60244	stability	FALSE	FALSE	FALSE	TRUE	FALSE
Q2M2I8	AAK1	T0164585B_01	3	3	62.4C	1.19526e+07	8.67289e+06	1.29917e+07	1.27843e+07	1.40711e+07	1	0.94	1.1	0.96	1.08	0.511113	0.277747	1.60244	stability	FALSE	FALSE	FALSE	TRUE	FALSE
Q2M2I8	AAK1	T0164585B_01	3	3	63.9C	9.97595e+06	7.82519e+06	7.66385e+06	9.63803e+06	1.64649e+07	1	0.98	0.88	1.17	1.2	0.511113	0.277747	1.60244	stability	FALSE	FALSE	FALSE	TRUE	FALSE
Q9H7C9	AAMDC	T0164535B_01	7	10	42C	2.47203e+08	2.02921e+08	1.88482e+08	2.10839e+08	2.51154e+08	1	0.98	1.02	0.96	0.93	0.830276	0.358788	2.59047	stability	FALSE	TRUE	FALSE	FALSE	FALSE
Q9H7C9	AAMDC	T0164535B_01	7	10	44.1C	2.55818e+08	2.56477e+08	2.26956e+08	2.28953e+08	2.16473e+08	1	1.05	0.87	0.81	0.85	0.830276	0.358788	2.59047	stability	FALSE	TRUE	FALSE	FALSE	FALSE
Q9H7C9	AAMDC	T0164545B_01	8	13	46.2C	2.86755e+08	2.30089e+08	1.32256e+08	2.09263e+08	1.40349e+08	1	0.95	0.88	0.91	0.95	0.830276	0.358788	2.59047	stability	FALSE	TRUE	FALSE	FALSE	FALSE
Q9H7C9	AAMDC	T0164545B_01	8	13	48.1C	1.31868e+08	9.35104e+07	2.57295e+08	1.18694e+08	2.46139e+08	1	1.02	1	1.06	0.91	0.830276	0.358788	2.59047	stability	FALSE	TRUE	FALSE	FALSE	FALSE
Q9H7C9	AAMDC	T0164555B_01	7	9	50.4C	1.65253e+08	8.92804e+07	1.22919e+08	1.31699e+08	1.22334e+08	1	0.99	0.83	0.85	0.84	0.830276	0.358788	2.59047	stability	FALSE	TRUE	FALSE	FALSE	FALSE
Q9H7C9	AAMDC	T0164555B_01	7	9	51.9C	1.51921e+08	7.63941e+07	1.97707e+08	1.42223e+08	1.53932e+08	1	0.86	0.89	0.72	0.62	0.830276	0.358788	2.59047	stability	FALSE	TRUE	FALSE	FALSE	FALSE
Q9H7C9	AAMDC	T0164565B_01	5	10	54C	2.12952e+08	1.02967e+08	1.69537e+08	1.02293e+08	1.79701e+08	1	1.18	1.07	1.28	1.05	0.830276	0.358788	2.59047	stability	FALSE	TRUE	FALSE	FALSE	FALSE
Q9H7C9	AAMDC	T0164565B_01	5	10	56.1C	1.17809e+08	1.12313e+08	1.24567e+08	6.43229e+07	1.45377e+08	1	0.97	0.96	1.14	0.95	0.830276	0.358788	2.59047	stability	FALSE	TRUE	FALSE	FALSE	FALSE
Q9H7C9	AAMDC	T0164575B_01	7	8	58.2C	6.6715e+07	7.22786e+07	7.32299e+07	9.07885e+07	8.92481e+07	1	0.88	0.88	0.89	0.92	0.830276	0.358788	2.59047	stability	FALSE	TRUE	FALSE	FALSE	FALSE
Q9H7C9	AAMDC	T0164575B_01	7	8	60.1C	4.13829e+07	5.28566e+07	7.64447e+07	5.39078e+07	8.70613e+07	1	0.8	0.89	0.87	0.84	0.830276	0.358788	2.59047	stability	FALSE	TRUE	FALSE	FALSE	FALSE
Q9H7C9	AAMDC	T0164585B_01	4	4	62.4C	3.32479e+07	2.69695e+07	3.68363e+07	4.06335e+07	4.35193e+07	1	1.05	1.12	1.1	1.21	0.830276	0.358788	2.59047	stability	FALSE	TRUE	FALSE	FALSE	FALSE
Q9H7C9	AAMDC	T0164585B_01	4	4	63.9C	2.83446e+07	2.03149e+07	2.19966e+07	1.96481e+07	3.20976e+07	1	0.89	0.89	0.84	0.82	0.830276	0.358788	2.59047	stability	FALSE	TRUE	FALSE	FALSE	FALSE
Q13685	AAMP	T0164535B_01	8	16	42C	3.42718e+08	2.88715e+08	2.64199e+08	3.09206e+08	3.59829e+08	1	1.01	1.03	1.01	0.96	0.49649	0.394396	0.515645	stability	FALSE	FALSE	FALSE	FALSE	FALSE
Q13685	AAMP	T0164535B_01	8	16	44.1C	3.33738e+08	2.74648e+08	3.15676e+08	3.24897e+08	2.84699e+08	1	0.87	0.92	0.88	0.85	0.49649	0.394396	0.515645	stability	FALSE	FALSE	FALSE	FALSE	FALSE
Q13685	AAMP	T0164545B_01	8	13	46.2C	3.77031e+08	3.46819e+08	1.9622e+08	2.85388e+08	1.85518e+08	1	1.09	1	0.94	0.96	0.49649	0.394396	0.515645	stability	FALSE	FALSE	FALSE	FALSE	FALSE
Q13685	AAMP	T0164545B_01	8	13	48.1C	1.77309e+08	1.27425e+08	3.35839e+08	1.51772e+08	3.42299e+08	1	1.03	0.97	1.01	0.94	0.49649	0.394396	0.515645	stability	FALSE	FALSE	FALSE	FALSE	FALSE
Q13685	AAMP	T0164555B_01	8	17	50.4C	4.22642e+08	2.43462e+08	3.44761e+08	3.50052e+08	3.3196e+08	1	1.06	0.91	0.89	0.89	0.49649	0.394396	0.515645	stability	FALSE	FALSE	FALSE	FALSE	FALSE
Q13685	AAMP	T0164555B_01	8	17	51.9C	2.86877e+08	1.82088e+08	4.57288e+08	3.95463e+08	4.30521e+08	1	1.08	1.09	1.07	0.92	0.49649	0.394396	0.515645	stability	FALSE	FALSE	FALSE	FALSE	FALSE
Q13685	AAMP	T0164565B_01	6	19	54C	2.7343e+08	1.02342e+08	1.96531e+08	9.38571e+07	1.93944e+08	1	0.91	0.97	0.91	0.88	0.49649	0.394396	0.515645	stability	FALSE	FALSE	FALSE	FALSE	FALSE
Q13685	AAMP	T0164565B_01	6	19	56.1C	1.14411e+08	1.2408e+08	1.43756e+08	5.19775e+07	1.57098e+08	1	1.1	1.15	0.95	1.05	0.49649	0.394396	0.515645	stability	FALSE	FALSE	FALSE	FALSE	FALSE
Q13685	AAMP	T0164575B_01	9	13	58.2C	1.36274e+08	1.69996e+08	1.78396e+08	2.23533e+08	2.26499e+08	1	1.02	1.05	1.08	1.14	0.49649	0.394396	0.515645	stability	FALSE	FALSE	FALSE	FALSE	FALSE
Q13685	AAMP	T0164575B_01	9	13	60.1C	3.70014e+07	6.02691e+07	1.0019e+08	6.20206e+07	1.12238e+08	1	1.03	1.3	1.12	1.21	0.49649	0.394396	0.515645	stability	FALSE	FALSE	FALSE	FALSE	FALSE
Q13685	AAMP	T0164585B_01	2	2	62.4C	8.5254e+06	6.91839e+06	8.32543e+06	1.20006e+07	1.14015e+07	1	1.05	0.99	1.27	1.23	0.49649	0.394396	0.515645	stability	FALSE	FALSE	FALSE	FALSE	FALSE
Q13685	AAMP	T0164585B_01	2	2	63.9C	4.53488e+06	3.89582e+06	4.24517e+06	3.66523e+06	6.73043e+06	1	1.07	1.07	0.98	1.08	0.49649	0.394396	0.515645	stability	FALSE	FALSE	FALSE	FALSE	FALSE
Q9Y312	AAR2	T0164535B_01	7	8	42C	2.39832e+08	2.08381e+08	1.78886e+08	2.11933e+08	3.05831e+08	1	1.04	1	0.99	1.17	0.249972	0.169179	0.647301	stability	FALSE	FALSE	FALSE	FALSE	FALSE
Q9Y312	AAR2	T0164535B_01	7	8	44.1C	1.87881e+08	2.00996e+08	2.07804e+08	2.28533e+08	2.05993e+08	1	1.13	1.08	1.11	1.1	0.249972	0.169179	0.647301	stability	FALSE	FALSE	FALSE	FALSE	FALSE
Q9Y312	AAR2	T0164545B_01	8	10	46.2C	2.91035e+08	2.57621e+08	1.45317e+08	2.44253e+08	1.4184e+08	1	1.05	0.96	1.05	0.95	0.249972	0.169179	0.647301	stability	FALSE	FALSE	FALSE	FALSE	FALSE
Q9Y312	AAR2	T0164545B_01	8	10	48.1C	1.24001e+08	7.81478e+07	2.75662e+08	9.32375e+07	2.47846e+08	1	0.9	1.14	0.89	0.97	0.249972	0.169179	0.647301	stability	FALSE	FALSE	FALSE	FALSE	FALSE
Q9Y312	AAR2	T0164555B_01	4	4	50.4C	6.20902e+07	3.44279e+07	5.61812e+07	5.39605e+07	4.88276e+07	1	1.02	1.01	0.93	0.89	0.249972	0.169179	0.647301	stability	FALSE	FALSE	FALSE	FALSE	FALSE
Q9Y312	AAR2	T0164555B_01	4	4	51.9C	5.34509e+07	3.0346e+07	7.47781e+07	6.99721e+07	7.19794e+07	1	0.97	0.96	1.01	0.82	0.249972	0.169179	0.647301	stability	FALSE	FALSE	FALSE	FALSE	FALSE
P49588	AARS	T0164535B_01	41	137	42C	3.98591e+09	3.22307e+09	2.9288e+09	3.38237e+09	4.14088e+09	1	0.97	0.98	0.95	0.95	2.27155	1.44503	1.23436	stability	FALSE	FALSE	FALSE	FALSE	FALSE
P49588	AARS	T0164535B_01	41	137	44.1C	3.43515e+09	3.16602e+09	3.57829e+09	3.79211e+09	3.41268e+09	1	0.97	1.02	1	0.99	2.27155	1.44503	1.23436	stability	FALSE	FALSE	FALSE	FALSE	FALSE
P49588	AARS	T0164545B_01	41	110	46.2C	4.52511e+09	3.49815e+09	2.26682e+09	3.71283e+09	2.45165e+09	1	0.92	0.96	1.02	1.06	2.27155	1.44503	1.23436	stability	FALSE	FALSE	FALSE	FALSE	FALSE
P49588	AARS	T0164545B_01	41	110	48.1C	1.22681e+09	8.26053e+08	2.73023e+09	1.20926e+09	3.64628e+09	1	0.96	1.14	1.16	1.45	2.27155	1.44503	1.23436	stability	FALSE	FALSE	FALSE	FALSE	FALSE
P49588	AARS	T0164555B_01	34	71	50.4C	1.64766e+09	8.40859e+08	1.61042e+09	1.77043e+09	2.12572e+09	1	0.94	1.09	1.15	1.46	2.27155	1.44503	1.23436	stability	FALSE	FALSE	FALSE	FALSE	FALSE
P49588	AARS	T0164555B_01	34	71	51.9C	1.0049e+09	5.68375e+08	1.47583e+09	1.31333e+09	2.31925e+09	1	0.96	1	1.01	1.41	2.27155	1.44503	1.23436	stability	FALSE	FALSE	FALSE	FALSE	FALSE
P49588	AARS	T0164565B_01	22	42	54C	1.01251e+09	4.12536e+08	8.26977e+08	3.3149e+08	8.16738e+08	1	0.99	1.1	0.87	1.01	2.27155	1.44503	1.23436	stability	FALSE	FALSE	FALSE	FALSE	FALSE
P49588	AARS	T0164565B_01	22	42	56.1C	5.07038e+08	3.2186e+08	3.10459e+08	1.09524e+08	5.1565e+08	1	0.64	0.56	0.45	0.78	2.27155	1.44503	1.23436	stability	FALSE	FALSE	FALSE	FALSE	FALSE
P49588	AARS	T0164575B_01	10	12	58.2C	1.53094e+08	1.2974e+08	1.37863e+08	1.66529e+08	1.77371e+08	1	0.69	0.72	0.71	0.8	2.27155	1.44503	1.23436	stability	FALSE	FALSE	FALSE	FALSE	FALSE
P49588	AARS	T0164575B_01	10	12	60.1C	4.30323e+07	8.73127e+07	1.27136e+08	5.96099e+07	1.69094e+08	1	1.28	1.42	0.92	1.56	2.27155	1.44503	1.23436	stability	FALSE	FALSE	FALSE	FALSE	FALSE
P49588	AARS	T0164585B_01	3	3	62.4C	9.46502e+06	7.32224e+06	8.40129e+06	1.00803e+07	9.8648e+06	1	1	0.9	0.96	0.96	2.27155	1.44503	1.23436	stability	FALSE	FALSE	FALSE	FALSE	FALSE
P49588	AARS	T0164585B_01	3	3	63.9C	7.05726e+06	5.50087e+06	6.13453e+06	6.32767e+06	1.23829e+07	1	0.97	1	1.09	1.27	2.27155	1.44503	1.23436	stability	FALSE	FALSE	FALSE	FALSE	FALSE
Q5JTZ9	AARS2	T0164535B_01	5	5	42C	6.20076e+07	4.70256e+07	4.66402e+07	5.34296e+07	7.59892e+07	1	0.91	1.01	0.97	1.12					FALSE	FALSE	FALSE	TRUE	FALSE
Q5JTZ9	AARS2	T0164535B_01	5	5	44.1C	2.30428e+07	2.40161e+07	2.87071e+07	3.2743e+07	3.36293e+07	1	1.1	1.22	1.29	1.46					FALSE	FALSE	FALSE	TRUE	FALSE
Q9BTE6	AARSD1	T0164535B_01	19	29	42C	7.16226e+08	5.64253e+08	4.99167e+08	5.84514e+08	6.79469e+08	1	0.94	0.93	0.91	0.87	0.914446	0.385447	2.25782	stability	FALSE	FALSE	FALSE	TRUE	FALSE
Q9BTE6	AARSD1	T0164535B_01	19	29	44.1C	5.26402e+08	4.74141e+08	5.41659e+08	5.80685e+08	5.54079e+08	1	0.95	1	1	1.05	0.914446	0.385447	2.25782	stability	FALSE	FALSE	FALSE	TRUE	FALSE
Q9BTE6	AARSD1	T0164545B_01	11	17	46.2C	5.45867e+08	4.09124e+08	2.69017e+08	4.53188e+08	3.25797e+08	1	0.89	0.94	1.04	1.16	0.914446	0.385447	2.25782	stability	FALSE	FALSE	FALSE	TRUE	FALSE
Q9BTE6	AARSD1	T0164545B_01	11	17	48.1C	1.53165e+08	9.3741e+07	3.23222e+08	1.38167e+08	3.87134e+08	1	0.88	1.08	1.06	1.23	0.914446	0.385447	2.25782	stability	FALSE	FALSE	FALSE	TRUE	FALSE
Q9BTE6	AARSD1	T0164555B_01	9	9	50.4C	1.24418e+08	6.66398e+07	1.19756e+08	1.26201e+08	1.51745e+08	1	0.98	1.07	1.09	1.38	0.914446	0.385447	2.25782	stability	FALSE	FALSE	FALSE	TRUE	FALSE
Q9BTE6	AARSD1	T0164555B_01	9	9	51.9C	6.20419e+07	4.00748e+07	1.12387e+08	9.4605e+07	1.63081e+08	1	1.1	1.24	1.18	1.61	0.914446	0.385447	2.25782	stability	FALSE	FALSE	FALSE	TRUE	FALSE
Q9BTE6	AARSD1	T0164565B_01	3	3	54C	2.12293e+07	7.96774e+06	1.69738e+07	6.70956e+06	1.52621e+07	1	0.92	1.08	0.84	0.9	0.914446	0.385447	2.25782	stability	FALSE	FALSE	FALSE	TRUE	FALSE
Q9BTE6	AARSD1	T0164565B_01	3	3	56.1C	9.3273e+06	6.96253e+06	7.21514e+06	3.23147e+06	1.04032e+07	1	0.76	0.71	0.72	0.86	0.914446	0.385447	2.25782	stability	FALSE	FALSE	FALSE	TRUE	FALSE
Q9BTE6	AARSD1	T0164575B_01	1	1	58.2C	2.86084e+06	2.61773e+06	2.23493e+06	2.61467e+06	2.31962e+06	1	0.75	0.63	0.6	0.56	0.914446	0.385447	2.25782	stability	FALSE	FALSE	FALSE	TRUE	FALSE
Q9BTE6	AARSD1	T0164575B_01	1	1	60.1C	842161	1.34586e+06	2.5956e+06	1.33699e+06	2.73461e+06	1	1.01	1.48	1.06	1.29	0.914446	0.385447	2.25782	stability	FALSE	FALSE	FALSE	TRUE	FALSE
Q9NRN7	AASDHPPT	T0164535B_01	10	20	42C	3.36271e+08	2.63628e+08	2.32692e+08	2.79876e+08	3.28695e+08	1	0.94	0.93	0.93	0.9	0.760665	0.451965	1.15473	stability	FALSE	FALSE	FALSE	FALSE	FALSE
Q9NRN7	AASDHPPT	T0164535B_01	10	20	44.1C	3.08086e+08	2.62727e+08	2.96483e+08	3.12694e+08	2.75183e+08	1	0.9	0.94	0.92	0.89	0.760665	0.451965	1.15473	stability	FALSE	FALSE	FALSE	FALSE	FALSE
Q9NRN7	AASDHPPT	T0164545B_01	11	23	46.2C	5.09948e+08	4.80004e+08	2.73245e+08	3.60546e+08	2.49639e+08	1	1.12	1.03	0.88	0.95	0.760665	0.451965	1.15473	stability	FALSE	FALSE	FALSE	FALSE	FALSE
Q9NRN7	AASDHPPT	T0164545B_01	11	23	48.1C	2.23969e+08	1.47654e+08	4.4323e+08	1.93634e+08	4.78421e+08	1	0.94	1.01	1.02	1.04	0.760665	0.451965	1.15473	stability	FALSE	FALSE	FALSE	FALSE	FALSE
Q9NRN7	AASDHPPT	T0164555B_01	11	26	50.4C	2.96494e+08	1.60057e+08	2.68641e+08	2.65991e+08	2.50802e+08	1	0.99	1.01	0.96	0.95	0.760665	0.451965	1.15473	stability	FALSE	FALSE	FALSE	FALSE	FALSE
Q9NRN7	AASDHPPT	T0164555B_01	11	26	51.9C	1.91597e+08	1.10653e+08	3.15437e+08	2.60689e+08	3.38497e+08	1	0.98	1.12	1.05	1.08	0.760665	0.451965	1.15473	stability	FALSE	FALSE	FALSE	FALSE	FALSE
Q9NRN7	AASDHPPT	T0164565B_01	7	15	54C	3.54785e+08	1.21633e+08	2.28413e+08	1.07575e+08	2.57651e+08	1	0.84	0.87	0.81	0.91	0.760665	0.451965	1.15473	stability	FALSE	FALSE	FALSE	FALSE	FALSE
Q9NRN7	AASDHPPT	T0164565B_01	7	15	56.1C	4.1439e+07	3.78054e+07	4.18449e+07	1.2866e+07	7.26872e+07	1	0.93	0.92	0.65	1.35	0.760665	0.451965	1.15473	stability	FALSE	FALSE	FALSE	FALSE	FALSE
Q9UDR5	AASS	T0164535B_01	3	3	42C	1.40907e+07	1.18846e+07	1.22954e+07	1.28828e+07	1.56886e+07	1	1.01	1.17	1.02	1.02					FALSE	FALSE	FALSE	FALSE	FALSE
Q9UDR5	AASS	T0164535B_01	3	3	44.1C	1.18639e+07	1.06126e+07	1.06639e+07	1.43758e+07	1.08894e+07	1	0.94	0.88	1.1	0.92					FALSE	FALSE	FALSE	FALSE	FALSE
Q9UDR5	AASS	T0164545B_01	1	1	46.2C	5.24837e+06	4.19078e+06	2.5245e+06	4.46088e+06	2.7982e+06	1	0.95	0.92	1.06	1.04					FALSE	FALSE	FALSE	FALSE	FALSE
Q9UDR5	AASS	T0164545B_01	1	1	48.1C	1.30867e+06	841379	3.87903e+06	993499	2.63952e+06	1	0.92	1.52	0.89	0.98					FALSE	FALSE	FALSE	FALSE	FALSE
P80404	ABAT	T0164535B_01	2	2	42C	1.89536e+07	1.61177e+07	1.32839e+07	1.76782e+07	2.16284e+07	1	1.02	0.94	1.05	1.05	0.744055	0.442068	1.15078	stability	FALSE	FALSE	FALSE	FALSE	FALSE
P80404	ABAT	T0164535B_01	2	2	44.1C	1.83109e+07	1.69841e+07	1.9735e+07	1.9049e+07	1.80861e+07	1	0.98	1.05	0.95	0.99	0.744055	0.442068	1.15078	stability	FALSE	FALSE	FALSE	FALSE	FALSE
P80404	ABAT	T0164545B_01	3	3	46.2C	3.66786e+07	3.49482e+07	2.14517e+07	2.38816e+07	1.53206e+07	1	1.13	1.12	0.81	0.81	0.744055	0.442068	1.15078	stability	FALSE	FALSE	FALSE	FALSE	FALSE
P80404	ABAT	T0164545B_01	3	3	48.1C	1.78819e+07	1.02961e+07	3.69033e+07	1.64618e+07	3.46192e+07	1	0.82	1.05	1.08	0.94	0.744055	0.442068	1.15078	stability	FALSE	FALSE	FALSE	FALSE	FALSE
P80404	ABAT	T0164555B_01	4	4	50.4C	2.01417e+07	1.07288e+07	1.62923e+07	1.57171e+07	1.50698e+07	1	0.98	0.9	0.84	0.84	0.744055	0.442068	1.15078	stability	FALSE	FALSE	FALSE	FALSE	FALSE
P80404	ABAT	T0164555B_01	4	4	51.9C	1.56651e+07	1.00061e+07	2.17635e+07	2.07529e+07	2.14601e+07	1	1.09	0.95	1.02	0.84	0.744055	0.442068	1.15078	stability	FALSE	FALSE	FALSE	FALSE	FALSE
P80404	ABAT	T0164575B_01	2	2	58.2C	6.57249e+06	1.00594e+07	1.01622e+07	1.16197e+07	1.1249e+07	1	1.25	1.24	1.16	1.18	0.744055	0.442068	1.15078	stability	FALSE	FALSE	FALSE	FALSE	FALSE
P80404	ABAT	T0164575B_01	2	2	60.1C	2.43293e+06	5.13107e+06	7.44225e+06	4.60766e+06	8.53883e+06	1	1.33	1.47	1.26	1.39	0.744055	0.442068	1.15078	stability	FALSE	FALSE	FALSE	FALSE	FALSE
Q8IZY2	ABCA7	T0164555B_01	1	2	50.4C	1.83159e+07	9.53774e+06	1.62279e+07	1.58888e+07	1.42699e+07	1	0.96	0.99	0.93	0.88					FALSE	FALSE	FALSE	TRUE	FALSE
Q8IZY2	ABCA7	T0164555B_01	1	2	51.9C	1.03142e+07	8.09823e+06	1.7287e+07	1.61665e+07	1.75496e+07	1	1.34	1.14	1.21	1.04					FALSE	FALSE	FALSE	TRUE	FALSE
P61221	ABCE1	T0164535B_01	23	66	42C	1.71965e+09	1.42897e+09	1.29297e+09	1.49617e+09	1.81111e+09	1	1	1.01	0.98	0.97	28.6315	0.953063	61.6767	stability	TRUE	FALSE	TRUE	TRUE	FALSE
P61221	ABCE1	T0164535B_01	23	66	44.1C	1.6261e+09	1.34889e+09	1.57106e+09	1.66272e+09	1.39058e+09	1	0.87	0.94	0.93	0.85	28.6315	0.953063	61.6767	stability	TRUE	FALSE	TRUE	TRUE	FALSE
P61221	ABCE1	T0164545B_01	24	66	46.2C	1.97704e+09	1.88452e+09	1.06103e+09	1.50009e+09	9.72531e+08	1	1.13	1.03	0.95	0.96	28.6315	0.953063	61.6767	stability	TRUE	FALSE	TRUE	TRUE	FALSE
P61221	ABCE1	T0164545B_01	24	66	48.1C	9.50615e+08	6.26714e+08	1.76269e+09	8.15784e+08	1.78206e+09	1	0.94	0.95	1.01	0.91	28.6315	0.953063	61.6767	stability	TRUE	FALSE	TRUE	TRUE	FALSE
P61221	ABCE1	T0164555B_01	26	69	50.4C	1.70299e+09	9.68601e+08	1.47155e+09	1.55645e+09	1.508e+09	1	1.05	0.96	0.98	1	28.6315	0.953063	61.6767	stability	TRUE	FALSE	TRUE	TRUE	FALSE
P61221	ABCE1	T0164555B_01	26	69	51.9C	1.18089e+09	6.91634e+08	1.88264e+09	1.65689e+09	1.87294e+09	1	1	1.09	1.08	0.97	28.6315	0.953063	61.6767	stability	TRUE	FALSE	TRUE	TRUE	FALSE
P61221	ABCE1	T0164565B_01	22	72	54C	1.85316e+09	6.63445e+08	1.36887e+09	6.93656e+08	1525649006	1	0.87	1	1	1.03	28.6315	0.953063	61.6767	stability	TRUE	FALSE	TRUE	TRUE	FALSE
P61221	ABCE1	T0164565B_01	22	72	56.1C	5.52925e+08	6.09762e+08	7.54183e+08	3.60625e+08	1.2281e+09	1	1.12	1.24	1.36	1.7	28.6315	0.953063	61.6767	stability	TRUE	FALSE	TRUE	TRUE	FALSE
P61221	ABCE1	T0164575B_01	17	46	58.2C	4.2e+08	4.95871e+08	6.54586e+08	1.56277e+09	1.98911e+09	1	0.96	1.25	2.44	3.26	28.6315	0.953063	61.6767	stability	TRUE	FALSE	TRUE	TRUE	FALSE
P61221	ABCE1	T0164575B_01	17	46	60.1C	7.61396e+07	1.19279e+08	2.68695e+08	5.12089e+08	1.35207e+09	1	0.99	1.7	4.49	7.06	28.6315	0.953063	61.6767	stability	TRUE	FALSE	TRUE	TRUE	FALSE
P61221	ABCE1	T0164585B_01	11	13	62.4C	3.02976e+07	1.80011e+07	3.14247e+07	1.82386e+08	4.07148e+08	1	0.77	1.05	5.41	12.38	28.6315	0.953063	61.6767	stability	TRUE	FALSE	TRUE	TRUE	FALSE
P61221	ABCE1	T0164585B_01	11	13	63.9C	1.92357e+07	1.61065e+07	1.5205e+07	3.464e+07	1.89083e+08	1	1.04	0.91	2.18	7.13	28.6315	0.953063	61.6767	stability	TRUE	FALSE	TRUE	TRUE	FALSE
Q8NE71	ABCF1	T0164535B_01	22	42	42C	7.89542e+08	6.05996e+08	5.78841e+08	8.73986e+08	1.07684e+09	1	0.92	0.98	1.24	1.25	22.4066	3.68825	11.1649	stability	TRUE	FALSE	TRUE	TRUE	FALSE
Q8NE71	ABCF1	T0164535B_01	22	42	44.1C	3.58528e+08	3.17277e+08	4.32529e+08	7.59749e+08	8.54198e+08	1	0.93	1.18	1.93	2.38	22.4066	3.68825	11.1649	stability	TRUE	FALSE	TRUE	TRUE	FALSE
Q8NE71	ABCF1	T0164545B_01	18	27	46.2C	2.90375e+08	1.91455e+08	1.62568e+08	8.96068e+08	1.02451e+09	1	0.78	1.07	3.85	6.88	22.4066	3.68825	11.1649	stability	TRUE	FALSE	TRUE	TRUE	FALSE
Q8NE71	ABCF1	T0164545B_01	18	27	48.1C	6.84455e+07	4.68436e+07	1.46925e+08	1.39564e+08	1.16221e+09	1	0.98	1.1	2.4	8.26	22.4066	3.68825	11.1649	stability	TRUE	FALSE	TRUE	TRUE	FALSE
Q8NE71	ABCF1	T0164555B_01	7	9	50.4C	4.37762e+07	2.00078e+07	3.75008e+07	5.20293e+07	1.11631e+08	1	0.84	0.96	1.27	2.88	22.4066	3.68825	11.1649	stability	TRUE	FALSE	TRUE	TRUE	FALSE
Q8NE71	ABCF1	T0164555B_01	7	9	51.9C	4.13075e+07	2.07181e+07	4.66275e+07	4.70956e+07	9.63712e+07	1	0.85	0.77	0.88	1.43	22.4066	3.68825	11.1649	stability	TRUE	FALSE	TRUE	TRUE	FALSE
Q8NE71	ABCF1	T0164565B_01	5	5	54C	5.10415e+07	2.6959e+07	4.72262e+07	2.57766e+07	5.25225e+07	1	1.29	1.25	1.34	1.28	22.4066	3.68825	11.1649	stability	TRUE	FALSE	TRUE	TRUE	FALSE
Q8NE71	ABCF1	T0164565B_01	5	5	56.1C	3.45878e+07	2.70684e+07	3.2184e+07	2.20512e+07	3.43087e+07	1	0.79	0.85	1.33	0.76	22.4066	3.68825	11.1649	stability	TRUE	FALSE	TRUE	TRUE	FALSE
Q8NE71	ABCF1	T0164575B_01	3	3	58.2C	1.17677e+07	1.3257e+07	1.50171e+07	1.74595e+07	1.85387e+07	1	0.92	1.03	0.97	1.08	22.4066	3.68825	11.1649	stability	TRUE	FALSE	TRUE	TRUE	FALSE
Q8NE71	ABCF1	T0164575B_01	3	3	60.1C	1.77373e+07	1.32432e+07	1.4091e+07	1.35025e+07	1.83984e+07	1	0.47	0.38	0.51	0.41	22.4066	3.68825	11.1649	stability	TRUE	FALSE	TRUE	TRUE	FALSE
Q8NE71	ABCF1	T0164585B_01	2	3	62.4C	1.33998e+07	1.00088e+07	9.81156e+06	1.27087e+07	1.91745e+07	1	0.97	0.74	0.85	1.32	22.4066	3.68825	11.1649	stability	TRUE	FALSE	TRUE	TRUE	FALSE
Q8NE71	ABCF1	T0164585B_01	2	3	63.9C	2.17429e+07	1.64024e+07	1.15912e+07	1.05035e+07	1.06798e+07	1	0.94	0.61	0.59	0.36	22.4066	3.68825	11.1649	stability	TRUE	FALSE	TRUE	TRUE	FALSE
Q9UG63	ABCF2	T0164535B_01	8	9	42C	3.9985e+07	2.92392e+07	2.70794e+07	9.7404e+07	1.56725e+08	1	0.88	0.91	2.73	3.6	54.1032	6.54226	11.0475	expression/solubility	TRUE	FALSE	TRUE	TRUE	FALSE
Q9UG63	ABCF2	T0164535B_01	8	9	44.1C	2.29575e+07	1.87027e+07	2.16404e+07	6.52397e+07	1.26088e+08	1	0.86	0.92	2.58	5.49	54.1032	6.54226	11.0475	expression/solubility	TRUE	FALSE	TRUE	TRUE	FALSE
Q9UG63	ABCF2	T0164545B_01	3	3	46.2C	2.31316e+06	2.03863e+06	260075	8.14206e+06	2.77414e+07	1	1.05	0.22	4.39	23.38	54.1032	6.54226	11.0475	expression/solubility	TRUE	FALSE	TRUE	TRUE	FALSE
Q9UG63	ABCF2	T0164545B_01	3	3	48.1C	288663	929308	1.60603e+06	1.10486e+06	3.55776e+07	1	4.61	2.84	4.51	59.98	54.1032	6.54226	11.0475	expression/solubility	TRUE	FALSE	TRUE	TRUE	FALSE
Q9NUQ8	ABCF3	T0164535B_01	9	9	42C	4.21165e+07	3.94461e+07	3.17404e+07	7.08196e+07	1.67026e+08	1	1.12	1.01	1.89	3.64					FALSE	FALSE	FALSE	TRUE	FALSE
Q9NUQ8	ABCF3	T0164535B_01	9	9	44.1C	1.74998e+07	1.71113e+07	2.04864e+07	2.9188e+07	4.84396e+07	1	1.03	1.14	1.52	2.77					FALSE	FALSE	FALSE	TRUE	FALSE
Q9NUJ1	ABHD10	T0164535B_01	3	5	42C	1.56611e+08	1.38942e+08	1.14583e+08	1.31986e+08	2.03374e+08	1	1.06	0.98	0.94	1.19	1.08097	0.546891	2.00449	stability	FALSE	FALSE	FALSE	FALSE	FALSE
Q9NUJ1	ABHD10	T0164535B_01	3	5	44.1C	1.50209e+08	1.30765e+08	1.46333e+08	1.59032e+08	1.31316e+08	1	0.92	0.95	0.96	0.87	1.08097	0.546891	2.00449	stability	FALSE	FALSE	FALSE	FALSE	FALSE
Q9NUJ1	ABHD10	T0164545B_01	2	3	46.2C	1.10648e+08	9.71578e+07	6.01384e+07	6.34885e+07	3.8732e+07	1	1.04	1.04	0.72	0.68	1.08097	0.546891	2.00449	stability	FALSE	FALSE	FALSE	FALSE	FALSE
Q9NUJ1	ABHD10	T0164545B_01	2	3	48.1C	5.27414e+07	3.08489e+07	1.08349e+08	4.11641e+07	9.11919e+07	1	0.84	1.05	0.92	0.84	1.08097	0.546891	2.00449	stability	FALSE	FALSE	FALSE	FALSE	FALSE
Q9NUJ1	ABHD10	T0164555B_01	3	4	50.4C	4.54228e+07	2.77609e+07	3.80056e+07	3.94885e+07	3.43884e+07	1	1.12	0.93	0.93	0.85	1.08097	0.546891	2.00449	stability	FALSE	FALSE	FALSE	FALSE	FALSE
Q9NUJ1	ABHD10	T0164555B_01	3	4	51.9C	3.32963e+07	2.15044e+07	4.89137e+07	4.02128e+07	5.05326e+07	1	1.1	1	0.93	0.93	1.08097	0.546891	2.00449	stability	FALSE	FALSE	FALSE	FALSE	FALSE
Q9NUJ1	ABHD10	T0164565B_01	2	3	54C	5.715e+07	2.38478e+07	4.40211e+07	1.98733e+07	4.1539e+07	1	1.02	1.04	0.93	0.91	1.08097	0.546891	2.00449	stability	FALSE	FALSE	FALSE	FALSE	FALSE
Q9NUJ1	ABHD10	T0164565B_01	2	3	56.1C	2.4723e+07	2.41737e+07	2.92524e+07	1.08878e+07	3.28282e+07	1	0.99	1.08	0.92	1.02	1.08097	0.546891	2.00449	stability	FALSE	FALSE	FALSE	FALSE	FALSE
Q9NUJ1	ABHD10	T0164575B_01	3	6	58.2C	8.10573e+07	1.22371e+08	1.01863e+08	1.21148e+08	1.13679e+08	1	1.23	1.01	0.98	0.96	1.08097	0.546891	2.00449	stability	FALSE	FALSE	FALSE	FALSE	FALSE
Q9NUJ1	ABHD10	T0164575B_01	3	6	60.1C	4.21979e+07	8.38925e+07	1.1461e+08	7.64993e+07	1.16635e+08	1	1.25	1.31	1.21	1.1	1.08097	0.546891	2.00449	stability	FALSE	FALSE	FALSE	FALSE	FALSE
Q9NUJ1	ABHD10	T0164585B_01	2	4	62.4C	1.51134e+07	1.09288e+07	1.61754e+07	1.7355e+07	1.67051e+07	1	0.94	1.08	1.03	1.02	1.08097	0.546891	2.00449	stability	FALSE	FALSE	FALSE	FALSE	FALSE
Q9NUJ1	ABHD10	T0164585B_01	2	4	63.9C	8.60283e+06	5.97834e+06	8.79675e+06	7.30226e+06	1.43267e+07	1	0.87	1.17	1.03	1.21	1.08097	0.546891	2.00449	stability	FALSE	FALSE	FALSE	FALSE	FALSE
Q8NFV4	ABHD11	T0164535B_01	3	3	42C	2.20631e+07	1.93838e+07	1.70894e+07	1.97128e+07	2.31802e+07	1	1.05	1.04	1	0.96	0.818613	0.73848	0.178447	stability	FALSE	FALSE	FALSE	FALSE	FALSE
Q8NFV4	ABHD11	T0164535B_01	3	3	44.1C	2.01624e+07	1.59659e+07	1.98818e+07	2.09396e+07	1.58754e+07	1	0.83	0.96	0.94	0.79	0.818613	0.73848	0.178447	stability	FALSE	FALSE	FALSE	FALSE	FALSE
Q8NFV4	ABHD11	T0164545B_01	3	3	46.2C	1.42243e+07	9.98432e+06	8.53648e+06	1.11832e+07	7.84908e+06	1	0.83	1.15	0.98	1.08	0.818613	0.73848	0.178447	stability	FALSE	FALSE	FALSE	FALSE	FALSE
Q8NFV4	ABHD11	T0164545B_01	3	3	48.1C	6.95812e+06	5.16247e+06	1.0904e+07	7.37637e+06	1.21411e+07	1	1.06	0.8	1.25	0.85	0.818613	0.73848	0.178447	stability	FALSE	FALSE	FALSE	FALSE	FALSE
Q8NFV4	ABHD11	T0164555B_01	2	2	50.4C	2.5716e+07	1.91108e+07	2.40261e+07	2.30438e+07	2.62602e+07	1	1.37	1.04	0.96	1.15	0.818613	0.73848	0.178447	stability	FALSE	FALSE	FALSE	FALSE	FALSE
Q8NFV4	ABHD11	T0164555B_01	2	2	51.9C	1.48306e+07	1.2728e+07	2.73152e+07	2.29245e+07	2.72517e+07	1	1.46	1.26	1.19	1.12	0.818613	0.73848	0.178447	stability	FALSE	FALSE	FALSE	FALSE	FALSE
Q96IU4	ABHD14B	T0164535B_01	6	8	42C	5.72427e+08	4.50639e+08	4.17967e+08	4.86182e+08	5.05251e+08	1	0.94	0.98	0.95	0.81	0.622513	0.55578	0.228413	expression/solubility	FALSE	FALSE	FALSE	FALSE	FALSE
Q96IU4	ABHD14B	T0164535B_01	6	8	44.1C	5.3022e+08	4.1908e+08	5.20189e+08	5.03275e+08	4.68382e+08	1	0.83	0.96	0.86	0.88	0.622513	0.55578	0.228413	expression/solubility	FALSE	FALSE	FALSE	FALSE	FALSE
Q96IU4	ABHD14B	T0164545B_01	5	9	46.2C	3.91263e+08	3.67216e+08	2.22631e+08	3.03876e+08	2.02019e+08	1	1.12	1.09	0.97	1.01	0.622513	0.55578	0.228413	expression/solubility	FALSE	FALSE	FALSE	FALSE	FALSE
Q96IU4	ABHD14B	T0164545B_01	5	9	48.1C	1.96029e+08	1.43885e+08	3.3253e+08	1.68351e+08	3.94408e+08	1	1.05	0.87	1.01	0.98	0.622513	0.55578	0.228413	expression/solubility	FALSE	FALSE	FALSE	FALSE	FALSE
Q96IU4	ABHD14B	T0164555B_01	5	7	50.4C	1.85996e+08	1.19458e+08	1.72115e+08	1.75093e+08	1.65791e+08	1	1.18	1.03	1.01	1.01	0.622513	0.55578	0.228413	expression/solubility	FALSE	FALSE	FALSE	FALSE	FALSE
Q96IU4	ABHD14B	T0164555B_01	5	7	51.9C	1.26381e+08	8.17289e+07	2.02969e+08	1.87103e+08	2.10072e+08	1	1.1	1.1	1.14	1.02	0.622513	0.55578	0.228413	expression/solubility	FALSE	FALSE	FALSE	FALSE	FALSE
Q96IU4	ABHD14B	T0164565B_01	3	4	54C	1.73841e+08	6.61484e+07	1.21662e+08	5.54906e+07	1.35925e+08	1	0.93	0.94	0.85	0.97	0.622513	0.55578	0.228413	expression/solubility	FALSE	FALSE	FALSE	FALSE	FALSE
Q96IU4	ABHD14B	T0164565B_01	3	4	56.1C	5.59067e+07	5.74214e+07	7.22459e+07	2.34526e+07	8.13917e+07	1	1.04	1.18	0.87	1.12	0.622513	0.55578	0.228413	expression/solubility	FALSE	FALSE	FALSE	FALSE	FALSE
Q96IU4	ABHD14B	T0164575B_01	2	2	58.2C	2.26263e+07	2.56868e+07	2.85993e+07	4.15719e+07	4.12541e+07	1	0.92	1.02	1.21	1.25	0.622513	0.55578	0.228413	expression/solubility	FALSE	FALSE	FALSE	FALSE	FALSE
Q96IU4	ABHD14B	T0164575B_01	2	2	60.1C	4.36082e+06	8.47474e+06	9.89927e+06	8.26301e+06	1.12699e+07	1	1.22	1.09	1.26	1.03	0.622513	0.55578	0.228413	expression/solubility	FALSE	FALSE	FALSE	FALSE	FALSE
Q96IU4	ABHD14B	T0164585B_01	1	1	62.4C	2.65817e+07	1.75391e+07	2.58151e+07	2.98759e+07	2.6188e+07	1	0.85	0.98	1.01	0.91	0.622513	0.55578	0.228413	expression/solubility	FALSE	FALSE	FALSE	FALSE	FALSE
Q96IU4	ABHD14B	T0164585B_01	1	1	63.9C	1.44626e+07	1.29271e+07	1.63369e+07	1.38561e+07	2.85453e+07	1	1.12	1.3	1.16	1.43	0.622513	0.55578	0.228413	expression/solubility	FALSE	FALSE	FALSE	FALSE	FALSE
Q8IZP0	ABI1	T0164535B_01	7	11	42C	2.03452e+08	1.81906e+08	1.68483e+08	1.77239e+08	2.50216e+08	1	1.07	1.11	0.98	1.13	1.07945	0.844987	0.550913	stability	FALSE	FALSE	FALSE	FALSE	FALSE
Q8IZP0	ABI1	T0164535B_01	7	11	44.1C	1.79482e+08	2.04493e+08	1.93593e+08	2.08721e+08	1.79129e+08	1	1.2	1.05	1.06	1	1.07945	0.844987	0.550913	stability	FALSE	FALSE	FALSE	FALSE	FALSE
Q8IZP0	ABI1	T0164545B_01	7	13	46.2C	3.38284e+08	2.80737e+08	1.59022e+08	2.75432e+08	1.39774e+08	1	0.99	0.9	1.02	0.81	1.07945	0.844987	0.550913	stability	FALSE	FALSE	FALSE	FALSE	FALSE
Q8IZP0	ABI1	T0164545B_01	7	13	48.1C	1.55919e+08	9.29031e+07	3.32427e+08	1.06633e+08	2.69065e+08	1	0.85	1.09	0.81	0.84	1.07945	0.844987	0.550913	stability	FALSE	FALSE	FALSE	FALSE	FALSE
Q8IZP0	ABI1	T0164555B_01	8	11	50.4C	1.71519e+08	8.53711e+07	1.46435e+08	1.39011e+08	1.28098e+08	1	0.92	0.95	0.87	0.84	1.07945	0.844987	0.550913	stability	FALSE	FALSE	FALSE	FALSE	FALSE
Q8IZP0	ABI1	T0164555B_01	8	11	51.9C	1.37256e+08	7.32701e+07	1.90554e+08	1.54804e+08	1.81778e+08	1	0.91	0.95	0.87	0.81	1.07945	0.844987	0.550913	stability	FALSE	FALSE	FALSE	FALSE	FALSE
Q8IZP0	ABI1	T0164565B_01	4	6	54C	1.03091e+08	5.02936e+07	7.06993e+07	4.30934e+07	8.35052e+07	1	1.19	0.93	1.11	1.01	1.07945	0.844987	0.550913	stability	FALSE	FALSE	FALSE	FALSE	FALSE
Q8IZP0	ABI1	T0164565B_01	4	6	56.1C	2.75467e+07	2.4699e+07	3.13642e+07	1.58254e+07	3.5844e+07	1	0.91	1.04	1.2	1	1.07945	0.844987	0.550913	stability	FALSE	FALSE	FALSE	FALSE	FALSE
Q8IZP0	ABI1	T0164575B_01	2	2	58.2C	4.17573e+06	3.52687e+06	5.87795e+06	5.0945e+06	6.26549e+06	1	0.69	1.13	0.8	1.03	1.07945	0.844987	0.550913	stability	FALSE	FALSE	FALSE	FALSE	FALSE
Q8IZP0	ABI1	T0164575B_01	2	2	60.1C	2.2521e+06	2.57032e+06	4.20699e+06	2.78901e+06	3.96075e+06	1	0.72	0.9	0.83	0.7	1.07945	0.844987	0.550913	stability	FALSE	FALSE	FALSE	FALSE	FALSE
Q9NYB9	ABI2	T0164535B_01	7	9	42C	1.22867e+08	1.11631e+08	9.68463e+07	1.07392e+08	1.45647e+08	1	1.09	1.06	0.98	1.09	0.381586	0.293262	0.468541	stability	FALSE	FALSE	FALSE	FALSE	FALSE
Q9NYB9	ABI2	T0164535B_01	7	9	44.1C	1.01183e+08	1.20853e+08	1.17369e+08	1.25676e+08	1.10604e+08	1	1.26	1.13	1.13	1.09	0.381586	0.293262	0.468541	stability	FALSE	FALSE	FALSE	FALSE	FALSE
Q9NYB9	ABI2	T0164545B_01	8	9	46.2C	1.62531e+08	1.34485e+08	8.30746e+07	1.30675e+08	6.94365e+07	1	0.98	0.98	1	0.83	0.381586	0.293262	0.468541	stability	FALSE	FALSE	FALSE	FALSE	FALSE
Q9NYB9	ABI2	T0164545B_01	8	9	48.1C	7.55371e+07	5.21853e+07	1.5364e+08	5.46776e+07	1.39091e+08	1	0.99	1.04	0.85	0.9	0.381586	0.293262	0.468541	stability	FALSE	FALSE	FALSE	FALSE	FALSE
Q9NYB9	ABI2	T0164555B_01	5	6	50.4C	5.95524e+07	3.17896e+07	5.28797e+07	5.38842e+07	4.6763e+07	1	0.98	0.99	0.97	0.89	0.381586	0.293262	0.468541	stability	FALSE	FALSE	FALSE	FALSE	FALSE
Q9NYB9	ABI2	T0164555B_01	5	6	51.9C	4.59527e+07	2.42819e+07	6.09866e+07	5.39071e+07	6.86033e+07	1	0.9	0.91	0.91	0.91	0.381586	0.293262	0.468541	stability	FALSE	FALSE	FALSE	FALSE	FALSE
Q9NYB9	ABI2	T0164565B_01	3	3	54C	2.18209e+07	8.60379e+06	1.43162e+07	7.22078e+06	1.66146e+07	1	0.96	0.88	0.88	0.95	0.381586	0.293262	0.468541	stability	FALSE	FALSE	FALSE	FALSE	FALSE
Q9NYB9	ABI2	T0164565B_01	3	3	56.1C	6.55311e+06	8.84324e+06	8.11484e+06	3.82749e+06	1.12442e+07	1	1.37	1.13	1.22	1.32	0.381586	0.293262	0.468541	stability	FALSE	FALSE	FALSE	FALSE	FALSE
Q9NYB9	ABI2	T0164575B_01	1	1	58.2C	1.11828e+07	1.38188e+07	1.4689e+07	1.7702e+07	1.8414e+07	1	1.01	1.06	1.04	1.13	0.381586	0.293262	0.468541	stability	FALSE	FALSE	FALSE	FALSE	FALSE
Q9NYB9	ABI2	T0164575B_01	1	1	60.1C	6.02569e+06	9.67738e+06	1.18367e+07	8.84279e+06	1.85775e+07	1	1.01	0.94	0.98	1.23	0.381586	0.293262	0.468541	stability	FALSE	FALSE	FALSE	FALSE	FALSE
Q9P2A4	ABI3	T0164535B_01	5	6	42C	4.37993e+07	3.65723e+07	3.45131e+07	4.12833e+07	5.08048e+07	1	1	1.05	1.06	1.06	0.850782	0.768146	0.194724	stability	FALSE	FALSE	FALSE	FALSE	FALSE
Q9P2A4	ABI3	T0164535B_01	5	6	44.1C	3.72929e+07	3.80756e+07	4.34279e+07	4.22957e+07	3.98583e+07	1	1.07	1.14	1.03	1.07	0.850782	0.768146	0.194724	stability	FALSE	FALSE	FALSE	FALSE	FALSE
Q9P2A4	ABI3	T0164545B_01	4	4	46.2C	3.19142e+07	2.48003e+07	1.41031e+07	2.60079e+07	1.20589e+07	1	0.92	0.85	1.02	0.74	0.850782	0.768146	0.194724	stability	FALSE	FALSE	FALSE	FALSE	FALSE
Q9P2A4	ABI3	T0164545B_01	4	4	48.1C	1.49907e+07	8.85991e+06	2.74767e+07	1.01149e+07	2.77727e+07	1	0.85	0.94	0.79	0.9	0.850782	0.768146	0.194724	stability	FALSE	FALSE	FALSE	FALSE	FALSE
Q9P2A4	ABI3	T0164555B_01	4	5	50.4C	1.38961e+07	1.01933e+07	1.54302e+07	1.44197e+07	1.38623e+07	1	1.35	1.24	1.11	1.13	0.850782	0.768146	0.194724	stability	FALSE	FALSE	FALSE	FALSE	FALSE
Q9P2A4	ABI3	T0164555B_01	4	5	51.9C	1.29685e+07	8.74785e+06	1.78944e+07	1.41286e+07	2.19067e+07	1	1.15	0.94	0.84	1.03	0.850782	0.768146	0.194724	stability	FALSE	FALSE	FALSE	FALSE	FALSE
Q9P2A4	ABI3	T0164575B_01	2	2	58.2C	5.14258e+06	7.29393e+06	5.56849e+06	8.55031e+06	9.91558e+06	1	1.16	0.87	1.09	1.33	0.850782	0.768146	0.194724	stability	FALSE	FALSE	FALSE	FALSE	FALSE
Q9P2A4	ABI3	T0164575B_01	2	2	60.1C	1.96924e+06	3.93332e+06	5.46908e+06	4.16103e+06	7.13976e+06	1	1.26	1.34	1.41	1.44	0.850782	0.768146	0.194724	stability	FALSE	FALSE	FALSE	FALSE	FALSE
P00519	ABL1	T0164535B_01	8	8	42C	1.14195e+08	8.97067e+07	8.66579e+07	1.02522e+08	1.16796e+08	1	0.94	1.02	1.01	0.94	0.963159	0.446471	1.46208	stability	FALSE	FALSE	FALSE	TRUE	FALSE
P00519	ABL1	T0164535B_01	8	8	44.1C	8.26582e+07	8.50742e+07	8.53377e+07	9.35857e+07	1.03999e+08	1	1.08	1.01	1.03	1.26	0.963159	0.446471	1.46208	stability	FALSE	FALSE	FALSE	TRUE	FALSE
P00519	ABL1	T0164545B_01	3	4	46.2C	3.7135e+07	2.32039e+07	1.79991e+07	3.57646e+07	2.4536e+07	1	0.74	0.93	1.2	1.29	0.963159	0.446471	1.46208	stability	FALSE	FALSE	FALSE	TRUE	FALSE
P00519	ABL1	T0164545B_01	3	4	48.1C	9.48903e+06	1.00616e+07	1.9095e+07	9.29025e+06	3.31831e+07	1	1.52	1.03	1.15	1.7	0.963159	0.446471	1.46208	stability	FALSE	FALSE	FALSE	TRUE	FALSE
P42684	ABL2	T0164535B_01	1	1	42C	8.50631e+06	6.6281e+06	5.48387e+06	9.03717e+06	9.32119e+06	1	0.93	0.86	1.19	1.01					FALSE	FALSE	FALSE	TRUE	FALSE
P42684	ABL2	T0164535B_01	1	1	44.1C	6.87215e+06	5.6849e+06	6.30632e+06	7.41586e+06	6.10345e+06	1	0.87	0.9	0.98	0.89					FALSE	FALSE	FALSE	TRUE	FALSE
P42684	ABL2	T0164545B_01	1	1	46.2C	2.47366e+06	2.56252e+06	1.25373e+06	1.69596e+06	1.85593e+06	1	1.23	0.97	0.86	1.46					FALSE	FALSE	FALSE	TRUE	FALSE
P42684	ABL2	T0164545B_01	1	1	48.1C	1.47888e+06	387482	1.91478e+06	770484	1.91916e+06	1	0.38	0.66	0.61	0.63					FALSE	FALSE	FALSE	TRUE	FALSE
P42684	ABL2	T0164555B_01	3	3	50.4C	1.52864e+07	8.39978e+06	1.27451e+07	1.34972e+07	1.29245e+07	1	1.01	0.93	0.95	0.95					FALSE	FALSE	FALSE	TRUE	FALSE
P42684	ABL2	T0164555B_01	3	3	51.9C	1.28664e+07	8.31395e+06	1.85386e+07	1.50637e+07	1.76157e+07	1	1.1	0.98	0.91	0.84					FALSE	FALSE	FALSE	TRUE	FALSE
P42684	ABL2	T0164565B_01	1	1	54C	3.64822e+06	2.9111e+06	3.46086e+06	2.82907e+06	3.82068e+06	1	1.95	1.28	2.06	1.31					FALSE	FALSE	FALSE	TRUE	FALSE
P42684	ABL2	T0164565B_01	1	1	56.1C	2.09148e+06	1.77524e+06	2.47306e+06	1.12155e+06	2.38239e+06	1	0.86	1.08	1.12	0.87					FALSE	FALSE	FALSE	TRUE	FALSE
O14639	ABLIM1	T0164535B_01	13	15	42C	2.84515e+08	2.21027e+08	2.06453e+08	2.34772e+08	2.57249e+08	1	0.93	0.97	0.93	0.83	0.255971	0.180617	0.738532	expression/solubility	FALSE	FALSE	FALSE	FALSE	FALSE
O14639	ABLIM1	T0164535B_01	13	15	44.1C	2.5329e+08	2.41761e+08	2.51946e+08	2.54895e+08	2.277e+08	1	1	0.97	0.91	0.9	0.255971	0.180617	0.738532	expression/solubility	FALSE	FALSE	FALSE	FALSE	FALSE
O14639	ABLIM1	T0164545B_01	13	15	46.2C	3.54683e+08	3.16812e+08	1.84387e+08	2.76919e+08	1.84452e+08	1	1.06	0.99	0.97	1.01	0.255971	0.180617	0.738532	expression/solubility	FALSE	FALSE	FALSE	FALSE	FALSE
O14639	ABLIM1	T0164545B_01	13	15	48.1C	1.72943e+08	1.09875e+08	3.06774e+08	1.37496e+08	3.2744e+08	1	0.91	0.91	0.94	0.92	0.255971	0.180617	0.738532	expression/solubility	FALSE	FALSE	FALSE	FALSE	FALSE
O14639	ABLIM1	T0164555B_01	12	13	50.4C	2.11207e+08	1.14311e+08	1.81005e+08	1.86627e+08	1.7511e+08	1	1	0.96	0.95	0.94	0.255971	0.180617	0.738532	expression/solubility	FALSE	FALSE	FALSE	FALSE	FALSE
O14639	ABLIM1	T0164555B_01	12	13	51.9C	1.59503e+08	9.16049e+07	2.3887e+08	1.99664e+08	2.41539e+08	1	0.98	1.02	0.97	0.93	0.255971	0.180617	0.738532	expression/solubility	FALSE	FALSE	FALSE	FALSE	FALSE
O14639	ABLIM1	T0164565B_01	10	12	54C	2.87248e+08	1.07017e+08	1.97406e+08	1.00788e+08	2.0973e+08	1	0.91	0.93	0.93	0.91	0.255971	0.180617	0.738532	expression/solubility	FALSE	FALSE	FALSE	FALSE	FALSE
O14639	ABLIM1	T0164565B_01	10	12	56.1C	1.21331e+08	1.37209e+08	1.54315e+08	6.14908e+07	1.70933e+08	1	1.15	1.16	1.06	1.08	0.255971	0.180617	0.738532	expression/solubility	FALSE	FALSE	FALSE	FALSE	FALSE
O14639	ABLIM1	T0164575B_01	13	17	58.2C	9.79313e+07	1.34891e+08	1.27064e+08	1.58838e+08	1.40994e+08	1	1.12	1.04	1.06	0.99	0.255971	0.180617	0.738532	expression/solubility	FALSE	FALSE	FALSE	FALSE	FALSE
O14639	ABLIM1	T0164575B_01	13	17	60.1C	5.98349e+07	1.00303e+08	1.41554e+08	9.70607e+07	1.61459e+08	1	1.06	1.14	1.08	1.07	0.255971	0.180617	0.738532	expression/solubility	FALSE	FALSE	FALSE	FALSE	FALSE
O14639	ABLIM1	T0164585B_01	3	3	62.4C	3.38624e+07	2.31212e+07	3.31338e+07	3.96412e+07	3.47108e+07	1	0.88	0.99	1.05	0.94	0.255971	0.180617	0.738532	expression/solubility	FALSE	FALSE	FALSE	FALSE	FALSE
O14639	ABLIM1	T0164585B_01	3	3	63.9C	2.82436e+07	2.16049e+07	2.48738e+07	2.04589e+07	4.00383e+07	1	0.95	1.01	0.88	1.03	0.255971	0.180617	0.738532	expression/solubility	FALSE	FALSE	FALSE	FALSE	FALSE
Q6H8Q1	ABLIM2	T0164535B_01	3	3	42C	5.87416e+07	4.56281e+07	3.98393e+07	4.82576e+07	5.36652e+07	1	0.93	0.91	0.92	0.84	0.833622	0.662183	0.461174	expression/solubility	FALSE	FALSE	FALSE	FALSE	FALSE
Q6H8Q1	ABLIM2	T0164535B_01	3	3	44.1C	5.65217e+07	4.92068e+07	5.08996e+07	5.62759e+07	5.19896e+07	1	0.92	0.88	0.9	0.92	0.833622	0.662183	0.461174	expression/solubility	FALSE	FALSE	FALSE	FALSE	FALSE
Q6H8Q1	ABLIM2	T0164545B_01	3	3	46.2C	4.98499e+07	4.64951e+07	2.51597e+07	3.55761e+07	2.19999e+07	1	1.11	0.97	0.89	0.86	0.833622	0.662183	0.461174	expression/solubility	FALSE	FALSE	FALSE	FALSE	FALSE
Q6H8Q1	ABLIM2	T0164545B_01	3	3	48.1C	2.30588e+07	1.64488e+07	4.3188e+07	2.09191e+07	4.64912e+07	1	1.02	0.96	1.07	0.98	0.833622	0.662183	0.461174	expression/solubility	FALSE	FALSE	FALSE	FALSE	FALSE
Q6H8Q1	ABLIM2	T0164565B_01	3	3	54C	2.39815e+07	8.24626e+06	1.86779e+07	7.13779e+06	1.7344e+07	1	0.84	1.05	0.79	0.9	0.833622	0.662183	0.461174	expression/solubility	FALSE	FALSE	FALSE	FALSE	FALSE
Q6H8Q1	ABLIM2	T0164565B_01	3	3	56.1C	1.08828e+07	1.32803e+07	1.53198e+07	5.77665e+06	1.36477e+07	1	1.24	1.28	1.11	0.96	0.833622	0.662183	0.461174	expression/solubility	FALSE	FALSE	FALSE	FALSE	FALSE
Q6H8Q1	ABLIM2	T0164575B_01	2	2	58.2C	1.05471e+07	1.94333e+07	1.60589e+07	1.72038e+07	1.88608e+07	1	1.5	1.22	1.07	1.23	0.833622	0.662183	0.461174	expression/solubility	FALSE	FALSE	FALSE	FALSE	FALSE
Q6H8Q1	ABLIM2	T0164575B_01	2	2	60.1C	5.75664e+06	1.3013e+07	1.82455e+07	1.22802e+07	2.03914e+07	1	1.42	1.52	1.42	1.41	0.833622	0.662183	0.461174	expression/solubility	FALSE	FALSE	FALSE	FALSE	FALSE
Q12979	ABR	T0164535B_01	9	10	42C	1.78792e+08	1.43564e+08	1.29774e+08	1.60489e+08	1.89494e+08	1	0.96	0.97	1.01	0.97	0.607239	0.170887	3.46896	stability	TRUE	FALSE	FALSE	FALSE	FALSE
Q12979	ABR	T0164535B_01	9	10	44.1C	1.45012e+08	1.22624e+08	1.42053e+08	1.60026e+08	1.40315e+08	1	0.89	0.96	1	0.97	0.607239	0.170887	3.46896	stability	TRUE	FALSE	FALSE	FALSE	FALSE
Q12979	ABR	T0164545B_01	8	10	46.2C	3.0905e+08	2.37468e+08	1.53705e+08	2.3019e+08	1.70425e+08	1	0.91	0.95	0.93	1.08	0.607239	0.170887	3.46896	stability	TRUE	FALSE	FALSE	FALSE	FALSE
Q12979	ABR	T0164545B_01	8	10	48.1C	8.95865e+07	5.84586e+07	1.79831e+08	7.87036e+07	2.08073e+08	1	0.93	1.03	1.04	1.13	0.607239	0.170887	3.46896	stability	TRUE	FALSE	FALSE	FALSE	FALSE
Q12979	ABR	T0164555B_01	4	4	50.4C	2.50642e+07	1.26734e+07	2.31287e+07	2.72886e+07	2.82421e+07	1	0.93	1.03	1.17	1.27	0.607239	0.170887	3.46896	stability	TRUE	FALSE	FALSE	FALSE	FALSE
Q12979	ABR	T0164555B_01	4	4	51.9C	1.1949e+07	5.75452e+06	1.97292e+07	1.63661e+07	2.86813e+07	1	0.82	1.13	1.06	1.47	0.607239	0.170887	3.46896	stability	TRUE	FALSE	FALSE	FALSE	FALSE
Q9P1F3	ABRACL	T0164535B_01	2	2	42C	6.61861e+06	7.10182e+06	6.01071e+06	8.07365e+06	9.47793e+06	1	1.29	1.22	1.37	1.31	0.558355	0.401167	0.485117	stability	FALSE	FALSE	FALSE	FALSE	FALSE
Q9P1F3	ABRACL	T0164535B_01	2	2	44.1C	7.21239e+06	7.02616e+06	8.35601e+06	6.16899e+06	7.3575e+06	1	1.03	1.13	0.78	1.02	0.558355	0.401167	0.485117	stability	FALSE	FALSE	FALSE	FALSE	FALSE
Q9P1F3	ABRACL	T0164545B_01	1	1	46.2C	1.51733e+07	1.00954e+07	7.2601e+06	9.69745e+06	7.18118e+06	1	0.79	0.92	0.8	0.92	0.558355	0.401167	0.485117	stability	FALSE	FALSE	FALSE	FALSE	FALSE
Q9P1F3	ABRACL	T0164545B_01	1	1	48.1C	7.74256e+06	5.26737e+06	1.28644e+07	6.39388e+06	9.79817e+06	1	0.97	0.85	0.97	0.62	0.558355	0.401167	0.485117	stability	FALSE	FALSE	FALSE	FALSE	FALSE
Q9P1F3	ABRACL	T0164555B_01	2	2	50.4C	5.16915e+06	2.14737e+06	3.03652e+06	3.79434e+06	3.39928e+06	1	0.76	0.66	0.79	0.74	0.558355	0.401167	0.485117	stability	FALSE	FALSE	FALSE	FALSE	FALSE
Q9P1F3	ABRACL	T0164555B_01	2	2	51.9C	3.75556e+06	2.56297e+06	6.33566e+06	4.84524e+06	5.73318e+06	1	1.16	1.15	1	0.93	0.558355	0.401167	0.485117	stability	FALSE	FALSE	FALSE	FALSE	FALSE
Q9P1F3	ABRACL	T0164575B_01	1	4	58.2C	5.55455e+06	6.23294e+06	9.67707e+06	1.27903e+07	1.00097e+07	1	0.91	1.4	1.51	1.24	0.558355	0.401167	0.485117	stability	FALSE	FALSE	FALSE	FALSE	FALSE
Q9P1F3	ABRACL	T0164575B_01	1	4	60.1C	6.24274e+06	8.36033e+06	7.00072e+06	7.18606e+06	9.72204e+06	1	0.84	0.54	0.77	0.62	0.558355	0.401167	0.485117	stability	FALSE	FALSE	FALSE	FALSE	FALSE
Q9P1F3	ABRACL	T0164585B_01	1	1	62.4C	5.98519e+06	4.34967e+06	4.8031e+06	5.37021e+06	5.47439e+06	1	0.94	0.81	0.81	0.84	0.558355	0.401167	0.485117	stability	FALSE	FALSE	FALSE	FALSE	FALSE
Q9P1F3	ABRACL	T0164585B_01	1	1	63.9C	4.1469e+06	3.40994e+06	3.65615e+06	4.10774e+06	4.96636e+06	1	1.03	1.01	1.2	0.87	0.558355	0.401167	0.485117	stability	FALSE	FALSE	FALSE	FALSE	FALSE
P09110	ACAA1	T0164535B_01	2	2	42C	2.54484e+07	1.96645e+07	1.74368e+07	2.03349e+07	2.43565e+07	1	0.93	0.92	0.9	0.88	0.0779157	0.0598992	0.175281	stability	FALSE	FALSE	FALSE	FALSE	FALSE
P09110	ACAA1	T0164535B_01	2	2	44.1C	2.14321e+07	1.95604e+07	2.15297e+07	2.21589e+07	1.91189e+07	1	0.96	0.98	0.94	0.89	0.0779157	0.0598992	0.175281	stability	FALSE	FALSE	FALSE	FALSE	FALSE
P09110	ACAA1	T0164545B_01	3	3	46.2C	2.65909e+07	1.99599e+07	1.40548e+07	2.13924e+07	1.33271e+07	1	0.89	1.01	1	0.98	0.0779157	0.0598992	0.175281	stability	FALSE	FALSE	FALSE	FALSE	FALSE
P09110	ACAA1	T0164545B_01	3	3	48.1C	9.49396e+06	6.40036e+06	1.86399e+07	8.02295e+06	2.15209e+07	1	0.97	1	1	1.1	0.0779157	0.0598992	0.175281	stability	FALSE	FALSE	FALSE	FALSE	FALSE
P42765	ACAA2	T0164535B_01	5	8	42C	1.23647e+08	1.09343e+08	9.20163e+07	1.05473e+08	1.41641e+08	1	1.06	1	0.96	1.05	0.826323	0.535329	1.11383	stability	FALSE	FALSE	FALSE	FALSE	FALSE
P42765	ACAA2	T0164535B_01	5	8	44.1C	1.08463e+08	9.83428e+07	1.14259e+08	1.20502e+08	1.02869e+08	1	0.95	1.03	1.01	0.95	0.826323	0.535329	1.11383	stability	FALSE	FALSE	FALSE	FALSE	FALSE
P42765	ACAA2	T0164545B_01	7	8	46.2C	1.77632e+08	1.63779e+08	9.45326e+07	1.28219e+08	7.37139e+07	1	1.1	1.02	0.9	0.81	0.826323	0.535329	1.11383	stability	FALSE	FALSE	FALSE	FALSE	FALSE
P42765	ACAA2	T0164545B_01	7	8	48.1C	8.03325e+07	5.38907e+07	1.69947e+08	6.30624e+07	1.58609e+08	1	0.96	1.08	0.92	0.96	0.826323	0.535329	1.11383	stability	FALSE	FALSE	FALSE	FALSE	FALSE
P42765	ACAA2	T0164555B_01	9	12	50.4C	2.70738e+08	1.43326e+08	2.4622e+08	2.50719e+08	2.13462e+08	1	0.97	1.02	0.99	0.89	0.826323	0.535329	1.11383	stability	FALSE	FALSE	FALSE	FALSE	FALSE
P42765	ACAA2	T0164555B_01	9	12	51.9C	1.9996e+08	1.0977e+08	3.01156e+08	2.58432e+08	3.26222e+08	1	0.93	1.03	1	1	0.826323	0.535329	1.11383	stability	FALSE	FALSE	FALSE	FALSE	FALSE
P42765	ACAA2	T0164565B_01	5	7	54C	1.31039e+08	5.15495e+07	9.82505e+07	4.16517e+07	8.59341e+07	1	0.96	1.01	0.85	0.82	0.826323	0.535329	1.11383	stability	FALSE	FALSE	FALSE	FALSE	FALSE
P42765	ACAA2	T0164565B_01	5	7	56.1C	5.7972e+07	6.15694e+07	6.78006e+07	2.09948e+07	8.21682e+07	1	1.08	1.07	0.76	1.09	0.826323	0.535329	1.11383	stability	FALSE	FALSE	FALSE	FALSE	FALSE
P42765	ACAA2	T0164575B_01	5	5	58.2C	3.20729e+07	4.60646e+07	4.11649e+07	4.85224e+07	4.66834e+07	1	1.17	1.03	0.99	1	0.826323	0.535329	1.11383	stability	FALSE	FALSE	FALSE	FALSE	FALSE
P42765	ACAA2	T0164575B_01	5	5	60.1C	1.76571e+07	3.99883e+07	4.81655e+07	3.13314e+07	5.39422e+07	1	1.43	1.31	1.18	1.21	0.826323	0.535329	1.11383	stability	FALSE	FALSE	FALSE	FALSE	FALSE
P42765	ACAA2	T0164585B_01	6	8	62.4C	6.33163e+07	4.48869e+07	5.46035e+07	6.46565e+07	5.20432e+07	1	0.92	0.87	0.92	0.76	0.826323	0.535329	1.11383	stability	FALSE	FALSE	FALSE	FALSE	FALSE
P42765	ACAA2	T0164585B_01	6	8	63.9C	4.50043e+07	3.73109e+07	4.1533e+07	3.40685e+07	7.3504e+07	1	1.03	1.06	0.92	1.19	0.826323	0.535329	1.11383	stability	FALSE	FALSE	FALSE	FALSE	FALSE
Q13085	ACACA	T0164535B_01	50	74	42C	1.17819e+09	1.04391e+09	8.43308e+08	1.0593e+09	1.54731e+09	1	1.06	0.96	1.01	1.2	0.681508	0.305059	1.43838	stability	FALSE	FALSE	FALSE	TRUE	FALSE
Q13085	ACACA	T0164535B_01	50	74	44.1C	7.64976e+08	7.67676e+08	8.49935e+08	1.02076e+09	8.98869e+08	1	1.06	1.09	1.21	1.17	0.681508	0.305059	1.43838	stability	FALSE	FALSE	FALSE	TRUE	FALSE
Q13085	ACACA	T0164545B_01	25	31	46.2C	5.44387e+08	3.73864e+08	2.7272e+08	4.77312e+08	3.10573e+08	1	0.82	0.96	1.09	1.11	0.681508	0.305059	1.43838	stability	FALSE	FALSE	FALSE	TRUE	FALSE
Q13085	ACACA	T0164545B_01	25	31	48.1C	6.20722e+07	4.4128e+07	2.11577e+08	6.18857e+07	1.7679e+08	1	1.02	1.74	1.17	1.39	0.681508	0.305059	1.43838	stability	FALSE	FALSE	FALSE	TRUE	FALSE
O00763	ACACB	T0164545B_01	1	1	46.2C	9.41998e+06	7.36438e+06	4.85598e+06	7.33522e+06	4.67642e+06	1	0.93	0.99	0.97	0.97					FALSE	FALSE	FALSE	TRUE	FALSE
O00763	ACACB	T0164545B_01	1	1	48.1C	3.91195e+06	2.62302e+06	7.28546e+06	3.72275e+06	7.75129e+06	1	0.96	0.95	1.12	0.96					FALSE	FALSE	FALSE	TRUE	FALSE
O00763	ACACB	T0164555B_01	2	2	50.4C	7.08083e+06	3.61483e+06	5.01707e+06	6.09101e+06	6.05052e+06	1	0.94	0.79	0.92	0.96					FALSE	FALSE	FALSE	TRUE	FALSE
O00763	ACACB	T0164555B_01	2	2	51.9C	4.6283e+06	3.31461e+06	6.5681e+06	6.74428e+06	8.17753e+06	1	1.22	0.97	1.13	1.08					FALSE	FALSE	FALSE	TRUE	FALSE
Q9UKU7	ACAD8	T0164535B_01	4	4	42C	3.46639e+07	2.92747e+07	2.46282e+07	3.41036e+07	3.80028e+07	1	1.01	0.95	1.1	1.01	0.678958	0.453085	1.00685	stability	FALSE	FALSE	FALSE	FALSE	FALSE
Q9UKU7	ACAD8	T0164535B_01	4	4	44.1C	3.12514e+07	2.49361e+07	3.2665e+07	3.18573e+07	3.01785e+07	1	0.84	1.02	0.93	0.97	0.678958	0.453085	1.00685	stability	FALSE	FALSE	FALSE	FALSE	FALSE
Q9UKU7	ACAD8	T0164545B_01	8	13	46.2C	1.4308e+08	1.33902e+08	8.21642e+07	1.15864e+08	6.92093e+07	1	1.11	1.1	1.01	0.94	0.678958	0.453085	1.00685	stability	FALSE	FALSE	FALSE	FALSE	FALSE
Q9UKU7	ACAD8	T0164545B_01	8	13	48.1C	6.43359e+07	5.19232e+07	1.23766e+08	5.93091e+07	1.37664e+08	1	1.16	0.98	1.09	1.04	0.678958	0.453085	1.00685	stability	FALSE	FALSE	FALSE	FALSE	FALSE
Q9UKU7	ACAD8	T0164555B_01	4	8	50.4C	5.93196e+07	3.1305e+07	5.27526e+07	5.46122e+07	4.80301e+07	1	0.97	0.99	0.99	0.91	0.678958	0.453085	1.00685	stability	FALSE	FALSE	FALSE	FALSE	FALSE
Q9UKU7	ACAD8	T0164555B_01	4	8	51.9C	3.81747e+07	2.21076e+07	6.19858e+07	5.43488e+07	6.69445e+07	1	0.98	1.11	1.1	1.07	0.678958	0.453085	1.00685	stability	FALSE	FALSE	FALSE	FALSE	FALSE
Q9UKU7	ACAD8	T0164565B_01	6	9	54C	6.07421e+07	2.4776e+07	4.98614e+07	2.08306e+07	4.43831e+07	1	1	1.11	0.91	0.91	0.678958	0.453085	1.00685	stability	FALSE	FALSE	FALSE	FALSE	FALSE
Q9UKU7	ACAD8	T0164565B_01	6	9	56.1C	2.59366e+07	2.50101e+07	2.62311e+07	1.03032e+07	3.50912e+07	1	0.98	0.92	0.83	1.04	0.678958	0.453085	1.00685	stability	FALSE	FALSE	FALSE	FALSE	FALSE
Q9UKU7	ACAD8	T0164575B_01	8	8	58.2C	3.52863e+07	4.73659e+07	3.98581e+07	5.22487e+07	5.0207e+07	1	1.09	0.91	0.97	0.98	0.678958	0.453085	1.00685	stability	FALSE	FALSE	FALSE	FALSE	FALSE
Q9UKU7	ACAD8	T0164575B_01	8	8	60.1C	1.60246e+07	2.89925e+07	4.59835e+07	3.07248e+07	5.17723e+07	1	1.14	1.38	1.28	1.28	0.678958	0.453085	1.00685	stability	FALSE	FALSE	FALSE	FALSE	FALSE
Q9UKU7	ACAD8	T0164585B_01	3	3	62.4C	1.57658e+07	1.38513e+07	1.68329e+07	2.12131e+07	1.93649e+07	1	1.14	1.08	1.21	1.13	0.678958	0.453085	1.00685	stability	FALSE	FALSE	FALSE	FALSE	FALSE
Q9UKU7	ACAD8	T0164585B_01	3	3	63.9C	1.24553e+07	7.8623e+06	1.21537e+07	9.93187e+06	1.87394e+07	1	0.79	1.12	0.97	1.09	0.678958	0.453085	1.00685	stability	FALSE	FALSE	FALSE	FALSE	FALSE
Q9H845	ACAD9	T0164535B_01	4	4	42C	3.76186e+07	3.26824e+07	2.67228e+07	2.93323e+07	4.0719e+07	1	1.04	0.95	0.87	0.99	0.211496	0.0672	1.34205	stability	FALSE	FALSE	FALSE	FALSE	FALSE
Q9H845	ACAD9	T0164535B_01	4	4	44.1C	2.68642e+07	2.62376e+07	2.84445e+07	3.17963e+07	2.72799e+07	1	1.03	1.03	1.08	1.01	0.211496	0.0672	1.34205	stability	FALSE	FALSE	FALSE	FALSE	FALSE
Q9H845	ACAD9	T0164545B_01	3	3	46.2C	2.25097e+07	1.71663e+07	1.18387e+07	1.84255e+07	1.16861e+07	1	0.91	1.01	1.02	1.01	0.211496	0.0672	1.34205	stability	FALSE	FALSE	FALSE	FALSE	FALSE
Q9H845	ACAD9	T0164545B_01	3	3	48.1C	6.08556e+06	5.28264e+06	1.5113e+07	6.64145e+06	1.80663e+07	1	1.24	1.27	1.29	1.44	0.211496	0.0672	1.34205	stability	FALSE	FALSE	FALSE	FALSE	FALSE
P11310	ACADM	T0164535B_01	12	18	42C	6.09626e+08	5.01858e+08	4.24474e+08	5.42043e+08	7.39417e+08	1	0.99	0.93	1	1.11	1.05233	0.211826	5.63702	stability	TRUE	FALSE	FALSE	FALSE	FALSE
P11310	ACADM	T0164535B_01	12	18	44.1C	3.62518e+08	3.42539e+08	3.76168e+08	4.3138e+08	4.39861e+08	1	0.99	1.01	1.08	1.21	1.05233	0.211826	5.63702	stability	TRUE	FALSE	FALSE	FALSE	FALSE
P11310	ACADM	T0164545B_01	8	14	46.2C	6.1421e+08	4.38946e+08	3.32371e+08	5.49407e+08	3.92749e+08	1	0.85	1.04	1.12	1.25	1.05233	0.211826	5.63702	stability	TRUE	FALSE	FALSE	FALSE	FALSE
P11310	ACADM	T0164545B_01	8	14	48.1C	1.5695e+08	1.06115e+08	3.94971e+08	1.525e+08	4.93515e+08	1	0.97	1.29	1.14	1.53	1.05233	0.211826	5.63702	stability	TRUE	FALSE	FALSE	FALSE	FALSE
P11310	ACADM	T0164555B_01	5	7	50.4C	9.10683e+07	4.33106e+07	8.9497e+07	9.73308e+07	1.09147e+08	1	0.87	1.1	1.15	1.35	1.05233	0.211826	5.63702	stability	TRUE	FALSE	FALSE	FALSE	FALSE
P11310	ACADM	T0164555B_01	5	7	51.9C	5.5848e+07	3.49938e+07	8.72879e+07	8.18628e+07	1.4398e+08	1	1.07	1.07	1.13	1.58	1.05233	0.211826	5.63702	stability	TRUE	FALSE	FALSE	FALSE	FALSE
P11310	ACADM	T0164565B_01	1	1	54C	2.30951e+07	9.5658e+06	1.74802e+07	7139340	1.78827e+07	1	1.01	1.02	0.82	0.97	1.05233	0.211826	5.63702	stability	TRUE	FALSE	FALSE	FALSE	FALSE
P11310	ACADM	T0164565B_01	1	1	56.1C	9.06803e+06	6.37246e+06	6.40153e+06	2.98248e+06	9.9282e+06	1	0.71	0.64	0.69	0.84	1.05233	0.211826	5.63702	stability	TRUE	FALSE	FALSE	FALSE	FALSE
P16219	ACADS	T0164535B_01	4	5	42C	8.20903e+07	7.09165e+07	5.58877e+07	7.61844e+07	9.20752e+07	1	1.04	0.91	1.04	1.03	0.604589	0.429929	0.681229	stability	FALSE	FALSE	FALSE	FALSE	FALSE
P16219	ACADS	T0164535B_01	4	5	44.1C	5.80137e+07	4.38675e+07	5.54629e+07	6.20348e+07	6.16043e+07	1	0.8	0.93	0.97	1.06	0.604589	0.429929	0.681229	stability	FALSE	FALSE	FALSE	FALSE	FALSE
P16219	ACADS	T0164545B_01	2	2	46.2C	2.01081e+07	1.67163e+07	1.14708e+07	1.46769e+07	1.01585e+07	1	0.99	1.09	0.91	0.98	0.604589	0.429929	0.681229	stability	FALSE	FALSE	FALSE	FALSE	FALSE
P16219	ACADS	T0164545B_01	2	2	48.1C	7.37556e+06	4.24138e+06	1.53536e+07	5.32098e+06	1.5801e+07	1	0.82	1.06	0.85	1.04	0.604589	0.429929	0.681229	stability	FALSE	FALSE	FALSE	FALSE	FALSE
P16219	ACADS	T0164555B_01	3	3	50.4C	1.33184e+07	6.33388e+06	1.01126e+07	8.93987e+06	9.42471e+06	1	0.87	0.85	0.72	0.8	0.604589	0.429929	0.681229	stability	FALSE	FALSE	FALSE	FALSE	FALSE
P16219	ACADS	T0164555B_01	3	3	51.9C	7.47113e+06	4.6719e+06	1.22384e+07	1.02164e+07	1.38317e+07	1	1.06	1.12	1.06	1.13	0.604589	0.429929	0.681229	stability	FALSE	FALSE	FALSE	FALSE	FALSE
P16219	ACADS	T0164565B_01	3	3	54C	2.16864e+07	8.54069e+06	1.56284e+07	8.05546e+06	1.62736e+07	1	0.96	0.97	0.99	0.94	0.604589	0.429929	0.681229	stability	FALSE	FALSE	FALSE	FALSE	FALSE
P16219	ACADS	T0164565B_01	3	3	56.1C	7.46213e+06	7.705e+06	7.86837e+06	4.99693e+06	1.11321e+07	1	1.05	0.96	1.4	1.14	0.604589	0.429929	0.681229	stability	FALSE	FALSE	FALSE	FALSE	FALSE
P45954	ACADSB	T0164535B_01	4	8	42C	7.75304e+07	5.93738e+07	5.48592e+07	7.04294e+07	8.75111e+07	1	0.92	0.95	1.02	1.04					FALSE	FALSE	FALSE	FALSE	FALSE
P45954	ACADSB	T0164535B_01	4	8	44.1C	4.45108e+07	3.924e+07	4.68772e+07	5.1048e+07	5.18916e+07	1	0.93	1.03	1.04	1.17					FALSE	FALSE	FALSE	FALSE	FALSE
P49748	ACADVL	T0164535B_01	11	18	42C	4.63789e+08	3.87664e+08	3.3407e+08	4.14581e+08	4.94934e+08	1	1	0.96	1	0.98	0.490531	0.321719	0.916619	stability	FALSE	FALSE	FALSE	FALSE	FALSE
P49748	ACADVL	T0164535B_01	11	18	44.1C	4.20404e+08	3.65766e+08	4.26094e+08	4.64672e+08	3.77504e+08	1	0.92	0.99	1	0.9	0.490531	0.321719	0.916619	stability	FALSE	FALSE	FALSE	FALSE	FALSE
P49748	ACADVL	T0164545B_01	14	20	46.2C	5.0923e+08	4.38913e+08	2.6463e+08	3.6587e+08	2.28374e+08	1	1.02	0.99	0.9	0.87	0.490531	0.321719	0.916619	stability	FALSE	FALSE	FALSE	FALSE	FALSE
P49748	ACADVL	T0164545B_01	14	20	48.1C	2.0279e+08	1.36317e+08	4.37941e+08	1.801e+08	4.44104e+08	1	0.96	1.1	1.05	1.07	0.490531	0.321719	0.916619	stability	FALSE	FALSE	FALSE	FALSE	FALSE
P49748	ACADVL	T0164555B_01	14	19	50.4C	3.18055e+08	1.70063e+08	2.67653e+08	2.9307e+08	2.86152e+08	1	0.98	0.94	0.99	1.02	0.490531	0.321719	0.916619	stability	FALSE	FALSE	FALSE	FALSE	FALSE
P49748	ACADVL	T0164555B_01	14	19	51.9C	2.03212e+08	1.23684e+08	3.44506e+08	2.94389e+08	3.74945e+08	1	1.03	1.16	1.12	1.13	0.490531	0.321719	0.916619	stability	FALSE	FALSE	FALSE	FALSE	FALSE
P49748	ACADVL	T0164565B_01	8	10	54C	1.4554e+08	5.75319e+07	1.11523e+08	5.35394e+07	1.18249e+08	1	0.97	1.03	0.98	1.01	0.490531	0.321719	0.916619	stability	FALSE	FALSE	FALSE	FALSE	FALSE
P49748	ACADVL	T0164565B_01	8	10	56.1C	3.86942e+07	4.15978e+07	5.04145e+07	1.62882e+07	6.74031e+07	1	1.09	1.19	0.88	1.34	0.490531	0.321719	0.916619	stability	FALSE	FALSE	FALSE	FALSE	FALSE
P49748	ACADVL	T0164575B_01	4	4	58.2C	8.49196e+06	8.92751e+06	1.06693e+07	1.35719e+07	1.34328e+07	1	0.86	1.01	1.05	1.09	0.490531	0.321719	0.916619	stability	FALSE	FALSE	FALSE	FALSE	FALSE
P49748	ACADVL	T0164575B_01	4	4	60.1C	3.24202e+06	4.89288e+06	7.60718e+06	5.68534e+06	9.28794e+06	1	0.95	1.13	1.17	1.14	0.490531	0.321719	0.916619	stability	FALSE	FALSE	FALSE	FALSE	FALSE
Q15027	ACAP1	T0164535B_01	17	24	42C	2.86397e+08	2.29896e+08	2.06785e+08	2.64069e+08	3.09095e+08	1	0.96	0.97	1.03	0.99	0.682582	0.163905	4.25804	stability	TRUE	FALSE	FALSE	FALSE	FALSE
Q15027	ACAP1	T0164535B_01	17	24	44.1C	2.15924e+08	2.00162e+08	2.23084e+08	2.52895e+08	2.32382e+08	1	0.98	1.01	1.06	1.08	0.682582	0.163905	4.25804	stability	TRUE	FALSE	FALSE	FALSE	FALSE
Q15027	ACAP1	T0164545B_01	13	17	46.2C	2.8196e+08	2.10478e+08	1.46967e+08	2.24818e+08	1.5703e+08	1	0.89	1	1	1.09	0.682582	0.163905	4.25804	stability	TRUE	FALSE	FALSE	FALSE	FALSE
Q15027	ACAP1	T0164545B_01	13	17	48.1C	6.98555e+07	5.27847e+07	1.63893e+08	7.69742e+07	1.99645e+08	1	1.08	1.2	1.3	1.39	0.682582	0.163905	4.25804	stability	TRUE	FALSE	FALSE	FALSE	FALSE
Q15027	ACAP1	T0164555B_01	6	6	50.4C	3.20962e+07	1.8166e+07	3.20701e+07	3.65576e+07	4.21146e+07	1	1.04	1.12	1.22	1.48	0.682582	0.163905	4.25804	stability	TRUE	FALSE	FALSE	FALSE	FALSE
Q15027	ACAP1	T0164555B_01	6	6	51.9C	1.67329e+07	1.00845e+07	2.23841e+07	1.93753e+07	3.82204e+07	1	1.02	0.91	0.9	1.4	0.682582	0.163905	4.25804	stability	TRUE	FALSE	FALSE	FALSE	FALSE
Q15057	ACAP2	T0164535B_01	19	30	42C	4.8497e+08	4.05885e+08	3.74609e+08	4.48868e+08	5.48448e+08	1	1	1.03	1.04	1.04	1.26657	1.03885	0.4075	stability	FALSE	FALSE	FALSE	FALSE	FALSE
Q15057	ACAP2	T0164535B_01	19	30	44.1C	4.27328e+08	4.24711e+08	4.52e+08	4.81214e+08	4.19812e+08	1	1.05	1.03	1.02	0.98	1.26657	1.03885	0.4075	stability	FALSE	FALSE	FALSE	FALSE	FALSE
Q15057	ACAP2	T0164545B_01	20	31	46.2C	5.8546e+08	4.9242e+08	3.10344e+08	4.89892e+08	3.08992e+08	1	1	1.01	1.04	1.03	1.26657	1.03885	0.4075	stability	FALSE	FALSE	FALSE	FALSE	FALSE
Q15057	ACAP2	T0164545B_01	20	31	48.1C	2.20883e+08	1.59794e+08	4.57414e+08	1.9125e+08	5.05146e+08	1	1.04	1.06	1.02	1.11	1.26657	1.03885	0.4075	stability	FALSE	FALSE	FALSE	FALSE	FALSE
Q15057	ACAP2	T0164555B_01	13	17	50.4C	2.51671e+08	1.36402e+08	2.52596e+08	2.58491e+08	2.81664e+08	1	1	1.12	1.1	1.26	1.26657	1.03885	0.4075	stability	FALSE	FALSE	FALSE	FALSE	FALSE
Q15057	ACAP2	T0164555B_01	13	17	51.9C	1.27423e+08	7.57021e+07	1.90609e+08	1.64067e+08	2.87136e+08	1	1.01	1.02	1	1.38	1.26657	1.03885	0.4075	stability	FALSE	FALSE	FALSE	FALSE	FALSE
Q15057	ACAP2	T0164565B_01	2	3	54C	2.53245e+07	1.11809e+07	2.2105e+07	8.29641e+06	2.13807e+07	1	1.08	1.18	0.87	1.05	1.26657	1.03885	0.4075	stability	FALSE	FALSE	FALSE	FALSE	FALSE
Q15057	ACAP2	T0164565B_01	2	3	56.1C	1.80068e+07	1.15223e+07	1.14819e+07	3.46387e+06	1.5529e+07	1	0.65	0.58	0.4	0.66	1.26657	1.03885	0.4075	stability	FALSE	FALSE	FALSE	FALSE	FALSE
Q96P50	ACAP3	T0164535B_01	2	2	42C	4.29224e+07	7.05585e+06	2.08151e+07	2.55446e+07	1.07413e+07	1	0.2	0.65	0.67	0.23					FALSE	FALSE	FALSE	FALSE	FALSE
Q96P50	ACAP3	T0164535B_01	2	2	44.1C	9.12807e+06	3.01593e+07	8.20958e+06	1.05269e+07	3.64719e+07	1	3.48	0.88	1.05	3.99					FALSE	FALSE	FALSE	FALSE	FALSE
P24752	ACAT1	T0164535B_01	16	26	42C	8.4961e+08	7.24486e+08	6.40412e+08	7.76176e+08	9.75253e+08	1	1.02	1.01	1.02	1.05	0.636029	0.345505	1.35469	stability	FALSE	FALSE	FALSE	FALSE	FALSE
P24752	ACAT1	T0164535B_01	16	26	44.1C	6.90024e+08	6.198e+08	7.08321e+08	7.63205e+08	7.0924e+08	1	0.95	1	1	1.03	0.636029	0.345505	1.35469	stability	FALSE	FALSE	FALSE	FALSE	FALSE
P24752	ACAT1	T0164545B_01	16	24	46.2C	8.32104e+08	6.57313e+08	4.41056e+08	6.82838e+08	4.48758e+08	1	0.94	1.01	1.02	1.05	0.636029	0.345505	1.35469	stability	FALSE	FALSE	FALSE	FALSE	FALSE
P24752	ACAT1	T0164545B_01	16	24	48.1C	2.43467e+08	1.75563e+08	5.10025e+08	2.0578e+08	5.78746e+08	1	1.03	1.07	1	1.16	0.636029	0.345505	1.35469	stability	FALSE	FALSE	FALSE	FALSE	FALSE
P24752	ACAT1	T0164555B_01	10	15	50.4C	2.5836e+08	1.45366e+08	2.53606e+08	2.61423e+08	3.04711e+08	1	1.03	1.1	1.08	1.33	0.636029	0.345505	1.35469	stability	FALSE	FALSE	FALSE	FALSE	FALSE
P24752	ACAT1	T0164555B_01	10	15	51.9C	1.25243e+08	7.16977e+07	1.99927e+08	1.61403e+08	2.84445e+08	1	0.97	1.09	1	1.39	0.636029	0.345505	1.35469	stability	FALSE	FALSE	FALSE	FALSE	FALSE
P24752	ACAT1	T0164565B_01	5	5	54C	3.12838e+07	1.3467e+07	2.29166e+07	1.11987e+07	2.31248e+07	1	1.05	0.99	0.95	0.92	0.636029	0.345505	1.35469	stability	FALSE	FALSE	FALSE	FALSE	FALSE
P24752	ACAT1	T0164565B_01	5	5	56.1C	1.32118e+07	9.6928e+06	1.01497e+07	3.85958e+06	1.34471e+07	1	0.74	0.7	0.61	0.78	0.636029	0.345505	1.35469	stability	FALSE	FALSE	FALSE	FALSE	FALSE
Q9BWD1	ACAT2	T0164535B_01	10	38	42C	1.33651e+09	1.13406e+09	1.00215e+09	1.25709e+09	1.48812e+09	1	1.02	1	1.05	1.02	0.547988	0.448885	0.445502	stability	FALSE	FALSE	FALSE	FALSE	FALSE
Q9BWD1	ACAT2	T0164535B_01	10	38	44.1C	1.19598e+09	1.13925e+09	1.23828e+09	1.33561e+09	1.19467e+09	1	1	1.01	1.01	1	0.547988	0.448885	0.445502	stability	FALSE	FALSE	FALSE	FALSE	FALSE
Q9BWD1	ACAT2	T0164545B_01	11	38	46.2C	1.69577e+09	1.54748e+09	8.8055e+08	1.42059e+09	7.9638e+08	1	1.08	0.99	1.05	0.92	0.547988	0.448885	0.445502	stability	FALSE	FALSE	FALSE	FALSE	FALSE
Q9BWD1	ACAT2	T0164545B_01	11	38	48.1C	7.93072e+08	5.19311e+08	1.56886e+09	6.01892e+08	1.53148e+09	1	0.94	1.01	0.89	0.94	0.547988	0.448885	0.445502	stability	FALSE	FALSE	FALSE	FALSE	FALSE
Q9BWD1	ACAT2	T0164555B_01	11	48	50.4C	1.31842e+09	7.14914e+08	1.22897e+09	1.30272e+09	1.11347e+09	1	1	1.04	1.06	0.95	0.547988	0.448885	0.445502	stability	FALSE	FALSE	FALSE	FALSE	FALSE
Q9BWD1	ACAT2	T0164555B_01	11	48	51.9C	9.58614e+08	5.35133e+08	1.40679e+09	1.26671e+09	1.55289e+09	1	0.95	1	1.02	0.99	0.547988	0.448885	0.445502	stability	FALSE	FALSE	FALSE	FALSE	FALSE
Q9BWD1	ACAT2	T0164565B_01	9	52	54C	1201964718	4.52127e+08	8.39464e+08	4.0913e+08	8.59384e+08	1	0.92	0.94	0.91	0.89	0.547988	0.448885	0.445502	stability	FALSE	FALSE	FALSE	FALSE	FALSE
Q9BWD1	ACAT2	T0164565B_01	9	52	56.1C	5.12305e+08	5.8558e+08	7.06085e+08	2.27468e+08	7.39854e+08	1	1.16	1.26	0.93	1.11	0.547988	0.448885	0.445502	stability	FALSE	FALSE	FALSE	FALSE	FALSE
Q9BWD1	ACAT2	T0164575B_01	11	50	58.2C	6.34586e+08	9.36872e+08	8.13768e+08	9.49548e+08	8.89757e+08	1	1.2	1.03	0.98	0.96	0.547988	0.448885	0.445502	stability	FALSE	FALSE	FALSE	FALSE	FALSE
Q9BWD1	ACAT2	T0164575B_01	11	50	60.1C	3.19483e+08	6.5064e+08	9.16775e+08	5.55823e+08	1.02972e+09	1	1.28	1.38	1.16	1.28	0.547988	0.448885	0.445502	stability	FALSE	FALSE	FALSE	FALSE	FALSE
Q9BWD1	ACAT2	T0164585B_01	10	20	62.4C	5.81083e+08	4.44973e+08	6.45519e+08	6.88202e+08	6.25269e+08	1	0.99	1.12	1.06	0.99	0.547988	0.448885	0.445502	stability	FALSE	FALSE	FALSE	FALSE	FALSE
Q9BWD1	ACAT2	T0164585B_01	10	20	63.9C	1.78452e+08	1.38847e+08	1.90821e+08	1.33139e+08	2.60932e+08	1	0.97	1.23	0.9	1.06	0.547988	0.448885	0.445502	stability	FALSE	FALSE	FALSE	FALSE	FALSE
Q9H3P7	ACBD3	T0164535B_01	11	16	42C	5.46641e+08	4.47445e+08	4.10806e+08	4.5814e+08	5.32017e+08	1	0.98	1.01	0.94	0.89	0.311487	0.178929	1.12065	stability	FALSE	FALSE	FALSE	FALSE	FALSE
Q9H3P7	ACBD3	T0164535B_01	11	16	44.1C	4.56455e+08	4.05097e+08	4.52017e+08	4.84796e+08	4.48876e+08	1	0.93	0.97	0.96	0.98	0.311487	0.178929	1.12065	stability	FALSE	FALSE	FALSE	FALSE	FALSE
Q9H3P7	ACBD3	T0164545B_01	9	12	46.2C	3.39471e+08	2.62913e+08	1.76867e+08	2.89735e+08	1.99823e+08	1	0.92	1	1.07	1.15	0.311487	0.178929	1.12065	stability	FALSE	FALSE	FALSE	FALSE	FALSE
Q9H3P7	ACBD3	T0164545B_01	9	12	48.1C	1.06866e+08	7.80346e+07	2.23733e+08	9.45194e+07	2.63931e+08	1	1.05	1.07	1.04	1.2	0.311487	0.178929	1.12065	stability	FALSE	FALSE	FALSE	FALSE	FALSE
Q9H3P7	ACBD3	T0164555B_01	7	9	50.4C	1.65473e+08	8.79458e+07	1.5235e+08	1.57123e+08	1.65882e+08	1	0.98	1.03	1.02	1.13	0.311487	0.178929	1.12065	stability	FALSE	FALSE	FALSE	FALSE	FALSE
Q9H3P7	ACBD3	T0164555B_01	7	9	51.9C	1.05431e+08	6.54353e+07	1.611e+08	1.35846e+08	2.05532e+08	1	1.06	1.04	1	1.19	0.311487	0.178929	1.12065	stability	FALSE	FALSE	FALSE	FALSE	FALSE
Q9H3P7	ACBD3	T0164565B_01	4	4	54C	6.13652e+07	2.40601e+07	4.74559e+07	2.20305e+07	4.9616e+07	1	0.96	1.04	0.96	1.01	0.311487	0.178929	1.12065	stability	FALSE	FALSE	FALSE	FALSE	FALSE
Q9H3P7	ACBD3	T0164565B_01	4	4	56.1C	2.94876e+07	2.52554e+07	3.03206e+07	1.37008e+07	3.45283e+07	1	0.87	0.94	0.97	0.9	0.311487	0.178929	1.12065	stability	FALSE	FALSE	FALSE	FALSE	FALSE
Q9H3P7	ACBD3	T0164575B_01	3	4	58.2C	1.27663e+07	1.5494e+07	1.46887e+07	1.80384e+07	1.63231e+07	1	0.99	0.93	0.93	0.88	0.311487	0.178929	1.12065	stability	FALSE	FALSE	FALSE	FALSE	FALSE
Q9H3P7	ACBD3	T0164575B_01	3	4	60.1C	8.94044e+06	1.42453e+07	1.65013e+07	1.09293e+07	2.04297e+07	1	1	0.89	0.82	0.91	0.311487	0.178929	1.12065	stability	FALSE	FALSE	FALSE	FALSE	FALSE
Q9H3P7	ACBD3	T0164585B_01	1	1	62.4C	2.88008e+06	2.8253e+06	2.99574e+06	3.12751e+06	2.44266e+06	1	1.27	1.05	0.98	0.78	0.311487	0.178929	1.12065	stability	FALSE	FALSE	FALSE	FALSE	FALSE
Q9H3P7	ACBD3	T0164585B_01	1	1	63.9C	1.86516e+06	2.39347e+06	2.75182e+06	1.83625e+06	3.84688e+06	1	1.6	1.69	1.19	1.5	0.311487	0.178929	1.12065	stability	FALSE	FALSE	FALSE	FALSE	FALSE
Q9BR61	ACBD6	T0164535B_01	4	7	42C	1.14028e+08	9.67613e+07	8.7998e+07	9.63146e+07	1.10177e+08	1	1.02	1.03	0.95	0.89	0.198634	0.104225	1.07502	stability	FALSE	FALSE	FALSE	FALSE	FALSE
Q9BR61	ACBD6	T0164535B_01	4	7	44.1C	1.05126e+08	9.28049e+07	1.00429e+08	1.1136e+08	9.85447e+07	1	0.93	0.93	0.96	0.94	0.198634	0.104225	1.07502	stability	FALSE	FALSE	FALSE	FALSE	FALSE
Q9BR61	ACBD6	T0164545B_01	5	9	46.2C	1.65191e+08	1.38665e+08	9.5021e+07	1.41328e+08	9.63063e+07	1	1	1.1	1.07	1.14	0.198634	0.104225	1.07502	stability	FALSE	FALSE	FALSE	FALSE	FALSE
Q9BR61	ACBD6	T0164545B_01	5	9	48.1C	7.14291e+07	4.66935e+07	1.25382e+08	6.04023e+07	1.4109e+08	1	0.94	0.9	1	0.96	0.198634	0.104225	1.07502	stability	FALSE	FALSE	FALSE	FALSE	FALSE
Q9BR61	ACBD6	T0164555B_01	4	6	50.4C	8.50635e+07	5.36742e+07	8.18327e+07	8.06411e+07	9.41831e+07	1	1.16	1.07	1.02	1.25	0.198634	0.104225	1.07502	stability	FALSE	FALSE	FALSE	FALSE	FALSE
Q9BR61	ACBD6	T0164555B_01	4	6	51.9C	4.23382e+07	2.61361e+07	6.42749e+07	5.93188e+07	8.39953e+07	1	1.05	1.04	1.08	1.21	0.198634	0.104225	1.07502	stability	FALSE	FALSE	FALSE	FALSE	FALSE
Q9BR61	ACBD6	T0164565B_01	1	1	54C	9.40624e+06	3.6211e+06	6.36682e+06	3.37208e+06	5.76927e+06	1	0.94	0.91	0.95	0.76	0.198634	0.104225	1.07502	stability	FALSE	FALSE	FALSE	FALSE	FALSE
Q9BR61	ACBD6	T0164565B_01	1	1	56.1C	4.88363e+06	3.09521e+06	3.10565e+06	1.79275e+06	4.78714e+06	1	0.64	0.58	0.77	0.75	0.198634	0.104225	1.07502	stability	FALSE	FALSE	FALSE	FALSE	FALSE
Q8N6N7	ACBD7	T0164545B_01	1	1	46.2C	6.92039e+07	5.91697e+07	4.39463e+07	6.37522e+07	4.13988e+07	1	1.02	1.22	1.15	1.17					FALSE	FALSE	FALSE	FALSE	FALSE
Q8N6N7	ACBD7	T0164545B_01	1	1	48.1C	4.23346e+07	3.31032e+07	5.9169e+07	4.19183e+07	6.1181e+07	1	1.12	0.71	1.17	0.7					FALSE	FALSE	FALSE	FALSE	FALSE
Q8N6N7	ACBD7	T0164565B_01	2	2	54C	1.21144e+07	9.84508e+06	1.2566e+07	1.32865e+07	1.4942e+07	1	1.98	1.4	2.92	1.54					FALSE	FALSE	FALSE	FALSE	FALSE
Q8N6N7	ACBD7	T0164565B_01	2	2	56.1C	1.35036e+07	8.58501e+06	8.35977e+06	9.03782e+06	1.211e+07	1	0.65	0.56	1.4	0.69					FALSE	FALSE	FALSE	FALSE	FALSE
Q8N6N7	ACBD7	T0164575B_01	1	1	58.2C	5.44565e+06	6.28488e+06	6.67766e+06	7.54087e+06	7.745e+06	1	0.94	0.99	0.91	0.98					FALSE	FALSE	FALSE	FALSE	FALSE
Q8N6N7	ACBD7	T0164575B_01	1	1	60.1C	5.73999e+06	3.88765e+06	4.76521e+06	4.65696e+06	6.84137e+06	1	0.43	0.4	0.54	0.47					FALSE	FALSE	FALSE	FALSE	FALSE
Q96AP0	ACD	T0164535B_01	3	3	42C	5.2776e+07	4.39769e+07	4.16569e+07	4.78164e+07	6.14463e+07	1	1	1.06	1.02	1.07	0.0897898	0.0367807	0.603753	stability	FALSE	FALSE	FALSE	FALSE	FALSE
Q96AP0	ACD	T0164535B_01	3	3	44.1C	4.11496e+07	4.01062e+07	4.33662e+07	4.54737e+07	4.30774e+07	1	1.03	1.03	1	1.05	0.0897898	0.0367807	0.603753	stability	FALSE	FALSE	FALSE	FALSE	FALSE
Q96AP0	ACD	T0164545B_01	2	2	46.2C	4.38008e+07	3.81861e+07	2.18869e+07	3.90539e+07	2.53508e+07	1	1.04	0.96	1.11	1.13	0.0897898	0.0367807	0.603753	stability	FALSE	FALSE	FALSE	FALSE	FALSE
Q96AP0	ACD	T0164545B_01	2	2	48.1C	1.60135e+07	1.13006e+07	3.45052e+07	1.38693e+07	3.85074e+07	1	1.01	1.1	1.02	1.17	0.0897898	0.0367807	0.603753	stability	FALSE	FALSE	FALSE	FALSE	FALSE
Q96AP0	ACD	T0164555B_01	1	1	50.4C	1.27598e+07	5.73506e+06	1.11621e+07	1.18031e+07	1.01942e+07	1	0.83	0.98	0.99	0.9	0.0897898	0.0367807	0.603753	stability	FALSE	FALSE	FALSE	FALSE	FALSE
Q96AP0	ACD	T0164555B_01	1	1	51.9C	8.75445e+06	4.80574e+06	1.2509e+07	1.19167e+07	1.49672e+07	1	0.93	0.98	1.05	1.04	0.0897898	0.0367807	0.603753	stability	FALSE	FALSE	FALSE	FALSE	FALSE
Q9UKV3	ACIN1	T0164535B_01	33	45	42C	1.36019e+09	1.16256e+09	1.08522e+09	1.22769e+09	1.51059e+09	1	1.02	1.07	1.01	1.02	0.26446	0.170639	0.961748	stability	FALSE	FALSE	FALSE	FALSE	FALSE
Q9UKV3	ACIN1	T0164535B_01	33	45	44.1C	1.29838e+09	1.33678e+09	1.34319e+09	1.43852e+09	1.3774e+09	1	1.08	1.01	1.01	1.06	0.26446	0.170639	0.961748	stability	FALSE	FALSE	FALSE	FALSE	FALSE
Q9UKV3	ACIN1	T0164545B_01	27	41	46.2C	1.33565e+09	1.21035e+09	7.17011e+08	1.17002e+09	7.98452e+08	1	1.08	1.03	1.09	1.17	0.26446	0.170639	0.961748	stability	FALSE	FALSE	FALSE	FALSE	FALSE
Q9UKV3	ACIN1	T0164545B_01	27	41	48.1C	7.0584e+08	5.33415e+08	1.29527e+09	5.3712e+08	1.38984e+09	1	1.08	0.94	0.9	0.96	0.26446	0.170639	0.961748	stability	FALSE	FALSE	FALSE	FALSE	FALSE
Q9UKV3	ACIN1	T0164555B_01	31	47	50.4C	1.04306e+09	5.91674e+08	9.56452e+08	9.97472e+08	9.15061e+08	1	1.04	1.02	1.02	0.99	0.26446	0.170639	0.961748	stability	FALSE	FALSE	FALSE	FALSE	FALSE
Q9UKV3	ACIN1	T0164555B_01	31	47	51.9C	9.27122e+08	5.14792e+08	1.23978e+09	1.09761e+09	1.34101e+09	1	0.94	0.91	0.92	0.88	0.26446	0.170639	0.961748	stability	FALSE	FALSE	FALSE	FALSE	FALSE
Q9UKV3	ACIN1	T0164565B_01	36	55	54C	1.03952e+09	4.31033e+08	7.23686e+08	4.31596e+08	8.7436e+08	1	1.01	0.94	1.11	1.05	0.26446	0.170639	0.961748	stability	FALSE	FALSE	FALSE	FALSE	FALSE
Q9UKV3	ACIN1	T0164565B_01	36	55	56.1C	5.35956e+08	5.95786e+08	6.91305e+08	2.89151e+08	7.06371e+08	1	1.13	1.18	1.13	1.01	0.26446	0.170639	0.961748	stability	FALSE	FALSE	FALSE	FALSE	FALSE
Q9UKV3	ACIN1	T0164575B_01	33	52	58.2C	6.03883e+08	7.88898e+08	7.48419e+08	8.31228e+08	8.46251e+08	1	1.06	1	0.9	0.96	0.26446	0.170639	0.961748	stability	FALSE	FALSE	FALSE	FALSE	FALSE
Q9UKV3	ACIN1	T0164575B_01	33	52	60.1C	4.76896e+08	7.1216e+08	8.42718e+08	6.46386e+08	1.05412e+09	1	0.94	0.85	0.9	0.88	0.26446	0.170639	0.961748	stability	FALSE	FALSE	FALSE	FALSE	FALSE
Q9UKV3	ACIN1	T0164585B_01	28	42	62.4C	7.27755e+08	5.38117e+08	6.89167e+08	7.62102e+08	7.46042e+08	1	0.96	0.96	0.94	0.94	0.26446	0.170639	0.961748	stability	FALSE	FALSE	FALSE	FALSE	FALSE
Q9UKV3	ACIN1	T0164585B_01	28	42	63.9C	7.15261e+08	5.6802e+08	5.65107e+08	5.71027e+08	9.45935e+08	1	0.99	0.91	0.97	0.96	0.26446	0.170639	0.961748	stability	FALSE	FALSE	FALSE	FALSE	FALSE
P53396	ACLY	T0164535B_01	51	168	42C	3.78224e+09	3.54076e+09	2.84155e+09	3.3326e+09	5.45721e+09	1	1.12	1.01	0.99	1.32	6.8301	3.82772	1.54442	stability	FALSE	FALSE	TRUE	TRUE	FALSE
P53396	ACLY	T0164535B_01	51	168	44.1C	3.02234e+09	3.22986e+09	3.36434e+09	3.93916e+09	3.1604e+09	1	1.12	1.09	1.18	1.05	6.8301	3.82772	1.54442	stability	FALSE	FALSE	TRUE	TRUE	FALSE
P53396	ACLY	T0164545B_01	51	155	46.2C	4.80007e+09	3.81556e+09	2.46988e+09	3.7339e+09	2.00016e+09	1	0.94	0.98	0.97	0.81	6.8301	3.82772	1.54442	stability	FALSE	FALSE	TRUE	TRUE	FALSE
P53396	ACLY	T0164545B_01	51	155	48.1C	1.55273e+09	9.77371e+08	4.02147e+09	1.32755e+09	3.66664e+09	1	0.9	1.32	1.01	1.15	6.8301	3.82772	1.54442	stability	FALSE	FALSE	TRUE	TRUE	FALSE
P53396	ACLY	T0164555B_01	42	106	50.4C	2.21378e+09	1.12298e+09	2.17591e+09	2.60729e+09	3.55505e+09	1	0.93	1.1	1.26	1.81	6.8301	3.82772	1.54442	stability	FALSE	FALSE	TRUE	TRUE	FALSE
P53396	ACLY	T0164555B_01	42	106	51.9C	6.16861e+08	3.74641e+08	1.05019e+09	1.03792e+09	3.40929e+09	1	1.03	1.16	1.3	3.38	6.8301	3.82772	1.54442	stability	FALSE	FALSE	TRUE	TRUE	FALSE
P53396	ACLY	T0164565B_01	11	12	54C	1.25844e+08	6.17323e+07	1.74232e+08	4.31609e+07	1.50384e+08	1	1.2	1.87	0.91	1.49	6.8301	3.82772	1.54442	stability	FALSE	FALSE	TRUE	TRUE	FALSE
P53396	ACLY	T0164565B_01	11	12	56.1C	1.07561e+08	3.63221e+07	2.83571e+07	1.33355e+07	8.17166e+07	1	0.34	0.24	0.26	0.58	6.8301	3.82772	1.54442	stability	FALSE	FALSE	TRUE	TRUE	FALSE
P21399	ACO1	T0164535B_01	23	36	42C	9.63368e+08	7.578e+08	6.82716e+08	8.25412e+08	9.77849e+08	1	0.94	0.95	0.96	0.93	0.446715	0.300876	0.758427	stability	FALSE	FALSE	FALSE	FALSE	FALSE
P21399	ACO1	T0164535B_01	23	36	44.1C	5.74342e+08	5.19633e+08	6.12202e+08	6.84137e+08	6.64102e+08	1	0.95	1.04	1.08	1.16	0.446715	0.300876	0.758427	stability	FALSE	FALSE	FALSE	FALSE	FALSE
P21399	ACO1	T0164545B_01	17	28	46.2C	6.81762e+08	5.38155e+08	3.6389e+08	5.64934e+08	3.79653e+08	1	0.94	1.02	1.03	1.09	0.446715	0.300876	0.758427	stability	FALSE	FALSE	FALSE	FALSE	FALSE
P21399	ACO1	T0164545B_01	17	28	48.1C	2.21563e+08	1.59082e+08	4.50041e+08	1.93196e+08	4.86426e+08	1	1.03	1.04	1.03	1.07	0.446715	0.300876	0.758427	stability	FALSE	FALSE	FALSE	FALSE	FALSE
P21399	ACO1	T0164555B_01	15	18	50.4C	2.6042e+08	1.3124e+08	2.39302e+08	2.36828e+08	2.3616e+08	1	0.93	1.03	0.97	1.02	0.446715	0.300876	0.758427	stability	FALSE	FALSE	FALSE	FALSE	FALSE
P21399	ACO1	T0164555B_01	15	18	51.9C	1.43343e+08	8.44685e+07	2.25218e+08	2.08745e+08	2.96852e+08	1	1	1.07	1.13	1.27	0.446715	0.300876	0.758427	stability	FALSE	FALSE	FALSE	FALSE	FALSE
P21399	ACO1	T0164565B_01	4	4	54C	8.31059e+07	3.23332e+07	6.47377e+07	2.74643e+07	6.65555e+07	1	0.95	1.05	0.88	1	0.446715	0.300876	0.758427	stability	FALSE	FALSE	FALSE	FALSE	FALSE
P21399	ACO1	T0164565B_01	4	4	56.1C	2.58797e+07	1.89545e+07	2.4069e+07	8.02385e+06	2.97441e+07	1	0.74	0.85	0.65	0.88	0.446715	0.300876	0.758427	stability	FALSE	FALSE	FALSE	FALSE	FALSE
Q99798	ACO2	T0164535B_01	27	48	42C	1.10302e+09	8.95554e+08	8.02285e+08	9.36702e+08	1.12437e+09	1	0.97	0.97	0.95	0.94	0.518501	0.494279	0.084001	stability	FALSE	FALSE	FALSE	FALSE	FALSE
Q99798	ACO2	T0164535B_01	27	48	44.1C	9.73109e+08	8.74156e+08	9.97837e+08	1.05035e+09	9.33104e+08	1	0.95	1	0.98	0.96	0.518501	0.494279	0.084001	stability	FALSE	FALSE	FALSE	FALSE	FALSE
Q99798	ACO2	T0164545B_01	24	37	46.2C	9.08334e+08	8.01906e+08	4.62829e+08	6.78785e+08	4.21438e+08	1	1.05	0.98	0.93	0.9	0.518501	0.494279	0.084001	stability	FALSE	FALSE	FALSE	FALSE	FALSE
Q99798	ACO2	T0164545B_01	24	37	48.1C	4.10174e+08	2.61343e+08	7.86463e+08	3.29237e+08	8.59582e+08	1	0.91	0.98	0.95	1.02	0.518501	0.494279	0.084001	stability	FALSE	FALSE	FALSE	FALSE	FALSE
Q99798	ACO2	T0164555B_01	18	32	50.4C	5.48217e+08	2.81289e+08	5.01089e+08	4.82218e+08	4.70553e+08	1	0.94	1.02	0.94	0.97	0.518501	0.494279	0.084001	stability	FALSE	FALSE	FALSE	FALSE	FALSE
Q99798	ACO2	T0164555B_01	18	32	51.9C	3.58677e+08	2.00873e+08	5.38411e+08	4.68938e+08	6.38628e+08	1	0.95	1.02	1.01	1.09	0.518501	0.494279	0.084001	stability	FALSE	FALSE	FALSE	FALSE	FALSE
Q99798	ACO2	T0164565B_01	9	11	54C	1.25776e+08	4.36213e+07	8.41061e+07	3.7703e+07	9.00817e+07	1	0.85	0.9	0.8	0.89	0.518501	0.494279	0.084001	stability	FALSE	FALSE	FALSE	FALSE	FALSE
Q99798	ACO2	T0164565B_01	9	11	56.1C	2.82554e+07	2.03896e+07	2.01779e+07	7.68617e+06	2.89525e+07	1	0.73	0.65	0.57	0.79	0.518501	0.494279	0.084001	stability	FALSE	FALSE	FALSE	FALSE	FALSE
Q99798	ACO2	T0164575B_01	1	1	58.2C	171498	589864		757930	722945	1	2.8		2.9	2.9	0.518501	0.494279	0.084001	stability	FALSE	FALSE	FALSE	FALSE	FALSE
Q99798	ACO2	T0164575B_01	1	1	60.1C		207703	611118	470765	617440						0.518501	0.494279	0.084001	stability	FALSE	FALSE	FALSE	FALSE	FALSE
Q9NPJ3	ACOT13	T0164535B_01	3	5	42C	6.41172e+07	5.13112e+07	4.352e+07	5.26786e+07	6.58349e+07	1	0.96	0.91	0.92	0.94	0.515956	0.291413	1.19697	stability	FALSE	FALSE	FALSE	FALSE	FALSE
Q9NPJ3	ACOT13	T0164535B_01	3	5	44.1C	6.0892e+07	4.56737e+07	5.18539e+07	5.57055e+07	4.86842e+07	1	0.79	0.83	0.83	0.8	0.515956	0.291413	1.19697	stability	FALSE	FALSE	FALSE	FALSE	FALSE
Q9NPJ3	ACOT13	T0164545B_01	1	2	46.2C	1.23759e+08	1.09954e+08	6.48106e+07	7.03584e+07	5.36034e+07	1	1.06	1	0.71	0.84	0.515956	0.291413	1.19697	stability	FALSE	FALSE	FALSE	FALSE	FALSE
Q9NPJ3	ACOT13	T0164545B_01	1	2	48.1C	6.06567e+07	4.15897e+07	1.04414e+08	4.67516e+07	1.07225e+08	1	0.98	0.88	0.91	0.86	0.515956	0.291413	1.19697	stability	FALSE	FALSE	FALSE	FALSE	FALSE
Q9NPJ3	ACOT13	T0164555B_01	1	2	50.4C	7.92197e+07	4.61909e+07	6.25331e+07	6.64214e+07	6.44276e+07	1	1.07	0.88	0.9	0.92	0.515956	0.291413	1.19697	stability	FALSE	FALSE	FALSE	FALSE	FALSE
Q9NPJ3	ACOT13	T0164555B_01	1	2	51.9C	5.71109e+07	3.29174e+07	8.6913e+07	6.97653e+07	7.42144e+07	1	0.98	1.04	0.94	0.79	0.515956	0.291413	1.19697	stability	FALSE	FALSE	FALSE	FALSE	FALSE
Q9NPJ3	ACOT13	T0164565B_01	2	6	54C	1.04997e+08	4.14018e+07	8.42207e+07	3.73458e+07	8.46867e+07	1	0.96	1.08	0.95	1.01	0.515956	0.291413	1.19697	stability	FALSE	FALSE	FALSE	FALSE	FALSE
Q9NPJ3	ACOT13	T0164565B_01	2	6	56.1C	3.78886e+07	4.06985e+07	4.81898e+07	2.10908e+07	5.47086e+07	1	1.09	1.16	1.16	1.11	0.515956	0.291413	1.19697	stability	FALSE	FALSE	FALSE	FALSE	FALSE
Q9NPJ3	ACOT13	T0164575B_01	3	4	58.2C	3.42071e+07	3.69961e+07	4.29163e+07	5.6094e+07	5.4029e+07	1	0.88	1.01	1.08	1.09	0.515956	0.291413	1.19697	stability	FALSE	FALSE	FALSE	FALSE	FALSE
Q9NPJ3	ACOT13	T0164575B_01	3	4	60.1C	1.43124e+07	2.35363e+07	3.47363e+07	2.79885e+07	4.23172e+07	1	1.04	1.17	1.3	1.17	0.515956	0.291413	1.19697	stability	FALSE	FALSE	FALSE	FALSE	FALSE
Q9NPJ3	ACOT13	T0164585B_01	3	3	62.4C	1.26399e+07	9.66511e+06	14262252	1.47905e+07	1.69606e+07	1	0.99	1.14	1.05	1.24	0.515956	0.291413	1.19697	stability	FALSE	FALSE	FALSE	FALSE	FALSE
Q9NPJ3	ACOT13	T0164585B_01	3	3	63.9C	7.56947e+06	7.35117e+06	7.37585e+06	6.76957e+06	1.48045e+07	1	1.21	1.12	1.08	1.42	0.515956	0.291413	1.19697	stability	FALSE	FALSE	FALSE	FALSE	FALSE
O00154	ACOT7	T0164535B_01	20	66	42C	1.90156e+09	1.55182e+09	1.36106e+09	1.58715e+09	1.94408e+09	1	0.98	0.96	0.94	0.94	0.609178	0.499238	0.448634	stability	FALSE	FALSE	FALSE	FALSE	FALSE
O00154	ACOT7	T0164535B_01	20	66	44.1C	1.64798e+09	1.64052e+09	1.73595e+09	1.85175e+09	1.58168e+09	1	1.05	1.03	1.02	0.96	0.609178	0.499238	0.448634	stability	FALSE	FALSE	FALSE	FALSE	FALSE
O00154	ACOT7	T0164545B_01	17	67	46.2C	1.81869e+09	1.64013e+09	1.0217e+09	1.37032e+09	8.56308e+08	1	1.07	1.08	0.94	0.92	0.609178	0.499238	0.448634	stability	FALSE	FALSE	FALSE	FALSE	FALSE
O00154	ACOT7	T0164545B_01	17	67	48.1C	8.57198e+08	6.54281e+08	1.61862e+09	7.30975e+08	1.60607e+09	1	1.09	0.97	1	0.91	0.609178	0.499238	0.448634	stability	FALSE	FALSE	FALSE	FALSE	FALSE
O00154	ACOT7	T0164555B_01	17	81	50.4C	1.6125e+09	9.81835e+08	1.5101e+09	1.59896e+09	1.29471e+09	1	1.12	1.05	1.06	0.91	0.609178	0.499238	0.448634	stability	FALSE	FALSE	FALSE	FALSE	FALSE
O00154	ACOT7	T0164555B_01	17	81	51.9C	1.24348e+09	8.10649e+08	1.84874e+09	1.71981e+09	1.98737e+09	1	1.11	1.01	1.07	0.98	0.609178	0.499238	0.448634	stability	FALSE	FALSE	FALSE	FALSE	FALSE
O00154	ACOT7	T0164565B_01	17	92	54C	1.82665e+09	7.06335e+08	1.38309e+09	6.68543e+08	1.3382e+09	1	0.94	1.02	0.97	0.91	0.609178	0.499238	0.448634	stability	FALSE	FALSE	FALSE	FALSE	FALSE
O00154	ACOT7	T0164565B_01	17	92	56.1C	7.64489e+08	9.12716e+08	1.09367e+09	3.99719e+08	1.14163e+09	1	1.21	1.31	1.09	1.15	0.609178	0.499238	0.448634	stability	FALSE	FALSE	FALSE	FALSE	FALSE
O00154	ACOT7	T0164575B_01	19	93	58.2C	1.00988e+09	1.31042e+09	1.20939e+09	1.47084e+09	1.43506e+09	1	1.06	0.96	0.96	0.98	0.609178	0.499238	0.448634	stability	FALSE	FALSE	FALSE	FALSE	FALSE
O00154	ACOT7	T0164575B_01	19	93	60.1C	4.45396e+08	9.27142e+08	1.21535e+09	8.20589e+08	1.42528e+09	1	1.31	1.31	1.23	1.27	0.609178	0.499238	0.448634	stability	FALSE	FALSE	FALSE	FALSE	FALSE
O00154	ACOT7	T0164585B_01	13	37	62.4C	4.97642e+08	3.74606e+08	5.42668e+08	6.52012e+08	5.88388e+08	1	0.98	1.1	1.18	1.09	0.609178	0.499238	0.448634	stability	FALSE	FALSE	FALSE	FALSE	FALSE
O00154	ACOT7	T0164585B_01	13	37	63.9C	2.34081e+08	1.97321e+08	2.56734e+08	2.19083e+08	4.58124e+08	1	1.05	1.26	1.13	1.42	0.609178	0.499238	0.448634	stability	FALSE	FALSE	FALSE	FALSE	FALSE
Q15067	ACOX1	T0164535B_01	1	1	42C	1.08433e+06	761472	674375	1.00205e+06	675026	1	0.84	0.83	1.04	0.57	0.619159	0.447157	0.710625	expression/solubility	FALSE	FALSE	FALSE	FALSE	FALSE
Q15067	ACOX1	T0164535B_01	1	1	44.1C	868698	757469	648329	892022	747491	1	0.92	0.73	0.93	0.86	0.619159	0.447157	0.710625	expression/solubility	FALSE	FALSE	FALSE	FALSE	FALSE
Q15067	ACOX1	T0164545B_01	4	4	46.2C	1.06291e+08	7.81602e+07	5.86949e+07	6.65666e+07	4.38054e+07	1	0.87	1.06	0.78	0.8	0.619159	0.447157	0.710625	expression/solubility	FALSE	FALSE	FALSE	FALSE	FALSE
Q15067	ACOX1	T0164545B_01	4	4	48.1C	4.22985e+07	3.2437e+07	6.82216e+07	3.87368e+07	9.01272e+07	1	1.1	0.82	1.08	1.04	0.619159	0.447157	0.710625	expression/solubility	FALSE	FALSE	FALSE	FALSE	FALSE
Q15067	ACOX1	T0164555B_01	3	3	50.4C	4.66527e+07	2.93088e+07	4.23681e+07	4.71549e+07	4.09963e+07	1	1.16	1.01	1.08	0.99	0.619159	0.447157	0.710625	expression/solubility	FALSE	FALSE	FALSE	FALSE	FALSE
Q15067	ACOX1	T0164555B_01	3	3	51.9C	3.0886e+07	2.20442e+07	5.1006e+07	4.92868e+07	5.19871e+07	1	1.21	1.13	1.23	1.03	0.619159	0.447157	0.710625	expression/solubility	FALSE	FALSE	FALSE	FALSE	FALSE
Q15067	ACOX1	T0164565B_01	5	7	54C	6.67106e+07	2.78301e+07	5.31539e+07	2.86045e+07	4.8463e+07	1	1.02	1.07	1.14	0.91	0.619159	0.447157	0.710625	expression/solubility	FALSE	FALSE	FALSE	FALSE	FALSE
Q15067	ACOX1	T0164565B_01	5	7	56.1C	3.44575e+07	3.61761e+07	4.20913e+07	1.76396e+07	4.53701e+07	1	1.07	1.11	1.07	1.01	0.619159	0.447157	0.710625	expression/solubility	FALSE	FALSE	FALSE	FALSE	FALSE
Q15067	ACOX1	T0164575B_01	3	4	58.2C	2.44237e+07	2.90728e+07	2.81133e+07	3.6491e+07	3.44642e+07	1	0.97	0.93	0.98	0.97	0.619159	0.447157	0.710625	expression/solubility	FALSE	FALSE	FALSE	FALSE	FALSE
Q15067	ACOX1	T0164575B_01	3	4	60.1C	1.35402e+07	2.67907e+07	3.49832e+07	2.52151e+07	3.70908e+07	1	1.25	1.24	1.24	1.09	0.619159	0.447157	0.710625	expression/solubility	FALSE	FALSE	FALSE	FALSE	FALSE
Q15067	ACOX1	T0164585B_01	3	3	62.4C	1.81594e+07	1.40217e+07	1.84894e+07	2.05373e+07	2.15167e+07	1	1	1.03	1.02	1.09	0.619159	0.447157	0.710625	expression/solubility	FALSE	FALSE	FALSE	FALSE	FALSE
Q15067	ACOX1	T0164585B_01	3	3	63.9C	1.27425e+07	1.02898e+07	1.26086e+07	1.15842e+07	2.17063e+07	1	1.01	1.14	1.1	1.24	0.619159	0.447157	0.710625	expression/solubility	FALSE	FALSE	FALSE	FALSE	FALSE
P24666	ACP1	T0164535B_01	10	19	42C	6.38874e+08	5.25045e+08	4.88176e+08	5.67369e+08	6.60437e+08	1	0.98	1.02	1	0.95	0.318054	0.192671	1.00607	stability	FALSE	FALSE	FALSE	FALSE	FALSE
P24666	ACP1	T0164535B_01	10	19	44.1C	5.90463e+08	5.43035e+08	5.78978e+08	5.78135e+08	5.47235e+08	1	0.97	0.96	0.89	0.93	0.318054	0.192671	1.00607	stability	FALSE	FALSE	FALSE	FALSE	FALSE
P24666	ACP1	T0164545B_01	7	16	46.2C	6.80214e+08	5.62602e+08	3.23125e+08	5.08303e+08	3.25184e+08	1	0.98	0.91	0.93	0.93	0.318054	0.192671	1.00607	stability	FALSE	FALSE	FALSE	FALSE	FALSE
P24666	ACP1	T0164545B_01	7	16	48.1C	2.88002e+08	1.79006e+08	5.27375e+08	2.36391e+08	5.694e+08	1	0.89	0.94	0.97	0.96	0.318054	0.192671	1.00607	stability	FALSE	FALSE	FALSE	FALSE	FALSE
P24666	ACP1	T0164555B_01	5	11	50.4C	2.9619e+08	1.6747e+08	2.42858e+08	2.43141e+08	2.30668e+08	1	1.04	0.92	0.88	0.88	0.318054	0.192671	1.00607	stability	FALSE	FALSE	FALSE	FALSE	FALSE
P24666	ACP1	T0164555B_01	5	11	51.9C	2.21426e+08	1.22777e+08	3.13702e+08	2.50911e+08	2.86347e+08	1	0.94	0.97	0.88	0.79	0.318054	0.192671	1.00607	stability	FALSE	FALSE	FALSE	FALSE	FALSE
P24666	ACP1	T0164565B_01	5	10	54C	3.05754e+08	1.4189e+08	2.08792e+08	1.29348e+08	2.5177e+08	1	1.13	0.92	1.13	1.03	0.318054	0.192671	1.00607	stability	FALSE	FALSE	FALSE	FALSE	FALSE
P24666	ACP1	T0164565B_01	5	10	56.1C	1.10174e+08	1.09878e+08	1.24611e+08	5.44604e+07	1.53798e+08	1	1.01	1.03	1.03	1.07	0.318054	0.192671	1.00607	stability	FALSE	FALSE	FALSE	FALSE	FALSE
P24666	ACP1	T0164575B_01	3	6	58.2C	8.37322e+07	1.14525e+08	1.25005e+08	1.39132e+08	1.30136e+08	1	1.11	1.2	1.09	1.07	0.318054	0.192671	1.00607	stability	FALSE	FALSE	FALSE	FALSE	FALSE
P24666	ACP1	T0164575B_01	3	6	60.1C	3.34561e+07	4.47874e+07	6.46082e+07	4.74215e+07	7.32026e+07	1	0.84	0.93	0.95	0.87	0.318054	0.192671	1.00607	stability	FALSE	FALSE	FALSE	FALSE	FALSE
P24666	ACP1	T0164585B_01	1	1	62.4C	1.75971e+07	1.53246e+07	1.70089e+07	2.16195e+07	1.8191e+07	1	1.13	0.98	1.1	0.95	0.318054	0.192671	1.00607	stability	FALSE	FALSE	FALSE	FALSE	FALSE
P24666	ACP1	T0164585B_01	1	1	63.9C	1.01618e+07	6.47192e+06	1.03297e+07	9.39511e+06	1.39678e+07	1	0.79	1.17	1.12	1	0.318054	0.192671	1.00607	stability	FALSE	FALSE	FALSE	FALSE	FALSE
P11117	ACP2	T0164535B_01	1	1	42C	2.26931e+06	2.40656e+06	2.42127e+06	1.99384e+06	2.55389e+06	1	1.27	1.43	0.98	1.03					FALSE	FALSE	FALSE	FALSE	FALSE
P11117	ACP2	T0164535B_01	1	1	44.1C	1.80915e+06	2.55404e+06	2.0129e+06	2.55923e+06	2.55331e+06	1	1.49	1.09	1.29	1.41					FALSE	FALSE	FALSE	FALSE	FALSE
P11117	ACP2	T0164565B_01	1	1	54C	3.55901e+06	1.48108e+06	2.709e+06	1.12208e+06	2.64642e+06	1	1.02	1.03	0.84	0.93					FALSE	FALSE	FALSE	FALSE	FALSE
P11117	ACP2	T0164565B_01	1	1	56.1C	1.32971e+06	622977	1.80279e+06	825881	1.28258e+06	1	0.48	1.24	1.3	0.74					FALSE	FALSE	FALSE	FALSE	FALSE
Q9NPH0	ACP6	T0164535B_01	1	1	42C	7.50784e+06	5.84151e+06	6.00967e+06	6.10417e+06	8.15675e+06	1	0.93	1.07	0.91	1					FALSE	FALSE	FALSE	FALSE	FALSE
Q9NPH0	ACP6	T0164535B_01	1	1	44.1C	7.54033e+06	7.11555e+06	6.8791e+06	7.51061e+06	6.54014e+06	1	0.99	0.89	0.9	0.87					FALSE	FALSE	FALSE	FALSE	FALSE
Q96CM8	ACSF2	T0164535B_01	2	3	42C	3.84645e+07	2.93637e+07	2.90632e+07	3.71374e+07	5.04639e+07	1	0.91	1.01	1.08	1.2					FALSE	FALSE	FALSE	TRUE	FALSE
Q96CM8	ACSF2	T0164535B_01	2	3	44.1C	1.30092e+07	9.8893e+06	1.38263e+07	1.72878e+07	2.55003e+07	1	0.8	1.04	1.21	1.96					FALSE	FALSE	FALSE	TRUE	FALSE
Q4G176	ACSF3	T0164535B_01	11	13	42C	2.50205e+08	1.83242e+08	1.69046e+08	2.31086e+08	2.89197e+08	1	0.88	0.9	1.04	1.06	7.3194	2.31811	3.1922	stability	TRUE	FALSE	TRUE	TRUE	FALSE
Q4G176	ACSF3	T0164535B_01	11	13	44.1C	1.0654e+08	9.26527e+07	1.19069e+08	1.35978e+08	1.78682e+08	1	0.92	1.09	1.16	1.68	7.3194	2.31811	3.1922	stability	TRUE	FALSE	TRUE	TRUE	FALSE
Q4G176	ACSF3	T0164545B_01	2	2	46.2C	3.1153e+07	1.77727e+07	1.37663e+07	3.91343e+07	4.55092e+07	1	0.68	0.85	1.57	2.85	7.3194	2.31811	3.1922	stability	TRUE	FALSE	TRUE	TRUE	FALSE
Q4G176	ACSF3	T0164545B_01	2	2	48.1C	2.5619e+06	1.50859e+06	1.01467e+07	1.43274e+06	1.9191e+07	1	0.84	2.02	0.66	3.65	7.3194	2.31811	3.1922	stability	TRUE	FALSE	TRUE	TRUE	FALSE
Q9NUB1	ACSS1	T0164535B_01	9	12	42C	4.17208e+08	3.27763e+08	2.8685e+08	3.60776e+08	4.06705e+08	1	0.94	0.92	0.97	0.89	5.12693	1.30859	5.97082	stability	TRUE	FALSE	TRUE	TRUE	FALSE
Q9NUB1	ACSS1	T0164535B_01	9	12	44.1C	3.61984e+08	3.19907e+08	3.65813e+08	3.78337e+08	3.45705e+08	1	0.93	0.99	0.95	0.95	5.12693	1.30859	5.97082	stability	TRUE	FALSE	TRUE	TRUE	FALSE
Q9NUB1	ACSS1	T0164545B_01	12	15	46.2C	5.67968e+08	4.97458e+08	3.04008e+08	4.03559e+08	2.56526e+08	1	1.04	1.02	0.89	0.88	5.12693	1.30859	5.97082	stability	TRUE	FALSE	TRUE	TRUE	FALSE
Q9NUB1	ACSS1	T0164545B_01	12	15	48.1C	2.44439e+08	1.69555e+08	4.85492e+08	2.31563e+08	5.25546e+08	1	0.99	1.02	1.12	1.05	5.12693	1.30859	5.97082	stability	TRUE	FALSE	TRUE	TRUE	FALSE
Q9NUB1	ACSS1	T0164555B_01	8	10	50.4C	2.68701e+08	1.47964e+08	2.22448e+08	2.35756e+08	2.41438e+08	1	1.01	0.92	0.94	1.01	5.12693	1.30859	5.97082	stability	TRUE	FALSE	TRUE	TRUE	FALSE
Q9NUB1	ACSS1	T0164555B_01	8	10	51.9C	1.78592e+08	1.10181e+08	2.77895e+08	2.43339e+08	3.03638e+08	1	1.05	1.06	1.05	1.04	5.12693	1.30859	5.97082	stability	TRUE	FALSE	TRUE	TRUE	FALSE
Q9NUB1	ACSS1	T0164565B_01	6	9	54C	2.88218e+08	1.0372e+08	2.00747e+08	1.16082e+08	2.66858e+08	1	0.88	0.94	1.07	1.15	5.12693	1.30859	5.97082	stability	TRUE	FALSE	TRUE	TRUE	FALSE
Q9NUB1	ACSS1	T0164565B_01	6	9	56.1C	6.19222e+07	6.08605e+07	7.25056e+07	3.73089e+07	1.71393e+08	1	1	1.07	1.26	2.12	5.12693	1.30859	5.97082	stability	TRUE	FALSE	TRUE	TRUE	FALSE
Q9NUB1	ACSS1	T0164575B_01	3	3	58.2C	4.35128e+06	5.08346e+06	5.33418e+06	1.19424e+07	2.07068e+07	1	0.95	0.99	1.8	3.27	5.12693	1.30859	5.97082	stability	TRUE	FALSE	TRUE	TRUE	FALSE
Q9NUB1	ACSS1	T0164575B_01	3	3	60.1C	1.22793e+06	732872	1.92289e+06	2.01754e+06	3.315e+06	1	0.38	0.75	1.1	1.07	5.12693	1.30859	5.97082	stability	TRUE	FALSE	TRUE	TRUE	FALSE
Q9NR19	ACSS2	T0164535B_01	1	1	42C	2.55795e+06	2.19592e+06	1.78639e+06	2.58129e+06	2.85898e+06	1	1.03	0.93	1.13	1.03					FALSE	FALSE	FALSE	TRUE	FALSE
Q9NR19	ACSS2	T0164535B_01	1	1	44.1C	2.48522e+06	2.90478e+06	2.78351e+06	2.58824e+06	2.36227e+06	1	1.23	1.09	0.95	0.95					FALSE	FALSE	FALSE	TRUE	FALSE
Q9NR19	ACSS2	T0164545B_01	2	2	46.2C	1.70256e+07	1.52304e+07	8.62383e+06	1.36266e+07	8.62086e+06	1	1.06	0.97	1	0.99					FALSE	FALSE	FALSE	TRUE	FALSE
Q9NR19	ACSS2	T0164545B_01	2	2	48.1C	5.75447e+06	5.15664e+06	1.07812e+07	5.97043e+06	1.3501e+07	1	1.28	0.96	1.22	1.14					FALSE	FALSE	FALSE	TRUE	FALSE
Q9NR19	ACSS2	T0164555B_01	1	1	50.4C	944239	352493	1.48622e+06	1.3628e+06	1.24935e+06	1	0.69	1.76	1.55	1.49					FALSE	FALSE	FALSE	TRUE	FALSE
Q9NR19	ACSS2	T0164555B_01	1	1	51.9C	948751	393192	1.13765e+06	1.00562e+06	1.3842e+06	1	0.7	0.82	0.82	0.89					FALSE	FALSE	FALSE	TRUE	FALSE
Q562R1	ACTBL2	T0164535B_01	2	2	42C	2.34982e+07	1.66179e+07	1.69758e+07	2.13987e+07	2.76181e+07	1	0.85	0.97	1.02	1.08	1.16254	0.142503	6.52463	stability	TRUE	FALSE	FALSE	TRUE	FALSE
Q562R1	ACTBL2	T0164535B_01	2	2	44.1C	1.60659e+07	1.70026e+07	1.71973e+07	2.44775e+07	2.15567e+07	1	1.11	1.05	1.38	1.34	1.16254	0.142503	6.52463	stability	TRUE	FALSE	FALSE	TRUE	FALSE
Q562R1	ACTBL2	T0164545B_01	3	3	46.2C	2.21885e+07	1.96374e+07	1.14952e+07	2.42647e+07	1.69247e+07	1	1.05	0.99	1.37	1.49	1.16254	0.142503	6.52463	stability	TRUE	FALSE	FALSE	TRUE	FALSE
Q562R1	ACTBL2	T0164545B_01	3	3	48.1C	7.8598e+06	7.25837e+06	1.70668e+07	1.05987e+07	3.16992e+07	1	1.32	1.11	1.59	1.96	1.16254	0.142503	6.52463	stability	TRUE	FALSE	FALSE	TRUE	FALSE
Q562R1	ACTBL2	T0164555B_01	1	1	50.4C	1.48685e+06	616340	1.63124e+06	1.89339e+06	1.07825e+06	1	0.76	1.22	1.36	0.82	1.16254	0.142503	6.52463	stability	TRUE	FALSE	FALSE	TRUE	FALSE
Q562R1	ACTBL2	T0164555B_01	1	1	51.9C	643670	925515	2.08812e+06	1.993e+06	2.04228e+06	1	2.44	2.21	2.39	1.94	1.16254	0.142503	6.52463	stability	TRUE	FALSE	FALSE	TRUE	FALSE
P68032	ACTC1	T0164535B_01	1	35	42C	8.94688e+08	6.76749e+08	6.49028e+08	8.04291e+08	9.63327e+08	1	0.91	0.97	1.01	0.99					FALSE	FALSE	FALSE	TRUE	FALSE
P68032	ACTC1	T0164535B_01	1	35	44.1C	6.87092e+08	6.14261e+08	6.84782e+08	8.61584e+08	8.2695e+08	1	0.94	0.97	1.14	1.2					FALSE	FALSE	FALSE	TRUE	FALSE
P68032	ACTC1	T0164545B_01	1	20	46.2C	3.8464e+08	3.05823e+08	2.01988e+08	3.5043e+08	2.59941e+08	1	0.94	1	1.14	1.32					FALSE	FALSE	FALSE	TRUE	FALSE
P68032	ACTC1	T0164545B_01	1	20	48.1C	1.27141e+08	7.43846e+07	2.97647e+08	1.80298e+08	4.92681e+08	1	0.84	1.2	1.67	1.89					FALSE	FALSE	FALSE	TRUE	FALSE
P68032	ACTC1	T0164555B_01	1	17	50.4C	1.60159e+08	8.63564e+07	1.59302e+08	2.42107e+08	3.44602e+08	1	0.99	1.11	1.62	2.43					FALSE	FALSE	FALSE	TRUE	FALSE
P68032	ACTC1	T0164555B_01	1	17	51.9C	8.16258e+07	4.71274e+07	1.63039e+08	2.31369e+08	4.26273e+08	1	0.98	1.36	2.19	3.19					FALSE	FALSE	FALSE	TRUE	FALSE
P68032	ACTC1	T0164565B_01	1	2	54C	1.17026e+07	5.03171e+06	1.23004e+07	9.11265e+06	5.50919e+07	1	1.05	1.42	2.07	5.87					FALSE	FALSE	FALSE	TRUE	FALSE
P68032	ACTC1	T0164565B_01	1	2	56.1C	4.19352e+06	2.75346e+06	4.3558e+06	744090	1.43032e+07	1	0.67	0.95	0.37	2.62					FALSE	FALSE	FALSE	TRUE	FALSE
P63261	ACTG1	T0164535B_01	1	7	42C	4.41156e+07	3.77508e+07	3.20479e+07	3.92531e+07	4.45097e+07	1	1.03	0.97	1	0.93					FALSE	FALSE	FALSE	TRUE	FALSE
P63261	ACTG1	T0164535B_01	1	7	44.1C	3.90131e+07	3.86906e+07	3.98349e+07	5.00741e+07	4.06543e+07	1	1.04	1	1.17	1.04					FALSE	FALSE	FALSE	TRUE	FALSE
P63261	ACTG1	T0164545B_01	1	6	46.2C	4.28021e+07	3.56198e+07	2.46721e+07	4.41213e+07	2.68734e+07	1	0.99	1.1	1.29	1.22					FALSE	FALSE	FALSE	TRUE	FALSE
P63261	ACTG1	T0164545B_01	1	6	48.1C	2.0491e+07	1.74047e+07	3.61195e+07	1.90631e+07	5.64131e+07	1	1.22	0.9	1.1	1.34					FALSE	FALSE	FALSE	TRUE	FALSE
P63261	ACTG1	T0164555B_01	1	7	50.4C	5.62544e+07	3.04447e+07	5.80163e+07	8.01956e+07	8.24481e+07	1	1	1.15	1.53	1.65					FALSE	FALSE	FALSE	TRUE	FALSE
P63261	ACTG1	T0164555B_01	1	7	51.9C	3.79072e+07	2.16961e+07	6.68088e+07	8.30445e+07	1.2172e+08	1	0.97	1.2	1.69	1.96					FALSE	FALSE	FALSE	TRUE	FALSE
P63261	ACTG1	T0164565B_01	1	11	54C	3.87546e+07	1.54757e+07	2.85634e+07	3.80883e+07	1.80575e+08	1	0.98	0.99	2.62	5.81					FALSE	FALSE	FALSE	TRUE	FALSE
P63261	ACTG1	T0164565B_01	1	11	56.1C	1.15654e+07	9.39292e+06	9.74265e+06	4.4682e+06	6.26319e+07	1	0.82	0.77	0.81	4.16					FALSE	FALSE	FALSE	TRUE	FALSE
O96019	ACTL6A	T0164535B_01	14	31	42C	9.21137e+08	7.92243e+08	7.21076e+08	8.62621e+08	1.19263e+09	1	1.03	1.05	1.05	1.19	0.979547	0.322026	3.56749	stability	FALSE	TRUE	FALSE	FALSE	FALSE
O96019	ACTL6A	T0164535B_01	14	31	44.1C	7.48523e+08	6.72713e+08	7.53416e+08	8.05271e+08	7.40913e+08	1	0.95	0.98	0.98	0.99	0.979547	0.322026	3.56749	stability	FALSE	TRUE	FALSE	FALSE	FALSE
O96019	ACTL6A	T0164545B_01	14	31	46.2C	1.11045e+09	9.70609e+08	5.62654e+08	8.37089e+08	5.22406e+08	1	1.04	0.97	0.94	0.92	0.979547	0.322026	3.56749	stability	FALSE	TRUE	FALSE	FALSE	FALSE
O96019	ACTL6A	T0164545B_01	14	31	48.1C	4.70562e+08	3.20998e+08	9.41496e+08	3.80314e+08	8.81608e+08	1	0.98	1.02	0.95	0.91	0.979547	0.322026	3.56749	stability	FALSE	TRUE	FALSE	FALSE	FALSE
O96019	ACTL6A	T0164555B_01	12	24	50.4C	7.64232e+08	4.01797e+08	6.81724e+08	6.04376e+08	5.91969e+08	1	0.97	1	0.85	0.87	0.979547	0.322026	3.56749	stability	FALSE	TRUE	FALSE	FALSE	FALSE
O96019	ACTL6A	T0164555B_01	12	24	51.9C	4.6498e+08	2.73125e+08	6.95128e+08	5.30713e+08	6.68786e+08	1	1	1.02	0.88	0.88	0.979547	0.322026	3.56749	stability	FALSE	TRUE	FALSE	FALSE	FALSE
O96019	ACTL6A	T0164565B_01	11	16	54C	5.19734e+08	2.01452e+08	3.7596e+08	1.43537e+08	2.54441e+08	1	0.95	0.98	0.74	0.61	0.979547	0.322026	3.56749	stability	FALSE	TRUE	FALSE	FALSE	FALSE
O96019	ACTL6A	T0164565B_01	11	16	56.1C	1.54698e+08	1.47674e+08	1.71262e+08	5.59647e+07	1.56953e+08	1	0.97	1.01	0.75	0.78	0.979547	0.322026	3.56749	stability	FALSE	TRUE	FALSE	FALSE	FALSE
O96019	ACTL6A	T0164575B_01	7	7	58.2C	5.04295e+07	5.79351e+07	6.44238e+07	8.46083e+07	7.39716e+07	1	0.94	1.03	1.1	1.01	0.979547	0.322026	3.56749	stability	FALSE	TRUE	FALSE	FALSE	FALSE
O96019	ACTL6A	T0164575B_01	7	7	60.1C	1.64659e+07	3.01736e+07	4.66619e+07	3.66348e+07	5.76455e+07	1	1.15	1.36	1.48	1.39	0.979547	0.322026	3.56749	stability	FALSE	TRUE	FALSE	FALSE	FALSE
P12814	ACTN1	T0164535B_01	23	56	42C	8.93582e+08	7.42276e+08	6.71773e+08	7.68076e+08	9.25583e+08	1	1	1.01	0.96	0.95	0.730948	0.619083	0.34809	expression/solubility	FALSE	FALSE	FALSE	FALSE	FALSE
P12814	ACTN1	T0164535B_01	23	56	44.1C	8.05777e+08	7.57625e+08	8.46018e+08	8.86593e+08	7.82672e+08	1	0.99	1.03	1	0.97	0.730948	0.619083	0.34809	expression/solubility	FALSE	FALSE	FALSE	FALSE	FALSE
P12814	ACTN1	T0164545B_01	23	57	46.2C	1.01035e+09	9.37849e+08	5.34572e+08	7.72876e+08	4.52584e+08	1	1.1	1.01	0.95	0.87	0.730948	0.619083	0.34809	expression/solubility	FALSE	FALSE	FALSE	FALSE	FALSE
P12814	ACTN1	T0164545B_01	23	57	48.1C	5.01021e+08	3.45357e+08	9.62758e+08	3.97092e+08	9.3365e+08	1	0.99	0.98	0.93	0.91	0.730948	0.619083	0.34809	expression/solubility	FALSE	FALSE	FALSE	FALSE	FALSE
P12814	ACTN1	T0164555B_01	26	67	50.4C	7.64803e+08	4.15267e+08	6.76555e+08	6.82144e+08	6.15414e+08	1	1	0.99	0.96	0.91	0.730948	0.619083	0.34809	expression/solubility	FALSE	FALSE	FALSE	FALSE	FALSE
P12814	ACTN1	T0164555B_01	26	67	51.9C	5.84574e+08	3.42402e+08	8.45883e+08	7.48894e+08	9.05853e+08	1	1	0.99	0.99	0.95	0.730948	0.619083	0.34809	expression/solubility	FALSE	FALSE	FALSE	FALSE	FALSE
P12814	ACTN1	T0164565B_01	21	66	54C	9.2164e+08	3.44586e+08	6.86071e+08	3.21811e+08	6.45481e+08	1	0.91	1	0.93	0.87	0.730948	0.619083	0.34809	expression/solubility	FALSE	FALSE	FALSE	FALSE	FALSE
P12814	ACTN1	T0164565B_01	21	66	56.1C	4.10715e+08	4.64398e+08	4.85821e+08	1.81815e+08	5.80222e+08	1	1.15	1.08	0.92	1.08	0.730948	0.619083	0.34809	expression/solubility	FALSE	FALSE	FALSE	FALSE	FALSE
P12814	ACTN1	T0164575B_01	24	66	58.2C	6.26158e+08	7.54616e+08	8.04346e+08	1.0158e+09	9.8299e+08	1	0.98	1.03	1.06	1.08	0.730948	0.619083	0.34809	expression/solubility	FALSE	FALSE	FALSE	FALSE	FALSE
P12814	ACTN1	T0164575B_01	24	66	60.1C	1.74505e+08	2.69789e+08	5.61906e+08	2.99792e+08	7.31474e+08	1	0.97	1.55	1.15	1.67	0.730948	0.619083	0.34809	expression/solubility	FALSE	FALSE	FALSE	FALSE	FALSE
O43707	ACTN4	T0164535B_01	38	80	42C	1.65501e+09	1.36979e+09	1.26623e+09	1.45031e+09	1.78789e+09	1	0.99	1.02	0.98	0.99	0.904823	0.420289	2.31154	stability	TRUE	FALSE	FALSE	FALSE	FALSE
O43707	ACTN4	T0164535B_01	38	80	44.1C	1.5292e+09	1.52989e+09	1.56982e+09	1.71038e+09	1.47958e+09	1	1.05	1	1.02	0.97	0.904823	0.420289	2.31154	stability	TRUE	FALSE	FALSE	FALSE	FALSE
O43707	ACTN4	T0164545B_01	34	83	46.2C	2.08172e+09	1.87175e+09	1.04589e+09	1.60425e+09	9.20466e+08	1	1.07	0.96	0.96	0.86	0.904823	0.420289	2.31154	stability	TRUE	FALSE	FALSE	FALSE	FALSE
O43707	ACTN4	T0164545B_01	34	83	48.1C	1.00193e+09	6.70623e+08	1.95697e+09	7.67286e+08	1.90514e+09	1	0.96	1	0.9	0.93	0.904823	0.420289	2.31154	stability	TRUE	FALSE	FALSE	FALSE	FALSE
O43707	ACTN4	T0164555B_01	37	107	50.4C	2.04301e+09	1.06386e+09	1.81781e+09	1.8393e+09	1.61189e+09	1	0.96	0.99	0.96	0.89	0.904823	0.420289	2.31154	stability	TRUE	FALSE	FALSE	FALSE	FALSE
O43707	ACTN4	T0164555B_01	37	107	51.9C	1.5631e+09	8.89913e+08	2.23449e+09	1.98514e+09	2.38149e+09	1	0.97	0.98	0.98	0.93	0.904823	0.420289	2.31154	stability	TRUE	FALSE	FALSE	FALSE	FALSE
O43707	ACTN4	T0164565B_01	30	130	54C	2.25771e+09	8.29628e+08	1.58841e+09	7.49092e+08	1.59364e+09	1	0.9	0.95	0.88	0.88	0.904823	0.420289	2.31154	stability	TRUE	FALSE	FALSE	FALSE	FALSE
O43707	ACTN4	T0164565B_01	30	130	56.1C	1.02076e+09	1.1101e+09	1.23833e+09	4.4428e+08	1.39806e+09	1	1.1	1.11	0.91	1.05	0.904823	0.420289	2.31154	stability	TRUE	FALSE	FALSE	FALSE	FALSE
O43707	ACTN4	T0164575B_01	32	112	58.2C	1.14818e+09	1.37204e+09	1.46241e+09	1.86339e+09	1.83304e+09	1	0.97	1.02	1.06	1.1	0.904823	0.420289	2.31154	stability	TRUE	FALSE	FALSE	FALSE	FALSE
O43707	ACTN4	T0164575B_01	32	112	60.1C	3.13622e+08	5.74917e+08	9.79049e+08	5.43864e+08	1.24236e+09	1	1.15	1.5	1.16	1.57	0.904823	0.420289	2.31154	stability	TRUE	FALSE	FALSE	FALSE	FALSE
O43707	ACTN4	T0164585B_01	8	8	62.4C	4.44339e+07	3.16908e+07	4.3466e+07	6.61778e+07	6.93982e+07	1	0.92	0.99	1.34	1.44	0.904823	0.420289	2.31154	stability	TRUE	FALSE	FALSE	FALSE	FALSE
O43707	ACTN4	T0164585B_01	8	8	63.9C	1.72781e+07	1.37597e+07	1.64683e+07	1.4251e+07	2.84645e+07	1	0.99	1.09	1	1.2	0.904823	0.420289	2.31154	stability	TRUE	FALSE	FALSE	FALSE	FALSE
Q9NZ32	ACTR10	T0164535B_01	6	12	42C	3.82963e+08	3.36006e+08	2.86224e+08	3.23853e+08	5.22306e+08	1	1.05	1	0.95	1.25	0.777392	0.592557	0.644156	stability	FALSE	FALSE	FALSE	FALSE	FALSE
Q9NZ32	ACTR10	T0164535B_01	6	12	44.1C	3.43787e+08	3.53352e+08	3.77354e+08	4.16902e+08	3.36352e+08	1	1.08	1.07	1.1	0.98	0.777392	0.592557	0.644156	stability	FALSE	FALSE	FALSE	FALSE	FALSE
Q9NZ32	ACTR10	T0164545B_01	8	12	46.2C	3.37339e+08	3.16161e+08	1.6534e+08	2.74073e+08	1.49274e+08	1	1.11	0.94	1.01	0.86	0.777392	0.592557	0.644156	stability	FALSE	FALSE	FALSE	FALSE	FALSE
Q9NZ32	ACTR10	T0164545B_01	8	12	48.1C	1.65073e+08	9.8811e+07	3.52928e+08	1.1078e+08	2.88405e+08	1	0.86	1.09	0.79	0.85	0.777392	0.592557	0.644156	stability	FALSE	FALSE	FALSE	FALSE	FALSE
Q9NZ32	ACTR10	T0164555B_01	5	9	50.4C	2.43021e+08	1.23378e+08	2.35923e+08	2.27431e+08	2.12532e+08	1	0.93	1.08	1	0.99	0.777392	0.592557	0.644156	stability	FALSE	FALSE	FALSE	FALSE	FALSE
Q9NZ32	ACTR10	T0164555B_01	5	9	51.9C	2.02377e+08	1.05792e+08	2.93465e+08	2.70134e+08	3.10561e+08	1	0.89	0.99	1.03	0.94	0.777392	0.592557	0.644156	stability	FALSE	FALSE	FALSE	FALSE	FALSE
Q9NZ32	ACTR10	T0164565B_01	5	11	54C	3.32314e+08	1.26147e+08	2.46332e+08	1.0292e+08	2.36856e+08	1	0.93	1	0.82	0.89	0.777392	0.592557	0.644156	stability	FALSE	FALSE	FALSE	FALSE	FALSE
Q9NZ32	ACTR10	T0164565B_01	5	11	56.1C	1.45946e+08	1.56638e+08	1.74971e+08	6.13129e+07	2.05298e+08	1	1.09	1.09	0.88	1.08	0.777392	0.592557	0.644156	stability	FALSE	FALSE	FALSE	FALSE	FALSE
Q9NZ32	ACTR10	T0164575B_01	7	10	58.2C	7.38789e+07	1.10856e+08	9.94307e+07	1.12889e+08	1.05655e+08	1	1.22	1.08	1	0.98	0.777392	0.592557	0.644156	stability	FALSE	FALSE	FALSE	FALSE	FALSE
Q9NZ32	ACTR10	T0164575B_01	7	10	60.1C	4.29416e+07	8.76321e+07	1.13658e+08	7.33629e+07	1.29528e+08	1	1.28	1.27	1.14	1.2	0.777392	0.592557	0.644156	stability	FALSE	FALSE	FALSE	FALSE	FALSE
Q9NZ32	ACTR10	T0164585B_01	4	4	62.4C	1.15724e+08	7.88325e+07	1.14831e+08	1.31635e+08	1.12264e+08	1	0.88	1	1.02	0.89	0.777392	0.592557	0.644156	stability	FALSE	FALSE	FALSE	FALSE	FALSE
Q9NZ32	ACTR10	T0164585B_01	4	4	63.9C	8.08228e+07	5.87196e+07	6.22181e+07	6.15168e+07	1.22312e+08	1	0.91	0.88	0.92	1.1	0.777392	0.592557	0.644156	stability	FALSE	FALSE	FALSE	FALSE	FALSE
P61163	ACTR1A	T0164535B_01	4	12	42C	2.35557e+08	2.26928e+08	1.903e+08	2.37346e+08	3.60539e+08	1	1.15	1.08	1.13	1.4	1.97296	0.957455	2.25299	stability	TRUE	FALSE	FALSE	TRUE	FALSE
P61163	ACTR1A	T0164535B_01	4	12	44.1C	1.96652e+08	1.80291e+08	2.06542e+08	2.37818e+08	1.99568e+08	1	0.96	1.03	1.1	1.01	1.97296	0.957455	2.25299	stability	TRUE	FALSE	FALSE	TRUE	FALSE
P61163	ACTR1A	T0164545B_01	5	11	46.2C	3.50086e+08	3.145e+08	1.89349e+08	2.65991e+08	1.55461e+08	1	1.07	1.04	0.95	0.87	1.97296	0.957455	2.25299	stability	TRUE	FALSE	FALSE	TRUE	FALSE
P61163	ACTR1A	T0164545B_01	5	11	48.1C	1.37196e+08	8.48139e+07	3.55824e+08	1.08515e+08	2.76071e+08	1	0.89	1.33	0.93	0.98	1.97296	0.957455	2.25299	stability	TRUE	FALSE	FALSE	TRUE	FALSE
P61163	ACTR1A	T0164555B_01	6	8	50.4C	1.02765e+08	5.15658e+07	8.73351e+07	1.0368e+08	9.32599e+07	1	0.92	0.95	1.08	1.02	1.97296	0.957455	2.25299	stability	TRUE	FALSE	FALSE	TRUE	FALSE
P61163	ACTR1A	T0164555B_01	6	8	51.9C	6.96197e+07	3.53818e+07	1.04274e+08	8.91839e+07	1.24726e+08	1	0.86	1.02	0.99	1.1	1.97296	0.957455	2.25299	stability	TRUE	FALSE	FALSE	TRUE	FALSE
P61163	ACTR1A	T0164565B_01	6	9	54C	1.47971e+08	5.48394e+07	1.14709e+08	4.80536e+07	1.13692e+08	1	0.91	1.05	0.86	0.96	1.97296	0.957455	2.25299	stability	TRUE	FALSE	FALSE	TRUE	FALSE
P61163	ACTR1A	T0164565B_01	6	9	56.1C	5.16364e+07	4.72894e+07	4.90595e+07	1.97364e+07	7.60099e+07	1	0.93	0.87	0.8	1.13	1.97296	0.957455	2.25299	stability	TRUE	FALSE	FALSE	TRUE	FALSE
P61163	ACTR1A	T0164575B_01	9	12	58.2C	1.31846e+08	1.28819e+08	1.31062e+08	2.05584e+08	2.33423e+08	1	0.8	0.8	1.02	1.22	1.97296	0.957455	2.25299	stability	TRUE	FALSE	FALSE	TRUE	FALSE
P61163	ACTR1A	T0164575B_01	9	12	60.1C	2.84244e+07	6.52564e+07	1.05305e+08	6.27049e+07	1.58488e+08	1	1.45	1.78	1.47	2.22	1.97296	0.957455	2.25299	stability	TRUE	FALSE	FALSE	TRUE	FALSE
P61163	ACTR1A	T0164585B_01	4	4	62.4C	3.02738e+07	2.6186e+07	3.45147e+07	4.48132e+07	4.61422e+07	1	1.12	1.15	1.33	1.4	1.97296	0.957455	2.25299	stability	TRUE	FALSE	FALSE	TRUE	FALSE
P61163	ACTR1A	T0164585B_01	4	4	63.9C	1.70404e+07	1.40916e+07	1.66633e+07	1.54415e+07	3.18584e+07	1	1.03	1.12	1.1	1.36	1.97296	0.957455	2.25299	stability	TRUE	FALSE	FALSE	TRUE	FALSE
P42025	ACTR1B	T0164535B_01	2	2	42C	3.05821e+07	2.55941e+07	2.06954e+07	3.00249e+07	4.63226e+07	1	1	0.91	1.1	1.39	0.612198	0.282655	1.79841	expression/solubility	FALSE	FALSE	FALSE	TRUE	FALSE
P42025	ACTR1B	T0164535B_01	2	2	44.1C	2.40939e+07	2.44103e+07	2.58831e+07	3.0251e+07	2.5901e+07	1	1.07	1.05	1.14	1.07	0.612198	0.282655	1.79841	expression/solubility	FALSE	FALSE	FALSE	TRUE	FALSE
P42025	ACTR1B	T0164545B_01	4	4	46.2C	7.04479e+07	5.96873e+07	3.51002e+07	5.06226e+07	3.03202e+07	1	1.01	0.95	0.9	0.84	0.612198	0.282655	1.79841	expression/solubility	FALSE	FALSE	FALSE	TRUE	FALSE
P42025	ACTR1B	T0164545B_01	4	4	48.1C	2.90933e+07	1.96402e+07	6.83332e+07	2.42987e+07	5.67605e+07	1	0.97	1.2	0.98	0.95	0.612198	0.282655	1.79841	expression/solubility	FALSE	FALSE	FALSE	TRUE	FALSE
P42025	ACTR1B	T0164555B_01	3	3	50.4C	4.77541e+07	2.78058e+07	4.32509e+07	4.5678e+07	4.13111e+07	1	1.07	1.01	1.02	0.98	0.612198	0.282655	1.79841	expression/solubility	FALSE	FALSE	FALSE	TRUE	FALSE
P42025	ACTR1B	T0164555B_01	3	3	51.9C	3.26365e+07	2.0962e+07	4.82723e+07	4.16719e+07	5.45045e+07	1	1.09	1.01	0.99	1.02	0.612198	0.282655	1.79841	expression/solubility	FALSE	FALSE	FALSE	TRUE	FALSE
P42025	ACTR1B	T0164565B_01	4	5	54C	6.89589e+07	2.69124e+07	5.28062e+07	2.3365e+07	5.30986e+07	1	0.95	1.03	0.9	0.96	0.612198	0.282655	1.79841	expression/solubility	FALSE	FALSE	FALSE	TRUE	FALSE
P42025	ACTR1B	T0164565B_01	4	5	56.1C	2.44347e+07	2.03795e+07	2.09453e+07	9.36868e+06	3.58958e+07	1	0.85	0.78	0.8	1.13	0.612198	0.282655	1.79841	expression/solubility	FALSE	FALSE	FALSE	TRUE	FALSE
P61160	ACTR2	T0164535B_01	18	50	42C	9.51092e+08	7.93512e+08	7.09213e+08	8.07402e+08	1.11236e+09	1	1	1	0.95	1.07	5.99466	0.600856	18.5566	stability	TRUE	FALSE	TRUE	TRUE	FALSE
P61160	ACTR2	T0164535B_01	18	50	44.1C	8.39851e+08	8.3294e+08	8.87586e+08	9.71317e+08	8.17089e+08	1	1.04	1.03	1.05	0.97	5.99466	0.600856	18.5566	stability	TRUE	FALSE	TRUE	TRUE	FALSE
P61160	ACTR2	T0164545B_01	15	41	46.2C	1.76776e+09	1.6338e+09	9.24196e+08	1.3609e+09	7.74516e+08	1	1.1	1	0.96	0.85	5.99466	0.600856	18.5566	stability	TRUE	FALSE	TRUE	TRUE	FALSE
P61160	ACTR2	T0164545B_01	15	41	48.1C	7.96239e+08	5.19968e+08	1.68381e+09	6.17366e+08	1.59438e+09	1	0.94	1.08	0.91	0.97	5.99466	0.600856	18.5566	stability	TRUE	FALSE	TRUE	TRUE	FALSE
P61160	ACTR2	T0164555B_01	15	44	50.4C	9.69517e+08	4.8146e+08	8.63089e+08	8.99762e+08	8.16602e+08	1	0.91	0.99	0.99	0.95	5.99466	0.600856	18.5566	stability	TRUE	FALSE	TRUE	TRUE	FALSE
P61160	ACTR2	T0164555B_01	15	44	51.9C	7.35478e+08	4.18713e+08	1.11555e+09	9.64189e+08	1.20669e+09	1	0.97	1.04	1.01	1	5.99466	0.600856	18.5566	stability	TRUE	FALSE	TRUE	TRUE	FALSE
P61160	ACTR2	T0164565B_01	13	38	54C	1.06264e+09	3.84196e+08	7.72381e+08	3.58243e+08	8.31816e+08	1	0.88	0.98	0.9	0.98	5.99466	0.600856	18.5566	stability	TRUE	FALSE	TRUE	TRUE	FALSE
P61160	ACTR2	T0164565B_01	13	38	56.1C	3.52212e+08	3.96847e+08	4.34863e+08	1.63918e+08	6.4212e+08	1	1.14	1.13	0.97	1.4	5.99466	0.600856	18.5566	stability	TRUE	FALSE	TRUE	TRUE	FALSE
P61160	ACTR2	T0164575B_01	14	33	58.2C	4.67187e+08	5.42043e+08	5.75489e+08	8.73207e+08	9.76974e+08	1	0.94	0.99	1.23	1.44	5.99466	0.600856	18.5566	stability	TRUE	FALSE	TRUE	TRUE	FALSE
P61160	ACTR2	T0164575B_01	14	33	60.1C	1.13062e+08	2.40679e+08	4.15611e+08	2.88322e+08	7.4108e+08	1	1.34	1.77	1.7	2.6	5.99466	0.600856	18.5566	stability	TRUE	FALSE	TRUE	TRUE	FALSE
P61160	ACTR2	T0164585B_01	6	8	62.4C	9.01527e+07	6.88894e+07	1.09527e+08	2.14528e+08	2.50285e+08	1	0.99	1.23	2.14	2.56	5.99466	0.600856	18.5566	stability	TRUE	FALSE	TRUE	TRUE	FALSE
P61160	ACTR2	T0164585B_01	6	8	63.9C	1.93975e+07	1.58552e+07	2.09914e+07	3.17301e+07	1.02257e+08	1	1.02	1.24	1.98	3.83	5.99466	0.600856	18.5566	stability	TRUE	FALSE	TRUE	TRUE	FALSE
P61158	ACTR3	T0164535B_01	12	28	42C	8.97391e+08	7.46564e+08	6.47564e+08	7.65436e+08	9.98584e+08	1	1	0.97	0.96	1.02	4.48224	0.503013	16.1266	stability	TRUE	FALSE	TRUE	TRUE	FALSE
P61158	ACTR3	T0164535B_01	12	28	44.1C	7.90941e+08	7.81101e+08	8.25699e+08	8.98705e+08	7.6396e+08	1	1.04	1.02	1.03	0.97	4.48224	0.503013	16.1266	stability	TRUE	FALSE	TRUE	TRUE	FALSE
P61158	ACTR3	T0164545B_01	15	32	46.2C	1.02634e+09	9.50587e+08	5.60984e+08	8.07368e+08	4.47103e+08	1	1.1	1.05	0.98	0.85	4.48224	0.503013	16.1266	stability	TRUE	FALSE	TRUE	TRUE	FALSE
P61158	ACTR3	T0164545B_01	15	32	48.1C	4.97557e+08	3.41106e+08	9.58627e+08	3.93821e+08	1.00262e+09	1	0.98	0.98	0.93	0.98	4.48224	0.503013	16.1266	stability	TRUE	FALSE	TRUE	TRUE	FALSE
P61158	ACTR3	T0164555B_01	15	33	50.4C	8.57242e+08	4.30539e+08	8.34195e+08	8.50361e+08	7.23674e+08	1	0.92	1.09	1.06	0.95	4.48224	0.503013	16.1266	stability	TRUE	FALSE	TRUE	TRUE	FALSE
P61158	ACTR3	T0164555B_01	15	33	51.9C	7.0851e+08	4.04384e+08	9.92022e+08	9.01562e+08	1.1763e+09	1	0.97	0.96	0.98	1.01	4.48224	0.503013	16.1266	stability	TRUE	FALSE	TRUE	TRUE	FALSE
P61158	ACTR3	T0164565B_01	13	35	54C	9.67499e+08	3.57722e+08	5.98116e+08	3.14308e+08	7.05448e+08	1	0.9	0.83	0.86	0.91	4.48224	0.503013	16.1266	stability	TRUE	FALSE	TRUE	TRUE	FALSE
P61158	ACTR3	T0164565B_01	13	35	56.1C	3.4311e+08	3.59192e+08	4.11152e+08	1.66827e+08	5.95554e+08	1	1.06	1.09	1.01	1.33	4.48224	0.503013	16.1266	stability	TRUE	FALSE	TRUE	TRUE	FALSE
P61158	ACTR3	T0164575B_01	18	37	58.2C	3.95927e+08	4.77259e+08	5.09845e+08	7.15354e+08	7.7819e+08	1	0.98	1.04	1.19	1.35	4.48224	0.503013	16.1266	stability	TRUE	FALSE	TRUE	TRUE	FALSE
P61158	ACTR3	T0164575B_01	18	37	60.1C	1.02076e+08	1.92361e+08	3.44311e+08	2.41383e+08	6.04902e+08	1	1.19	1.62	1.58	2.35	4.48224	0.503013	16.1266	stability	TRUE	FALSE	TRUE	TRUE	FALSE
P61158	ACTR3	T0164585B_01	4	5	62.4C	8.62887e+07	6.07592e+07	1.01647e+08	1.9663e+08	2.24062e+08	1	0.91	1.19	2.05	2.39	4.48224	0.503013	16.1266	stability	TRUE	FALSE	TRUE	TRUE	FALSE
P61158	ACTR3	T0164585B_01	4	5	63.9C	2.35544e+07	1.92416e+07	2.63168e+07	3.14022e+07	9.31538e+07	1	1.02	1.28	1.61	2.87	4.48224	0.503013	16.1266	stability	TRUE	FALSE	TRUE	TRUE	FALSE
Q9P1U1	ACTR3B	T0164535B_01	3	3	42C	2.30625e+07	2.22113e+07	1.59733e+07	2.16389e+07	2.78719e+07	1	1.15	0.93	1.05	1.11	0.234552	0.162183	0.598934	stability	FALSE	FALSE	FALSE	TRUE	FALSE
Q9P1U1	ACTR3B	T0164535B_01	3	3	44.1C	2.21108e+07	2.06356e+07	2.51853e+07	2.55177e+07	2.30955e+07	1	0.98	1.11	1.05	1.04	0.234552	0.162183	0.598934	stability	FALSE	FALSE	FALSE	TRUE	FALSE
Q9P1U1	ACTR3B	T0164545B_01	2	2	46.2C	1.79549e+07	1.35042e+07	9.18941e+06	1.16902e+07	7.82839e+06	1	0.89	0.98	0.81	0.85	0.234552	0.162183	0.598934	stability	FALSE	FALSE	FALSE	TRUE	FALSE
Q9P1U1	ACTR3B	T0164545B_01	2	2	48.1C	8.25933e+06	6.31717e+06	1.62097e+07	6.68854e+06	1.71148e+07	1	1.1	1	0.95	1.01	0.234552	0.162183	0.598934	stability	FALSE	FALSE	FALSE	TRUE	FALSE
Q9P1U1	ACTR3B	T0164555B_01	3	3	50.4C	1.8646e+07	1.0315e+07	1.57606e+07	1.53292e+07	1.57588e+07	1	1.02	0.94	0.88	0.95	0.234552	0.162183	0.598934	stability	FALSE	FALSE	FALSE	TRUE	FALSE
Q9P1U1	ACTR3B	T0164555B_01	3	3	51.9C	1.27684e+07	7.56461e+06	2.06801e+07	1.8957e+07	2.08795e+07	1	1.01	1.11	1.15	1	0.234552	0.162183	0.598934	stability	FALSE	FALSE	FALSE	TRUE	FALSE
Q9P1U1	ACTR3B	T0164575B_01	1	1	58.2C	2.12797e+06	2.11686e+06	3.84472e+06	4.41639e+06	4.51906e+06	1	0.81	1.45	1.36	1.46	0.234552	0.162183	0.598934	stability	FALSE	FALSE	FALSE	TRUE	FALSE
Q9P1U1	ACTR3B	T0164575B_01	1	1	60.1C	399507	850491	2.4986e+06	1.64661e+06	3.06608e+06	1	1.34	3.01	2.75	3.05	0.234552	0.162183	0.598934	stability	FALSE	FALSE	FALSE	TRUE	FALSE
Q9H9F9	ACTR5	T0164535B_01	1	1	42C	1.32064e+07	1.09955e+07	9.25219e+06	1.30629e+07	14816940	1	1	0.94	1.11	1.03					FALSE	FALSE	FALSE	FALSE	FALSE
Q9H9F9	ACTR5	T0164535B_01	1	1	44.1C	5.16271e+06	5.80768e+06	5.82573e+06	7.12709e+06	9.20023e+06	1	1.18	1.1	1.25	1.78					FALSE	FALSE	FALSE	FALSE	FALSE
Q9GZN1	ACTR6	T0164535B_01	7	9	42C	1.23873e+08	1.02842e+08	9.46898e+07	1.12606e+08	1.38097e+08	1	0.99	1.02	1.02	1.02	0.200817	0.115574	0.613796	stability	FALSE	FALSE	FALSE	FALSE	FALSE
Q9GZN1	ACTR6	T0164535B_01	7	9	44.1C	8.89602e+07	7.38701e+07	8.73693e+07	9.55684e+07	9.25993e+07	1	0.87	0.96	0.98	1.04	0.200817	0.115574	0.613796	stability	FALSE	FALSE	FALSE	FALSE	FALSE
Q9GZN1	ACTR6	T0164545B_01	3	3	46.2C	4.54724e+07	3.31597e+07	2.55355e+07	3.41929e+07	2.58368e+07	1	0.87	1.07	0.94	1.11	0.200817	0.115574	0.613796	stability	FALSE	FALSE	FALSE	FALSE	FALSE
Q9GZN1	ACTR6	T0164545B_01	3	3	48.1C	1.24594e+07	7.47064e+06	2.31002e+07	1.17879e+07	2.71671e+07	1	0.86	0.95	1.11	1.06	0.200817	0.115574	0.613796	stability	FALSE	FALSE	FALSE	FALSE	FALSE
Q9H981	ACTR8	T0164535B_01	1	1	42C	1.80984e+07	1.80924e+07	1.37729e+07	2.43106e+07	4.15939e+07	1	1.2	1.02	1.51	2.11					FALSE	FALSE	FALSE	TRUE	FALSE
Q9H981	ACTR8	T0164535B_01	1	1	44.1C	6.06271e+06	7.12652e+06	7.02831e+06	9.82057e+06	9.83545e+06	1	1.24	1.13	1.47	1.62					FALSE	FALSE	FALSE	TRUE	FALSE
Q03154	ACY1	T0164535B_01	8	14	42C	2.0109e+08	1.6681e+08	1.40771e+08	1.68387e+08	1.93166e+08	1	0.99	0.94	0.94	0.88	0.60393	0.469528	0.580025	expression/solubility	FALSE	FALSE	FALSE	FALSE	FALSE
Q03154	ACY1	T0164535B_01	8	14	44.1C	1.78393e+08	1.72414e+08	1.83675e+08	1.97467e+08	1.7336e+08	1	1.02	1.01	1.01	0.97	0.60393	0.469528	0.580025	expression/solubility	FALSE	FALSE	FALSE	FALSE	FALSE
Q03154	ACY1	T0164545B_01	8	12	46.2C	3.15094e+08	2.81027e+08	1.61533e+08	2.27565e+08	1.36594e+08	1	1.06	0.98	0.9	0.85	0.60393	0.469528	0.580025	expression/solubility	FALSE	FALSE	FALSE	FALSE	FALSE
Q03154	ACY1	T0164545B_01	8	12	48.1C	1.43645e+08	9.36056e+07	2.79922e+08	1.17054e+08	2.93346e+08	1	0.93	1	0.96	0.99	0.60393	0.469528	0.580025	expression/solubility	FALSE	FALSE	FALSE	FALSE	FALSE
Q03154	ACY1	T0164555B_01	7	10	50.4C	2.00863e+08	1.03123e+08	1.68499e+08	1.67189e+08	1.53202e+08	1	0.94	0.94	0.89	0.86	0.60393	0.469528	0.580025	expression/solubility	FALSE	FALSE	FALSE	FALSE	FALSE
Q03154	ACY1	T0164555B_01	7	10	51.9C	1.45825e+08	8.64969e+07	2.18163e+08	1.94997e+08	2.21666e+08	1	1.01	1.02	1.03	0.93	0.60393	0.469528	0.580025	expression/solubility	FALSE	FALSE	FALSE	FALSE	FALSE
Q03154	ACY1	T0164565B_01	7	10	54C	3.03174e+08	1.03488e+08	2.21083e+08	9.46233e+07	2.03227e+08	1	0.83	0.98	0.83	0.84	0.60393	0.469528	0.580025	expression/solubility	FALSE	FALSE	FALSE	FALSE	FALSE
Q03154	ACY1	T0164565B_01	7	10	56.1C	1.157e+08	1.32248e+08	1.39103e+08	5.31596e+07	1.7182e+08	1	1.16	1.1	0.96	1.14	0.60393	0.469528	0.580025	expression/solubility	FALSE	FALSE	FALSE	FALSE	FALSE
Q03154	ACY1	T0164575B_01	11	16	58.2C	1.35415e+08	1.94729e+08	1.77963e+08	2.21679e+08	2.09485e+08	1	1.17	1.06	1.07	1.06	0.60393	0.469528	0.580025	expression/solubility	FALSE	FALSE	FALSE	FALSE	FALSE
Q03154	ACY1	T0164575B_01	11	16	60.1C	7.13867e+07	1.53098e+08	2.02507e+08	1.35843e+08	2.32858e+08	1	1.35	1.36	1.27	1.3	0.60393	0.469528	0.580025	expression/solubility	FALSE	FALSE	FALSE	FALSE	FALSE
Q03154	ACY1	T0164585B_01	3	3	62.4C	2.65922e+07	1.71525e+07	2.51784e+07	2.85785e+07	2.5775e+07	1	0.84	0.96	0.97	0.89	0.60393	0.469528	0.580025	expression/solubility	FALSE	FALSE	FALSE	FALSE	FALSE
Q03154	ACY1	T0164585B_01	3	3	63.9C	1.99933e+07	1.46214e+07	2.03232e+07	1.48416e+07	3.16168e+07	1	0.91	1.17	0.9	1.15	0.60393	0.469528	0.580025	expression/solubility	FALSE	FALSE	FALSE	FALSE	FALSE
Q96HD9	ACY3	T0164535B_01	2	2	42C	9.71563e+06	7.64747e+06	6.51849e+06	8.3565e+06	8.74764e+06	1	0.94	0.9	0.96	0.83					FALSE	FALSE	FALSE	FALSE	FALSE
Q96HD9	ACY3	T0164535B_01	2	2	44.1C	7.88102e+06	7.09315e+06	9.26723e+06	8.81712e+06	8.79984e+06	1	0.95	1.15	1.02	1.12					FALSE	FALSE	FALSE	FALSE	FALSE
P07311	ACYP1	T0164535B_01	7	19	42C	5.52971e+08	4.44129e+08	4.07559e+08	4.85663e+08	5.35682e+08	1	0.96	0.99	0.98	0.89	0.50809	0.340402	0.965074	stability	FALSE	FALSE	FALSE	FALSE	FALSE
P07311	ACYP1	T0164535B_01	7	19	44.1C	5.2258e+08	4.30717e+08	5.04527e+08	4.98916e+08	4.72912e+08	1	0.87	0.94	0.87	0.9	0.50809	0.340402	0.965074	stability	FALSE	FALSE	FALSE	FALSE	FALSE
P07311	ACYP1	T0164545B_01	5	16	46.2C	5.55554e+08	5.08216e+08	2.77247e+08	3.94489e+08	2.67446e+08	1	1.09	0.96	0.89	0.94	0.50809	0.340402	0.965074	stability	FALSE	FALSE	FALSE	FALSE	FALSE
P07311	ACYP1	T0164545B_01	5	16	48.1C	2.74173e+08	1.73527e+08	4.77391e+08	2.28245e+08	5.26138e+08	1	0.91	0.89	0.98	0.93	0.50809	0.340402	0.965074	stability	FALSE	FALSE	FALSE	FALSE	FALSE
P07311	ACYP1	T0164555B_01	5	20	50.4C	3.72864e+08	2.10422e+08	3.01945e+08	3.07938e+08	3.15466e+08	1	1.04	0.9	0.88	0.96	0.50809	0.340402	0.965074	stability	FALSE	FALSE	FALSE	FALSE	FALSE
P07311	ACYP1	T0164555B_01	5	20	51.9C	2.83866e+08	1.66003e+08	3.95315e+08	3.46414e+08	3.83211e+08	1	0.99	0.95	0.94	0.83	0.50809	0.340402	0.965074	stability	FALSE	FALSE	FALSE	FALSE	FALSE
P07311	ACYP1	T0164565B_01	6	20	54C	2.55351e+08	1.09715e+08	1.74562e+08	1.00125e+08	2.06314e+08	1	1.05	0.92	1.04	1.01	0.50809	0.340402	0.965074	stability	FALSE	FALSE	FALSE	FALSE	FALSE
P07311	ACYP1	T0164565B_01	6	20	56.1C	1.20547e+08	1.23608e+08	1.36757e+08	5.95996e+07	1.56134e+08	1	1.04	1.04	1.03	0.99	0.50809	0.340402	0.965074	stability	FALSE	FALSE	FALSE	FALSE	FALSE
P07311	ACYP1	T0164575B_01	6	14	58.2C	9.70524e+07	1.1783e+08	1.27243e+08	1.56232e+08	1.50081e+08	1	0.99	1.05	1.06	1.06	0.50809	0.340402	0.965074	stability	FALSE	FALSE	FALSE	FALSE	FALSE
P07311	ACYP1	T0164575B_01	6	14	60.1C	5.34964e+07	6.73611e+07	9.88211e+07	7.28643e+07	1.08065e+08	1	0.79	0.89	0.91	0.8	0.50809	0.340402	0.965074	stability	FALSE	FALSE	FALSE	FALSE	FALSE
P07311	ACYP1	T0164585B_01	2	3	62.4C	6.59036e+07	5.80557e+07	7.69908e+07	8.67236e+07	1.00627e+08	1	1.14	1.18	1.18	1.41	0.50809	0.340402	0.965074	stability	FALSE	FALSE	FALSE	FALSE	FALSE
P07311	ACYP1	T0164585B_01	2	3	63.9C	3.75601e+07	2.8618e+07	3.02654e+07	2.84178e+07	4.09699e+07	1	0.95	0.93	0.92	0.79	0.50809	0.340402	0.965074	stability	FALSE	FALSE	FALSE	FALSE	FALSE
P14621	ACYP2	T0164535B_01	7	8	42C	2.44035e+08	1.96313e+08	1.59886e+08	2.08758e+08	2.31721e+08	1	0.96	0.88	0.96	0.87	0.338016	0.207101	0.997192	expression/solubility	FALSE	FALSE	FALSE	FALSE	FALSE
P14621	ACYP2	T0164535B_01	7	8	44.1C	2.15286e+08	1.98733e+08	2.24454e+08	2.38055e+08	2.02836e+08	1	0.97	1.02	1	0.94	0.338016	0.207101	0.997192	expression/solubility	FALSE	FALSE	FALSE	FALSE	FALSE
P14621	ACYP2	T0164545B_01	7	8	46.2C	2.9296e+08	2.66046e+08	1.46416e+08	2.00742e+08	1.43599e+08	1	1.08	0.96	0.86	0.96	0.338016	0.207101	0.997192	expression/solubility	FALSE	FALSE	FALSE	FALSE	FALSE
P14621	ACYP2	T0164545B_01	7	8	48.1C	1.50519e+08	1.03712e+08	2.52379e+08	1.30605e+08	2.71306e+08	1	0.99	0.86	1.02	0.88	0.338016	0.207101	0.997192	expression/solubility	FALSE	FALSE	FALSE	FALSE	FALSE
P14621	ACYP2	T0164555B_01	7	10	50.4C	2.10197e+08	1.14219e+08	1.61901e+08	1.68398e+08	1.70806e+08	1	1	0.86	0.86	0.92	0.338016	0.207101	0.997192	expression/solubility	FALSE	FALSE	FALSE	FALSE	FALSE
P14621	ACYP2	T0164555B_01	7	10	51.9C	1.42795e+08	8.79062e+07	2.21274e+08	1.86266e+08	2.02519e+08	1	1.05	1.06	1.01	0.87	0.338016	0.207101	0.997192	expression/solubility	FALSE	FALSE	FALSE	FALSE	FALSE
P14621	ACYP2	T0164565B_01	6	10	54C	1.14681e+08	5.15685e+07	8.08976e+07	43378248	8.58841e+07	1	1.1	0.95	1.01	0.93	0.338016	0.207101	0.997192	expression/solubility	FALSE	FALSE	FALSE	FALSE	FALSE
P14621	ACYP2	T0164565B_01	6	10	56.1C	4.79278e+07	4.67102e+07	5.70998e+07	2.3349e+07	6.63235e+07	1	0.99	1.09	1.02	1.06	0.338016	0.207101	0.997192	expression/solubility	FALSE	FALSE	FALSE	FALSE	FALSE
P14621	ACYP2	T0164575B_01	6	8	58.2C	5.4241e+07	6.31509e+07	7.0926e+07	8.96469e+07	8.33814e+07	1	0.95	1.05	1.08	1.06	0.338016	0.207101	0.997192	expression/solubility	FALSE	FALSE	FALSE	FALSE	FALSE
P14621	ACYP2	T0164575B_01	6	8	60.1C	2.23441e+07	3.22061e+07	4.75172e+07	3.32344e+07	5.25847e+07	1	0.91	1.02	0.99	0.94	0.338016	0.207101	0.997192	expression/solubility	FALSE	FALSE	FALSE	FALSE	FALSE
P00813	ADA	T0164535B_01	28	143	42C	3.79043e+09	2.94708e+09	2.66807e+09	3.19894e+09	3.56304e+09	1	0.93	0.94	0.95	0.86	0.584683	0.497191	0.358374	expression/solubility	FALSE	FALSE	FALSE	FALSE	FALSE
P00813	ADA	T0164535B_01	28	143	44.1C	3.41639e+09	3.18675e+09	3.52763e+09	3.60708e+09	3.23629e+09	1	0.98	1.01	0.96	0.95	0.584683	0.497191	0.358374	expression/solubility	FALSE	FALSE	FALSE	FALSE	FALSE
P00813	ADA	T0164545B_01	26	155	46.2C	4.75103e+09	4.21216e+09	2.49771e+09	3.90183e+09	2346773577	1	1.05	1.01	1.03	0.96	0.584683	0.497191	0.358374	expression/solubility	FALSE	FALSE	FALSE	FALSE	FALSE
P00813	ADA	T0164545B_01	26	155	48.1C	2.31358e+09	1.79569e+09	4.02628e+09	1.9092e+09	4.41785e+09	1	1.11	0.89	0.97	0.93	0.584683	0.497191	0.358374	expression/solubility	FALSE	FALSE	FALSE	FALSE	FALSE
P00813	ADA	T0164555B_01	26	194	50.4C	4.0905e+09	2.13214e+09	3.59099e+09	3.8265e+09	3.06917e+09	1	0.96	0.98	1	0.85	0.584683	0.497191	0.358374	expression/solubility	FALSE	FALSE	FALSE	FALSE	FALSE
P00813	ADA	T0164555B_01	26	194	51.9C	3.05524e+09	1.86588e+09	4.37103e+09	3.96057e+09	4.68345e+09	1	1.04	0.98	1	0.94	0.584683	0.497191	0.358374	expression/solubility	FALSE	FALSE	FALSE	FALSE	FALSE
P00813	ADA	T0164565B_01	23	212	54C	5.17996e+09	1.82629e+09	3.48249e+09	1.74254e+09	3.61054e+09	1	0.86	0.91	0.9	0.87	0.584683	0.497191	0.358374	expression/solubility	FALSE	FALSE	FALSE	FALSE	FALSE
P00813	ADA	T0164565B_01	23	212	56.1C	2.09343e+09	2.40818e+09	2.98156e+09	9.68188e+08	3.07846e+09	1	1.17	1.3	0.96	1.13	0.584683	0.497191	0.358374	expression/solubility	FALSE	FALSE	FALSE	FALSE	FALSE
P00813	ADA	T0164575B_01	25	209	58.2C	2.65326e+09	3.78273e+09	3.52254e+09	4.11672e+09	3.83993e+09	1	1.16	1.07	1.02	1	0.584683	0.497191	0.358374	expression/solubility	FALSE	FALSE	FALSE	FALSE	FALSE
P00813	ADA	T0164575B_01	25	209	60.1C	1.30814e+09	2.42601e+09	3.34753e+09	2.29417e+09	4.10135e+09	1	1.17	1.23	1.17	1.25	0.584683	0.497191	0.358374	expression/solubility	FALSE	FALSE	FALSE	FALSE	FALSE
P00813	ADA	T0164585B_01	17	113	62.4C	1.54593e+09	1.06456e+09	1.62677e+09	1.81694e+09	1.76801e+09	1	0.89	1.06	1.06	1.05	0.584683	0.497191	0.358374	expression/solubility	FALSE	FALSE	FALSE	FALSE	FALSE
P00813	ADA	T0164585B_01	17	113	63.9C	9.09756e+08	6.94165e+08	939040688	7.85247e+08	1.62696e+09	1	0.95	1.19	1.05	1.3	0.584683	0.497191	0.358374	expression/solubility	FALSE	FALSE	FALSE	FALSE	FALSE
Q9NZK5	ADA2	T0164535B_01	7	10	42C	1.07027e+08	8.8121e+07	7.5451e+07	9.39803e+07	1.15653e+08	1	0.99	0.94	0.98	0.99	0.615165	0.402029	1.05817	stability	FALSE	FALSE	FALSE	FALSE	FALSE
Q9NZK5	ADA2	T0164535B_01	7	10	44.1C	8.84921e+07	8.47559e+07	9.57563e+07	1.03884e+08	8.86131e+07	1	1.01	1.06	1.07	1	0.615165	0.402029	1.05817	stability	FALSE	FALSE	FALSE	FALSE	FALSE
Q9NZK5	ADA2	T0164545B_01	9	12	46.2C	1.84607e+08	1.65794e+08	1.04871e+08	1.25384e+08	7.44138e+07	1	1.07	1.09	0.85	0.79	0.615165	0.402029	1.05817	stability	FALSE	FALSE	FALSE	FALSE	FALSE
Q9NZK5	ADA2	T0164545B_01	9	12	48.1C	8.38153e+07	5.56837e+07	1.59786e+08	7.68189e+07	1.5746e+08	1	0.95	0.97	1.08	0.91	0.615165	0.402029	1.05817	stability	FALSE	FALSE	FALSE	FALSE	FALSE
Q9NZK5	ADA2	T0164555B_01	10	14	50.4C	1.95865e+08	1.10887e+08	1.66187e+08	1.7301e+08	1.56637e+08	1	1.04	0.95	0.95	0.9	0.615165	0.402029	1.05817	stability	FALSE	FALSE	FALSE	FALSE	FALSE
Q9NZK5	ADA2	T0164555B_01	10	14	51.9C	1.30707e+08	8.49159e+07	2.06835e+08	1.82649e+08	2.17138e+08	1	1.1	1.08	1.08	1.02	0.615165	0.402029	1.05817	stability	FALSE	FALSE	FALSE	FALSE	FALSE
Q9NZK5	ADA2	T0164565B_01	6	10	54C	1.77488e+08	6.99921e+07	1.34629e+08	5.79388e+07	1.26409e+08	1	0.96	1.02	0.87	0.89	0.615165	0.402029	1.05817	stability	FALSE	FALSE	FALSE	FALSE	FALSE
Q9NZK5	ADA2	T0164565B_01	6	10	56.1C	7.76721e+07	8.24065e+07	8.65585e+07	3.52364e+07	1.1084e+08	1	1.08	1.02	0.95	1.09	0.615165	0.402029	1.05817	stability	FALSE	FALSE	FALSE	FALSE	FALSE
Q9NZK5	ADA2	T0164575B_01	7	10	58.2C	6.00059e+07	8.22493e+07	7.58428e+07	9.80212e+07	8.65619e+07	1	1.12	1.02	1.07	0.99	0.615165	0.402029	1.05817	stability	FALSE	FALSE	FALSE	FALSE	FALSE
Q9NZK5	ADA2	T0164575B_01	7	10	60.1C	3.2329e+07	6.35562e+07	8.89651e+07	6.07527e+07	9.09357e+07	1	1.24	1.32	1.25	1.12	0.615165	0.402029	1.05817	stability	FALSE	FALSE	FALSE	FALSE	FALSE
Q9NZK5	ADA2	T0164585B_01	4	5	62.4C	2.09564e+07	1.56721e+07	1.99733e+07	2.47301e+07	2.43872e+07	1	0.97	0.96	1.06	1.07	0.615165	0.402029	1.05817	stability	FALSE	FALSE	FALSE	FALSE	FALSE
Q9NZK5	ADA2	T0164585B_01	4	5	63.9C	1.38622e+07	1.08443e+07	1.40085e+07	1.51839e+07	2.34357e+07	1	0.98	1.16	1.33	1.23	0.615165	0.402029	1.05817	stability	FALSE	FALSE	FALSE	FALSE	FALSE
Q96M93	ADAD1	T0164565B_01	1	1	54C	5.30383e+06	1.98087e+06	3.87764e+06	1.58456e+06	3.72607e+06	1	0.91	0.99	0.8	0.88					FALSE	FALSE	FALSE	FALSE	FALSE
Q96M93	ADAD1	T0164565B_01	1	1	56.1C	2.08331e+06	2.48102e+06	3.12707e+06	836183	2.71594e+06	1	1.21	1.37	0.84	1					FALSE	FALSE	FALSE	FALSE	FALSE
Q6DHV7	ADAL	T0164535B_01	1	1	42C	2.66048e+07	2.15741e+07	1.63172e+07	2.3086e+07	2.48012e+07	1	0.97	0.82	0.97	0.86	1.23592	0.391627	3.90112	stability	TRUE	FALSE	FALSE	FALSE	FALSE
Q6DHV7	ADAL	T0164535B_01	1	1	44.1C	2.29583e+07	1.95263e+07	2.32974e+07	2.23791e+07	2.13973e+07	1	0.89	0.99	0.89	0.93	1.23592	0.391627	3.90112	stability	TRUE	FALSE	FALSE	FALSE	FALSE
Q6DHV7	ADAL	T0164545B_01	3	3	46.2C	4.26428e+07	3.65844e+07	2.05167e+07	3.10563e+07	1.83391e+07	1	1.02	0.92	0.91	0.84	1.23592	0.391627	3.90112	stability	TRUE	FALSE	FALSE	FALSE	FALSE
Q6DHV7	ADAL	T0164545B_01	3	3	48.1C	1.97153e+07	1.25948e+07	3.51878e+07	1.61479e+07	4.08566e+07	1	0.91	0.91	0.96	1.01	1.23592	0.391627	3.90112	stability	TRUE	FALSE	FALSE	FALSE	FALSE
Q6DHV7	ADAL	T0164555B_01	2	2	50.4C	1.50088e+07	8.42115e+06	1.4999e+07	1.38457e+07	1.42835e+07	1	1.03	1.12	0.99	1.07	1.23592	0.391627	3.90112	stability	TRUE	FALSE	FALSE	FALSE	FALSE
Q6DHV7	ADAL	T0164555B_01	2	2	51.9C	1.09795e+07	6.56668e+06	1.61245e+07	1.67521e+07	1.78537e+07	1	1.02	1	1.18	0.99	1.23592	0.391627	3.90112	stability	TRUE	FALSE	FALSE	FALSE	FALSE
Q6DHV7	ADAL	T0164565B_01	4	5	54C	6.02372e+07	1.97133e+07	4.10124e+07	2.05962e+07	4.27937e+07	1	0.8	0.92	0.91	0.89	1.23592	0.391627	3.90112	stability	TRUE	FALSE	FALSE	FALSE	FALSE
Q6DHV7	ADAL	T0164565B_01	4	5	56.1C	2.2452e+07	2.33781e+07	3.06491e+07	1.30997e+07	3.7312e+07	1	1.06	1.25	1.22	1.28	1.23592	0.391627	3.90112	stability	TRUE	FALSE	FALSE	FALSE	FALSE
Q6DHV7	ADAL	T0164575B_01	5	5	58.2C	1.53685e+07	2.32444e+07	2.01725e+07	2.73289e+07	2.34889e+07	1	1.23	1.06	1.17	1.05	1.23592	0.391627	3.90112	stability	TRUE	FALSE	FALSE	FALSE	FALSE
Q6DHV7	ADAL	T0164575B_01	5	5	60.1C	7.79852e+06	1.35856e+07	2.02152e+07	1.59251e+07	2.37015e+07	1	1.1	1.25	1.36	1.21	1.23592	0.391627	3.90112	stability	TRUE	FALSE	FALSE	FALSE	FALSE
Q6DHV7	ADAL	T0164585B_01	2	2	62.4C	1.65035e+07	1.15935e+07	1.79673e+07	2.20694e+07	2.1889e+07	1	0.91	1.1	1.2	1.22	1.23592	0.391627	3.90112	stability	TRUE	FALSE	FALSE	FALSE	FALSE
Q6DHV7	ADAL	T0164585B_01	2	2	63.9C	7.2993e+06	4.80207e+06	7.36076e+06	8.13732e+06	1.70267e+07	1	0.82	1.16	1.35	1.69	1.23592	0.391627	3.90112	stability	TRUE	FALSE	FALSE	FALSE	FALSE
O14672	ADAM10	T0164535B_01	2	2	42C	7.69546e+06	7.10859e+06	5.98595e+06	7.35103e+06	7.70236e+06	1	1.11	1.04	1.07	0.92	1.64561	1.09782	0.706238	stability	FALSE	FALSE	FALSE	FALSE	FALSE
O14672	ADAM10	T0164535B_01	2	2	44.1C	6.51895e+06	6.47931e+06	7.7952e+06	8.50213e+06	6.25246e+06	1	1.05	1.17	1.18	0.96	1.64561	1.09782	0.706238	stability	FALSE	FALSE	FALSE	FALSE	FALSE
O14672	ADAM10	T0164545B_01	1	1	46.2C	6.87448e+06	5.84537e+06	4.18035e+06	5.93593e+06	3.09699e+06	1	1.01	1.16	1.08	0.88	1.64561	1.09782	0.706238	stability	FALSE	FALSE	FALSE	FALSE	FALSE
O14672	ADAM10	T0164545B_01	1	1	48.1C	3.26077e+06	2.2915e+06	6.80401e+06	3.00032e+06	6.5278e+06	1	1.01	1.07	1.08	0.97	1.64561	1.09782	0.706238	stability	FALSE	FALSE	FALSE	FALSE	FALSE
O14672	ADAM10	T0164555B_01	1	1	50.4C	4.9178e+06	3.93277e+06	5.84635e+06	5.95707e+06	5.58504e+06	1	1.47	1.33	1.3	1.28	1.64561	1.09782	0.706238	stability	FALSE	FALSE	FALSE	FALSE	FALSE
O14672	ADAM10	T0164555B_01	1	1	51.9C	5.55638e+06	2.22996e+06	6.92105e+06	6.94858e+06	8.82348e+06	1	0.68	0.85	0.97	0.97	1.64561	1.09782	0.706238	stability	FALSE	FALSE	FALSE	FALSE	FALSE
O14672	ADAM10	T0164565B_01	2	2	54C	6.46306e+06	3.07674e+06	5.49663e+06	3.01217e+06	5.86864e+06	1	1.16	1.15	1.24	1.13	1.64561	1.09782	0.706238	stability	FALSE	FALSE	FALSE	FALSE	FALSE
O14672	ADAM10	T0164565B_01	2	2	56.1C	4.81488e+06	3.3528e+06	3.44585e+06	772006	5.22918e+06	1	0.71	0.65	0.33	0.83	1.64561	1.09782	0.706238	stability	FALSE	FALSE	FALSE	FALSE	FALSE
P55265	ADAR	T0164535B_01	35	56	42C	1.43614e+09	1.16546e+09	1.04557e+09	1.34757e+09	1.82478e+09	1	0.97	0.97	1.05	1.17	1.10604	0.63358	1.54724	expression/solubility	FALSE	FALSE	FALSE	FALSE	FALSE
P55265	ADAR	T0164535B_01	35	56	44.1C	8.15036e+08	7.76054e+08	8.70186e+08	1.02403e+09	1.08667e+09	1	1	1.04	1.14	1.33	1.10604	0.63358	1.54724	expression/solubility	FALSE	FALSE	FALSE	FALSE	FALSE
P55265	ADAR	T0164545B_01	27	36	46.2C	8.03647e+08	6.21112e+08	4.1059e+08	7.47217e+08	5.13835e+08	1	0.92	0.98	1.16	1.25	1.10604	0.63358	1.54724	expression/solubility	FALSE	FALSE	FALSE	FALSE	FALSE
P55265	ADAR	T0164545B_01	27	36	48.1C	2.68504e+08	1.85074e+08	5.90518e+08	2.42372e+08	6.52581e+08	1	0.99	1.12	1.06	1.18	1.10604	0.63358	1.54724	expression/solubility	FALSE	FALSE	FALSE	FALSE	FALSE
P55265	ADAR	T0164555B_01	21	29	50.4C	3.86267e+08	2.18815e+08	3.54024e+08	3.79917e+08	3.98998e+08	1	1.04	1.02	1.05	1.17	1.10604	0.63358	1.54724	expression/solubility	FALSE	FALSE	FALSE	FALSE	FALSE
P55265	ADAR	T0164555B_01	21	29	51.9C	2.53179e+08	1.57503e+08	3.95578e+08	3.51987e+08	5.00934e+08	1	1.06	1.07	1.07	1.21	1.10604	0.63358	1.54724	expression/solubility	FALSE	FALSE	FALSE	FALSE	FALSE
P55265	ADAR	T0164565B_01	11	14	54C	1.26598e+08	5.51143e+07	1.00923e+08	4.87832e+07	1.11512e+08	1	1.06	1.08	1.03	1.1	1.10604	0.63358	1.54724	expression/solubility	FALSE	FALSE	FALSE	FALSE	FALSE
P55265	ADAR	T0164565B_01	11	14	56.1C	4.80335e+07	3.86227e+07	4.62713e+07	2.21871e+07	6.3156e+07	1	0.82	0.88	0.96	1.01	1.10604	0.63358	1.54724	expression/solubility	FALSE	FALSE	FALSE	FALSE	FALSE
P55265	ADAR	T0164575B_01	9	10	58.2C	5.05497e+07	6.52877e+07	6.69646e+07	8.13679e+07	7.15294e+07	1	1.05	1.07	1.06	0.97	1.10604	0.63358	1.54724	expression/solubility	FALSE	FALSE	FALSE	FALSE	FALSE
P55265	ADAR	T0164575B_01	9	10	60.1C	3.36506e+07	4.52162e+07	5.98877e+07	4.81757e+07	8.63692e+07	1	0.85	0.86	0.95	1.02	1.10604	0.63358	1.54724	expression/solubility	FALSE	FALSE	FALSE	FALSE	FALSE
P55265	ADAR	T0164585B_01	2	2	62.4C	1.43944e+07	1.30256e+07	1.43142e+07	1.78481e+07	1.95955e+07	1	1.17	1.01	1.11	1.25	1.10604	0.63358	1.54724	expression/solubility	FALSE	FALSE	FALSE	FALSE	FALSE
P55265	ADAR	T0164585B_01	2	2	63.9C	1.65226e+07	1.35925e+07	1.11076e+07	1.34419e+07	1.35797e+07	1	1.03	0.77	0.99	0.6	1.10604	0.63358	1.54724	expression/solubility	FALSE	FALSE	FALSE	FALSE	FALSE
P78563	ADARB1	T0164535B_01	3	3	42C	1.47286e+07	1.14673e+07	9.96227e+06	1.39776e+07	1.61768e+07	1	0.93	0.91	1.06	1.01					FALSE	FALSE	FALSE	FALSE	FALSE
P78563	ADARB1	T0164535B_01	3	3	44.1C	9.86414e+06	1.00594e+07	1.2064e+07	1.40639e+07	1.1395e+07	1	1.07	1.19	1.3	1.15					FALSE	FALSE	FALSE	FALSE	FALSE
Q9BUB4	ADAT1	T0164535B_01	8	8	42C	1.25977e+08	1.02748e+08	9.20941e+07	1.09923e+08	1.31178e+08	1	0.98	0.98	0.98	0.96					FALSE	FALSE	FALSE	FALSE	FALSE
Q9BUB4	ADAT1	T0164535B_01	8	8	44.1C	6.49685e+07	6.00163e+07	6.6756e+07	7.33361e+07	8.48804e+07	1	0.97	1	1.03	1.31					FALSE	FALSE	FALSE	FALSE	FALSE
Q7Z6V5	ADAT2	T0164535B_01	3	4	42C	4.52728e+07	3.55201e+07	3.45418e+07	4.1816e+07	4.75021e+07	1	0.94	1.02	1.04	0.96	1.1981	0.850512	0.863076	stability	FALSE	FALSE	FALSE	FALSE	FALSE
Q7Z6V5	ADAT2	T0164535B_01	3	4	44.1C	4.66026e+07	5.23336e+07	4.60983e+07	4.40714e+07	4.00083e+07	1	1.18	0.97	0.86	0.86	1.1981	0.850512	0.863076	stability	FALSE	FALSE	FALSE	FALSE	FALSE
Q7Z6V5	ADAT2	T0164545B_01	4	5	46.2C	5.93384e+07	4.54189e+07	3.04659e+07	4.27949e+07	2.74191e+07	1	0.91	0.98	0.9	0.9	1.1981	0.850512	0.863076	stability	FALSE	FALSE	FALSE	FALSE	FALSE
Q7Z6V5	ADAT2	T0164545B_01	4	5	48.1C	2.44216e+07	2.02618e+07	5.17307e+07	1.96124e+07	4.69019e+07	1	1.19	1.08	0.95	0.93	1.1981	0.850512	0.863076	stability	FALSE	FALSE	FALSE	FALSE	FALSE
Q7Z6V5	ADAT2	T0164555B_01	4	5	50.4C	4.31098e+07	1.96473e+07	2.98685e+07	3.14377e+07	3.13053e+07	1	0.84	0.77	0.78	0.82	1.1981	0.850512	0.863076	stability	FALSE	FALSE	FALSE	FALSE	FALSE
Q7Z6V5	ADAT2	T0164555B_01	4	5	51.9C	3.5824e+07	1.82922e+07	4.92239e+07	3.73511e+07	4.01105e+07	1	0.87	0.94	0.81	0.68	1.1981	0.850512	0.863076	stability	FALSE	FALSE	FALSE	FALSE	FALSE
Q7Z6V5	ADAT2	T0164565B_01	4	5	54C	4.90192e+07	3.15804e+07	3.81138e+07	2.40619e+07	5.1436e+07	1	1.57	1.05	1.31	1.31	1.1981	0.850512	0.863076	stability	FALSE	FALSE	FALSE	FALSE	FALSE
Q7Z6V5	ADAT2	T0164565B_01	4	5	56.1C	2.63704e+07	2.36154e+07	2.98025e+07	1.6601e+07	3.47647e+07	1	0.91	1.03	1.31	1.01	1.1981	0.850512	0.863076	stability	FALSE	FALSE	FALSE	FALSE	FALSE
Q7Z6V5	ADAT2	T0164575B_01	4	4	58.2C	4.0138e+07	4.55489e+07	4.95941e+07	6.11745e+07	5.63365e+07	1	0.92	0.99	1	0.97	1.1981	0.850512	0.863076	stability	FALSE	FALSE	FALSE	FALSE	FALSE
Q7Z6V5	ADAT2	T0164575B_01	4	4	60.1C	2.60124e+07	3.11564e+07	4.43388e+07	3.35402e+07	5.34556e+07	1	0.75	0.82	0.86	0.82	1.1981	0.850512	0.863076	stability	FALSE	FALSE	FALSE	FALSE	FALSE
Q7Z6V5	ADAT2	T0164585B_01	2	2	62.4C	1.82653e+07	1.46011e+07	1.7161e+07	2.11535e+07	2.01912e+07	1	1.04	0.95	1.04	1.02	1.1981	0.850512	0.863076	stability	FALSE	FALSE	FALSE	FALSE	FALSE
Q7Z6V5	ADAT2	T0164585B_01	2	2	63.9C	1.38276e+07	8.60222e+06	1.14777e+07	1.15383e+07	1.60965e+07	1	0.78	0.95	1.01	0.84	1.1981	0.850512	0.863076	stability	FALSE	FALSE	FALSE	FALSE	FALSE
Q96EY9	ADAT3	T0164535B_01	4	6	42C	4.47026e+07	3.8742e+07	3.38914e+07	3.91942e+07	4.50331e+07	1	1.04	1.01	0.98	0.92	0.554579	0.519159	0.128678	stability	FALSE	FALSE	FALSE	FALSE	FALSE
Q96EY9	ADAT3	T0164535B_01	4	6	44.1C	4.18424e+07	4.07851e+07	4.26498e+07	4.8139e+07	4.38858e+07	1	1.03	1	1.05	1.05	0.554579	0.519159	0.128678	stability	FALSE	FALSE	FALSE	FALSE	FALSE
Q96EY9	ADAT3	T0164545B_01	3	4	46.2C	4.51538e+07	4.75122e+07	2.51332e+07	5.48284e+07	2.45567e+07	1	1.25	1.07	1.52	1.06	0.554579	0.519159	0.128678	stability	FALSE	FALSE	FALSE	FALSE	FALSE
Q96EY9	ADAT3	T0164545B_01	3	4	48.1C	2.2021e+07	1.39095e+07	3.81343e+07	1.83313e+07	4.67811e+07	1	0.9	0.89	0.98	1.03	0.554579	0.519159	0.128678	stability	FALSE	FALSE	FALSE	FALSE	FALSE
Q96EY9	ADAT3	T0164555B_01	3	3	50.4C	4.41942e+07	2.05619e+07	3.67626e+07	3.59182e+07	3.30045e+07	1	0.86	0.93	0.87	0.84	0.554579	0.519159	0.128678	stability	FALSE	FALSE	FALSE	FALSE	FALSE
Q96EY9	ADAT3	T0164555B_01	3	3	51.9C	3.12833e+07	1.94957e+07	4.51197e+07	4.13346e+07	5.12291e+07	1	1.06	0.98	1.02	1	0.554579	0.519159	0.128678	stability	FALSE	FALSE	FALSE	FALSE	FALSE
Q96EY9	ADAT3	T0164565B_01	6	7	54C	5.36864e+07	2.15794e+07	4.13601e+07	1.94839e+07	4.0848e+07	1	0.98	1.04	0.97	0.95	0.554579	0.519159	0.128678	stability	FALSE	FALSE	FALSE	FALSE	FALSE
Q96EY9	ADAT3	T0164565B_01	6	7	56.1C	1.96268e+07	2.40406e+07	2.76909e+07	1.10763e+07	2.77653e+07	1	1.24	1.29	1.18	1.09	0.554579	0.519159	0.128678	stability	FALSE	FALSE	FALSE	FALSE	FALSE
Q96EY9	ADAT3	T0164575B_01	5	5	58.2C	2.43141e+07	3.50103e+07	3.3791e+07	3.88785e+07	3.61548e+07	1	1.17	1.12	1.05	1.02	0.554579	0.519159	0.128678	stability	FALSE	FALSE	FALSE	FALSE	FALSE
Q96EY9	ADAT3	T0164575B_01	5	5	60.1C	1.15664e+07	2.12986e+07	2.94466e+07	2.05055e+07	3.7685e+07	1	1.16	1.22	1.18	1.29	0.554579	0.519159	0.128678	stability	FALSE	FALSE	FALSE	FALSE	FALSE
Q96EY9	ADAT3	T0164585B_01	1	1	62.4C	1.33737e+06	1.08922e+06	1.8495e+06	2.14722e+06	1.82062e+06	1	1.06	1.4	1.44	1.25	0.554579	0.519159	0.128678	stability	FALSE	FALSE	FALSE	FALSE	FALSE
Q96EY9	ADAT3	T0164585B_01	1	1	63.9C	1.05804e+06	388223	615266	1.01718e+06	1.52207e+06	1	0.46	0.67	1.16	1.04	0.554579	0.519159	0.128678	stability	FALSE	FALSE	FALSE	FALSE	FALSE
P35611	ADD1	T0164535B_01	20	40	42C	6.17557e+08	5.28904e+08	4.81087e+08	5.73045e+08	6.83572e+08	1	1.03	1.04	1.04	1.02	0.304544	0.245496	0.450219	stability	FALSE	FALSE	FALSE	FALSE	FALSE
P35611	ADD1	T0164535B_01	20	40	44.1C	5.98729e+08	5.73318e+08	5.98107e+08	6.43592e+08	5.72706e+08	1	1.01	0.98	0.98	0.96	0.304544	0.245496	0.450219	stability	FALSE	FALSE	FALSE	FALSE	FALSE
P35611	ADD1	T0164545B_01	16	32	46.2C	6.56766e+08	5.97392e+08	3.56437e+08	5.36367e+08	3.37171e+08	1	1.08	1.04	1.02	1	0.304544	0.245496	0.450219	stability	FALSE	FALSE	FALSE	FALSE	FALSE
P35611	ADD1	T0164545B_01	16	32	48.1C	3.26387e+08	2.41216e+08	6.23006e+08	2.52997e+08	6.11479e+08	1	1.06	0.98	0.91	0.91	0.304544	0.245496	0.450219	stability	FALSE	FALSE	FALSE	FALSE	FALSE
P35611	ADD1	T0164555B_01	18	32	50.4C	5.38492e+08	3.07845e+08	5.05469e+08	5.3349e+08	4.74784e+08	1	1.05	1.05	1.06	1	0.304544	0.245496	0.450219	stability	FALSE	FALSE	FALSE	FALSE	FALSE
P35611	ADD1	T0164555B_01	18	32	51.9C	4.25867e+08	2.48031e+08	5.88536e+08	5.45394e+08	6.6157e+08	1	0.99	0.94	0.99	0.95	0.304544	0.245496	0.450219	stability	FALSE	FALSE	FALSE	FALSE	FALSE
P35611	ADD1	T0164565B_01	16	33	54C	6.63173e+08	2.56959e+08	4.75014e+08	2.50354e+08	5.11945e+08	1	0.95	0.97	1.01	0.96	0.304544	0.245496	0.450219	stability	FALSE	FALSE	FALSE	FALSE	FALSE
P35611	ADD1	T0164565B_01	16	33	56.1C	3.09578e+08	3.35141e+08	3.878e+08	1.45221e+08	4.06296e+08	1	1.1	1.14	0.98	1.01	0.304544	0.245496	0.450219	stability	FALSE	FALSE	FALSE	FALSE	FALSE
P35611	ADD1	T0164575B_01	21	35	58.2C	3.1543e+08	4.30588e+08	4.05223e+08	5.10541e+08	4.91519e+08	1	1.11	1.03	1.06	1.07	0.304544	0.245496	0.450219	stability	FALSE	FALSE	FALSE	FALSE	FALSE
P35611	ADD1	T0164575B_01	21	35	60.1C	1.79601e+08	3.57269e+08	4.57584e+08	3.06673e+08	5.36788e+08	1	1.25	1.23	1.14	1.19	0.304544	0.245496	0.450219	stability	FALSE	FALSE	FALSE	FALSE	FALSE
P35611	ADD1	T0164585B_01	10	12	62.4C	1.35042e+08	9.94607e+07	1.39426e+08	1.61192e+08	1.32792e+08	1	0.95	1.04	1.07	0.91	0.304544	0.245496	0.450219	stability	FALSE	FALSE	FALSE	FALSE	FALSE
P35611	ADD1	T0164585B_01	10	12	63.9C	8.44896e+07	7.03485e+07	8.16938e+07	6.96083e+07	1.47687e+08	1	1.04	1.11	1	1.27	0.304544	0.245496	0.450219	stability	FALSE	FALSE	FALSE	FALSE	FALSE
P35612	ADD2	T0164535B_01	1	1	42C	7.49793e+06	6.35544e+06	6.02374e+06	6.22383e+06	1.07642e+07	1	1.02	1.08	0.93	1.32					FALSE	FALSE	FALSE	FALSE	FALSE
P35612	ADD2	T0164535B_01	1	1	44.1C	5.23071e+06	6.87018e+06	7.13905e+06	6.91627e+06	6.92979e+06	1	1.38	1.33	1.2	1.32					FALSE	FALSE	FALSE	FALSE	FALSE
P35612	ADD2	T0164545B_01	1	1	46.2C	8.03546e+06	8.03385e+06	4.62453e+06	9.25955e+06	6.05243e+06	1	1.19	1.1	1.44	1.47					FALSE	FALSE	FALSE	FALSE	FALSE
P35612	ADD2	T0164545B_01	1	1	48.1C	4.50232e+06	3.64165e+06	8.80614e+06	2.90763e+06	9.26069e+06	1	1.16	1	0.76	1					FALSE	FALSE	FALSE	FALSE	FALSE
P35612	ADD2	T0164555B_01	1	1	50.4C	8.95734e+06	4.98951e+06	6.74062e+06	7.24711e+06	8.15108e+06	1	1.02	0.84	0.87	1.03					FALSE	FALSE	FALSE	FALSE	FALSE
P35612	ADD2	T0164555B_01	1	1	51.9C	5.53554e+06	3.12548e+06	9.86402e+06	7.89647e+06	1.08022e+07	1	0.96	1.22	1.1	1.19					FALSE	FALSE	FALSE	FALSE	FALSE
Q9UEY8	ADD3	T0164535B_01	18	31	42C	7.17854e+08	5.95551e+08	5.48419e+08	6.3494e+08	7.77755e+08	1	0.99	1.02	0.99	0.99	0.251254	0.236748	0.114012	stability	FALSE	FALSE	FALSE	FALSE	FALSE
Q9UEY8	ADD3	T0164535B_01	18	31	44.1C	6.51064e+08	5.99583e+08	6.47047e+08	6.92542e+08	6.29472e+08	1	0.97	0.97	0.97	0.97	0.251254	0.236748	0.114012	stability	FALSE	FALSE	FALSE	FALSE	FALSE
Q9UEY8	ADD3	T0164545B_01	17	36	46.2C	1.1619e+09	1.06546e+09	6.47803e+08	9.68989e+08	5.88229e+08	1	1.09	1.07	1.04	0.99	0.251254	0.236748	0.114012	stability	FALSE	FALSE	FALSE	FALSE	FALSE
Q9UEY8	ADD3	T0164545B_01	17	36	48.1C	5.27273e+08	3.7041e+08	1.03923e+09	4.41627e+08	1.10184e+09	1	1.01	1.01	0.99	1.02	0.251254	0.236748	0.114012	stability	FALSE	FALSE	FALSE	FALSE	FALSE
Q9UEY8	ADD3	T0164555B_01	17	37	50.4C	6.65318e+08	3.67035e+08	5.90207e+08	6.22033e+08	5.68833e+08	1	1.01	0.99	1	0.97	0.251254	0.236748	0.114012	stability	FALSE	FALSE	FALSE	FALSE	FALSE
Q9UEY8	ADD3	T0164555B_01	17	37	51.9C	5.00152e+08	2.97966e+08	7.68121e+08	6.54242e+08	7.74353e+08	1	1.01	1.05	1.01	0.95	0.251254	0.236748	0.114012	stability	FALSE	FALSE	FALSE	FALSE	FALSE
Q9UEY8	ADD3	T0164565B_01	15	31	54C	6.10209e+08	2.32811e+08	4.37069e+08	2.15982e+08	4.52572e+08	1	0.93	0.97	0.94	0.92	0.251254	0.236748	0.114012	stability	FALSE	FALSE	FALSE	FALSE	FALSE
Q9UEY8	ADD3	T0164565B_01	15	31	56.1C	2.57208e+08	2.97124e+08	3.14245e+08	1.10877e+08	3.71874e+08	1	1.17	1.11	0.9	1.11	0.251254	0.236748	0.114012	stability	FALSE	FALSE	FALSE	FALSE	FALSE
Q9UEY8	ADD3	T0164575B_01	18	40	58.2C	1.71576e+08	2.36862e+08	2.18569e+08	2.64616e+08	2.44636e+08	1	1.12	1.02	1.01	0.98	0.251254	0.236748	0.114012	stability	FALSE	FALSE	FALSE	FALSE	FALSE
Q9UEY8	ADD3	T0164575B_01	18	40	60.1C	9.24262e+07	1.86209e+08	2.35298e+08	1.64e+08	2.76089e+08	1	1.27	1.22	1.18	1.19	0.251254	0.236748	0.114012	stability	FALSE	FALSE	FALSE	FALSE	FALSE
Q9UEY8	ADD3	T0164585B_01	11	19	62.4C	1.06843e+08	7.68244e+07	9.69431e+07	1.16465e+08	1.08377e+08	1	0.93	0.92	0.98	0.93	0.251254	0.236748	0.114012	stability	FALSE	FALSE	FALSE	FALSE	FALSE
Q9UEY8	ADD3	T0164585B_01	11	19	63.9C	7.57971e+07	5.9193e+07	6.65231e+07	6.33107e+07	1.13336e+08	1	0.97	1.01	1.01	1.09	0.251254	0.236748	0.114012	stability	FALSE	FALSE	FALSE	FALSE	FALSE
P11766	ADH5	T0164535B_01	13	42	42C	1.43041e+09	1.20245e+09	1.05307e+09	1.3181e+09	1.48139e+09	1	1.01	0.99	1.03	0.95	0.856173	0.449705	1.8242	stability	FALSE	FALSE	FALSE	FALSE	FALSE
P11766	ADH5	T0164535B_01	13	42	44.1C	1.27825e+09	1.08662e+09	1.26567e+09	1.35841e+09	1.15923e+09	1	0.89	0.97	0.97	0.91	0.856173	0.449705	1.8242	stability	FALSE	FALSE	FALSE	FALSE	FALSE
P11766	ADH5	T0164545B_01	17	47	46.2C	1.8827e+09	1.66507e+09	9.84707e+08	1.45724e+09	9.04405e+08	1	1.05	1	0.97	0.94	0.856173	0.449705	1.8242	stability	FALSE	FALSE	FALSE	FALSE	FALSE
P11766	ADH5	T0164545B_01	17	47	48.1C	8.18491e+08	5.4744e+08	1.52455e+09	7.08711e+08	1.71695e+09	1	0.96	0.95	1.02	1.02	0.856173	0.449705	1.8242	stability	FALSE	FALSE	FALSE	FALSE	FALSE
P11766	ADH5	T0164555B_01	14	44	50.4C	1.40619e+09	8.01401e+08	1.28488e+09	1.32219e+09	1.30829e+09	1	1.05	1.02	1.01	1.05	0.856173	0.449705	1.8242	stability	FALSE	FALSE	FALSE	FALSE	FALSE
P11766	ADH5	T0164555B_01	14	44	51.9C	9.91251e+08	5.76616e+08	1.47695e+09	1.37245e+09	1.71151e+09	1	0.99	1.02	1.07	1.06	0.856173	0.449705	1.8242	stability	FALSE	FALSE	FALSE	FALSE	FALSE
P11766	ADH5	T0164565B_01	9	35	54C	1.06417e+09	3.81302e+08	7.37728e+08	3.49329e+08	8.22111e+08	1	0.88	0.94	0.87	0.96	0.856173	0.449705	1.8242	stability	FALSE	FALSE	FALSE	FALSE	FALSE
P11766	ADH5	T0164565B_01	9	35	56.1C	2.85728e+08	2.84031e+08	3.29176e+08	1.26271e+08	4.65001e+08	1	1.01	1.05	0.92	1.25	0.856173	0.449705	1.8242	stability	FALSE	FALSE	FALSE	FALSE	FALSE
P11766	ADH5	T0164575B_01	10	18	58.2C	2.32541e+08	2.47746e+08	2.76645e+08	3.93173e+08	4.45524e+08	1	0.87	0.96	1.11	1.32	0.856173	0.449705	1.8242	stability	FALSE	FALSE	FALSE	FALSE	FALSE
P11766	ADH5	T0164575B_01	10	18	60.1C	5.65155e+07	1.02648e+08	1.53671e+08	9.34012e+07	2.16386e+08	1	1.14	1.31	1.1	1.52	0.856173	0.449705	1.8242	stability	FALSE	FALSE	FALSE	FALSE	FALSE
P11766	ADH5	T0164585B_01	6	6	62.4C	1.56909e+07	1.61611e+07	1.92383e+07	2.49581e+07	2.03688e+07	1	1.33	1.24	1.43	1.2	0.856173	0.449705	1.8242	stability	FALSE	FALSE	FALSE	FALSE	FALSE
P11766	ADH5	T0164585B_01	6	6	63.9C	1.31281e+07	1.09812e+07	1.3344e+07	1.03565e+07	2.1279e+07	1	1.04	1.17	0.96	1.18	0.856173	0.449705	1.8242	stability	FALSE	FALSE	FALSE	FALSE	FALSE
Q9BV57	ADI1	T0164535B_01	8	22	42C	4.21832e+08	3.36313e+08	3.1339e+08	3.68171e+08	4.28448e+08	1	0.96	0.99	0.98	0.93	0.768354	0.460496	1.24037	stability	FALSE	FALSE	FALSE	FALSE	FALSE
Q9BV57	ADI1	T0164535B_01	8	22	44.1C	3.83349e+08	3.06697e+08	3.59962e+08	3.67107e+08	3.29944e+08	1	0.84	0.92	0.87	0.86	0.768354	0.460496	1.24037	stability	FALSE	FALSE	FALSE	FALSE	FALSE
Q9BV57	ADI1	T0164545B_01	7	25	46.2C	5.36236e+08	4.38585e+08	2.6904e+08	3.52032e+08	2.64138e+08	1	0.97	0.96	0.82	0.96	0.768354	0.460496	1.24037	stability	FALSE	FALSE	FALSE	FALSE	FALSE
Q9BV57	ADI1	T0164545B_01	7	25	48.1C	2.34643e+08	1.58107e+08	3.96054e+08	2.0452e+08	4.34323e+08	1	0.97	0.86	1.03	0.9	0.768354	0.460496	1.24037	stability	FALSE	FALSE	FALSE	FALSE	FALSE
Q9BV57	ADI1	T0164555B_01	6	12	50.4C	1.14343e+08	6.433e+07	9.57015e+07	9.27699e+07	1.03791e+08	1	1.03	0.93	0.87	1.02	0.768354	0.460496	1.24037	stability	FALSE	FALSE	FALSE	FALSE	FALSE
Q9BV57	ADI1	T0164555B_01	6	12	51.9C	6.50768e+07	4.03109e+07	1.08342e+08	8.97112e+07	1.01227e+08	1	1.05	1.14	1.07	0.95	0.768354	0.460496	1.24037	stability	FALSE	FALSE	FALSE	FALSE	FALSE
Q9BV57	ADI1	T0164565B_01	5	11	54C	2.10346e+08	8.24457e+07	1.57502e+08	7.05152e+07	1.7339e+08	1	0.96	1.01	0.89	1.03	0.768354	0.460496	1.24037	stability	FALSE	FALSE	FALSE	FALSE	FALSE
Q9BV57	ADI1	T0164565B_01	5	11	56.1C	5.1744e+07	4.16141e+07	4.67993e+07	1.89966e+07	6.44065e+07	1	0.82	0.83	0.77	0.96	0.768354	0.460496	1.24037	stability	FALSE	FALSE	FALSE	FALSE	FALSE
Q9BV57	ADI1	T0164575B_01	2	2	58.2C	1.60008e+07	1.50727e+07	1.8646e+07	2.5509e+07	2.43165e+07	1	0.77	0.94	1.05	1.04	0.768354	0.460496	1.24037	stability	FALSE	FALSE	FALSE	FALSE	FALSE
Q9BV57	ADI1	T0164575B_01	2	2	60.1C	4.70734e+06	8.76221e+06	1.33989e+07	1.03045e+07	1.85527e+07	1	1.17	1.37	1.46	1.57	0.768354	0.460496	1.24037	stability	FALSE	FALSE	FALSE	FALSE	FALSE
P55263	ADK	T0164535B_01	13	18	42C	3.5212e+08	2.75445e+08	2.51774e+08	2.94105e+08	3.47254e+08	1	0.94	0.96	0.94	0.9	1.72532	0.406633	5.38639	stability	FALSE	FALSE	TRUE	TRUE	FALSE
P55263	ADK	T0164535B_01	13	18	44.1C	2.99881e+08	2.49468e+08	2.97156e+08	3.23008e+08	2.85986e+08	1	0.88	0.97	0.98	0.95	1.72532	0.406633	5.38639	stability	FALSE	FALSE	TRUE	TRUE	FALSE
P55263	ADK	T0164545B_01	11	14	46.2C	3.55252e+08	2.89849e+08	1.89103e+08	2.69683e+08	1.90499e+08	1	0.97	1.02	0.95	1.05	1.72532	0.406633	5.38639	stability	FALSE	FALSE	TRUE	TRUE	FALSE
P55263	ADK	T0164545B_01	11	14	48.1C	1.29025e+08	8.66117e+07	2.5499e+08	1.33367e+08	3.48296e+08	1	0.96	1.01	1.22	1.31	1.72532	0.406633	5.38639	stability	FALSE	FALSE	TRUE	TRUE	FALSE
P55263	ADK	T0164555B_01	8	13	50.4C	1.76348e+08	1.00341e+08	1.45642e+08	1.70704e+08	2.19222e+08	1	1.05	0.92	1.04	1.4	1.72532	0.406633	5.38639	stability	FALSE	FALSE	TRUE	TRUE	FALSE
P55263	ADK	T0164555B_01	8	13	51.9C	9.97552e+07	5.8346e+07	1.62615e+08	1.63707e+08	2.53183e+08	1	0.99	1.11	1.27	1.55	1.72532	0.406633	5.38639	stability	FALSE	FALSE	TRUE	TRUE	FALSE
P55263	ADK	T0164565B_01	4	4	54C	2.31214e+07	8.53114e+06	1.72476e+07	9.70905e+06	3.32778e+07	1	0.9	1.01	1.12	1.79	1.72532	0.406633	5.38639	stability	FALSE	FALSE	TRUE	TRUE	FALSE
P55263	ADK	T0164565B_01	4	4	56.1C	6.90121e+06	4.62827e+06	4.72763e+06	2.83021e+06	9.06706e+06	1	0.68	0.62	0.86	1.01	1.72532	0.406633	5.38639	stability	FALSE	FALSE	TRUE	TRUE	FALSE
Q9H2P0	ADNP	T0164535B_01	15	19	42C	5.68895e+08	4.65939e+08	4.24985e+08	5.1982e+08	7.37262e+08	1	0.98	1	1.02	1.19	0.584852	0.297577	1.66027	expression/solubility	FALSE	FALSE	FALSE	FALSE	FALSE
Q9H2P0	ADNP	T0164535B_01	15	19	44.1C	2.97962e+08	2.98189e+08	3.19377e+08	3.69626e+08	3.90633e+08	1	1.05	1.05	1.13	1.31	0.584852	0.297577	1.66027	expression/solubility	FALSE	FALSE	FALSE	FALSE	FALSE
Q9H2P0	ADNP	T0164545B_01	4	4	46.2C	7.95021e+07	5.91049e+07	3.77866e+07	6.83368e+07	4.60549e+07	1	0.88	0.91	1.07	1.13	0.584852	0.297577	1.66027	expression/solubility	FALSE	FALSE	FALSE	FALSE	FALSE
Q9H2P0	ADNP	T0164545B_01	4	4	48.1C	2.59439e+07	1.65568e+07	6.13317e+07	2.20731e+07	6.3475e+07	1	0.91	1.21	1	1.19	0.584852	0.297577	1.66027	expression/solubility	FALSE	FALSE	FALSE	FALSE	FALSE
Q9H2P0	ADNP	T0164555B_01	4	4	50.4C	9.27337e+07	5.41066e+07	8.61075e+07	9.01161e+07	8.8821e+07	1	1.07	1.04	1.04	1.08	0.584852	0.297577	1.66027	expression/solubility	FALSE	FALSE	FALSE	FALSE	FALSE
Q9H2P0	ADNP	T0164555B_01	4	4	51.9C	7.7446e+07	4.21561e+07	1.03267e+08	8.94154e+07	1.25125e+08	1	0.93	0.91	0.89	0.99	0.584852	0.297577	1.66027	expression/solubility	FALSE	FALSE	FALSE	FALSE	FALSE
Q9H2P0	ADNP	T0164565B_01	2	2	54C	2.73182e+07	1.2095e+07	1.95109e+07	9.1134e+06	2.28928e+07	1	1.08	0.96	0.89	1.04	0.584852	0.297577	1.66027	expression/solubility	FALSE	FALSE	FALSE	FALSE	FALSE
Q9H2P0	ADNP	T0164565B_01	2	2	56.1C	1.29711e+07	1.3189e+07	1.56391e+07	5.80706e+06	1.58855e+07	1	1.03	1.1	0.93	0.94	0.584852	0.297577	1.66027	expression/solubility	FALSE	FALSE	FALSE	FALSE	FALSE
Q9H2P0	ADNP	T0164575B_01	3	3	58.2C	1.95877e+07	2.36117e+07	2.34956e+07	2.52789e+07	2.7771e+07	1	0.98	0.96	0.85	0.97	0.584852	0.297577	1.66027	expression/solubility	FALSE	FALSE	FALSE	FALSE	FALSE
Q9H2P0	ADNP	T0164575B_01	3	3	60.1C	1.18742e+07	1.76259e+07	2.14836e+07	1.79369e+07	3.30912e+07	1	0.93	0.87	1.01	1.11	0.584852	0.297577	1.66027	expression/solubility	FALSE	FALSE	FALSE	FALSE	FALSE
Q96SZ5	ADO	T0164535B_01	9	12	42C	1.46055e+08	1.29494e+08	1.17088e+08	1.41641e+08	1.64638e+08	1	1.06	1.07	1.09	1.03	0.407151	0.265527	1.01055	stability	FALSE	FALSE	FALSE	FALSE	FALSE
Q96SZ5	ADO	T0164535B_01	9	12	44.1C	1.37187e+08	1.48357e+08	1.46942e+08	1.47309e+08	1.35681e+08	1	1.14	1.05	0.98	0.99	0.407151	0.265527	1.01055	stability	FALSE	FALSE	FALSE	FALSE	FALSE
Q96SZ5	ADO	T0164545B_01	9	12	46.2C	2.62013e+08	2.13653e+08	1.25934e+08	1.98547e+08	1.18973e+08	1	0.97	0.92	0.95	0.89	0.407151	0.265527	1.01055	stability	FALSE	FALSE	FALSE	FALSE	FALSE
Q96SZ5	ADO	T0164545B_01	9	12	48.1C	1.2151e+08	8.86357e+07	2.27544e+08	9.56295e+07	2.31623e+08	1	1.04	0.96	0.93	0.93	0.407151	0.265527	1.01055	stability	FALSE	FALSE	FALSE	FALSE	FALSE
Q96SZ5	ADO	T0164555B_01	7	12	50.4C	1.64157e+08	7.99652e+07	1.38978e+08	1.36057e+08	1.25151e+08	1	0.9	0.95	0.89	0.86	0.407151	0.265527	1.01055	stability	FALSE	FALSE	FALSE	FALSE	FALSE
Q96SZ5	ADO	T0164555B_01	7	12	51.9C	1.30109e+08	7.51323e+07	1.85537e+08	1.52788e+08	1.7727e+08	1	0.98	0.97	0.91	0.83	0.407151	0.265527	1.01055	stability	FALSE	FALSE	FALSE	FALSE	FALSE
Q96SZ5	ADO	T0164565B_01	5	7	54C	1.07003e+08	4.36497e+07	6.82843e+07	4.22365e+07	7.73358e+07	1	1	0.86	1.05	0.9	0.407151	0.265527	1.01055	stability	FALSE	FALSE	FALSE	FALSE	FALSE
Q96SZ5	ADO	T0164565B_01	5	7	56.1C	4.48713e+07	5.18591e+07	6.38599e+07	2.30639e+07	6.21795e+07	1	1.17	1.3	1.07	1.06	0.407151	0.265527	1.01055	stability	FALSE	FALSE	FALSE	FALSE	FALSE
Q96SZ5	ADO	T0164575B_01	9	13	58.2C	7.86005e+07	1.04854e+08	1.054e+08	1.27633e+08	1.06734e+08	1	1.09	1.08	1.07	0.93	0.407151	0.265527	1.01055	stability	FALSE	FALSE	FALSE	FALSE	FALSE
Q96SZ5	ADO	T0164575B_01	9	13	60.1C	4.49457e+07	7.40666e+07	9.77755e+07	7.16584e+07	1.15703e+08	1	1.04	1.05	1.06	1.02	0.407151	0.265527	1.01055	stability	FALSE	FALSE	FALSE	FALSE	FALSE
Q96SZ5	ADO	T0164585B_01	6	6	62.4C	1.21779e+08	8.0569e+07	1.18822e+08	1.36898e+08	1.19839e+08	1	0.86	0.99	1.01	0.91	0.407151	0.265527	1.01055	stability	FALSE	FALSE	FALSE	FALSE	FALSE
Q96SZ5	ADO	T0164585B_01	6	6	63.9C	7.79689e+07	6.28604e+07	7.50712e+07	7.17888e+07	1.13733e+08	1	1.01	1.11	1.12	1.06	0.407151	0.265527	1.01055	stability	FALSE	FALSE	FALSE	FALSE	FALSE
Q9NX46	ADPRHL2	T0164535B_01	6	14	42C	2.3578e+08	1.88723e+08	1.83542e+08	2.05272e+08	2.32762e+08	1	0.96	1.04	0.98	0.91	0.093311	0.078276	0.205842	expression/solubility	FALSE	FALSE	FALSE	FALSE	FALSE
Q9NX46	ADPRHL2	T0164535B_01	6	14	44.1C	2.12846e+08	1.94077e+08	2.1273e+08	2.28134e+08	2.03331e+08	1	0.96	0.98	0.97	0.95	0.093311	0.078276	0.205842	expression/solubility	FALSE	FALSE	FALSE	FALSE	FALSE
Q9NX46	ADPRHL2	T0164545B_01	6	12	46.2C	2.10578e+08	1.65736e+08	1.08752e+08	1.70651e+08	1.05482e+08	1	0.94	0.99	1.01	0.98	0.093311	0.078276	0.205842	expression/solubility	FALSE	FALSE	FALSE	FALSE	FALSE
Q9NX46	ADPRHL2	T0164545B_01	6	12	48.1C	6.08985e+07	4.41239e+07	1.24954e+08	5.90333e+07	1.33631e+08	1	1.04	1.05	1.14	1.07	0.093311	0.078276	0.205842	expression/solubility	FALSE	FALSE	FALSE	FALSE	FALSE
Q9NX46	ADPRHL2	T0164555B_01	6	7	50.4C	4.89708e+07	2.98459e+07	4.63803e+07	4.66688e+07	4.62326e+07	1	1.12	1.06	1.02	1.07	0.093311	0.078276	0.205842	expression/solubility	FALSE	FALSE	FALSE	FALSE	FALSE
Q9NX46	ADPRHL2	T0164555B_01	6	7	51.9C	2.52427e+07	1.67663e+07	3.64383e+07	3.19275e+07	4.25792e+07	1	1.13	0.99	0.98	1.03	0.093311	0.078276	0.205842	expression/solubility	FALSE	FALSE	FALSE	FALSE	FALSE
Q9NX46	ADPRHL2	T0164575B_01	1	1	58.2C	226564	631207	617324	939087	750576	1	2.27	2.19	2.72	2.28	0.093311	0.078276	0.205842	expression/solubility	FALSE	FALSE	FALSE	FALSE	FALSE
Q9NX46	ADPRHL2	T0164575B_01	1	1	60.1C		331059	786312	709844	1.09742e+06						0.093311	0.078276	0.205842	expression/solubility	FALSE	FALSE	FALSE	FALSE	FALSE
Q3LIE5	ADPRM	T0164545B_01	1	1	46.2C	4.95715e+07	4.69192e+07	2.33682e+07	2.75042e+07	2.16616e+07	1	1.12	0.9	0.69	0.85	0.305896	0.29064	0.0604501	expression/solubility	FALSE	FALSE	FALSE	FALSE	FALSE
Q3LIE5	ADPRM	T0164545B_01	1	1	48.1C	2.18128e+07	1.48217e+07	4.05346e+07	1.50659e+07	4.04114e+07	1	0.97	0.95	0.81	0.9	0.305896	0.29064	0.0604501	expression/solubility	FALSE	FALSE	FALSE	FALSE	FALSE
Q3LIE5	ADPRM	T0164565B_01	2	4	54C	6.64887e+07	2.53516e+07	4.55875e+07	2.37336e+07	4.63405e+07	1	0.93	0.92	0.95	0.87	0.305896	0.29064	0.0604501	expression/solubility	FALSE	FALSE	FALSE	FALSE	FALSE
Q3LIE5	ADPRM	T0164565B_01	2	4	56.1C	2.63389e+07	3.1806e+07	3.46776e+07	1.22634e+07	3.97941e+07	1	1.23	1.2	0.97	1.16	0.305896	0.29064	0.0604501	expression/solubility	FALSE	FALSE	FALSE	FALSE	FALSE
Q3LIE5	ADPRM	T0164575B_01	3	4	58.2C	3.32828e+07	4.67688e+07	4.80472e+07	4.91534e+07	6.55202e+07	1	1.14	1.16	0.97	1.35	0.305896	0.29064	0.0604501	expression/solubility	FALSE	FALSE	FALSE	FALSE	FALSE
Q3LIE5	ADPRM	T0164575B_01	3	4	60.1C	1.84326e+07	3.4132e+07	4.56609e+07	3.03662e+07	5.01218e+07	1	1.17	1.19	1.1	1.08	0.305896	0.29064	0.0604501	expression/solubility	FALSE	FALSE	FALSE	FALSE	FALSE
Q16186	ADRM1	T0164535B_01	10	16	42C	3.83606e+08	3.80687e+08	3.16834e+08	3.40765e+08	6.07409e+08	1	1.19	1.11	1	1.45	3.03277	2.81954	0.159524	expression/solubility	FALSE	FALSE	FALSE	FALSE	FALSE
Q16186	ADRM1	T0164535B_01	10	16	44.1C	2.57207e+08	3.13968e+08	3.20412e+08	3.48187e+08	3.03069e+08	1	1.28	1.22	1.23	1.18	3.03277	2.81954	0.159524	expression/solubility	FALSE	FALSE	FALSE	FALSE	FALSE
Q16186	ADRM1	T0164545B_01	8	14	46.2C	4.863e+08	3.55555e+08	2.39714e+08	4.82839e+08	2.50588e+08	1	0.87	0.94	1.24	1	3.03277	2.81954	0.159524	expression/solubility	FALSE	FALSE	FALSE	FALSE	FALSE
Q16186	ADRM1	T0164545B_01	8	14	48.1C	1.48134e+08	1.0076e+08	4.62697e+08	1.19939e+08	3.16035e+08	1	0.97	1.6	0.95	1.04	3.03277	2.81954	0.159524	expression/solubility	FALSE	FALSE	FALSE	FALSE	FALSE
Q16186	ADRM1	T0164555B_01	7	9	50.4C	2.45625e+08	1.26785e+08	2.17951e+08	2.44448e+08	2.65551e+08	1	0.95	0.99	1.07	1.22	3.03277	2.81954	0.159524	expression/solubility	FALSE	FALSE	FALSE	FALSE	FALSE
Q16186	ADRM1	T0164555B_01	7	9	51.9C	1.64396e+08	9.29441e+07	2.46756e+08	2.0088e+08	3.26153e+08	1	0.96	1.02	0.94	1.21	3.03277	2.81954	0.159524	expression/solubility	FALSE	FALSE	FALSE	FALSE	FALSE
Q16186	ADRM1	T0164565B_01	3	4	54C	4.35908e+07	2.29295e+07	4.35836e+07	1.85163e+07	4.07484e+07	1	1.28	1.35	1.13	1.17	3.03277	2.81954	0.159524	expression/solubility	FALSE	FALSE	FALSE	FALSE	FALSE
Q16186	ADRM1	T0164565B_01	3	4	56.1C	3.41087e+07	1.5916e+07	1.64509e+07	7.5921e+06	2.82021e+07	1	0.47	0.44	0.46	0.63	3.03277	2.81954	0.159524	expression/solubility	FALSE	FALSE	FALSE	FALSE	FALSE
Q16186	ADRM1	T0164575B_01	3	4	58.2C	4.44035e+07	2.63749e+07	2.70141e+07	3.7161e+07	3.90765e+07	1	0.48	0.49	0.55	0.61	3.03277	2.81954	0.159524	expression/solubility	FALSE	FALSE	FALSE	FALSE	FALSE
Q16186	ADRM1	T0164575B_01	3	4	60.1C	1.42731e+07	2.46892e+07	3.20292e+07	1.76283e+07	4.54218e+07	1	1.09	1.08	0.82	1.26	3.03277	2.81954	0.159524	expression/solubility	FALSE	FALSE	FALSE	FALSE	FALSE
P30566	ADSL	T0164535B_01	18	46	42C	1.65983e+09	1.49832e+09	1.27725e+09	1.51885e+09	2.062e+09	1	1.08	1.03	1.03	1.14	0.912713	0.74394	0.445341	stability	FALSE	FALSE	FALSE	FALSE	FALSE
P30566	ADSL	T0164535B_01	18	46	44.1C	1.497e+09	1.43434e+09	1.54345e+09	1.73358e+09	1.41156e+09	1	1.01	1.01	1.05	0.94	0.912713	0.74394	0.445341	stability	FALSE	FALSE	FALSE	FALSE	FALSE
P30566	ADSL	T0164545B_01	19	53	46.2C	2.63635e+09	2.41171e+09	1.4153e+09	1.98018e+09	1.1078e+09	1	1.09	1.03	0.94	0.82	0.912713	0.74394	0.445341	stability	FALSE	FALSE	FALSE	FALSE	FALSE
P30566	ADSL	T0164545B_01	19	53	48.1C	1.25928e+09	8.55509e+08	2.50204e+09	9.72494e+08	2.21559e+09	1	0.97	1.02	0.91	0.86	0.912713	0.74394	0.445341	stability	FALSE	FALSE	FALSE	FALSE	FALSE
P30566	ADSL	T0164555B_01	22	50	50.4C	1.44734e+09	8.31546e+08	1.31469e+09	1.39074e+09	1.21e+09	1	1.06	1.01	1.03	0.94	0.912713	0.74394	0.445341	stability	FALSE	FALSE	FALSE	FALSE	FALSE
P30566	ADSL	T0164555B_01	22	50	51.9C	1.07488e+09	6.46115e+08	1.63549e+09	1.45855e+09	1.71416e+09	1	1.02	1.04	1.05	0.97	0.912713	0.74394	0.445341	stability	FALSE	FALSE	FALSE	FALSE	FALSE
P30566	ADSL	T0164565B_01	18	50	54C	1.59926e+09	5.93984e+08	1.19886e+09	5.38488e+08	1.13312e+09	1	0.91	1.01	0.9	0.88	0.912713	0.74394	0.445341	stability	FALSE	FALSE	FALSE	FALSE	FALSE
P30566	ADSL	T0164565B_01	18	50	56.1C	7.28448e+08	7.97684e+08	8.58454e+08	3.13557e+08	1.01291e+09	1	1.11	1.08	0.9	1.07	0.912713	0.74394	0.445341	stability	FALSE	FALSE	FALSE	FALSE	FALSE
P30566	ADSL	T0164575B_01	17	56	58.2C	7.4915e+08	8.75304e+08	8.89658e+08	1.16767e+09	1.12451e+09	1	0.95	0.96	1.02	1.03	0.912713	0.74394	0.445341	stability	FALSE	FALSE	FALSE	FALSE	FALSE
P30566	ADSL	T0164575B_01	17	56	60.1C	2.28617e+08	4.19353e+08	8.48761e+08	4.50803e+08	1.06286e+09	1	1.15	1.79	1.32	1.85	0.912713	0.74394	0.445341	stability	FALSE	FALSE	FALSE	FALSE	FALSE
P30566	ADSL	T0164585B_01	1	1	62.4C	4.78201e+06	3.93137e+06	4.01327e+06	7.9975e+06	9.45391e+06	1	1.06	0.85	1.5	1.82	0.912713	0.74394	0.445341	stability	FALSE	FALSE	FALSE	FALSE	FALSE
P30566	ADSL	T0164585B_01	1	1	63.9C	2.01168e+06	1.63874e+06	2.06441e+06	1.86128e+06	4.04704e+06	1	1.02	1.18	1.12	1.46	0.912713	0.74394	0.445341	stability	FALSE	FALSE	FALSE	FALSE	FALSE
P30520	ADSS	T0164535B_01	13	26	42C	5.13362e+08	4.23835e+08	3.82669e+08	4.5124e+08	5.43423e+08	1	0.99	1	0.99	0.97	0.594132	0.467161	0.550478	stability	FALSE	FALSE	FALSE	FALSE	FALSE
P30520	ADSS	T0164535B_01	13	26	44.1C	4.5742e+08	4.38332e+08	4.77304e+08	5.09631e+08	4.41111e+08	1	1.01	1.02	1.01	0.96	0.594132	0.467161	0.550478	stability	FALSE	FALSE	FALSE	FALSE	FALSE
P30520	ADSS	T0164545B_01	16	36	46.2C	8.01839e+08	7.2287e+08	4.53171e+08	6.20741e+08	3.6924e+08	1	1.07	1.08	0.97	0.9	0.594132	0.467161	0.550478	stability	FALSE	FALSE	FALSE	FALSE	FALSE
P30520	ADSS	T0164545B_01	16	36	48.1C	3.74682e+08	2.61046e+08	7.07133e+08	3.09059e+08	7.36327e+08	1	1	0.96	0.97	0.96	0.594132	0.467161	0.550478	stability	FALSE	FALSE	FALSE	FALSE	FALSE
P30520	ADSS	T0164555B_01	11	29	50.4C	3.93736e+08	2.30963e+08	3.61686e+08	3.6017e+08	3.34498e+08	1	1.08	1.03	0.98	0.96	0.594132	0.467161	0.550478	stability	FALSE	FALSE	FALSE	FALSE	FALSE
P30520	ADSS	T0164555B_01	11	29	51.9C	2.7774e+08	1.66348e+08	4.09619e+08	3.62113e+08	4.45682e+08	1	1.02	1.01	1.01	0.98	0.594132	0.467161	0.550478	stability	FALSE	FALSE	FALSE	FALSE	FALSE
P30520	ADSS	T0164565B_01	11	30	54C	5.14171e+08	183246069	3.70542e+08	1.62867e+08	3.61054e+08	1	0.87	0.97	0.84	0.88	0.594132	0.467161	0.550478	stability	FALSE	FALSE	FALSE	FALSE	FALSE
P30520	ADSS	T0164565B_01	11	30	56.1C	1.63273e+08	1.6785e+08	1.93888e+08	6.31854e+07	2.12232e+08	1	1.04	1.08	0.81	1	0.594132	0.467161	0.550478	stability	FALSE	FALSE	FALSE	FALSE	FALSE
P30520	ADSS	T0164575B_01	7	11	58.2C	1.60222e+08	1.88439e+08	2.08898e+08	2.66951e+08	2.73468e+08	1	0.96	1.05	1.09	1.17	0.594132	0.467161	0.550478	stability	FALSE	FALSE	FALSE	FALSE	FALSE
P30520	ADSS	T0164575B_01	7	11	60.1C	3.78428e+07	8.16402e+07	1.18102e+08	6.89041e+07	1.2666e+08	1	1.36	1.5	1.21	1.33	0.594132	0.467161	0.550478	stability	FALSE	FALSE	FALSE	FALSE	FALSE
P30520	ADSS	T0164585B_01	4	4	62.4C	2.59921e+07	1.91293e+07	2.38058e+07	2.8913e+07	2.62479e+07	1	0.95	0.93	1	0.93	0.594132	0.467161	0.550478	stability	FALSE	FALSE	FALSE	FALSE	FALSE
P30520	ADSS	T0164585B_01	4	4	63.9C	1.65141e+07	1.38715e+07	1.83045e+07	1.35953e+07	2.80765e+07	1	1.05	1.27	1	1.23	0.594132	0.467161	0.550478	stability	FALSE	FALSE	FALSE	FALSE	FALSE
Q6ZN18	AEBP2	T0164535B_01	6	9	42C	1.95797e+08	1.77075e+08	1.58332e+08	1.79902e+08	2.37865e+08	1	1.08	1.08	1.03	1.11	0.21342	0.0413531	3.30819	stability	TRUE	FALSE	FALSE	FALSE	FALSE
Q6ZN18	AEBP2	T0164535B_01	6	9	44.1C	1.70428e+08	1.6466e+08	1.81741e+08	1.91539e+08	1.74753e+08	1	1.02	1.04	1.02	1.02	0.21342	0.0413531	3.30819	stability	TRUE	FALSE	FALSE	FALSE	FALSE
Q6ZN18	AEBP2	T0164545B_01	7	10	46.2C	2.41755e+08	1.99302e+08	1.25264e+08	2.05521e+08	1.38378e+08	1	0.98	0.99	1.06	1.12	0.21342	0.0413531	3.30819	stability	TRUE	FALSE	FALSE	FALSE	FALSE
Q6ZN18	AEBP2	T0164545B_01	7	10	48.1C	9.48531e+07	6.8828e+07	1.87663e+08	8.19503e+07	2.23355e+08	1	1.04	1.01	1.02	1.15	0.21342	0.0413531	3.30819	stability	TRUE	FALSE	FALSE	FALSE	FALSE
Q6ZN18	AEBP2	T0164555B_01	4	5	50.4C	6.58364e+07	3.92828e+07	6.21967e+07	6.65133e+07	7.27323e+07	1	1.1	1.05	1.08	1.25	0.21342	0.0413531	3.30819	stability	TRUE	FALSE	FALSE	FALSE	FALSE
Q6ZN18	AEBP2	T0164555B_01	4	5	51.9C	4.86884e+07	2.61645e+07	6.40493e+07	6.18433e+07	9.22313e+07	1	0.91	0.9	0.98	1.16	0.21342	0.0413531	3.30819	stability	TRUE	FALSE	FALSE	FALSE	FALSE
Q08117	AES	T0164535B_01	1	2	42C	2.71947e+07	2.5598e+07	2.51106e+07	2.4258e+07	3.19938e+07	1	1.13	1.24	1	1.08					FALSE	FALSE	FALSE	FALSE	FALSE
Q08117	AES	T0164535B_01	1	2	44.1C	2.91555e+07	3.12381e+07	2.20973e+07	2.3106e+07	2.06723e+07	1	1.13	0.74	0.72	0.71					FALSE	FALSE	FALSE	FALSE	FALSE
Q08117	AES	T0164545B_01	1	1	46.2C	1.95476e+07	1.43586e+07	9.39494e+06	1.40028e+07	1.07319e+07	1	0.87	0.92	0.89	1.07					FALSE	FALSE	FALSE	FALSE	FALSE
Q08117	AES	T0164545B_01	1	1	48.1C	9.17847e+06	6.33173e+06	1.83538e+07	6.97547e+06	1.47263e+07	1	0.99	1.02	0.9	0.78					FALSE	FALSE	FALSE	FALSE	FALSE
P55196	AFDN	T0164535B_01	7	7	42C	5.45521e+07	4.53276e+07	4.10186e+07	5.15132e+07	5.74027e+07	1	1	1.01	1.06	0.97	1.07076	0.799716	0.669729	stability	FALSE	FALSE	FALSE	FALSE	FALSE
P55196	AFDN	T0164535B_01	7	7	44.1C	5.0004e+07	5.15009e+07	5.47103e+07	5.59746e+07	5.38883e+07	1	1.08	1.07	1.02	1.08	1.07076	0.799716	0.669729	stability	FALSE	FALSE	FALSE	FALSE	FALSE
P55196	AFDN	T0164545B_01	8	9	46.2C	9.33297e+07	8.01136e+07	4.77807e+07	7.8916e+07	4.5776e+07	1	1.02	0.98	1.06	0.96	1.07076	0.799716	0.669729	stability	FALSE	FALSE	FALSE	FALSE	FALSE
P55196	AFDN	T0164545B_01	8	9	48.1C	4.19582e+07	3.14169e+07	8.17415e+07	3.44701e+07	8.78459e+07	1	1.07	1	0.97	1.02	1.07076	0.799716	0.669729	stability	FALSE	FALSE	FALSE	FALSE	FALSE
P55196	AFDN	T0164555B_01	6	6	50.4C	3.88819e+07	2.19739e+07	3.80505e+07	3.62859e+07	3.80074e+07	1	1.04	1.09	1	1.1	1.07076	0.799716	0.669729	stability	FALSE	FALSE	FALSE	FALSE	FALSE
P55196	AFDN	T0164555B_01	6	6	51.9C	2.98942e+07	1.66961e+07	3.8641e+07	3.59725e+07	4.90478e+07	1	0.95	0.88	0.93	1	1.07076	0.799716	0.669729	stability	FALSE	FALSE	FALSE	FALSE	FALSE
P55196	AFDN	T0164565B_01	2	2	54C	7.49399e+06	4.43213e+06	5.93563e+06	3.20231e+06	8.47792e+06	1	1.44	1.07	1.14	1.41	1.07076	0.799716	0.669729	stability	FALSE	FALSE	FALSE	FALSE	FALSE
P55196	AFDN	T0164565B_01	2	2	56.1C	3.17398e+06	5.30518e+06	5.40135e+06	2.25771e+06	5.79972e+06	1	1.7	1.55	1.48	1.4	1.07076	0.799716	0.669729	stability	FALSE	FALSE	FALSE	FALSE	FALSE
P55196	AFDN	T0164575B_01	2	2	58.2C	2.60301e+06	4.19965e+06	3.50768e+06	4.08841e+06	3.14309e+06	1	1.31	1.08	1.03	0.83	1.07076	0.799716	0.669729	stability	FALSE	FALSE	FALSE	FALSE	FALSE
P55196	AFDN	T0164575B_01	2	2	60.1C	2.29406e+06	2.89284e+06	3.97267e+06	3.07586e+06	3.7937e+06	1	0.79	0.83	0.89	0.66	1.07076	0.799716	0.669729	stability	FALSE	FALSE	FALSE	FALSE	FALSE
P51825	AFF1	T0164535B_01	3	3	42C	4.09457e+07	3.11314e+07	2.59687e+07	3.3096e+07	4.51996e+07	1	0.91	0.85	0.91	1.01	0.560342	0.462571	0.358657	stability	FALSE	FALSE	FALSE	FALSE	FALSE
P51825	AFF1	T0164535B_01	3	3	44.1C	3.33053e+07	3.08887e+07	3.06453e+07	3.5615e+07	3.21108e+07	1	0.98	0.9	0.97	0.96	0.560342	0.462571	0.358657	stability	FALSE	FALSE	FALSE	FALSE	FALSE
P51825	AFF1	T0164545B_01	1	1	46.2C	1.25046e+06	1.01064e+06	744205	1.22997e+06	276773	1	0.96	1.14	1.23	0.43	0.560342	0.462571	0.358657	stability	FALSE	FALSE	FALSE	FALSE	FALSE
P51825	AFF1	T0164545B_01	1	1	48.1C	273079	302672	873743	300733	733422	1	1.59	1.64	1.3	1.31	0.560342	0.462571	0.358657	stability	FALSE	FALSE	FALSE	FALSE	FALSE
P51825	AFF1	T0164555B_01	3	3	50.4C	1.36779e+07	7.9768e+06	1.20742e+07	1.7328e+07	1.13869e+07	1	1.07	0.99	1.36	0.94	0.560342	0.462571	0.358657	stability	FALSE	FALSE	FALSE	FALSE	FALSE
P51825	AFF1	T0164555B_01	3	3	51.9C	9.97855e+06	6.63453e+06	1.30719e+07	1.18896e+07	1.61704e+07	1	1.13	0.89	0.92	0.99	0.560342	0.462571	0.358657	stability	FALSE	FALSE	FALSE	FALSE	FALSE
P51825	AFF1	T0164565B_01	4	4	54C	2.34534e+07	1.11486e+07	1.95507e+07	1.08658e+07	2.45207e+07	1	1.16	1.12	1.23	1.3	0.560342	0.462571	0.358657	stability	FALSE	FALSE	FALSE	FALSE	FALSE
P51825	AFF1	T0164565B_01	4	4	56.1C	1.26498e+07	1.31506e+07	1.36753e+07	6.19553e+06	1.78021e+07	1	1.06	0.99	1.02	1.08	0.560342	0.462571	0.358657	stability	FALSE	FALSE	FALSE	FALSE	FALSE
P51825	AFF1	T0164575B_01	3	3	58.2C	1.27531e+07	1.77152e+07	1.44355e+07	2.20039e+07	2.07606e+07	1	1.13	0.91	1.13	1.12	0.560342	0.462571	0.358657	stability	FALSE	FALSE	FALSE	FALSE	FALSE
P51825	AFF1	T0164575B_01	3	3	60.1C	1.08601e+07	1.39943e+07	1.75164e+07	1.29824e+07	2.23794e+07	1	0.81	0.78	0.8	0.82	0.560342	0.462571	0.358657	stability	FALSE	FALSE	FALSE	FALSE	FALSE
P51826	AFF3	T0164535B_01	1	1	42C	1.19357e+06	878349	1.02596e+06	1.20846e+06	1.23204e+06	1	0.88	1.15	1.14	0.95					FALSE	FALSE	FALSE	FALSE	FALSE
P51826	AFF3	T0164535B_01	1	1	44.1C	1.28599e+06	1.09223e+06	865449	1.1532e+06	1.33126e+06	1	0.89	0.66	0.81	1.03					FALSE	FALSE	FALSE	FALSE	FALSE
P51826	AFF3	T0164545B_01	1	1	46.2C	1.00737e+06	1.20865e+06	906007	1.16696e+06	735939	1	1.43	1.72	1.45	1.42					FALSE	FALSE	FALSE	FALSE	FALSE
P51826	AFF3	T0164545B_01	1	1	48.1C	825070	301971	981528	364798	1.87345e+06	1	0.52	0.61	0.52	1.1					FALSE	FALSE	FALSE	FALSE	FALSE
Q9UHB7	AFF4	T0164535B_01	5	5	42C	4.33823e+07	3.76349e+07	3.22559e+07	4.07695e+07	4.94723e+07	1	1.04	1	1.05	1.05	0.547107	0.41438	0.533753	stability	FALSE	FALSE	FALSE	FALSE	FALSE
Q9UHB7	AFF4	T0164535B_01	5	5	44.1C	2.55666e+07	2.88055e+07	3.2746e+07	3.48861e+07	3.27947e+07	1	1.19	1.25	1.24	1.28	0.547107	0.41438	0.533753	stability	FALSE	FALSE	FALSE	FALSE	FALSE
Q9UHB7	AFF4	T0164545B_01	3	3	46.2C	2.30552e+07	2.05567e+07	1.14588e+07	2.32528e+07	1.41709e+07	1	1.06	0.95	1.26	1.2	0.547107	0.41438	0.533753	stability	FALSE	FALSE	FALSE	FALSE	FALSE
Q9UHB7	AFF4	T0164545B_01	3	3	48.1C	9.82073e+06	8.19936e+06	2.05119e+07	8.98833e+06	2.12083e+07	1	1.2	1.07	1.08	1.05	0.547107	0.41438	0.533753	stability	FALSE	FALSE	FALSE	FALSE	FALSE
Q9UHB7	AFF4	T0164555B_01	3	3	50.4C	1.14374e+07	5.77233e+06	1.0678e+07	9.98287e+06	1.0694e+07	1	0.93	1.04	0.94	1.06	0.547107	0.41438	0.533753	stability	FALSE	FALSE	FALSE	FALSE	FALSE
Q9UHB7	AFF4	T0164555B_01	3	3	51.9C	1.0193e+07	4.76659e+06	1.19901e+07	1.11869e+07	1.53918e+07	1	0.8	0.8	0.85	0.92	0.547107	0.41438	0.533753	stability	FALSE	FALSE	FALSE	FALSE	FALSE
Q9UHB7	AFF4	T0164565B_01	1	1	54C	1.57808e+06	764934	1.64879e+06	1.00906e+06	1.66671e+06	1	1.18	1.41	1.7	1.32	0.547107	0.41438	0.533753	stability	FALSE	FALSE	FALSE	FALSE	FALSE
Q9UHB7	AFF4	T0164565B_01	1	1	56.1C	700463	875540	895008	532695	1.51136e+06	1	1.27	1.17	1.59	1.66	0.547107	0.41438	0.533753	stability	FALSE	FALSE	FALSE	FALSE	FALSE
Q9UHB7	AFF4	T0164575B_01	4	4	58.2C	9.87533e+06	1.20282e+07	1.04462e+07	1.38222e+07	1.50283e+07	1	0.99	0.85	0.92	1.05	0.547107	0.41438	0.533753	stability	FALSE	FALSE	FALSE	FALSE	FALSE
Q9UHB7	AFF4	T0164575B_01	4	4	60.1C	7.41907e+06	8.9488e+06	1.12423e+07	9.67304e+06	1.69633e+07	1	0.76	0.73	0.87	0.91	0.547107	0.41438	0.533753	stability	FALSE	FALSE	FALSE	FALSE	FALSE
Q9Y4W6	AFG3L2	T0164535B_01	1	1	42C	4.60716e+06	2.60461e+06	2.64273e+06	4.42656e+06	5.54706e+06	1	0.68	0.77	1.08	1.1					FALSE	FALSE	FALSE	TRUE	FALSE
Q9Y4W6	AFG3L2	T0164535B_01	1	1	44.1C	2.95922e+06	2.6414e+06	3.33252e+06	4.1909e+06	3.07654e+06	1	0.94	1.1	1.29	1.04					FALSE	FALSE	FALSE	TRUE	FALSE
P02771	AFP	T0164535B_01	2	2	42C	2.68834e+07	2.19745e+07	2.49161e+07	2.27302e+07	2.80237e+07	1	0.98	1.24	0.95	0.96	0.86651	0.679643	0.491215	expression/solubility	FALSE	FALSE	FALSE	FALSE	FALSE
P02771	AFP	T0164535B_01	2	2	44.1C	2.46137e+07	2.15748e+07	2.39663e+07	2.39305e+07	2.20265e+07	1	0.92	0.95	0.88	0.89	0.86651	0.679643	0.491215	expression/solubility	FALSE	FALSE	FALSE	FALSE	FALSE
P02771	AFP	T0164545B_01	2	2	46.2C	4.54434e+07	4.37313e+07	2.35176e+07	3.66066e+07	2.14549e+07	1	1.14	0.99	1.01	0.92	0.86651	0.679643	0.491215	expression/solubility	FALSE	FALSE	FALSE	FALSE	FALSE
P02771	AFP	T0164545B_01	2	2	48.1C	2.14785e+07	1.41036e+07	4.05761e+07	1.62411e+07	4.45802e+07	1	0.94	0.97	0.89	1.01	0.86651	0.679643	0.491215	expression/solubility	FALSE	FALSE	FALSE	FALSE	FALSE
P02771	AFP	T0164555B_01	2	2	50.4C	5.2533e+07	2.7598e+07	4.63774e+07	4.38764e+07	4.20751e+07	1	0.97	0.99	0.89	0.9	0.86651	0.679643	0.491215	expression/solubility	FALSE	FALSE	FALSE	FALSE	FALSE
P02771	AFP	T0164555B_01	2	2	51.9C	3.94098e+07	2.42688e+07	5.81512e+07	4.69562e+07	6.37122e+07	1	1.05	1.01	0.92	0.99	0.86651	0.679643	0.491215	expression/solubility	FALSE	FALSE	FALSE	FALSE	FALSE
P02771	AFP	T0164565B_01	1	2	54C	2.19046e+07	6.71941e+06	1.49592e+07	6.33426e+06	1.52995e+07	1	0.75	0.92	0.77	0.87	0.86651	0.679643	0.491215	expression/solubility	FALSE	FALSE	FALSE	FALSE	FALSE
P02771	AFP	T0164565B_01	1	2	56.1C	7.38966e+06	8.79657e+06	1.14887e+07	4.87525e+06	1.11152e+07	1	1.21	1.42	1.38	1.15	0.86651	0.679643	0.491215	expression/solubility	FALSE	FALSE	FALSE	FALSE	FALSE
P02771	AFP	T0164575B_01	2	2	58.2C	6.23944e+06	6.92396e+06	9.14004e+06	8.71801e+06	7.24122e+06	1	0.9	1.18	0.92	0.8	0.86651	0.679643	0.491215	expression/solubility	FALSE	FALSE	FALSE	FALSE	FALSE
P02771	AFP	T0164575B_01	2	2	60.1C	1.96047e+06	5.28439e+06	4.49718e+06	3.70818e+06	7.98635e+06	1	1.7	1.1	1.26	1.62	0.86651	0.679643	0.491215	expression/solubility	FALSE	FALSE	FALSE	FALSE	FALSE
Q6ULP2	AFTPH	T0164535B_01	15	21	42C	3.39701e+08	2.95382e+08	2.5569e+08	3.0925e+08	3.73792e+08	1	1.04	1.01	1.02	1.01	0.23813	0.13824	1.20335	stability	FALSE	FALSE	FALSE	FALSE	FALSE
Q6ULP2	AFTPH	T0164535B_01	15	21	44.1C	3.09656e+08	3.24097e+08	3.22804e+08	3.49799e+08	3.09034e+08	1	1.1	1.02	1.03	1	0.23813	0.13824	1.20335	stability	FALSE	FALSE	FALSE	FALSE	FALSE
Q6ULP2	AFTPH	T0164545B_01	14	18	46.2C	4.0348e+08	3.522e+08	2.05919e+08	3.40981e+08	2.06364e+08	1	1.04	0.98	1.05	1	0.23813	0.13824	1.20335	stability	FALSE	FALSE	FALSE	FALSE	FALSE
Q6ULP2	AFTPH	T0164545B_01	14	18	48.1C	1.88038e+08	1.43125e+08	3.72045e+08	1.49656e+08	3.81097e+08	1	1.09	1.01	0.94	0.99	0.23813	0.13824	1.20335	stability	FALSE	FALSE	FALSE	FALSE	FALSE
Q6ULP2	AFTPH	T0164555B_01	17	23	50.4C	2.66347e+08	1.50426e+08	2.43596e+08	2.50746e+08	2.18734e+08	1	1.04	1.02	1.01	0.93	0.23813	0.13824	1.20335	stability	FALSE	FALSE	FALSE	FALSE	FALSE
Q6ULP2	AFTPH	T0164555B_01	17	23	51.9C	1.9469e+08	1.13629e+08	2.89418e+08	2.57301e+08	3.28223e+08	1	0.99	1.01	1.02	1.03	0.23813	0.13824	1.20335	stability	FALSE	FALSE	FALSE	FALSE	FALSE
Q6ULP2	AFTPH	T0164565B_01	10	14	54C	2.71058e+08	1.08224e+08	1.79981e+08	9.97082e+07	2.05469e+08	1	0.98	0.9	0.98	0.94	0.23813	0.13824	1.20335	stability	FALSE	FALSE	FALSE	FALSE	FALSE
Q6ULP2	AFTPH	T0164565B_01	10	14	56.1C	1.27339e+08	1.36265e+08	1.62649e+08	5.98578e+07	1.70457e+08	1	1.09	1.17	0.98	1.03	0.23813	0.13824	1.20335	stability	FALSE	FALSE	FALSE	FALSE	FALSE
Q6ULP2	AFTPH	T0164575B_01	10	12	58.2C	7.78909e+07	1.08122e+08	9.98524e+07	1.11205e+08	1.06501e+08	1	1.13	1.03	0.94	0.94	0.23813	0.13824	1.20335	stability	FALSE	FALSE	FALSE	FALSE	FALSE
Q6ULP2	AFTPH	T0164575B_01	10	12	60.1C	5.33899e+07	9.31351e+07	1.06789e+08	8.45551e+07	1.36914e+08	1	1.1	0.96	1.06	1.02	0.23813	0.13824	1.20335	stability	FALSE	FALSE	FALSE	FALSE	FALSE
Q6ULP2	AFTPH	T0164585B_01	11	11	62.4C	8.01141e+07	6.63093e+07	8.35261e+07	8.36295e+07	7.9025e+07	1	1.07	1.05	0.94	0.91	0.23813	0.13824	1.20335	stability	FALSE	FALSE	FALSE	FALSE	FALSE
Q6ULP2	AFTPH	T0164585B_01	11	11	63.9C	7.71228e+07	6.1642e+07	6.77527e+07	6.29162e+07	1.1229e+08	1	1	1.01	0.99	1.06	0.23813	0.13824	1.20335	stability	FALSE	FALSE	FALSE	FALSE	FALSE
P20933	AGA	T0164535B_01	2	2	42C	1.47161e+07	1.3846e+07	9.88054e+06	1.37493e+07	1.5744e+07	1	1.13	0.9	1.05	0.98	0.219822	0.136924	0.542807	stability	FALSE	FALSE	FALSE	FALSE	FALSE
P20933	AGA	T0164535B_01	2	2	44.1C	1.27718e+07	1.45521e+07	1.36217e+07	1.46874e+07	1.34035e+07	1	1.2	1.04	1.04	1.05	0.219822	0.136924	0.542807	stability	FALSE	FALSE	FALSE	FALSE	FALSE
P20933	AGA	T0164545B_01	2	2	46.2C	1.86421e+07	1.48626e+07	9.3074e+06	1.32469e+07	9.09222e+06	1	0.95	0.96	0.89	0.95	0.219822	0.136924	0.542807	stability	FALSE	FALSE	FALSE	FALSE	FALSE
P20933	AGA	T0164545B_01	2	2	48.1C	9.36886e+06	6.58746e+06	1.5877e+07	7.4409e+06	1.47448e+07	1	1.01	0.87	0.94	0.77	0.219822	0.136924	0.542807	stability	FALSE	FALSE	FALSE	FALSE	FALSE
Q99490	AGAP2	T0164535B_01	15	20	42C	4.71758e+08	3.88338e+08	3.39458e+08	4.39349e+08	5.66603e+08	1	0.99	0.96	1.04	1.1	0.905372	0.380725	2.48186	stability	FALSE	FALSE	FALSE	FALSE	TRUE
Q99490	AGAP2	T0164535B_01	15	20	44.1C	3.2128e+08	2.68396e+08	3.21249e+08	3.50812e+08	3.56867e+08	1	0.88	0.98	0.99	1.11	0.905372	0.380725	2.48186	stability	FALSE	FALSE	FALSE	FALSE	TRUE
Q99490	AGAP2	T0164545B_01	10	12	46.2C	4.06033e+08	3.39626e+08	2.13652e+08	3.16826e+08	2.36652e+08	1	0.99	1.01	0.97	1.14	0.905372	0.380725	2.48186	stability	FALSE	FALSE	FALSE	FALSE	TRUE
Q99490	AGAP2	T0164545B_01	10	12	48.1C	1.66697e+08	1.03506e+08	3.19385e+08	1.32298e+08	3.35219e+08	1	0.89	0.98	0.94	0.98	0.905372	0.380725	2.48186	stability	FALSE	FALSE	FALSE	FALSE	TRUE
Q99490	AGAP2	T0164555B_01	7	8	50.4C	1.38532e+08	9.00184e+07	1.31296e+08	1.36819e+08	1.42479e+08	1	1.19	1.06	1.06	1.16	0.905372	0.380725	2.48186	stability	FALSE	FALSE	FALSE	FALSE	TRUE
Q99490	AGAP2	T0164555B_01	7	8	51.9C	9.58438e+07	6.21052e+07	1.50734e+08	1.3552e+08	1.63922e+08	1	1.1	1.07	1.09	1.05	0.905372	0.380725	2.48186	stability	FALSE	FALSE	FALSE	FALSE	TRUE
Q99490	AGAP2	T0164565B_01	3	4	54C	2.71554e+07	1.15468e+07	2.1392e+07	9.17635e+06	2.08407e+07	1	1.04	1.06	0.9	0.96	0.905372	0.380725	2.48186	stability	FALSE	FALSE	FALSE	FALSE	TRUE
Q99490	AGAP2	T0164565B_01	3	4	56.1C	1.06595e+07	1.12075e+07	1.14251e+07	3.84832e+06	1.43463e+07	1	1.07	0.98	0.75	1.03	0.905372	0.380725	2.48186	stability	FALSE	FALSE	FALSE	FALSE	TRUE
Q99490	AGAP2	T0164575B_01	2	2	58.2C	2.33143e+07	3.73412e+07	3.71408e+07	5.35056e+07	6.56275e+07	1	1.3	1.28	1.51	1.94	0.905372	0.380725	2.48186	stability	FALSE	FALSE	FALSE	FALSE	TRUE
Q99490	AGAP2	T0164575B_01	2	2	60.1C	1.48896e+07	2.59924e+07	3.40741e+07	2.19197e+07	3.82575e+07	1	1.1	1.1	0.98	1.02	0.905372	0.380725	2.48186	stability	FALSE	FALSE	FALSE	FALSE	TRUE
Q96P47	AGAP3	T0164535B_01	4	4	42C	2.72155e+07	2.28492e+07	2.23813e+07	2.6909e+07	3.49943e+07	1	1.01	1.1	1.11	1.18					FALSE	FALSE	FALSE	FALSE	TRUE
Q96P47	AGAP3	T0164535B_01	4	4	44.1C	2.0402e+07	1.82499e+07	2.00464e+07	2.29008e+07	2.67038e+07	1	0.94	0.96	1.02	1.31					FALSE	FALSE	FALSE	FALSE	TRUE
P52594	AGFG1	T0164535B_01	6	8	42C	1.64353e+08	1.28888e+08	1.26048e+08	1.32551e+08	1.53919e+08	1	0.94	1.03	0.9	0.86	0.363496	0.235062	1.01552	expression/solubility	FALSE	FALSE	FALSE	FALSE	FALSE
P52594	AGFG1	T0164535B_01	6	8	44.1C	1.64052e+08	1.48055e+08	1.54601e+08	1.55018e+08	1.39804e+08	1	0.95	0.92	0.86	0.85	0.363496	0.235062	1.01552	expression/solubility	FALSE	FALSE	FALSE	FALSE	FALSE
P52594	AGFG1	T0164545B_01	7	13	46.2C	3.41566e+08	3.15486e+08	1.76012e+08	2.53728e+08	1.74387e+08	1	1.1	0.99	0.93	1	0.363496	0.235062	1.01552	expression/solubility	FALSE	FALSE	FALSE	FALSE	FALSE
P52594	AGFG1	T0164545B_01	7	13	48.1C	1.5899e+08	1.15809e+08	3.0213e+08	1.42118e+08	3.24999e+08	1	1.04	0.97	1.05	0.99	0.363496	0.235062	1.01552	expression/solubility	FALSE	FALSE	FALSE	FALSE	FALSE
P52594	AGFG1	T0164555B_01	8	20	50.4C	2.74609e+08	1.49914e+08	2.33418e+08	2.373e+08	2.26759e+08	1	1	0.95	0.93	0.93	0.363496	0.235062	1.01552	expression/solubility	FALSE	FALSE	FALSE	FALSE	FALSE
P52594	AGFG1	T0164555B_01	8	20	51.9C	2.14286e+08	1.19301e+08	3.17246e+08	2.68875e+08	2.98327e+08	1	0.95	1.01	0.97	0.85	0.363496	0.235062	1.01552	expression/solubility	FALSE	FALSE	FALSE	FALSE	FALSE
P52594	AGFG1	T0164565B_01	7	18	54C	4.01428e+08	1.55062e+08	3.13454e+08	1.40531e+08	2.96045e+08	1	0.94	1.05	0.93	0.92	0.363496	0.235062	1.01552	expression/solubility	FALSE	FALSE	FALSE	FALSE	FALSE
P52594	AGFG1	T0164565B_01	7	18	56.1C	1.64167e+08	1.72631e+08	2.04601e+08	7.45906e+07	2.21503e+08	1	1.07	1.14	0.95	1.04	0.363496	0.235062	1.01552	expression/solubility	FALSE	FALSE	FALSE	FALSE	FALSE
P52594	AGFG1	T0164575B_01	8	16	58.2C	1.68686e+08	2.22959e+08	2.26056e+08	2.66288e+08	2.70602e+08	1	1.08	1.08	1.04	1.1	0.363496	0.235062	1.01552	expression/solubility	FALSE	FALSE	FALSE	FALSE	FALSE
P52594	AGFG1	T0164575B_01	8	16	60.1C	8.5422e+07	1.37135e+08	1.92816e+08	1.34573e+08	2.15272e+08	1	1.01	1.09	1.05	1	0.363496	0.235062	1.01552	expression/solubility	FALSE	FALSE	FALSE	FALSE	FALSE
P52594	AGFG1	T0164585B_01	4	4	62.4C	1.18295e+08	8.1232e+07	1.14659e+08	1.32253e+08	1.49168e+08	1	0.89	0.98	1.01	1.16	0.363496	0.235062	1.01552	expression/solubility	FALSE	FALSE	FALSE	FALSE	FALSE
P52594	AGFG1	T0164585B_01	4	4	63.9C	6.60019e+07	5.28434e+07	6.01238e+07	6.17264e+07	9.05495e+07	1	1	1.05	1.13	1	0.363496	0.235062	1.01552	expression/solubility	FALSE	FALSE	FALSE	FALSE	FALSE
O95081	AGFG2	T0164535B_01	4	4	42C	4.83877e+07	4.24915e+07	3.32642e+07	4.49073e+07	4.68244e+07	1	1.05	0.92	1.04	0.89	0.294611	0.174643	0.937784	stability	FALSE	FALSE	FALSE	FALSE	FALSE
O95081	AGFG2	T0164535B_01	4	4	44.1C	4.28627e+07	4.1733e+07	4.45461e+07	4.78976e+07	4.45528e+07	1	1.02	1.01	1.02	1.04	0.294611	0.174643	0.937784	stability	FALSE	FALSE	FALSE	FALSE	FALSE
O95081	AGFG2	T0164545B_01	4	4	46.2C	7.22359e+07	5.99918e+07	3.40684e+07	6.13572e+07	3.77995e+07	1	0.99	0.9	1.06	1.02	0.294611	0.174643	0.937784	stability	FALSE	FALSE	FALSE	FALSE	FALSE
O95081	AGFG2	T0164545B_01	4	4	48.1C	2.89419e+07	1.96829e+07	5.42102e+07	2.70489e+07	6.68454e+07	1	0.97	0.96	1.1	1.12	0.294611	0.174643	0.937784	stability	FALSE	FALSE	FALSE	FALSE	FALSE
O95081	AGFG2	T0164555B_01	2	2	50.4C	3.01647e+07	1.54724e+07	2.86637e+07	2.56742e+07	2.93525e+07	1	0.94	1.06	0.91	1.1	0.294611	0.174643	0.937784	stability	FALSE	FALSE	FALSE	FALSE	FALSE
O95081	AGFG2	T0164555B_01	2	2	51.9C	1.67775e+07	1.31271e+07	3.08305e+07	2.85721e+07	3.58318e+07	1	1.33	1.25	1.32	1.31	0.294611	0.174643	0.937784	stability	FALSE	FALSE	FALSE	FALSE	FALSE
Q8N302	AGGF1	T0164535B_01	7	7	42C	8.31521e+07	7.22944e+07	6.89003e+07	7.86386e+07	9.59446e+07	1	1.04	1.11	1.06	1.06	0.519665	0.383821	0.638304	stability	FALSE	FALSE	FALSE	FALSE	FALSE
Q8N302	AGGF1	T0164535B_01	7	7	44.1C	7.49943e+07	7.47248e+07	8.00425e+07	8.12369e+07	7.94127e+07	1	1.05	1.04	0.98	1.06	0.519665	0.383821	0.638304	stability	FALSE	FALSE	FALSE	FALSE	FALSE
Q8N302	AGGF1	T0164545B_01	6	7	46.2C	1.0392e+08	9.53319e+07	5.4184e+07	9.4079e+07	5.22684e+07	1	1.09	1	1.13	0.98	0.519665	0.383821	0.638304	stability	FALSE	FALSE	FALSE	FALSE	FALSE
Q8N302	AGGF1	T0164545B_01	6	7	48.1C	4.90336e+07	3.30558e+07	9.02048e+07	3.98415e+07	9.86249e+07	1	0.97	0.94	0.96	0.98	0.519665	0.383821	0.638304	stability	FALSE	FALSE	FALSE	FALSE	FALSE
Q8N302	AGGF1	T0164555B_01	9	12	50.4C	1.00993e+08	4.9285e+07	8.75954e+07	8.96862e+07	7.86805e+07	1	0.9	0.97	0.95	0.88	0.519665	0.383821	0.638304	stability	FALSE	FALSE	FALSE	FALSE	FALSE
Q8N302	AGGF1	T0164555B_01	9	12	51.9C	7.13092e+07	3.88466e+07	1.0076e+08	9.15637e+07	1.20678e+08	1	0.93	0.96	0.99	1.03	0.519665	0.383821	0.638304	stability	FALSE	FALSE	FALSE	FALSE	FALSE
Q8N302	AGGF1	T0164565B_01	4	4	54C	3.03431e+07	1.1552e+07	2.12036e+07	1.14677e+07	2.38239e+07	1	0.93	0.94	1.01	0.98	0.519665	0.383821	0.638304	stability	FALSE	FALSE	FALSE	FALSE	FALSE
Q8N302	AGGF1	T0164565B_01	4	4	56.1C	9.21918e+06	1.05323e+07	1.25622e+07	4.23176e+06	1.53602e+07	1	1.16	1.24	0.96	1.28	0.519665	0.383821	0.638304	stability	FALSE	FALSE	FALSE	FALSE	FALSE
Q8N302	AGGF1	T0164575B_01	2	2	58.2C	5.10445e+06	5.83597e+06	6.4039e+06	7.82108e+06	7.68524e+06	1	0.93	1.01	1.01	1.04	0.519665	0.383821	0.638304	stability	FALSE	FALSE	FALSE	FALSE	FALSE
Q8N302	AGGF1	T0164575B_01	2	2	60.1C	2.06748e+06	4.69164e+06	4.76473e+06	3.36988e+06	7.76135e+06	1	1.43	1.11	1.09	1.49	0.519665	0.383821	0.638304	stability	FALSE	FALSE	FALSE	FALSE	FALSE
P35573	AGL	T0164535B_01	19	26	42C	5.69071e+08	4.84493e+08	4.14358e+08	4.92282e+08	6.45139e+08	1	1.02	0.97	0.97	1.04	0.247567	0.0549033	1.93539	stability	FALSE	FALSE	FALSE	FALSE	FALSE
P35573	AGL	T0164535B_01	19	26	44.1C	4.37623e+08	3.99838e+08	4.55496e+08	5.01364e+08	4.50029e+08	1	0.96	1.02	1.04	1.03	0.247567	0.0549033	1.93539	stability	FALSE	FALSE	FALSE	FALSE	FALSE
P35573	AGL	T0164545B_01	17	18	46.2C	3.38096e+08	2.37678e+08	1.74743e+08	2.76436e+08	1.78634e+08	1	0.84	0.99	1.02	1.03	0.247567	0.0549033	1.93539	stability	FALSE	FALSE	FALSE	FALSE	FALSE
P35573	AGL	T0164545B_01	17	18	48.1C	6.53862e+07	4.67002e+07	1.73803e+08	6.80861e+07	1.77421e+08	1	1.02	1.36	1.23	1.32	0.247567	0.0549033	1.93539	stability	FALSE	FALSE	FALSE	FALSE	FALSE
Q9UL18	AGO1	T0164535B_01	2	2	42C	2.14511e+07	1.86474e+07	1.6166e+07	2.25227e+07	2.30406e+07	1	1.04	1.01	1.18	0.99	0.82219	0.73537	0.247316	stability	FALSE	FALSE	FALSE	FALSE	FALSE
Q9UL18	AGO1	T0164535B_01	2	2	44.1C	2.09351e+07	1.73871e+07	2.25773e+07	2.07877e+07	1.93624e+07	1	0.87	1.05	0.9	0.92	0.82219	0.73537	0.247316	stability	FALSE	FALSE	FALSE	FALSE	FALSE
Q9UL18	AGO1	T0164545B_01	4	4	46.2C	7.27682e+07	6.48623e+07	3.79259e+07	5.93312e+07	3.44756e+07	1	1.06	1	1.02	0.92	0.82219	0.73537	0.247316	stability	FALSE	FALSE	FALSE	FALSE	FALSE
Q9UL18	AGO1	T0164545B_01	4	4	48.1C	3.58798e+07	2.53393e+07	7.61204e+07	2.81136e+07	7.18856e+07	1	1.01	1.08	0.92	0.97	0.82219	0.73537	0.247316	stability	FALSE	FALSE	FALSE	FALSE	FALSE
Q9UL18	AGO1	T0164555B_01	4	5	50.4C	8.94454e+07	4.68854e+07	7.87445e+07	8.0744e+07	6.73819e+07	1	0.96	0.98	0.97	0.85	0.82219	0.73537	0.247316	stability	FALSE	FALSE	FALSE	FALSE	FALSE
Q9UL18	AGO1	T0164555B_01	4	5	51.9C	6.59742e+07	3.80129e+07	1.09669e+08	9.04361e+07	1.05683e+08	1	0.98	1.13	1.06	0.98	0.82219	0.73537	0.247316	stability	FALSE	FALSE	FALSE	FALSE	FALSE
Q9UL18	AGO1	T0164565B_01	3	3	54C	5.98069e+07	1.97572e+07	4.07726e+07	1.8436e+07	3.81543e+07	1	0.81	0.92	0.82	0.8	0.82219	0.73537	0.247316	stability	FALSE	FALSE	FALSE	FALSE	FALSE
Q9UL18	AGO1	T0164565B_01	3	3	56.1C	2.30279e+07	2.9264e+07	3.3142e+07	1.13874e+07	3.7001e+07	1	1.29	1.31	1.03	1.23	0.82219	0.73537	0.247316	stability	FALSE	FALSE	FALSE	FALSE	FALSE
Q9UL18	AGO1	T0164575B_01	3	3	58.2C	1.93483e+07	3.4498e+07	2.55829e+07	3.53985e+07	3.37295e+07	1	1.45	1.06	1.2	1.2	0.82219	0.73537	0.247316	stability	FALSE	FALSE	FALSE	FALSE	FALSE
Q9UL18	AGO1	T0164575B_01	3	3	60.1C	1.22681e+07	2.57976e+07	3.61285e+07	2.5927e+07	4.20118e+07	1	1.32	1.42	1.41	1.36	0.82219	0.73537	0.247316	stability	FALSE	FALSE	FALSE	FALSE	FALSE
Q9UL18	AGO1	T0164585B_01	2	2	62.4C	1.21453e+07	9.42145e+06	1.20422e+07	1.37415e+07	1.29472e+07	1	1	1	1.02	0.98	0.82219	0.73537	0.247316	stability	FALSE	FALSE	FALSE	FALSE	FALSE
Q9UL18	AGO1	T0164585B_01	2	2	63.9C	1.12462e+07	7.62194e+06	9.49119e+06	8.6191e+06	1.59415e+07	1	0.85	0.97	0.93	1.03	0.82219	0.73537	0.247316	stability	FALSE	FALSE	FALSE	FALSE	FALSE
Q9UKV8	AGO2	T0164535B_01	12	14	42C	2.07587e+08	1.72212e+08	1.50533e+08	1.79097e+08	2.31115e+08	1	0.99	0.97	0.97	1.02	0.469971	0.389229	0.412634	stability	FALSE	FALSE	FALSE	FALSE	FALSE
Q9UKV8	AGO2	T0164535B_01	12	14	44.1C	1.88204e+08	1.83676e+08	1.92834e+08	2.1903e+08	1.76142e+08	1	1.03	1	1.06	0.94	0.469971	0.389229	0.412634	stability	FALSE	FALSE	FALSE	FALSE	FALSE
Q9UKV8	AGO2	T0164545B_01	11	17	46.2C	2.63785e+08	2.42655e+08	1.4294e+08	2.05767e+08	1.25338e+08	1	1.09	1.04	0.97	0.93	0.469971	0.389229	0.412634	stability	FALSE	FALSE	FALSE	FALSE	FALSE
Q9UKV8	AGO2	T0164545B_01	11	17	48.1C	1.22247e+08	7.8652e+07	2.4625e+08	1.02945e+08	2.5256e+08	1	0.92	1.03	0.99	1.01	0.469971	0.389229	0.412634	stability	FALSE	FALSE	FALSE	FALSE	FALSE
Q9UKV8	AGO2	T0164555B_01	12	17	50.4C	2.49751e+08	1.32687e+08	2.257e+08	2.39034e+08	2.14219e+08	1	0.98	1.01	1.03	0.97	0.469971	0.389229	0.412634	stability	FALSE	FALSE	FALSE	FALSE	FALSE
Q9UKV8	AGO2	T0164555B_01	12	17	51.9C	1.82378e+08	1.10775e+08	2.97558e+08	2.57057e+08	3.01454e+08	1	1.03	1.11	1.09	1.01	0.469971	0.389229	0.412634	stability	FALSE	FALSE	FALSE	FALSE	FALSE
Q9UKV8	AGO2	T0164565B_01	9	19	54C	3.08307e+08	1.19039e+08	2.24375e+08	1.00806e+08	2.21943e+08	1	0.94	0.98	0.87	0.9	0.469971	0.389229	0.412634	stability	FALSE	FALSE	FALSE	FALSE	FALSE
Q9UKV8	AGO2	T0164565B_01	9	19	56.1C	1.28833e+08	1.41299e+08	1.60368e+08	5.82055e+07	1.83188e+08	1	1.11	1.14	0.94	1.09	0.469971	0.389229	0.412634	stability	FALSE	FALSE	FALSE	FALSE	FALSE
Q9UKV8	AGO2	T0164575B_01	13	20	58.2C	2.07895e+08	2.9883e+08	2.53099e+08	3.25177e+08	3.0642e+08	1	1.17	0.98	1.03	1.01	0.469971	0.389229	0.412634	stability	FALSE	FALSE	FALSE	FALSE	FALSE
Q9UKV8	AGO2	T0164575B_01	13	20	60.1C	1.11951e+08	2.39367e+08	3.19177e+08	2.11836e+08	3.41045e+08	1	1.35	1.37	1.26	1.21	0.469971	0.389229	0.412634	stability	FALSE	FALSE	FALSE	FALSE	FALSE
Q9UKV8	AGO2	T0164585B_01	7	7	62.4C	1.69197e+08	1.28861e+08	1.65261e+08	1.88508e+08	1.5684e+08	1	0.99	0.99	1	0.85	0.469971	0.389229	0.412634	stability	FALSE	FALSE	FALSE	FALSE	FALSE
Q9UKV8	AGO2	T0164585B_01	7	7	63.9C	1.35054e+08	1.07141e+08	1.1965e+08	1.04773e+08	2.27372e+08	1	0.99	1.02	0.94	1.22	0.469971	0.389229	0.412634	stability	FALSE	FALSE	FALSE	FALSE	FALSE
Q9H9G7	AGO3	T0164535B_01	3	5	42C	4.87718e+07	3.95525e+07	3.54829e+07	3.99197e+07	4.57642e+07	1	0.97	0.97	0.92	0.86	0.756642	0.575447	0.648833	expression/solubility	FALSE	FALSE	FALSE	FALSE	FALSE
Q9H9G7	AGO3	T0164535B_01	3	5	44.1C	3.98927e+07	3.91579e+07	4.18294e+07	4.85911e+07	3.79689e+07	1	1.03	1.02	1.11	0.95	0.756642	0.575447	0.648833	expression/solubility	FALSE	FALSE	FALSE	FALSE	FALSE
Q9H9G7	AGO3	T0164545B_01	7	9	46.2C	7.78082e+07	7.57412e+07	4.20631e+07	5.7324e+07	3.75623e+07	1	1.16	1.03	0.92	0.94	0.756642	0.575447	0.648833	expression/solubility	FALSE	FALSE	FALSE	FALSE	FALSE
Q9H9G7	AGO3	T0164545B_01	7	9	48.1C	3.77804e+07	2.56355e+07	7.26209e+07	3.30535e+07	6.73304e+07	1	0.97	0.98	1.03	0.87	0.756642	0.575447	0.648833	expression/solubility	FALSE	FALSE	FALSE	FALSE	FALSE
Q9H9G7	AGO3	T0164555B_01	8	10	50.4C	5.8188e+07	3.40986e+07	4.8674e+07	5.48908e+07	4.42122e+07	1	1.08	0.93	1.01	0.86	0.756642	0.575447	0.648833	expression/solubility	FALSE	FALSE	FALSE	FALSE	FALSE
Q9H9G7	AGO3	T0164555B_01	8	10	51.9C	4.13603e+07	2.67571e+07	5.94884e+07	5.70186e+07	6.24211e+07	1	1.1	0.98	1.07	0.92	0.756642	0.575447	0.648833	expression/solubility	FALSE	FALSE	FALSE	FALSE	FALSE
Q9H9G7	AGO3	T0164565B_01	9	14	54C	7.89587e+07	3.16863e+07	6.11447e+07	2.71812e+07	5.51255e+07	1	0.98	1.04	0.92	0.87	0.756642	0.575447	0.648833	expression/solubility	FALSE	FALSE	FALSE	FALSE	FALSE
Q9H9G7	AGO3	T0164565B_01	9	14	56.1C	2.81455e+07	3.80518e+07	4.03253e+07	2.01018e+07	4.64627e+07	1	1.37	1.31	1.49	1.27	0.756642	0.575447	0.648833	expression/solubility	FALSE	FALSE	FALSE	FALSE	FALSE
Q9H9G7	AGO3	T0164575B_01	7	11	58.2C	5.25213e+07	5.96738e+07	5.5593e+07	7.8267e+07	6.81269e+07	1	0.93	0.85	0.98	0.89	0.756642	0.575447	0.648833	expression/solubility	FALSE	FALSE	FALSE	FALSE	FALSE
Q9H9G7	AGO3	T0164575B_01	7	11	60.1C	2.5574e+07	5.82858e+07	6.83014e+07	5.06543e+07	7.55107e+07	1	1.43	1.28	1.32	1.17	0.756642	0.575447	0.648833	expression/solubility	FALSE	FALSE	FALSE	FALSE	FALSE
Q9H9G7	AGO3	T0164585B_01	4	4	62.4C	1.68787e+07	1.26788e+07	1.48664e+07	1.99096e+07	1.69045e+07	1	0.97	0.89	1.06	0.92	0.756642	0.575447	0.648833	expression/solubility	FALSE	FALSE	FALSE	FALSE	FALSE
Q9H9G7	AGO3	T0164585B_01	4	4	63.9C	1.35361e+07	1.07522e+07	1.28106e+07	1.13151e+07	2.12826e+07	1	0.99	1.09	1.01	1.14	0.756642	0.575447	0.648833	expression/solubility	FALSE	FALSE	FALSE	FALSE	FALSE
Q9HCK5	AGO4	T0164535B_01	2	2	42C	2.37515e+07	1.82362e+07	1.67444e+07	2.30158e+07	3.13098e+07	1	0.92	0.94	1.09	1.21	1.40114	1.07125	0.434976	stability	FALSE	FALSE	FALSE	FALSE	FALSE
Q9HCK5	AGO4	T0164535B_01	2	2	44.1C	1.53459e+07	1.47884e+07	1.79632e+07	2.02196e+07	1.81642e+07	1	1.01	1.14	1.2	1.18	1.40114	1.07125	0.434976	stability	FALSE	FALSE	FALSE	FALSE	FALSE
Q9HCK5	AGO4	T0164545B_01	1	1	46.2C	2.16076e+06	1.46006e+06	1.06537e+06	1.66422e+06	682163	1	0.8	0.94	0.96	0.62	1.40114	1.07125	0.434976	stability	FALSE	FALSE	FALSE	FALSE	FALSE
Q9HCK5	AGO4	T0164545B_01	1	1	48.1C	1.01773e+06	603847	1.71922e+06	1.17978e+06	1.93337e+06	1	0.85	0.86	1.37	0.92	1.40114	1.07125	0.434976	stability	FALSE	FALSE	FALSE	FALSE	FALSE
Q9HCK5	AGO4	T0164555B_01	1	1	50.4C	1.64325e+06	1.01823e+06	1.97246e+06	1.51269e+06	1.70872e+06	1	1.14	1.34	0.99	1.17	1.40114	1.07125	0.434976	stability	FALSE	FALSE	FALSE	FALSE	FALSE
Q9HCK5	AGO4	T0164555B_01	1	1	51.9C	1.38707e+06	515404	2.33179e+06	2.14676e+06	1.92416e+06	1	0.63	1.15	1.2	0.85	1.40114	1.07125	0.434976	stability	FALSE	FALSE	FALSE	FALSE	FALSE
Q9HCK5	AGO4	T0164565B_01	2	2	54C	7.99538e+06	3.27615e+06	6.74346e+06	2.41337e+06	4.38201e+06	1	1	1.14	0.8	0.68	1.40114	1.07125	0.434976	stability	FALSE	FALSE	FALSE	FALSE	FALSE
Q9HCK5	AGO4	T0164565B_01	2	2	56.1C	2.32637e+06	4.80064e+06	3.51351e+06	2.47026e+06	5.15131e+06	1	2.09	1.38	2.21	1.7	1.40114	1.07125	0.434976	stability	FALSE	FALSE	FALSE	FALSE	FALSE
Q9HCK5	AGO4	T0164575B_01	1	1	58.2C	5.37785e+06	6.98675e+06	7.78356e+06	1.02618e+07	8.62669e+06	1	1.06	1.16	1.25	1.1	1.40114	1.07125	0.434976	stability	FALSE	FALSE	FALSE	FALSE	FALSE
Q9HCK5	AGO4	T0164575B_01	1	1	60.1C	2.94012e+06	6.50039e+06	1.03492e+07	4.42313e+06	8.01252e+06	1	1.39	1.69	1	1.08	1.40114	1.07125	0.434976	stability	FALSE	FALSE	FALSE	FALSE	FALSE
Q9UPW5	AGTPBP1	T0164535B_01	8	8	42C	7.26934e+07	6.31409e+07	5.49028e+07	6.83868e+07	8.45651e+07	1	1.04	1.01	1.05	1.07	0.113664	0.0686107	0.6671	stability	FALSE	FALSE	FALSE	FALSE	FALSE
Q9UPW5	AGTPBP1	T0164535B_01	8	8	44.1C	6.44355e+07	5.96864e+07	6.52197e+07	7.3202e+07	6.15247e+07	1	0.97	0.99	1.03	0.95	0.113664	0.0686107	0.6671	stability	FALSE	FALSE	FALSE	FALSE	FALSE
Q9UPW5	AGTPBP1	T0164545B_01	7	9	46.2C	1.03745e+08	8.79973e+07	5.68892e+07	8.59773e+07	4.91069e+07	1	1.01	1.05	1.03	0.92	0.113664	0.0686107	0.6671	stability	FALSE	FALSE	FALSE	FALSE	FALSE
Q9UPW5	AGTPBP1	T0164545B_01	7	9	48.1C	4.27437e+07	2.97589e+07	8.12889e+07	3.56153e+07	9.04589e+07	1	1	0.97	0.98	1.03	0.113664	0.0686107	0.6671	stability	FALSE	FALSE	FALSE	FALSE	FALSE
Q9UPW5	AGTPBP1	T0164555B_01	5	5	50.4C	3.33909e+07	1.75216e+07	2.70027e+07	2.9246e+07	3.1384e+07	1	0.96	0.9	0.94	1.06	0.113664	0.0686107	0.6671	stability	FALSE	FALSE	FALSE	FALSE	FALSE
Q9UPW5	AGTPBP1	T0164555B_01	5	5	51.9C	2.13586e+07	1.12029e+07	3.12627e+07	2.81218e+07	3.76018e+07	1	0.89	1	1.02	1.08	0.113664	0.0686107	0.6671	stability	FALSE	FALSE	FALSE	FALSE	FALSE
Q9UPW5	AGTPBP1	T0164565B_01	1	1	54C	4.48905e+06	1.59168e+06	2.59438e+06	1.65231e+06	4.40227e+06	1	0.87	0.78	0.98	1.22	0.113664	0.0686107	0.6671	stability	FALSE	FALSE	FALSE	FALSE	FALSE
Q9UPW5	AGTPBP1	T0164565B_01	1	1	56.1C	1.29631e+06	1.36995e+06	1.17819e+06	32412.6	2.25757e+06	1	1.07	0.83	0.05	1.34	0.113664	0.0686107	0.6671	stability	FALSE	FALSE	FALSE	FALSE	FALSE
Q8WYP5	AHCTF1	T0164535B_01	4	4	42C	4.29642e+07	3.78449e+07	3.67778e+07	3.93976e+07	4.65892e+07	1	1.06	1.15	1.03	0.99	0.318719	0.204393	1.01438	expression/solubility	FALSE	FALSE	FALSE	FALSE	FALSE
Q8WYP5	AHCTF1	T0164535B_01	4	4	44.1C	4.15586e+07	3.84564e+07	4.05269e+07	4.31245e+07	4.02955e+07	1	0.97	0.95	0.94	0.97	0.318719	0.204393	1.01438	expression/solubility	FALSE	FALSE	FALSE	FALSE	FALSE
Q8WYP5	AHCTF1	T0164545B_01	7	7	46.2C	7.16012e+07	6.08429e+07	3.52288e+07	5.54674e+07	3.7052e+07	1	1.01	0.94	0.97	1.01	0.318719	0.204393	1.01438	expression/solubility	FALSE	FALSE	FALSE	FALSE	FALSE
Q8WYP5	AHCTF1	T0164545B_01	7	7	48.1C	3.46841e+07	2.39198e+07	6.18607e+07	2.60211e+07	6.63196e+07	1	0.99	0.91	0.88	0.93	0.318719	0.204393	1.01438	expression/solubility	FALSE	FALSE	FALSE	FALSE	FALSE
Q8WYP5	AHCTF1	T0164555B_01	8	9	50.4C	6.15076e+07	3.46048e+07	5.69367e+07	5.59133e+07	5.20832e+07	1	1.03	1.03	0.97	0.96	0.318719	0.204393	1.01438	expression/solubility	FALSE	FALSE	FALSE	FALSE	FALSE
Q8WYP5	AHCTF1	T0164555B_01	8	9	51.9C	5.36228e+07	3.05634e+07	7.40208e+07	6.63131e+07	8.00085e+07	1	0.97	0.94	0.96	0.91	0.318719	0.204393	1.01438	expression/solubility	FALSE	FALSE	FALSE	FALSE	FALSE
Q8WYP5	AHCTF1	T0164565B_01	3	4	54C	1.86829e+07	7.02632e+06	1.32311e+07	7.79465e+06	1.47939e+07	1	0.92	0.96	1.11	0.99	0.318719	0.204393	1.01438	expression/solubility	FALSE	FALSE	FALSE	FALSE	FALSE
Q8WYP5	AHCTF1	T0164565B_01	3	4	56.1C	9.32784e+06	9.22675e+06	1.09401e+07	4.83108e+06	1.10389e+07	1	1	1.07	1.08	0.91	0.318719	0.204393	1.01438	expression/solubility	FALSE	FALSE	FALSE	FALSE	FALSE
Q8WYP5	AHCTF1	T0164575B_01	11	13	58.2C	4.88822e+07	6.68455e+07	5.6758e+07	7.11273e+07	6.3118e+07	1	1.11	0.93	0.95	0.89	0.318719	0.204393	1.01438	expression/solubility	FALSE	FALSE	FALSE	FALSE	FALSE
Q8WYP5	AHCTF1	T0164575B_01	11	13	60.1C	3.14762e+07	5.42973e+07	6.67574e+07	5.26058e+07	8.0157e+07	1	1.09	1.02	1.11	1.01	0.318719	0.204393	1.01438	expression/solubility	FALSE	FALSE	FALSE	FALSE	FALSE
Q8WYP5	AHCTF1	T0164585B_01	5	5	62.4C	2.60664e+07	2.10962e+07	2.81064e+07	2.62782e+07	2.56097e+07	1	1.05	1.09	0.91	0.9	0.318719	0.204393	1.01438	expression/solubility	FALSE	FALSE	FALSE	FALSE	FALSE
Q8WYP5	AHCTF1	T0164585B_01	5	5	63.9C	2.51055e+07	2.02394e+07	2.20872e+07	2.02027e+07	3.72988e+07	1	1.01	1.01	0.97	1.08	0.318719	0.204393	1.01438	expression/solubility	FALSE	FALSE	FALSE	FALSE	FALSE
P23526	AHCY	T0164535B_01	22	69	42C	1.54137e+09	1.35328e+09	1.15676e+09	1.35381e+09	1.82544e+09	1	1.05	1	0.98	1.09	0.96652	0.495962	1.77863	stability	FALSE	FALSE	FALSE	FALSE	FALSE
P23526	AHCY	T0164535B_01	22	69	44.1C	1.36972e+09	1.29668e+09	1.41772e+09	1571707001	1.27746e+09	1	1	1.01	1.04	0.93	0.96652	0.495962	1.77863	stability	FALSE	FALSE	FALSE	FALSE	FALSE
P23526	AHCY	T0164545B_01	21	81	46.2C	2.39076e+09	2.12425e+09	1.22743e+09	1.68642e+09	9.56404e+08	1	1.06	0.98	0.88	0.78	0.96652	0.495962	1.77863	stability	FALSE	FALSE	FALSE	FALSE	FALSE
P23526	AHCY	T0164545B_01	21	81	48.1C	9.74088e+08	6.36107e+08	2.06552e+09	7.84146e+08	1.83322e+09	1	0.94	1.08	0.95	0.92	0.96652	0.495962	1.77863	stability	FALSE	FALSE	FALSE	FALSE	FALSE
P23526	AHCY	T0164555B_01	18	63	50.4C	1.4858e+09	7.97158e+08	1.34297e+09	1.22661e+09	1.13816e+09	1	0.99	1.01	0.88	0.86	0.96652	0.495962	1.77863	stability	FALSE	FALSE	FALSE	FALSE	FALSE
P23526	AHCY	T0164555B_01	18	63	51.9C	7.36098e+08	4.35446e+08	1.21687e+09	8.87012e+08	1.1732e+09	1	1.01	1.13	0.93	0.97	0.96652	0.495962	1.77863	stability	FALSE	FALSE	FALSE	FALSE	FALSE
P23526	AHCY	T0164565B_01	12	32	54C	6.86758e+08	2.49492e+08	5.05952e+08	1.94092e+08	4.09917e+08	1	0.89	0.99	0.75	0.74	0.96652	0.495962	1.77863	stability	FALSE	FALSE	FALSE	FALSE	FALSE
P23526	AHCY	T0164565B_01	12	32	56.1C	1.67386e+08	1.42526e+08	1.56449e+08	5.03716e+07	1.96989e+08	1	0.86	0.85	0.63	0.9	0.96652	0.495962	1.77863	stability	FALSE	FALSE	FALSE	FALSE	FALSE
P23526	AHCY	T0164575B_01	7	9	58.2C	4.42439e+07	4.15515e+07	4.66938e+07	4.98743e+07	5.06457e+07	1	0.76	0.85	0.74	0.79	0.96652	0.495962	1.77863	stability	FALSE	FALSE	FALSE	FALSE	FALSE
P23526	AHCY	T0164575B_01	7	9	60.1C	6.80505e+06	9.78672e+06	1.74853e+07	1.02536e+07	2.04477e+07	1	0.91	1.24	1	1.19	0.96652	0.495962	1.77863	stability	FALSE	FALSE	FALSE	FALSE	FALSE
O43865	AHCYL1	T0164535B_01	11	16	42C	6.33646e+08	5.21309e+08	4.65387e+08	5.34284e+08	6.09942e+08	1	0.99	0.98	0.95	0.88	1.13239	0.380706	3.24082	stability	FALSE	FALSE	FALSE	FALSE	FALSE
O43865	AHCYL1	T0164535B_01	11	16	44.1C	3.68868e+08	3.4869e+08	3.85043e+08	3.81916e+08	3.71966e+08	1	0.99	1.02	0.94	1.01	1.13239	0.380706	3.24082	stability	FALSE	FALSE	FALSE	FALSE	FALSE
O43865	AHCYL1	T0164545B_01	9	12	46.2C	5.9144e+08	4.29892e+08	3.14298e+08	5.04978e+08	3.17097e+08	1	0.86	1.02	1.07	1.05	1.13239	0.380706	3.24082	stability	FALSE	FALSE	FALSE	FALSE	FALSE
O43865	AHCYL1	T0164545B_01	9	12	48.1C	1.26282e+08	8.85003e+07	3.30519e+08	9.29636e+07	2.79477e+08	1	1	1.34	0.87	1.08	1.13239	0.380706	3.24082	stability	FALSE	FALSE	FALSE	FALSE	FALSE
O43865	AHCYL1	T0164555B_01	5	6	50.4C	1.33151e+08	6.63502e+07	1.25426e+08	1.35473e+08	1.07036e+08	1	0.92	1.05	1.09	0.91	1.13239	0.380706	3.24082	stability	FALSE	FALSE	FALSE	FALSE	FALSE
O43865	AHCYL1	T0164555B_01	5	6	51.9C	9.73771e+07	5.0603e+07	1.4306e+08	1.17429e+08	1.57914e+08	1	0.88	1	0.93	0.99	1.13239	0.380706	3.24082	stability	FALSE	FALSE	FALSE	FALSE	FALSE
O43865	AHCYL1	T0164565B_01	4	5	54C	1.24114e+08	4.65444e+07	8.71023e+07	3.41096e+07	6.62337e+07	1	0.92	0.95	0.73	0.67	1.13239	0.380706	3.24082	stability	FALSE	FALSE	FALSE	FALSE	FALSE
O43865	AHCYL1	T0164565B_01	4	5	56.1C	4.25362e+07	3.71913e+07	3.68967e+07	1.15025e+07	3.44748e+07	1	0.89	0.79	0.56	0.62	1.13239	0.380706	3.24082	stability	FALSE	FALSE	FALSE	FALSE	FALSE
Q96HN2	AHCYL2	T0164535B_01	8	10	42C	1.85833e+08	1.59396e+08	1.4489e+08	1.63195e+08	2.05407e+08	1	1.03	1.04	0.98	1.01	2.63657	0.108962	26.0657	stability	FALSE	TRUE	FALSE	FALSE	FALSE
Q96HN2	AHCYL2	T0164535B_01	8	10	44.1C	1.64273e+08	1.63056e+08	1.73362e+08	1.81797e+08	1.62679e+08	1	1.04	1.03	1.01	0.99	2.63657	0.108962	26.0657	stability	FALSE	TRUE	FALSE	FALSE	FALSE
Q96HN2	AHCYL2	T0164545B_01	5	6	46.2C	1.23323e+08	1.01477e+08	6.37381e+07	1.01708e+08	6.26474e+07	1	0.98	0.99	1.03	0.99	2.63657	0.108962	26.0657	stability	FALSE	TRUE	FALSE	FALSE	FALSE
Q96HN2	AHCYL2	T0164545B_01	5	6	48.1C	4.51828e+07	3.38056e+07	8.79716e+07	4.11379e+07	1.02975e+08	1	1.07	1	1.07	1.11	2.63657	0.108962	26.0657	stability	FALSE	TRUE	FALSE	FALSE	FALSE
Q96HN2	AHCYL2	T0164555B_01	2	3	50.4C	2.80536e+07	1.49701e+07	2.81861e+07	2.46053e+07	2.25482e+07	1	0.98	1.12	0.94	0.91	2.63657	0.108962	26.0657	stability	FALSE	TRUE	FALSE	FALSE	FALSE
Q96HN2	AHCYL2	T0164555B_01	2	3	51.9C	1.99166e+07	1.28947e+07	2.84779e+07	2.42706e+07	2.61383e+07	1	1.1	0.98	0.94	0.8	2.63657	0.108962	26.0657	stability	FALSE	TRUE	FALSE	FALSE	FALSE
Q96HN2	AHCYL2	T0164565B_01	3	5	54C	6.84698e+07	2.44164e+07	4.12684e+07	1.63852e+07	2.68813e+07	1	0.87	0.81	0.64	0.49	2.63657	0.108962	26.0657	stability	FALSE	TRUE	FALSE	FALSE	FALSE
Q96HN2	AHCYL2	T0164565B_01	3	5	56.1C	2.25966e+07	2.19817e+07	2.45771e+07	6.63866e+06	1.04356e+07	1	0.99	0.99	0.61	0.35	2.63657	0.108962	26.0657	stability	FALSE	TRUE	FALSE	FALSE	FALSE
Q96HN2	AHCYL2	T0164575B_01	1	1	58.2C	2.17965e+06	2.14709e+06	1.92906e+06	1.65098e+06	709751	1	0.8	0.71	0.5	0.22	2.63657	0.108962	26.0657	stability	FALSE	TRUE	FALSE	FALSE	FALSE
Q96HN2	AHCYL2	T0164575B_01	1	1	60.1C	52657.5	759734	587520		689472	1	9.08	5.37		5.2	2.63657	0.108962	26.0657	stability	FALSE	TRUE	FALSE	FALSE	FALSE
Q09666	AHNAK	T0164535B_01	9	10	42C	1.05869e+08	9.34645e+07	8.86663e+07	1.05544e+08	1.24427e+08	1	1.06	1.12	1.12	1.08	0.306252	0.199852	0.961448	stability	FALSE	FALSE	FALSE	FALSE	FALSE
Q09666	AHNAK	T0164535B_01	9	10	44.1C	1.01659e+08	1.07307e+08	1.0652e+08	1.07457e+08	1.03609e+08	1	1.11	1.02	0.96	1.02	0.306252	0.199852	0.961448	stability	FALSE	FALSE	FALSE	FALSE	FALSE
Q09666	AHNAK	T0164545B_01	13	15	46.2C	9.29574e+07	8.69002e+07	4.89231e+07	7.91706e+07	4.57199e+07	1	1.11	1.01	1.06	0.96	0.306252	0.199852	0.961448	stability	FALSE	FALSE	FALSE	FALSE	FALSE
Q09666	AHNAK	T0164545B_01	13	15	48.1C	4.74195e+07	3.76151e+07	9.15841e+07	3.66934e+07	9.06482e+07	1	1.14	0.99	0.91	0.93	0.306252	0.199852	0.961448	stability	FALSE	FALSE	FALSE	FALSE	FALSE
Q09666	AHNAK	T0164555B_01	12	12	50.4C	5.43971e+07	2.96379e+07	5.06883e+07	5.15681e+07	4.71204e+07	1	1	1.04	1.02	0.98	0.306252	0.199852	0.961448	stability	FALSE	FALSE	FALSE	FALSE	FALSE
Q09666	AHNAK	T0164555B_01	12	12	51.9C	4.82192e+07	2.54381e+07	5.96069e+07	5.35545e+07	6.54661e+07	1	0.9	0.84	0.86	0.83	0.306252	0.199852	0.961448	stability	FALSE	FALSE	FALSE	FALSE	FALSE
Q09666	AHNAK	T0164565B_01	13	14	54C	8.39332e+07	3.20285e+07	5.74557e+07	3.14347e+07	6.35712e+07	1	0.93	0.92	1	0.94	0.306252	0.199852	0.961448	stability	FALSE	FALSE	FALSE	FALSE	FALSE
Q09666	AHNAK	T0164565B_01	13	14	56.1C	4.04893e+07	4.47412e+07	4.64482e+07	2.22385e+07	5.39161e+07	1	1.12	1.05	1.15	1.02	0.306252	0.199852	0.961448	stability	FALSE	FALSE	FALSE	FALSE	FALSE
Q09666	AHNAK	T0164575B_01	20	21	58.2C	7.44676e+07	1.03602e+08	9.98565e+07	1.13135e+08	1.05796e+08	1	1.13	1.08	1	0.98	0.306252	0.199852	0.961448	stability	FALSE	FALSE	FALSE	FALSE	FALSE
Q09666	AHNAK	T0164575B_01	20	21	60.1C	4.96573e+07	8.30064e+07	1.05332e+08	7.6538e+07	1.28807e+08	1	1.05	1.02	1.03	1.03	0.306252	0.199852	0.961448	stability	FALSE	FALSE	FALSE	FALSE	FALSE
Q09666	AHNAK	T0164585B_01	9	9	62.4C	3.20067e+07	2.32807e+07	3.15544e+07	3.2247e+07	3.25777e+07	1	0.94	1	0.91	0.94	0.306252	0.199852	0.961448	stability	FALSE	FALSE	FALSE	FALSE	FALSE
Q09666	AHNAK	T0164585B_01	9	9	63.9C	2.42227e+07	1.9873e+07	2.43537e+07	2.23705e+07	3.49088e+07	1	1.02	1.15	1.12	1.05	0.306252	0.199852	0.961448	stability	FALSE	FALSE	FALSE	FALSE	FALSE
O95433	AHSA1	T0164535B_01	17	50	42C	1.64709e+09	1.24342e+09	1.10335e+09	1.32452e+09	1.50215e+09	1	0.9	0.9	0.9	0.84	0.772864	0.677206	0.294386	stability	FALSE	FALSE	FALSE	FALSE	FALSE
O95433	AHSA1	T0164535B_01	17	50	44.1C	1.52629e+09	1.27632e+09	1.44528e+09	1.51118e+09	1.35675e+09	1	0.88	0.92	0.9	0.89	0.772864	0.677206	0.294386	stability	FALSE	FALSE	FALSE	FALSE	FALSE
O95433	AHSA1	T0164545B_01	17	42	46.2C	1.37798e+09	1.20064e+09	7.07694e+08	9.80177e+08	6.38668e+08	1	1.04	0.98	0.89	0.9	0.772864	0.677206	0.294386	stability	FALSE	FALSE	FALSE	FALSE	FALSE
O95433	AHSA1	T0164545B_01	17	42	48.1C	5.97429e+08	3.94009e+08	1.1598e+09	5.20869e+08	1.22046e+09	1	0.94	0.99	1.03	0.99	0.772864	0.677206	0.294386	stability	FALSE	FALSE	FALSE	FALSE	FALSE
O95433	AHSA1	T0164555B_01	18	44	50.4C	1.21169e+09	6.56804e+08	1.03882e+09	1.01723e+09	9.82038e+08	1	1	0.96	0.9	0.91	0.772864	0.677206	0.294386	stability	FALSE	FALSE	FALSE	FALSE	FALSE
O95433	AHSA1	T0164555B_01	18	44	51.9C	7.58567e+08	4.56412e+08	1.16786e+09	1.05272e+09	1.30628e+09	1	1.02	1.05	1.07	1.05	0.772864	0.677206	0.294386	stability	FALSE	FALSE	FALSE	FALSE	FALSE
O95433	AHSA1	T0164565B_01	15	30	54C	1.25882e+09	4.49137e+08	8.82512e+08	4.02156e+08	9.30194e+08	1	0.87	0.95	0.85	0.92	0.772864	0.677206	0.294386	stability	FALSE	FALSE	FALSE	FALSE	FALSE
O95433	AHSA1	T0164565B_01	15	30	56.1C	2.51908e+08	2.03657e+08	2.28433e+08	7.50369e+07	3.22842e+08	1	0.82	0.83	0.62	0.98	0.772864	0.677206	0.294386	stability	FALSE	FALSE	FALSE	FALSE	FALSE
O95433	AHSA1	T0164575B_01	9	13	58.2C	1.0619e+08	1.13005e+08	1.09695e+08	1.41205e+08	1.42959e+08	1	0.87	0.83	0.87	0.93	0.772864	0.677206	0.294386	stability	FALSE	FALSE	FALSE	FALSE	FALSE
O95433	AHSA1	T0164575B_01	9	13	60.1C	3.35599e+07	6.5861e+07	8.76488e+07	5.11434e+07	1.21552e+08	1	1.24	1.26	1.02	1.44	0.772864	0.677206	0.294386	stability	FALSE	FALSE	FALSE	FALSE	FALSE
O95433	AHSA1	T0164585B_01	6	6	62.4C	5.23374e+07	4.09625e+07	5.2096e+07	5.99669e+07	6.227e+07	1	1.01	1.01	1.03	1.1	0.772864	0.677206	0.294386	stability	FALSE	FALSE	FALSE	FALSE	FALSE
O95433	AHSA1	T0164585B_01	6	6	63.9C	3.84806e+07	3.11405e+07	3.72523e+07	3.09617e+07	6.17549e+07	1	1.01	1.11	0.97	1.16	0.772864	0.677206	0.294386	stability	FALSE	FALSE	FALSE	FALSE	FALSE
P02765	AHSG	T0164535B_01	3	7	42C	197342249	1.68378e+08	1.61487e+08	1.71721e+08	2.05728e+08	1	1.02	1.1	0.98	0.96	0.407762	0.262793	1.04356	stability	FALSE	FALSE	FALSE	FALSE	FALSE
P02765	AHSG	T0164535B_01	3	7	44.1C	1.9479e+08	1.84825e+08	1.93832e+08	1.97059e+08	1.86085e+08	1	1	0.97	0.92	0.95	0.407762	0.262793	1.04356	stability	FALSE	FALSE	FALSE	FALSE	FALSE
P02765	AHSG	T0164545B_01	4	7	46.2C	2.49893e+08	2.31835e+08	1.2921e+08	2.14339e+08	1.30994e+08	1	1.1	0.99	1.07	1.02	0.407762	0.262793	1.04356	stability	FALSE	FALSE	FALSE	FALSE	FALSE
P02765	AHSG	T0164545B_01	4	7	48.1C	1.34643e+08	9.06555e+07	2.33033e+08	1.04358e+08	2.51778e+08	1	0.96	0.88	0.91	0.91	0.407762	0.262793	1.04356	stability	FALSE	FALSE	FALSE	FALSE	FALSE
P02765	AHSG	T0164555B_01	3	9	50.4C	1.80988e+08	1.06292e+08	1.69388e+08	1.65048e+08	1.56663e+08	1	1.08	1.04	0.98	0.98	0.407762	0.262793	1.04356	stability	FALSE	FALSE	FALSE	FALSE	FALSE
P02765	AHSG	T0164555B_01	3	9	51.9C	1.56391e+08	8.44638e+07	2.19438e+08	1.91795e+08	2.11938e+08	1	0.92	0.96	0.95	0.83	0.407762	0.262793	1.04356	stability	FALSE	FALSE	FALSE	FALSE	FALSE
P02765	AHSG	T0164565B_01	4	11	54C	1.99271e+08	8.14619e+07	1.33073e+08	7.03451e+07	1.52382e+08	1	1	0.9	0.94	0.95	0.407762	0.262793	1.04356	stability	FALSE	FALSE	FALSE	FALSE	FALSE
P02765	AHSG	T0164565B_01	4	11	56.1C	1.02559e+08	1.07242e+08	1.21866e+08	5.44488e+07	1.29369e+08	1	1.06	1.08	1.11	0.97	0.407762	0.262793	1.04356	stability	FALSE	FALSE	FALSE	FALSE	FALSE
P02765	AHSG	T0164575B_01	3	6	58.2C	6.12023e+07	9.58172e+07	9.39772e+07	9.54006e+07	1.06304e+08	1	1.27	1.24	1.02	1.19	0.407762	0.262793	1.04356	stability	FALSE	FALSE	FALSE	FALSE	FALSE
P02765	AHSG	T0164575B_01	3	6	60.1C	5.48578e+07	8.42289e+07	9.996e+07	7.45126e+07	1.04798e+08	1	0.97	0.88	0.91	0.76	0.407762	0.262793	1.04356	stability	FALSE	FALSE	FALSE	FALSE	FALSE
P02765	AHSG	T0164585B_01	4	9	62.4C	2.61175e+08	1.84456e+08	2.64354e+08	2.77677e+08	2.63832e+08	1	0.91	1.02	0.96	0.93	0.407762	0.262793	1.04356	stability	FALSE	FALSE	FALSE	FALSE	FALSE
P02765	AHSG	T0164585B_01	4	9	63.9C	2.24771e+08	1.71274e+08	2.09057e+08	1.78429e+08	3.13504e+08	1	0.95	1.07	0.96	1.01	0.407762	0.262793	1.04356	stability	FALSE	FALSE	FALSE	FALSE	FALSE
Q96BJ3	AIDA	T0164535B_01	3	5	42C	8.92574e+07	6.96211e+07	6.13325e+07	7.54412e+07	8.35488e+07	1	0.93	0.92	0.95	0.86	0.119448	0.065524	0.819783	expression/solubility	FALSE	FALSE	FALSE	FALSE	FALSE
Q96BJ3	AIDA	T0164535B_01	3	5	44.1C	8.40102e+07	7.01863e+07	8.50608e+07	8.37379e+07	7.60135e+07	1	0.88	0.99	0.91	0.9	0.119448	0.065524	0.819783	expression/solubility	FALSE	FALSE	FALSE	FALSE	FALSE
Q96BJ3	AIDA	T0164545B_01	3	3	46.2C	9.53769e+07	8.85513e+07	5.18659e+07	7.48791e+07	4.454e+07	1	1.1	1.04	0.98	0.91	0.119448	0.065524	0.819783	expression/solubility	FALSE	FALSE	FALSE	FALSE	FALSE
Q96BJ3	AIDA	T0164545B_01	3	3	48.1C	4.42909e+07	3.20441e+07	8.44711e+07	3.9387e+07	9.54984e+07	1	1.04	0.97	1.05	1.05	0.119448	0.065524	0.819783	expression/solubility	FALSE	FALSE	FALSE	FALSE	FALSE
Q96BJ3	AIDA	T0164555B_01	3	3	50.4C	4.17535e+07	2.20618e+07	3.81171e+07	3.8991e+07	3.67904e+07	1	0.97	1.02	1	0.99	0.119448	0.065524	0.819783	expression/solubility	FALSE	FALSE	FALSE	FALSE	FALSE
Q96BJ3	AIDA	T0164555B_01	3	3	51.9C	2.95071e+07	1.88609e+07	4.43534e+07	4.04871e+07	4.84237e+07	1	1.09	1.03	1.06	1	0.119448	0.065524	0.819783	expression/solubility	FALSE	FALSE	FALSE	FALSE	FALSE
Q96BJ3	AIDA	T0164565B_01	1	1	54C	7.82609e+06	3.33493e+06	6.31074e+06	2.78811e+06	6.73167e+06	1	1.04	1.09	0.95	1.07	0.119448	0.065524	0.819783	expression/solubility	FALSE	FALSE	FALSE	FALSE	FALSE
Q96BJ3	AIDA	T0164565B_01	1	1	56.1C	1.6759e+06	2.61744e+06	2.89308e+06	1.22582e+06	3.18858e+06	1	1.59	1.57	1.53	1.46	0.119448	0.065524	0.819783	expression/solubility	FALSE	FALSE	FALSE	FALSE	FALSE
Q9BQI0	AIF1L	T0164535B_01	1	1	42C	1.47341e+07	1.25126e+07	1.12231e+07	1.18956e+07	16140600	1	1.02	1.02	0.91	1	4.08289	2.29687	1.63034	stability	FALSE	FALSE	FALSE	FALSE	FALSE
Q9BQI0	AIF1L	T0164535B_01	1	1	44.1C	1.76955e+07	1.89963e+07	1.30275e+07	1.40679e+07	1.26894e+07	1	1.13	0.72	0.72	0.72	4.08289	2.29687	1.63034	stability	FALSE	FALSE	FALSE	FALSE	FALSE
Q9BQI0	AIF1L	T0164545B_01	2	2	46.2C	4.71564e+07	3.67377e+07	2.34653e+07	2.77718e+07	2.35459e+07	1	0.93	0.95	0.74	0.97	4.08289	2.29687	1.63034	stability	FALSE	FALSE	FALSE	FALSE	FALSE
Q9BQI0	AIF1L	T0164545B_01	2	2	48.1C	2.38898e+07	1.87589e+07	4.11471e+07	2.02976e+07	3.07913e+07	1	1.12	0.88	1	0.63	4.08289	2.29687	1.63034	stability	FALSE	FALSE	FALSE	FALSE	FALSE
Q9BQI0	AIF1L	T0164555B_01	3	3	50.4C	5.22874e+07	2.45653e+07	3.70461e+07	3.4832e+07	3.66863e+07	1	0.86	0.79	0.71	0.79	4.08289	2.29687	1.63034	stability	FALSE	FALSE	FALSE	FALSE	FALSE
Q9BQI0	AIF1L	T0164555B_01	3	3	51.9C	5.24995e+07	2.75828e+07	5.58322e+07	4.15126e+07	4.23447e+07	1	0.89	0.73	0.61	0.49	4.08289	2.29687	1.63034	stability	FALSE	FALSE	FALSE	FALSE	FALSE
Q9BQI0	AIF1L	T0164565B_01	3	5	54C	6.09762e+07	4.41028e+07	5.87853e+07	4.72159e+07	6.53472e+07	1	1.77	1.3	2.06	1.34	4.08289	2.29687	1.63034	stability	FALSE	FALSE	FALSE	FALSE	FALSE
Q9BQI0	AIF1L	T0164565B_01	3	5	56.1C	4.09648e+07	4.01152e+07	4.40668e+07	3.55129e+07	4.8386e+07	1	0.99	0.98	1.81	0.91	4.08289	2.29687	1.63034	stability	FALSE	FALSE	FALSE	FALSE	FALSE
Q9BQI0	AIF1L	T0164575B_01	3	3	58.2C	2.8421e+07	3.07513e+07	4.00087e+07	5.19616e+07	4.1179e+07	1	0.88	1.13	1.2	1	4.08289	2.29687	1.63034	stability	FALSE	FALSE	FALSE	FALSE	FALSE
Q9BQI0	AIF1L	T0164575B_01	3	3	60.1C	3.6106e+07	3.69768e+07	3.60588e+07	2.98921e+07	3.90217e+07	1	0.64	0.48	0.55	0.43	4.08289	2.29687	1.63034	stability	FALSE	FALSE	FALSE	FALSE	FALSE
Q9BQI0	AIF1L	T0164585B_01	2	2	62.4C	1.69153e+07	1.41546e+07	1.71472e+07	1.69685e+07	1.83061e+07	1	1.08	1.02	0.9	1	4.08289	2.29687	1.63034	stability	FALSE	FALSE	FALSE	FALSE	FALSE
Q9BQI0	AIF1L	T0164585B_01	2	2	63.9C	1.22242e+07	8.35909e+06	1.03828e+07	1.10701e+07	1.08725e+07	1	0.85	0.98	1.1	0.65	4.08289	2.29687	1.63034	stability	FALSE	FALSE	FALSE	FALSE	FALSE
O95831	AIFM1	T0164535B_01	10	14	42C	4.51796e+08	3.65787e+08	3.35657e+08	3.9965e+08	4.80112e+08	1	0.97	0.99	0.99	0.97	0.493378	0.417754	0.362747	stability	FALSE	FALSE	FALSE	FALSE	FALSE
O95831	AIFM1	T0164535B_01	10	14	44.1C	4.10871e+08	3.92716e+08	4.16484e+08	4.37478e+08	4.02228e+08	1	1.01	0.99	0.97	0.98	0.493378	0.417754	0.362747	stability	FALSE	FALSE	FALSE	FALSE	FALSE
O95831	AIFM1	T0164545B_01	10	12	46.2C	4.77076e+08	4.37206e+08	2.49906e+08	4.18228e+08	2.40893e+08	1	1.09	1	1.09	0.98	0.493378	0.417754	0.362747	stability	FALSE	FALSE	FALSE	FALSE	FALSE
O95831	AIFM1	T0164545B_01	10	12	48.1C	2.31518e+08	1.5793e+08	4.05047e+08	1.75121e+08	4.4496e+08	1	0.98	0.89	0.89	0.94	0.493378	0.417754	0.362747	stability	FALSE	FALSE	FALSE	FALSE	FALSE
O95831	AIFM1	T0164555B_01	10	13	50.4C	3.27107e+08	1.76812e+08	3.06669e+08	3.27092e+08	2.8605e+08	1	0.99	1.05	1.07	0.99	0.493378	0.417754	0.362747	stability	FALSE	FALSE	FALSE	FALSE	FALSE
O95831	AIFM1	T0164555B_01	10	13	51.9C	2.35506e+08	1.30944e+08	3.51255e+08	3.21438e+08	4.2196e+08	1	0.95	1.02	1.06	1.1	0.493378	0.417754	0.362747	stability	FALSE	FALSE	FALSE	FALSE	FALSE
O95831	AIFM1	T0164565B_01	9	11	54C	2.71753e+08	9.72008e+07	1.95343e+08	9.04082e+07	1.9326e+08	1	0.87	0.97	0.89	0.89	0.493378	0.417754	0.362747	stability	FALSE	FALSE	FALSE	FALSE	FALSE
O95831	AIFM1	T0164565B_01	9	11	56.1C	1.13864e+08	1.27505e+08	1.393e+08	4.63641e+07	1.55563e+08	1	1.14	1.12	0.85	1.05	0.493378	0.417754	0.362747	stability	FALSE	FALSE	FALSE	FALSE	FALSE
O95831	AIFM1	T0164575B_01	7	8	58.2C	4.9548e+07	6.90619e+07	6.00816e+07	7.06423e+07	7.11531e+07	1	1.14	0.98	0.94	0.99	0.493378	0.417754	0.362747	stability	FALSE	FALSE	FALSE	FALSE	FALSE
O95831	AIFM1	T0164575B_01	7	8	60.1C	2.57725e+07	5.10369e+07	7.05187e+07	4.53268e+07	7.7732e+07	1	1.25	1.32	1.17	1.2	0.493378	0.417754	0.362747	stability	FALSE	FALSE	FALSE	FALSE	FALSE
O95831	AIFM1	T0164585B_01	5	6	62.4C	3.48172e+07	2.42036e+07	3.27532e+07	3.7637e+07	3.37805e+07	1	0.9	0.95	0.97	0.89	0.493378	0.417754	0.362747	stability	FALSE	FALSE	FALSE	FALSE	FALSE
O95831	AIFM1	T0164585B_01	5	6	63.9C	2.24994e+07	1.96686e+07	2.23577e+07	1.73681e+07	3.84186e+07	1	1.09	1.14	0.93	1.24	0.493378	0.417754	0.362747	stability	FALSE	FALSE	FALSE	FALSE	FALSE
Q9Y4K1	AIM1	T0164535B_01	25	33	42C	8.9111e+08	7.42082e+08	6.56203e+08	7.61248e+08	9.53161e+08	1	1	0.99	0.96	0.98	0.360384	0.270045	0.635411	stability	FALSE	FALSE	FALSE	FALSE	FALSE
Q9Y4K1	AIM1	T0164535B_01	25	33	44.1C	5.8141e+08	5.79245e+08	6.21369e+08	6.66076e+08	6.4202e+08	1	1.05	1.04	1.04	1.1	0.360384	0.270045	0.635411	stability	FALSE	FALSE	FALSE	FALSE	FALSE
Q9Y4K1	AIM1	T0164545B_01	17	20	46.2C	4.83867e+08	3.85055e+08	2.53175e+08	4.39615e+08	2.86284e+08	1	0.95	1	1.13	1.15	0.360384	0.270045	0.635411	stability	FALSE	FALSE	FALSE	FALSE	FALSE
Q9Y4K1	AIM1	T0164545B_01	17	20	48.1C	1.77211e+08	1.42205e+08	3.78669e+08	1.37518e+08	3.67666e+08	1	1.15	1.09	0.91	1.01	0.360384	0.270045	0.635411	stability	FALSE	FALSE	FALSE	FALSE	FALSE
Q9Y4K1	AIM1	T0164555B_01	15	18	50.4C	2.34536e+08	1.35872e+08	2.12872e+08	2.19201e+08	1.94791e+08	1	1.07	1.01	1	0.94	0.360384	0.270045	0.635411	stability	FALSE	FALSE	FALSE	FALSE	FALSE
Q9Y4K1	AIM1	T0164555B_01	15	18	51.9C	1.96603e+08	1.18107e+08	2.74485e+08	2.44353e+08	2.90644e+08	1	1.02	0.95	0.96	0.9	0.360384	0.270045	0.635411	stability	FALSE	FALSE	FALSE	FALSE	FALSE
Q9Y4K1	AIM1	T0164565B_01	11	15	54C	2.33483e+08	9.62245e+07	1.62247e+08	9.19203e+07	1.88017e+08	1	1.01	0.94	1.05	1	0.360384	0.270045	0.635411	stability	FALSE	FALSE	FALSE	FALSE	FALSE
Q9Y4K1	AIM1	T0164565B_01	11	15	56.1C	1.17856e+08	1.39212e+08	1.59968e+08	6.90691e+07	1.62144e+08	1	1.2	1.24	1.22	1.06	0.360384	0.270045	0.635411	stability	FALSE	FALSE	FALSE	FALSE	FALSE
Q9Y4K1	AIM1	T0164575B_01	20	27	58.2C	2.40086e+08	3.12488e+08	2.93152e+08	3.45953e+08	3.12137e+08	1	1.06	0.98	0.95	0.89	0.360384	0.270045	0.635411	stability	FALSE	FALSE	FALSE	FALSE	FALSE
Q9Y4K1	AIM1	T0164575B_01	20	27	60.1C	1.55423e+08	2.67384e+08	3.17472e+08	2.41072e+08	4.0136e+08	1	1.08	0.98	1.03	1.03	0.360384	0.270045	0.635411	stability	FALSE	FALSE	FALSE	FALSE	FALSE
Q9Y4K1	AIM1	T0164585B_01	17	22	62.4C	2.83587e+08	1.91363e+08	2.74958e+08	2.91014e+08	2.75826e+08	1	0.87	0.98	0.92	0.9	0.360384	0.270045	0.635411	stability	FALSE	FALSE	FALSE	FALSE	FALSE
Q9Y4K1	AIM1	T0164585B_01	17	22	63.9C	2.35215e+08	1.7134e+08	1.85658e+08	1.81445e+08	3.27673e+08	1	0.91	0.91	0.93	1.01	0.360384	0.270045	0.635411	stability	FALSE	FALSE	FALSE	FALSE	FALSE
Q12904	AIMP1	T0164535B_01	8	17	42C	5.74079e+08	5.15082e+08	4.25645e+08	5.37198e+08	9.25683e+08	1	1.08	0.99	1.05	1.48	0.845426	0.40999	1.93618	expression/solubility	FALSE	FALSE	FALSE	FALSE	FALSE
Q12904	AIMP1	T0164535B_01	8	17	44.1C	3.37592e+08	3.50314e+08	3.6759e+08	3.98605e+08	4.07396e+08	1	1.09	1.06	1.07	1.21	0.845426	0.40999	1.93618	expression/solubility	FALSE	FALSE	FALSE	FALSE	FALSE
Q12904	AIMP1	T0164545B_01	8	11	46.2C	4.82252e+08	3.67802e+08	2.35726e+08	4.33429e+08	2.9222e+08	1	0.91	0.94	1.12	1.18	0.845426	0.40999	1.93618	expression/solubility	FALSE	FALSE	FALSE	FALSE	FALSE
Q12904	AIMP1	T0164545B_01	8	11	48.1C	1.64385e+08	1.17013e+08	3.71346e+08	1.34233e+08	4.03253e+08	1	1.02	1.15	0.96	1.19	0.845426	0.40999	1.93618	expression/solubility	FALSE	FALSE	FALSE	FALSE	FALSE
Q12904	AIMP1	T0164555B_01	4	8	50.4C	9.17656e+07	5.17478e+07	8.56532e+07	9.21423e+07	9.55232e+07	1	1.04	1.04	1.08	1.18	0.845426	0.40999	1.93618	expression/solubility	FALSE	FALSE	FALSE	FALSE	FALSE
Q12904	AIMP1	T0164555B_01	4	8	51.9C	6.64313e+07	3.4431e+07	1.00771e+08	8.1767e+07	1.18478e+08	1	0.88	1.04	0.95	1.09	0.845426	0.40999	1.93618	expression/solubility	FALSE	FALSE	FALSE	FALSE	FALSE
Q12904	AIMP1	T0164565B_01	6	7	54C	1.13876e+08	5.31454e+07	9.1944e+07	4.53847e+07	9.69572e+07	1	1.14	1.09	1.06	1.06	0.845426	0.40999	1.93618	expression/solubility	FALSE	FALSE	FALSE	FALSE	FALSE
Q12904	AIMP1	T0164565B_01	6	7	56.1C	6.36296e+07	4.81859e+07	5.61073e+07	2.33051e+07	6.62707e+07	1	0.77	0.8	0.76	0.8	0.845426	0.40999	1.93618	expression/solubility	FALSE	FALSE	FALSE	FALSE	FALSE
Q12904	AIMP1	T0164575B_01	4	4	58.2C	1.51431e+07	1.75313e+07	1.58472e+07	2.22796e+07	1.80151e+07	1	0.94	0.84	0.97	0.82	0.845426	0.40999	1.93618	expression/solubility	FALSE	FALSE	FALSE	FALSE	FALSE
Q12904	AIMP1	T0164575B_01	4	4	60.1C	8.52307e+06	1.10741e+07	1.87677e+07	1.253e+07	2.42657e+07	1	0.82	1.06	0.98	1.13	0.845426	0.40999	1.93618	expression/solubility	FALSE	FALSE	FALSE	FALSE	FALSE
Q13155	AIMP2	T0164535B_01	7	10	42C	1.70702e+08	1.83579e+08	1.38148e+08	1.85267e+08	4.54785e+08	1	1.29	1.08	1.22	2.44					FALSE	FALSE	FALSE	FALSE	FALSE
Q13155	AIMP2	T0164535B_01	7	10	44.1C	5.973e+07	6.06176e+07	7.189e+07	8.87476e+07	9.48257e+07	1	1.07	1.18	1.35	1.59					FALSE	FALSE	FALSE	FALSE	FALSE
Q13155	AIMP2	T0164545B_01	1	1	46.2C	4.07179e+06	3.06785e+06	1.76512e+06	4.39803e+06	2.26682e+06	1	0.9	0.83	1.35	1.09					FALSE	FALSE	FALSE	FALSE	FALSE
Q13155	AIMP2	T0164545B_01	1	1	48.1C	510835	143415	3.85257e+06	537305	1.03453e+06	1	0.4	3.86	1.24	0.99					FALSE	FALSE	FALSE	FALSE	FALSE
O00170	AIP	T0164535B_01	19	55	42C	9.71452e+08	8.30756e+08	7.47976e+08	8.92084e+08	1.03729e+09	1	1.02	1.03	1.03	0.98	0.500877	0.498892	0.00746708	expression/solubility	FALSE	FALSE	FALSE	FALSE	FALSE
O00170	AIP	T0164535B_01	19	55	44.1C	9.00892e+08	8.71648e+08	9.24013e+08	9.26183e+08	8.72129e+08	1	1.02	1	0.93	0.97	0.500877	0.498892	0.00746708	expression/solubility	FALSE	FALSE	FALSE	FALSE	FALSE
O00170	AIP	T0164545B_01	16	50	46.2C	1.15507e+09	9.28539e+08	5.70313e+08	9.41583e+08	5.68483e+08	1	0.96	0.94	1.02	0.96	0.500877	0.498892	0.00746708	expression/solubility	FALSE	FALSE	FALSE	FALSE	FALSE
O00170	AIP	T0164545B_01	16	50	48.1C	5.19727e+08	3.65008e+08	9.31262e+08	4.32319e+08	9.66147e+08	1	1.01	0.92	0.98	0.9	0.500877	0.498892	0.00746708	expression/solubility	FALSE	FALSE	FALSE	FALSE	FALSE
O00170	AIP	T0164555B_01	15	44	50.4C	7.20666e+08	3.82135e+08	6.27969e+08	6.1825e+08	6.31455e+08	1	0.98	0.97	0.92	0.99	0.500877	0.498892	0.00746708	expression/solubility	FALSE	FALSE	FALSE	FALSE	FALSE
O00170	AIP	T0164555B_01	15	44	51.9C	4.75118e+08	2.77916e+08	6.80632e+08	5.82273e+08	7.49693e+08	1	0.99	0.98	0.95	0.96	0.500877	0.498892	0.00746708	expression/solubility	FALSE	FALSE	FALSE	FALSE	FALSE
O00170	AIP	T0164565B_01	9	18	54C	2.90157e+08	1.27009e+08	2.10473e+08	1.09749e+08	2.47952e+08	1	1.07	0.98	1.01	1.07	0.500877	0.498892	0.00746708	expression/solubility	FALSE	FALSE	FALSE	FALSE	FALSE
O00170	AIP	T0164565B_01	9	18	56.1C	7.77915e+07	5.36212e+07	6.03957e+07	2.73867e+07	8.16624e+07	1	0.7	0.71	0.73	0.81	0.500877	0.498892	0.00746708	expression/solubility	FALSE	FALSE	FALSE	FALSE	FALSE
O00170	AIP	T0164575B_01	3	3	58.2C	3.21599e+07	2.74172e+07	3.56037e+07	4.11022e+07	3.97438e+07	1	0.69	0.89	0.84	0.85	0.500877	0.498892	0.00746708	expression/solubility	FALSE	FALSE	FALSE	FALSE	FALSE
O00170	AIP	T0164575B_01	3	3	60.1C	1.67641e+07	2.32029e+07	3.02269e+07	1.86976e+07	3.57994e+07	1	0.87	0.87	0.74	0.85	0.500877	0.498892	0.00746708	expression/solubility	FALSE	FALSE	FALSE	FALSE	FALSE
P54819	AK2	T0164535B_01	13	38	42C	6.60579e+08	5.67671e+08	5.37117e+08	6.26968e+08	7.26789e+08	1	1.03	1.09	1.06	1.01	1.69597	1.05008	1.31194	stability	FALSE	FALSE	FALSE	TRUE	FALSE
P54819	AK2	T0164535B_01	13	38	44.1C	6.66955e+08	6.72624e+08	6.46148e+08	6.33373e+08	5.98596e+08	1	1.06	0.95	0.86	0.9	1.69597	1.05008	1.31194	stability	FALSE	FALSE	FALSE	TRUE	FALSE
P54819	AK2	T0164545B_01	12	45	46.2C	9.99645e+08	8.12511e+08	4.64994e+08	7.14591e+08	4.73985e+08	1	0.97	0.89	0.89	0.92	1.69597	1.05008	1.31194	stability	FALSE	FALSE	FALSE	TRUE	FALSE
P54819	AK2	T0164545B_01	12	45	48.1C	5.704e+08	4.03852e+08	8.93837e+08	4.0575e+08	8.07617e+08	1	1.01	0.8	0.84	0.69	1.69597	1.05008	1.31194	stability	FALSE	FALSE	FALSE	TRUE	FALSE
P54819	AK2	T0164555B_01	15	42	50.4C	8.40812e+08	3.85273e+08	6.35855e+08	6.26468e+08	6.01456e+08	1	0.84	0.84	0.8	0.81	1.69597	1.05008	1.31194	stability	FALSE	FALSE	FALSE	TRUE	FALSE
P54819	AK2	T0164555B_01	15	42	51.9C	7.24479e+08	4.33867e+08	9.36927e+08	7.45967e+08	7.48271e+08	1	1.02	0.88	0.8	0.63	1.69597	1.05008	1.31194	stability	FALSE	FALSE	FALSE	TRUE	FALSE
P54819	AK2	T0164565B_01	14	42	54C	7.77045e+08	4.45922e+08	5.80398e+08	4.07446e+08	6.6635e+08	1	1.4	1.01	1.4	1.07	1.69597	1.05008	1.31194	stability	FALSE	FALSE	FALSE	TRUE	FALSE
P54819	AK2	T0164565B_01	14	42	56.1C	4.7225e+08	4.46714e+08	4.91214e+08	2.86992e+08	4.78773e+08	1	0.96	0.95	1.27	0.78	1.69597	1.05008	1.31194	stability	FALSE	FALSE	FALSE	TRUE	FALSE
P54819	AK2	T0164575B_01	10	25	58.2C	4.09745e+08	4.74287e+08	6.08753e+08	7.62582e+08	6.10004e+08	1	0.94	1.2	1.22	1.02	1.69597	1.05008	1.31194	stability	FALSE	FALSE	FALSE	TRUE	FALSE
P54819	AK2	T0164575B_01	10	25	60.1C	2.23681e+08	2.56291e+08	4.10615e+08	3.01332e+08	4.33905e+08	1	0.72	0.88	0.9	0.77	1.69597	1.05008	1.31194	stability	FALSE	FALSE	FALSE	TRUE	FALSE
P54819	AK2	T0164585B_01	5	5	62.4C	5.9608e+07	4.8236e+07	5.95293e+07	66459944	8.06477e+07	1	1.05	1.01	1	1.25	1.69597	1.05008	1.31194	stability	FALSE	FALSE	FALSE	TRUE	FALSE
P54819	AK2	T0164585B_01	5	5	63.9C	2.35616e+07	2.43123e+07	2.57103e+07	2.48427e+07	3.10201e+07	1	1.29	1.25	1.28	0.96	1.69597	1.05008	1.31194	stability	FALSE	FALSE	FALSE	TRUE	FALSE
Q9UIJ7	AK3	T0164535B_01	11	19	42C	2.26574e+08	1.86112e+08	1.70576e+08	1.98039e+08	2.39879e+08	1	0.98	1.01	0.98	0.97	0.735486	0.358092	1.70991	stability	FALSE	FALSE	FALSE	TRUE	TRUE
Q9UIJ7	AK3	T0164535B_01	11	19	44.1C	2.11492e+08	1.95708e+08	2.02625e+08	2.00817e+08	1.90582e+08	1	0.97	0.94	0.86	0.9	0.735486	0.358092	1.70991	stability	FALSE	FALSE	FALSE	TRUE	TRUE
Q9UIJ7	AK3	T0164545B_01	13	21	46.2C	5.23939e+08	4.14011e+08	2.3756e+08	3.63372e+08	2.39288e+08	1	0.94	0.87	0.87	0.89	0.735486	0.358092	1.70991	stability	FALSE	FALSE	FALSE	TRUE	TRUE
Q9UIJ7	AK3	T0164545B_01	13	21	48.1C	2.67698e+08	1.7273e+08	4.25865e+08	2.11363e+08	4.42883e+08	1	0.92	0.81	0.93	0.81	0.735486	0.358092	1.70991	stability	FALSE	FALSE	FALSE	TRUE	TRUE
Q9UIJ7	AK3	T0164555B_01	9	14	50.4C	2.97618e+08	1.5458e+08	2.21931e+08	2.36201e+08	2.53723e+08	1	0.96	0.83	0.85	0.96	0.735486	0.358092	1.70991	stability	FALSE	FALSE	FALSE	TRUE	TRUE
Q9UIJ7	AK3	T0164555B_01	9	14	51.9C	1.97976e+08	1.28886e+08	2.88308e+08	2.47934e+08	2.93172e+08	1	1.11	0.99	0.97	0.91	0.735486	0.358092	1.70991	stability	FALSE	FALSE	FALSE	TRUE	TRUE
Q9UIJ7	AK3	T0164565B_01	7	11	54C	8.67901e+07	4.32889e+07	6.14559e+07	4.22271e+07	9.10463e+07	1	1.22	0.96	1.3	1.31	0.735486	0.358092	1.70991	stability	FALSE	FALSE	FALSE	TRUE	TRUE
Q9UIJ7	AK3	T0164565B_01	7	11	56.1C	2.62515e+07	2.16187e+07	2.5046e+07	1.25672e+07	4.71514e+07	1	0.84	0.87	1	1.38	0.735486	0.358092	1.70991	stability	FALSE	FALSE	FALSE	TRUE	TRUE
Q9UIJ7	AK3	T0164575B_01	1	1	58.2C	1.76767e+06	2.34095e+06	2.49627e+06	5.07385e+06	7.00918e+06	1	1.08	1.14	1.88	2.73	0.735486	0.358092	1.70991	stability	FALSE	FALSE	FALSE	TRUE	TRUE
Q9UIJ7	AK3	T0164575B_01	1	1	60.1C	194898	389634	796553	358914	758196	1	1.26	1.97	1.23	1.55	0.735486	0.358092	1.70991	stability	FALSE	FALSE	FALSE	TRUE	TRUE
P27144	AK4	T0164575B_01	2	2	58.2C	1.02078e+06	2.00539e+06	2.08905e+06	2.62374e+06	2.02495e+06	1	1.6	1.65	1.69	1.36					FALSE	FALSE	FALSE	TRUE	TRUE
P27144	AK4	T0164575B_01	2	2	60.1C	732175	1.28897e+06	1.86186e+06	1.69261e+06	1.82968e+06	1	1.11	1.22	1.54	0.99					FALSE	FALSE	FALSE	TRUE	TRUE
Q9Y3D8	AK6	T0164535B_01	2	2	42C	7.96906e+07	6.46023e+07	6.19174e+07	8.05122e+07	8.73042e+07	1	0.97	1.04	1.13	1.01	0.652018	0.254519	1.73616	stability	FALSE	FALSE	FALSE	TRUE	FALSE
Q9Y3D8	AK6	T0164535B_01	2	2	44.1C	3.73662e+07	3.43827e+07	4.03041e+07	4.7175e+07	4.94976e+07	1	0.97	1.05	1.15	1.32	0.652018	0.254519	1.73616	stability	FALSE	FALSE	FALSE	TRUE	FALSE
Q9Y3D8	AK6	T0164545B_01	2	2	46.2C	6.99324e+07	4.04475e+07	3.19917e+07	5.73566e+07	4.5455e+07	1	0.69	0.88	1.02	1.27	0.652018	0.254519	1.73616	stability	FALSE	FALSE	FALSE	TRUE	FALSE
Q9Y3D8	AK6	T0164545B_01	2	2	48.1C	1.52906e+07	1.15267e+07	3.51269e+07	1.16531e+07	3.29731e+07	1	1.08	1.17	0.9	1.05	0.652018	0.254519	1.73616	stability	FALSE	FALSE	FALSE	TRUE	FALSE
Q9Y3D8	AK6	T0164555B_01	1	1	50.4C	7.80428e+06	3.09393e+06	6.35866e+06	6.14538e+06	6.9901e+06	1	0.73	0.91	0.84	1.01	0.652018	0.254519	1.73616	stability	FALSE	FALSE	FALSE	TRUE	FALSE
Q9Y3D8	AK6	T0164555B_01	1	1	51.9C	4.71634e+06	3.45231e+06	6.91355e+06	5.55784e+06	8.79037e+06	1	1.24	1	0.91	1.14	0.652018	0.254519	1.73616	stability	FALSE	FALSE	FALSE	TRUE	FALSE
Q92667	AKAP1	T0164535B_01	6	8	42C	1.21535e+08	1.00823e+08	9.2147e+07	9.97228e+07	1.25837e+08	1	0.99	1.01	0.92	0.95	0.715652	0.181763	5.20633	stability	FALSE	TRUE	FALSE	FALSE	FALSE
Q92667	AKAP1	T0164535B_01	6	8	44.1C	9.99177e+07	9.59407e+07	1.0035e+08	1.02901e+08	9.91743e+07	1	1.01	0.98	0.94	0.99	0.715652	0.181763	5.20633	stability	FALSE	TRUE	FALSE	FALSE	FALSE
Q92667	AKAP1	T0164545B_01	7	7	46.2C	1.06666e+08	8.71632e+07	5.59182e+07	8.99472e+07	5.85645e+07	1	0.97	1	1.05	1.07	0.715652	0.181763	5.20633	stability	FALSE	TRUE	FALSE	FALSE	FALSE
Q92667	AKAP1	T0164545B_01	7	7	48.1C	4.18521e+07	3.28936e+07	8.15413e+07	3.74412e+07	8.99193e+07	1	1.13	1	1.05	1.05	0.715652	0.181763	5.20633	stability	FALSE	TRUE	FALSE	FALSE	FALSE
Q92667	AKAP1	T0164555B_01	5	5	50.4C	3.67047e+07	1.87822e+07	3.00268e+07	3.07008e+07	2.97973e+07	1	0.94	0.91	0.9	0.92	0.715652	0.181763	5.20633	stability	FALSE	TRUE	FALSE	FALSE	FALSE
Q92667	AKAP1	T0164555B_01	5	5	51.9C	3.07255e+07	1.66782e+07	3.85811e+07	3.32267e+07	3.98519e+07	1	0.92	0.86	0.84	0.79	0.715652	0.181763	5.20633	stability	FALSE	TRUE	FALSE	FALSE	FALSE
Q92667	AKAP1	T0164565B_01	4	4	54C	3.20484e+07	1.38844e+07	2.38959e+07	1.35177e+07	2.5308e+07	1	1.06	1.01	1.12	0.98	0.715652	0.181763	5.20633	stability	FALSE	TRUE	FALSE	FALSE	FALSE
Q92667	AKAP1	T0164565B_01	4	4	56.1C	1.61847e+07	1.67674e+07	1.99941e+07	7.31899e+06	2.1018e+07	1	1.05	1.13	0.94	1	0.715652	0.181763	5.20633	stability	FALSE	TRUE	FALSE	FALSE	FALSE
Q92667	AKAP1	T0164575B_01	6	6	58.2C	2.3523e+07	2.59434e+07	2.41262e+07	3.16869e+07	3.04765e+07	1	0.9	0.83	0.88	0.89	0.715652	0.181763	5.20633	stability	FALSE	TRUE	FALSE	FALSE	FALSE
Q92667	AKAP1	T0164575B_01	6	6	60.1C	2.13177e+07	2.5143e+07	2.74996e+07	2.15279e+07	3.39691e+07	1	0.74	0.62	0.67	0.63	0.715652	0.181763	5.20633	stability	FALSE	TRUE	FALSE	FALSE	FALSE
Q92667	AKAP1	T0164585B_01	3	3	62.4C	1.79335e+07	1.33216e+07	1.6019e+07	1.51885e+07	1.51008e+07	1	0.96	0.9	0.76	0.78	0.715652	0.181763	5.20633	stability	FALSE	TRUE	FALSE	FALSE	FALSE
Q92667	AKAP1	T0164585B_01	3	3	63.9C	1.60132e+07	1.1505e+07	1.24792e+07	1.12704e+07	1.91835e+07	1	0.9	0.89	0.85	0.87	0.715652	0.181763	5.20633	stability	FALSE	TRUE	FALSE	FALSE	FALSE
O43572	AKAP10	T0164535B_01	4	4	42C	4.85132e+07	3.98545e+07	3.40496e+07	4.50255e+07	6.0888e+07	1	0.98	0.94	1.04	1.15					FALSE	FALSE	FALSE	FALSE	FALSE
O43572	AKAP10	T0164535B_01	4	4	44.1C	2.33621e+07	2.17012e+07	2.33079e+07	2.7938e+07	2.79488e+07	1	0.98	0.97	1.09	1.2					FALSE	FALSE	FALSE	FALSE	FALSE
Q9UKA4	AKAP11	T0164535B_01	11	11	42C	7.72872e+07	7.38684e+07	6.37349e+07	7.58682e+07	1.17827e+08	1	1.15	1.1	1.1	1.4	0.560047	0.551725	0.0286676	stability	FALSE	FALSE	FALSE	FALSE	FALSE
Q9UKA4	AKAP11	T0164535B_01	11	11	44.1C	6.00421e+07	6.77414e+07	6.59901e+07	7.40663e+07	6.69584e+07	1	1.19	1.07	1.12	1.11	0.560047	0.551725	0.0286676	stability	FALSE	FALSE	FALSE	FALSE	FALSE
Q9UKA4	AKAP11	T0164545B_01	7	7	46.2C	7.41973e+07	6.96566e+07	3.75374e+07	7.10968e+07	3.75654e+07	1	1.12	0.97	1.2	0.99	0.560047	0.551725	0.0286676	stability	FALSE	FALSE	FALSE	FALSE	FALSE
Q9UKA4	AKAP11	T0164545B_01	7	7	48.1C	3.14306e+07	2.39658e+07	8.33289e+07	2.83965e+07	6.46649e+07	1	1.09	1.36	1.06	1	0.560047	0.551725	0.0286676	stability	FALSE	FALSE	FALSE	FALSE	FALSE
Q9UKA4	AKAP11	T0164555B_01	8	8	50.4C	5.13584e+07	2.59387e+07	4.4828e+07	5.18705e+07	4.63963e+07	1	0.93	0.97	1.08	1.02	0.560047	0.551725	0.0286676	stability	FALSE	FALSE	FALSE	FALSE	FALSE
Q9UKA4	AKAP11	T0164555B_01	8	8	51.9C	4.14969e+07	2.12809e+07	5.96182e+07	5.1094e+07	6.33836e+07	1	0.87	0.98	0.95	0.93	0.560047	0.551725	0.0286676	stability	FALSE	FALSE	FALSE	FALSE	FALSE
Q9UKA4	AKAP11	T0164565B_01	7	7	54C	2.28924e+07	1.08225e+07	1.98042e+07	9.96304e+06	1.90579e+07	1	1.15	1.17	1.16	1.04	0.560047	0.551725	0.0286676	stability	FALSE	FALSE	FALSE	FALSE	FALSE
Q9UKA4	AKAP11	T0164565B_01	7	7	56.1C	1.25814e+07	1.21827e+07	1.37574e+07	6.2184e+06	1.70667e+07	1	0.98	1	1.03	1.04	0.560047	0.551725	0.0286676	stability	FALSE	FALSE	FALSE	FALSE	FALSE
Q9UKA4	AKAP11	T0164575B_01	7	8	58.2C	1.61296e+07	2.33217e+07	1.94053e+07	2.29269e+07	2.26641e+07	1	1.18	0.97	0.93	0.97	0.560047	0.551725	0.0286676	stability	FALSE	FALSE	FALSE	FALSE	FALSE
Q9UKA4	AKAP11	T0164575B_01	7	8	60.1C	1.07084e+07	1.85578e+07	2.14236e+07	1.7134e+07	2.78663e+07	1	1.09	0.96	1.07	1.03	0.560047	0.551725	0.0286676	stability	FALSE	FALSE	FALSE	FALSE	FALSE
Q12802	AKAP13	T0164535B_01	15	16	42C	1.66991e+08	1.46785e+08	1.40041e+08	1.55207e+08	1.75861e+08	1	1.05	1.12	1.04	0.97	0.358852	0.191889	1.55906	stability	FALSE	FALSE	FALSE	FALSE	FALSE
Q12802	AKAP13	T0164535B_01	15	16	44.1C	1.61237e+08	1.682e+08	1.68016e+08	1.73116e+08	1.5388e+08	1	1.1	1.02	0.98	0.95	0.358852	0.191889	1.55906	stability	FALSE	FALSE	FALSE	FALSE	FALSE
Q12802	AKAP13	T0164545B_01	15	17	46.2C	3.00812e+08	2.72487e+08	1.71318e+08	2.62846e+08	1.71077e+08	1	1.08	1.09	1.09	1.11	0.358852	0.191889	1.55906	stability	FALSE	FALSE	FALSE	FALSE	FALSE
Q12802	AKAP13	T0164545B_01	15	17	48.1C	1.67521e+08	1.32491e+08	2.84297e+08	1.25204e+08	3.07555e+08	1	1.13	0.87	0.88	0.89	0.358852	0.191889	1.55906	stability	FALSE	FALSE	FALSE	FALSE	FALSE
Q12802	AKAP13	T0164555B_01	20	22	50.4C	2.34051e+08	1.34805e+08	2.13436e+08	2.23683e+08	1.93414e+08	1	1.06	1.02	1.02	0.93	0.358852	0.191889	1.55906	stability	FALSE	FALSE	FALSE	FALSE	FALSE
Q12802	AKAP13	T0164555B_01	20	22	51.9C	2.01266e+08	1.11962e+08	2.77488e+08	2.40691e+08	2.86683e+08	1	0.95	0.94	0.92	0.87	0.358852	0.191889	1.55906	stability	FALSE	FALSE	FALSE	FALSE	FALSE
Q12802	AKAP13	T0164565B_01	22	31	54C	3.1775e+08	1.28313e+08	2.08381e+08	1.19217e+08	2.53032e+08	1	0.99	0.88	1	0.99	0.358852	0.191889	1.55906	stability	FALSE	FALSE	FALSE	FALSE	FALSE
Q12802	AKAP13	T0164565B_01	22	31	56.1C	1.47039e+08	1.63724e+08	1.93845e+08	7.33425e+07	1.97952e+08	1	1.13	1.2	1.04	1.03	0.358852	0.191889	1.55906	stability	FALSE	FALSE	FALSE	FALSE	FALSE
Q12802	AKAP13	T0164575B_01	22	23	58.2C	1.09684e+08	1.36094e+08	1.28377e+08	1.4639e+08	1.45658e+08	1	1.01	0.94	0.88	0.91	0.358852	0.191889	1.55906	stability	FALSE	FALSE	FALSE	FALSE	FALSE
Q12802	AKAP13	T0164575B_01	22	23	60.1C	6.78271e+07	1.09878e+08	1.30878e+08	1.01265e+08	1.58128e+08	1	1.02	0.93	1	0.93	0.358852	0.191889	1.55906	stability	FALSE	FALSE	FALSE	FALSE	FALSE
Q12802	AKAP13	T0164585B_01	14	14	62.4C	6.69442e+07	4.96853e+07	6.27828e+07	6.7705e+07	6.77744e+07	1	0.96	0.95	0.91	0.93	0.358852	0.191889	1.55906	stability	FALSE	FALSE	FALSE	FALSE	FALSE
Q12802	AKAP13	T0164585B_01	14	14	63.9C	5.70011e+07	5.17423e+07	5.04537e+07	4.82633e+07	8.48969e+07	1	1.13	1.02	1.03	1.08	0.358852	0.191889	1.55906	stability	FALSE	FALSE	FALSE	FALSE	FALSE
Q02040	AKAP17A	T0164535B_01	2	2	42C	1.62942e+07	1.26547e+07	1.08889e+07	1.51674e+07	1.76339e+07	1	0.93	0.89	1.04	0.99					FALSE	FALSE	FALSE	FALSE	FALSE
Q02040	AKAP17A	T0164535B_01	2	2	44.1C	7.79891e+06	8.88841e+06	9.20683e+06	9.83878e+06	1.1406e+07	1	1.2	1.15	1.15	1.46					FALSE	FALSE	FALSE	FALSE	FALSE
Q02040	AKAP17A	T0164585B_01	1	1	62.4C	2.55445e+06	2.08822e+06	2.64022e+06	2.45211e+06	3.73068e+06	1	1.06	1.04	0.86	1.35					FALSE	FALSE	FALSE	FALSE	FALSE
Q02040	AKAP17A	T0164585B_01	1	1	63.9C	2.82158e+06	2.16363e+06	1.86633e+06	2.41975e+06	3.72488e+06	1	0.96	0.76	1.04	0.96					FALSE	FALSE	FALSE	FALSE	FALSE
Q9Y2D5	AKAP2	T0164535B_01	21	37	42C	1.00401e+09	8.25173e+08	7.79884e+08	8.82658e+08	9.63107e+08	1	0.98	1.04	0.99	0.88	0.292474	0.168468	1.28399	expression/solubility	FALSE	FALSE	FALSE	FALSE	FALSE
Q9Y2D5	AKAP2	T0164535B_01	21	37	44.1C	9.66853e+08	9.26206e+08	9.56831e+08	9.74966e+08	8.73543e+08	1	1.01	0.97	0.92	0.9	0.292474	0.168468	1.28399	expression/solubility	FALSE	FALSE	FALSE	FALSE	FALSE
Q9Y2D5	AKAP2	T0164545B_01	25	41	46.2C	1.59372e+09	1.45859e+09	8.5474e+08	1.29339e+09	8.46944e+08	1	1.09	1.03	1.01	1.04	0.292474	0.168468	1.28399	expression/solubility	FALSE	FALSE	FALSE	FALSE	FALSE
Q9Y2D5	AKAP2	T0164545B_01	25	41	48.1C	8.18096e+08	6.14261e+08	1.45319e+09	6.29089e+08	1.53991e+09	1	1.08	0.91	0.91	0.92	0.292474	0.168468	1.28399	expression/solubility	FALSE	FALSE	FALSE	FALSE	FALSE
Q9Y2D5	AKAP2	T0164555B_01	28	57	50.4C	1.07054e+09	5.78736e+08	9.6725e+08	9.74868e+08	8.69735e+08	1	0.99	1.01	0.98	0.92	0.292474	0.168468	1.28399	expression/solubility	FALSE	FALSE	FALSE	FALSE	FALSE
Q9Y2D5	AKAP2	T0164555B_01	28	57	51.9C	9.02931e+08	5.31304e+08	1.22836e+09	1.09135e+09	1.25419e+09	1	1	0.93	0.93	0.85	0.292474	0.168468	1.28399	expression/solubility	FALSE	FALSE	FALSE	FALSE	FALSE
Q9Y2D5	AKAP2	T0164565B_01	29	57	54C	1.24615e+09	4.76116e+08	8.65517e+08	4.71571e+08	9.32887e+08	1	0.93	0.94	1.01	0.93	0.292474	0.168468	1.28399	expression/solubility	FALSE	FALSE	FALSE	FALSE	FALSE
Q9Y2D5	AKAP2	T0164565B_01	29	57	56.1C	6.12605e+08	6.69672e+08	7.89307e+08	3.03778e+08	8.00051e+08	1	1.11	1.18	1.03	1	0.292474	0.168468	1.28399	expression/solubility	FALSE	FALSE	FALSE	FALSE	FALSE
Q9Y2D5	AKAP2	T0164575B_01	27	60	58.2C	3.4964e+08	5.11831e+08	4.60263e+08	5.39277e+08	5.13716e+08	1	1.19	1.06	1.01	1.01	0.292474	0.168468	1.28399	expression/solubility	FALSE	FALSE	FALSE	FALSE	FALSE
Q9Y2D5	AKAP2	T0164575B_01	27	60	60.1C	2.36288e+08	4.11255e+08	5.28026e+08	3.77967e+08	5.98952e+08	1	1.1	1.07	1.07	1.01	0.292474	0.168468	1.28399	expression/solubility	FALSE	FALSE	FALSE	FALSE	FALSE
Q9Y2D5	AKAP2	T0164585B_01	24	49	62.4C	5.91798e+08	4.19083e+08	5.73026e+08	6.33952e+08	6.15191e+08	1	0.92	0.98	0.96	0.96	0.292474	0.168468	1.28399	expression/solubility	FALSE	FALSE	FALSE	FALSE	FALSE
Q9Y2D5	AKAP2	T0164585B_01	24	49	63.9C	5.12519e+08	3.89619e+08	4.1043e+08	4.05697e+08	6.95382e+08	1	0.95	0.92	0.96	0.98	0.292474	0.168468	1.28399	expression/solubility	FALSE	FALSE	FALSE	FALSE	FALSE
P24588	AKAP5	T0164535B_01	3	3	42C	3.43125e+07	2.89525e+07	2.66316e+07	3.07145e+07	3.62036e+07	1	1.01	1.04	1	0.97	0.732439	0.425818	1.44566	stability	FALSE	FALSE	FALSE	FALSE	FALSE
P24588	AKAP5	T0164535B_01	3	3	44.1C	3.04223e+07	3.12896e+07	3.28097e+07	3.34686e+07	3.11213e+07	1	1.08	1.05	1	1.02	0.732439	0.425818	1.44566	stability	FALSE	FALSE	FALSE	FALSE	FALSE
P24588	AKAP5	T0164545B_01	2	2	46.2C	3.47785e+07	3.09304e+07	1.69077e+07	2.93828e+07	1.66555e+07	1	1.06	0.93	1.05	0.93	0.732439	0.425818	1.44566	stability	FALSE	FALSE	FALSE	FALSE	FALSE
P24588	AKAP5	T0164545B_01	2	2	48.1C	1.81305e+07	1.29721e+07	2.91505e+07	1.39551e+07	2.97388e+07	1	1.02	0.82	0.91	0.8	0.732439	0.425818	1.44566	stability	FALSE	FALSE	FALSE	FALSE	FALSE
P24588	AKAP5	T0164555B_01	2	2	50.4C	1.00315e+07	6.07871e+06	1.04337e+07	9.09819e+06	8.98632e+06	1	1.11	1.16	0.97	1.01	0.732439	0.425818	1.44566	stability	FALSE	FALSE	FALSE	FALSE	FALSE
P24588	AKAP5	T0164555B_01	2	2	51.9C	9.59018e+06	5.45826e+06	1.16449e+07	1.02941e+07	1.30016e+07	1	0.97	0.83	0.83	0.83	0.732439	0.425818	1.44566	stability	FALSE	FALSE	FALSE	FALSE	FALSE
P24588	AKAP5	T0164565B_01	2	2	54C	1.50844e+07	5.64203e+06	9.68276e+06	6.95154e+06	1.06979e+07	1	0.91	0.87	1.23	0.88	0.732439	0.425818	1.44566	stability	FALSE	FALSE	FALSE	FALSE	FALSE
P24588	AKAP5	T0164565B_01	2	2	56.1C	8.65092e+06	8.40026e+06	9.31618e+06	3.52379e+06	9.60341e+06	1	0.99	0.98	0.85	0.85	0.732439	0.425818	1.44566	stability	FALSE	FALSE	FALSE	FALSE	FALSE
P24588	AKAP5	T0164575B_01	4	4	58.2C	8.56623e+06	1.02967e+07	1.1049e+07	1.22729e+07	1.04746e+07	1	0.98	1.04	0.94	0.84	0.732439	0.425818	1.44566	stability	FALSE	FALSE	FALSE	FALSE	FALSE
P24588	AKAP5	T0164575B_01	4	4	60.1C	5.38807e+06	1.07394e+07	1.06439e+07	8.11378e+06	1.36834e+07	1	1.25	0.95	1	1.01	0.732439	0.425818	1.44566	stability	FALSE	FALSE	FALSE	FALSE	FALSE
P24588	AKAP5	T0164585B_01	3	3	62.4C	2.48248e+07	1.82489e+07	2.43525e+07	2.50956e+07	2.28257e+07	1	0.95	0.99	0.91	0.85	0.732439	0.425818	1.44566	stability	FALSE	FALSE	FALSE	FALSE	FALSE
P24588	AKAP5	T0164585B_01	3	3	63.9C	2.531e+07	2.05413e+07	2.03773e+07	1.93583e+07	2.95173e+07	1	1.01	0.92	0.93	0.85	0.732439	0.425818	1.44566	stability	FALSE	FALSE	FALSE	FALSE	FALSE
O43823	AKAP8	T0164535B_01	10	13	42C	3.70193e+08	3.02759e+08	2.79081e+08	3.27134e+08	4.48e+08	1	0.98	1.01	0.99	1.11	0.384744	0.28768	0.646706	expression/solubility	FALSE	FALSE	FALSE	FALSE	FALSE
O43823	AKAP8	T0164535B_01	10	13	44.1C	2.95099e+08	2.78569e+08	3.11985e+08	3.34068e+08	3.24527e+08	1	0.99	1.03	1.03	1.1	0.384744	0.28768	0.646706	expression/solubility	FALSE	FALSE	FALSE	FALSE	FALSE
O43823	AKAP8	T0164545B_01	12	17	46.2C	3.51746e+08	2.91513e+08	2.05087e+08	3.15213e+08	2.04306e+08	1	0.98	1.12	1.12	1.13	0.384744	0.28768	0.646706	expression/solubility	FALSE	FALSE	FALSE	FALSE	FALSE
O43823	AKAP8	T0164545B_01	12	17	48.1C	1.50361e+08	1.06783e+08	3.10235e+08	1.2835e+08	3.28315e+08	1	1.02	1.05	1.01	1.06	0.384744	0.28768	0.646706	expression/solubility	FALSE	FALSE	FALSE	FALSE	FALSE
O43823	AKAP8	T0164555B_01	8	10	50.4C	1.68449e+08	9.0898e+07	1.55006e+08	1.66393e+08	1.67432e+08	1	0.99	1.03	1.06	1.12	0.384744	0.28768	0.646706	expression/solubility	FALSE	FALSE	FALSE	FALSE	FALSE
O43823	AKAP8	T0164555B_01	8	10	51.9C	1.35533e+08	8.24472e+07	1.90027e+08	1.69664e+08	2.38272e+08	1	1.03	0.96	0.97	1.07	0.384744	0.28768	0.646706	expression/solubility	FALSE	FALSE	FALSE	FALSE	FALSE
O43823	AKAP8	T0164565B_01	8	8	54C	1.54232e+08	6.3053e+07	1.18072e+08	5.94681e+07	1.37369e+08	1	1	1.03	1.03	1.11	0.384744	0.28768	0.646706	expression/solubility	FALSE	FALSE	FALSE	FALSE	FALSE
O43823	AKAP8	T0164565B_01	8	8	56.1C	8.05626e+07	7.81025e+07	8.39737e+07	3.40442e+07	1.09163e+08	1	0.98	0.95	0.88	1.04	0.384744	0.28768	0.646706	expression/solubility	FALSE	FALSE	FALSE	FALSE	FALSE
O43823	AKAP8	T0164575B_01	7	8	58.2C	5.44347e+07	6.24692e+07	6.69274e+07	7.13305e+07	7.44215e+07	1	0.93	0.99	0.86	0.94	0.384744	0.28768	0.646706	expression/solubility	FALSE	FALSE	FALSE	FALSE	FALSE
O43823	AKAP8	T0164575B_01	7	8	60.1C	4.15829e+07	6.17719e+07	7.89581e+07	5.0108e+07	9.57429e+07	1	0.94	0.91	0.8	0.91	0.384744	0.28768	0.646706	expression/solubility	FALSE	FALSE	FALSE	FALSE	FALSE
O43823	AKAP8	T0164585B_01	3	3	62.4C	2.14398e+07	1.73394e+07	2.21446e+07	2.08511e+07	2.52017e+07	1	1.05	1.04	0.87	1.08	0.384744	0.28768	0.646706	expression/solubility	FALSE	FALSE	FALSE	FALSE	FALSE
O43823	AKAP8	T0164585B_01	3	3	63.9C	2.63423e+07	1.86586e+07	2.15192e+07	2.01499e+07	2.8248e+07	1	0.88	0.94	0.93	0.78	0.384744	0.28768	0.646706	expression/solubility	FALSE	FALSE	FALSE	FALSE	FALSE
Q9ULX6	AKAP8L	T0164535B_01	12	15	42C	2.51177e+08	2.25107e+08	1.90273e+08	2.2196e+08	3.34593e+08	1	1.07	1.01	0.99	1.22	0.841713	0.6643	0.5184	expression/solubility	FALSE	FALSE	FALSE	FALSE	FALSE
Q9ULX6	AKAP8L	T0164535B_01	12	15	44.1C	2.08564e+08	1.98492e+08	2.20441e+08	2.27496e+08	2.29276e+08	1	1	1.03	0.99	1.1	0.841713	0.6643	0.5184	expression/solubility	FALSE	FALSE	FALSE	FALSE	FALSE
Q9ULX6	AKAP8L	T0164545B_01	8	12	46.2C	2.74225e+08	2.15584e+08	1.43617e+08	2.32907e+08	1.36707e+08	1	0.93	1	1.06	0.97	0.841713	0.6643	0.5184	expression/solubility	FALSE	FALSE	FALSE	FALSE	FALSE
Q9ULX6	AKAP8L	T0164545B_01	8	12	48.1C	9.62825e+07	5.74255e+07	2.18387e+08	8.26306e+07	2.02279e+08	1	0.85	1.16	1.01	1.02	0.841713	0.6643	0.5184	expression/solubility	FALSE	FALSE	FALSE	FALSE	FALSE
Q9ULX6	AKAP8L	T0164555B_01	6	6	50.4C	6.50444e+07	3.55026e+07	6.39782e+07	6.21317e+07	7.00536e+07	1	1	1.1	1.02	1.22	0.841713	0.6643	0.5184	expression/solubility	FALSE	FALSE	FALSE	FALSE	FALSE
Q9ULX6	AKAP8L	T0164555B_01	6	6	51.9C	4.58853e+07	2.78254e+07	6.20953e+07	5.16747e+07	8.7256e+07	1	1.03	0.92	0.87	1.16	0.841713	0.6643	0.5184	expression/solubility	FALSE	FALSE	FALSE	FALSE	FALSE
Q9ULX6	AKAP8L	T0164565B_01	7	7	54C	4.56707e+07	1.98004e+07	4.00373e+07	1.63636e+07	3.40019e+07	1	1.06	1.18	0.95	0.93	0.841713	0.6643	0.5184	expression/solubility	FALSE	FALSE	FALSE	FALSE	FALSE
Q9ULX6	AKAP8L	T0164565B_01	7	7	56.1C	2.8032e+07	1.83281e+07	1.95376e+07	9.54398e+06	2.82368e+07	1	0.66	0.64	0.71	0.77	0.841713	0.6643	0.5184	expression/solubility	FALSE	FALSE	FALSE	FALSE	FALSE
Q9ULX6	AKAP8L	T0164575B_01	3	3	58.2C	1.51467e+07	1.38006e+07	1.51878e+07	1.88568e+07	1.82203e+07	1	0.74	0.81	0.82	0.83	0.841713	0.6643	0.5184	expression/solubility	FALSE	FALSE	FALSE	FALSE	FALSE
Q9ULX6	AKAP8L	T0164575B_01	3	3	60.1C	8.51907e+06	1.20313e+07	1.47637e+07	1.15117e+07	1.92877e+07	1	0.89	0.83	0.9	0.9	0.841713	0.6643	0.5184	expression/solubility	FALSE	FALSE	FALSE	FALSE	FALSE
Q99996	AKAP9	T0164535B_01	35	39	42C	4.79626e+08	4.43759e+08	3.72961e+08	4.4559e+08	7.96534e+08	1	1.11	1.04	1.04	1.52	1.19335	0.910709	0.657685	expression/solubility	FALSE	FALSE	FALSE	FALSE	FALSE
Q99996	AKAP9	T0164535B_01	35	39	44.1C	3.08673e+08	3.33398e+08	3.49729e+08	4.03318e+08	3.9427e+08	1	1.14	1.11	1.19	1.28	1.19335	0.910709	0.657685	expression/solubility	FALSE	FALSE	FALSE	FALSE	FALSE
Q99996	AKAP9	T0164545B_01	16	16	46.2C	1.527e+08	1.17528e+08	7.61378e+07	1.37784e+08	7.44042e+07	1	0.91	0.95	1.13	0.95	1.19335	0.910709	0.657685	expression/solubility	FALSE	FALSE	FALSE	FALSE	FALSE
Q99996	AKAP9	T0164545B_01	16	16	48.1C	5.11204e+07	3.72938e+07	1.60638e+08	4.00242e+07	1.10065e+08	1	1.04	1.61	0.92	1.05	1.19335	0.910709	0.657685	expression/solubility	FALSE	FALSE	FALSE	FALSE	FALSE
Q99996	AKAP9	T0164555B_01	5	5	50.4C	2.58757e+07	1.2572e+07	2.13897e+07	2.5026e+07	2.19241e+07	1	0.89	0.92	1.04	0.96	1.19335	0.910709	0.657685	expression/solubility	FALSE	FALSE	FALSE	FALSE	FALSE
Q99996	AKAP9	T0164555B_01	5	5	51.9C	1.9546e+07	1.00775e+07	2.62658e+07	2.2027e+07	3.23558e+07	1	0.88	0.92	0.87	1.01	1.19335	0.910709	0.657685	expression/solubility	FALSE	FALSE	FALSE	FALSE	FALSE
Q99996	AKAP9	T0164565B_01	5	6	54C	1.95265e+07	8.74478e+06	1.56589e+07	6.83395e+06	1.39615e+07	1	1.09	1.08	0.93	0.89	1.19335	0.910709	0.657685	expression/solubility	FALSE	FALSE	FALSE	FALSE	FALSE
Q99996	AKAP9	T0164565B_01	5	6	56.1C	1.19813e+07	9.32548e+06	1.01867e+07	4.8163e+06	1.30876e+07	1	0.79	0.78	0.84	0.84	1.19335	0.910709	0.657685	expression/solubility	FALSE	FALSE	FALSE	FALSE	FALSE
Q99996	AKAP9	T0164575B_01	6	6	58.2C	1.82074e+07	2.01849e+07	1.94928e+07	2.26938e+07	2.04364e+07	1	0.9	0.86	0.82	0.77	1.19335	0.910709	0.657685	expression/solubility	FALSE	FALSE	FALSE	FALSE	FALSE
Q99996	AKAP9	T0164575B_01	6	6	60.1C	1.02912e+07	1.51953e+07	2.22274e+07	1.35695e+07	2.64613e+07	1	0.93	1.04	0.88	1.02	1.19335	0.910709	0.657685	expression/solubility	FALSE	FALSE	FALSE	FALSE	FALSE
Q99996	AKAP9	T0164585B_01	3	3	62.4C	1.20953e+07	8.03295e+06	9.3679e+06	1.14752e+07	1.22185e+07	1	0.86	0.78	0.85	0.93	1.19335	0.910709	0.657685	expression/solubility	FALSE	FALSE	FALSE	FALSE	FALSE
Q99996	AKAP9	T0164585B_01	3	3	63.9C	1.12359e+07	8.7162e+06	9.7191e+06	8.9163e+06	1.59813e+07	1	0.97	0.99	0.96	1.03	1.19335	0.910709	0.657685	expression/solubility	FALSE	FALSE	FALSE	FALSE	FALSE
Q7Z591	AKNA	T0164535B_01	2	2	42C	3.58857e+07	2.65002e+07	2.53549e+07	2.82845e+07	3.50683e+07	1	0.88	0.95	0.88	0.9	0.635976	0.400595	1.0672	stability	FALSE	FALSE	FALSE	FALSE	FALSE
Q7Z591	AKNA	T0164535B_01	2	2	44.1C	2.9887e+07	3.51553e+07	3.14977e+07	3.10953e+07	3.10162e+07	1	1.24	1.03	0.95	1.04	0.635976	0.400595	1.0672	stability	FALSE	FALSE	FALSE	FALSE	FALSE
Q7Z591	AKNA	T0164545B_01	2	2	46.2C	5.62246e+07	4.53321e+07	2.78797e+07	4.8426e+07	2.86368e+07	1	0.96	0.95	1.08	0.99	0.635976	0.400595	1.0672	stability	FALSE	FALSE	FALSE	FALSE	FALSE
Q7Z591	AKNA	T0164545B_01	2	2	48.1C	2.46818e+07	2.08095e+07	5.71911e+07	2.19983e+07	5.01768e+07	1	1.21	1.18	1.05	0.99	0.635976	0.400595	1.0672	stability	FALSE	FALSE	FALSE	FALSE	FALSE
Q7Z591	AKNA	T0164555B_01	3	3	50.4C	2.4852e+07	1.33367e+07	2.07493e+07	2.0455e+07	2.01315e+07	1	0.99	0.93	0.88	0.91	0.635976	0.400595	1.0672	stability	FALSE	FALSE	FALSE	FALSE	FALSE
Q7Z591	AKNA	T0164555B_01	3	3	51.9C	2.093e+07	1.10985e+07	2.69701e+07	2.43924e+07	2.82034e+07	1	0.9	0.88	0.9	0.82	0.635976	0.400595	1.0672	stability	FALSE	FALSE	FALSE	FALSE	FALSE
Q7Z591	AKNA	T0164565B_01	2	2	54C	4.02177e+07	1.91251e+07	2.85311e+07	2.05675e+07	3.68678e+07	1	1.16	0.96	1.36	1.14	0.635976	0.400595	1.0672	stability	FALSE	FALSE	FALSE	FALSE	FALSE
Q7Z591	AKNA	T0164565B_01	2	2	56.1C	2.43066e+07	2.47372e+07	2.74776e+07	1.31921e+07	3.03121e+07	1	1.03	1.03	1.13	0.96	0.635976	0.400595	1.0672	stability	FALSE	FALSE	FALSE	FALSE	FALSE
Q7Z591	AKNA	T0164575B_01	4	4	58.2C	9.59654e+06	1.27809e+07	1.10899e+07	1.29951e+07	1.03951e+07	1	1.08	0.93	0.89	0.74	0.635976	0.400595	1.0672	stability	FALSE	FALSE	FALSE	FALSE	FALSE
Q7Z591	AKNA	T0164575B_01	4	4	60.1C	5.06221e+06	8.01717e+06	1.10766e+07	8.06037e+06	1.35102e+07	1	1	1.05	1.06	1.06	0.635976	0.400595	1.0672	stability	FALSE	FALSE	FALSE	FALSE	FALSE
P14550	AKR1A1	T0164535B_01	14	27	42C	8.83039e+08	7.10179e+08	6.52726e+08	7.76267e+08	8.68594e+08	1	0.96	0.99	0.99	0.9	0.648059	0.183136	3.50187	stability	TRUE	FALSE	FALSE	FALSE	FALSE
P14550	AKR1A1	T0164535B_01	14	27	44.1C	7.60022e+08	6.49813e+08	7.65395e+08	7.77266e+08	7.18642e+08	1	0.9	0.98	0.93	0.94	0.648059	0.183136	3.50187	stability	TRUE	FALSE	FALSE	FALSE	FALSE
P14550	AKR1A1	T0164545B_01	13	24	46.2C	6.77206e+08	5.04319e+08	3.50503e+08	4.6745e+08	3.31671e+08	1	0.88	0.99	0.86	0.95	0.648059	0.183136	3.50187	stability	TRUE	FALSE	FALSE	FALSE	FALSE
P14550	AKR1A1	T0164545B_01	13	24	48.1C	2.09932e+08	1.58045e+08	3.85377e+08	2.17138e+08	4.84827e+08	1	1.08	0.94	1.22	1.12	0.648059	0.183136	3.50187	stability	TRUE	FALSE	FALSE	FALSE	FALSE
P14550	AKR1A1	T0164555B_01	7	11	50.4C	2.26217e+08	1.33782e+08	2.09346e+08	2.34287e+08	2.93706e+08	1	1.09	1.03	1.11	1.47	0.648059	0.183136	3.50187	stability	TRUE	FALSE	FALSE	FALSE	FALSE
P14550	AKR1A1	T0164555B_01	7	11	51.9C	7.0151e+07	4.62792e+07	1.21781e+08	1.02178e+08	1.89354e+08	1	1.12	1.19	1.13	1.65	0.648059	0.183136	3.50187	stability	TRUE	FALSE	FALSE	FALSE	FALSE
P14550	AKR1A1	T0164565B_01	1	1	54C	5.75148e+06	2.20511e+06	4.74557e+06	1.35152e+06	4.07231e+06	1	0.94	1.11	0.63	0.88	0.648059	0.183136	3.50187	stability	TRUE	FALSE	FALSE	FALSE	FALSE
P14550	AKR1A1	T0164565B_01	1	1	56.1C	2.58306e+06	1.76801e+06	1.33254e+06	150145	2.58754e+06	1	0.69	0.47	0.12	0.77	0.648059	0.183136	3.50187	stability	TRUE	FALSE	FALSE	FALSE	FALSE
P15121	AKR1B1	T0164535B_01	14	33	42C	6.77798e+08	5.37809e+08	4.80636e+08	5.85345e+08	6.29774e+08	1	0.95	0.95	0.97	0.85	2.51168	1.86239	0.725458	stability	FALSE	FALSE	FALSE	FALSE	FALSE
P15121	AKR1B1	T0164535B_01	14	33	44.1C	6.43248e+08	4.9407e+08	6.11753e+08	6.09963e+08	5.41461e+08	1	0.81	0.93	0.86	0.84	2.51168	1.86239	0.725458	stability	FALSE	FALSE	FALSE	FALSE	FALSE
P15121	AKR1B1	T0164545B_01	15	39	46.2C	8.40262e+08	7.93765e+08	4.90783e+08	5.75845e+08	4.17504e+08	1	1.12	1.12	0.86	0.97	2.51168	1.86239	0.725458	stability	FALSE	FALSE	FALSE	FALSE	FALSE
P15121	AKR1B1	T0164545B_01	15	39	48.1C	3.93013e+08	2.69917e+08	6.85336e+08	3.80898e+08	7.76796e+08	1	0.98	0.89	1.14	0.96	2.51168	1.86239	0.725458	stability	FALSE	FALSE	FALSE	FALSE	FALSE
P15121	AKR1B1	T0164555B_01	13	31	50.4C	6.13122e+08	3.7806e+08	5.63898e+08	5.38714e+08	5.77802e+08	1	1.13	1.03	0.94	1.06	2.51168	1.86239	0.725458	stability	FALSE	FALSE	FALSE	FALSE	FALSE
P15121	AKR1B1	T0164555B_01	13	31	51.9C	3.8723e+08	2.32302e+08	6.16328e+08	5.27934e+08	6.4111e+08	1	1.02	1.09	1.05	1.01	2.51168	1.86239	0.725458	stability	FALSE	FALSE	FALSE	FALSE	FALSE
P15121	AKR1B1	T0164565B_01	8	18	54C	4.0195e+08	1.46663e+08	2.95774e+08	1.24275e+08	3.28276e+08	1	0.89	0.99	0.82	1.02	2.51168	1.86239	0.725458	stability	FALSE	FALSE	FALSE	FALSE	FALSE
P15121	AKR1B1	T0164565B_01	8	18	56.1C	4.52267e+07	3.66185e+07	4.1904e+07	6.75758e+06	5.89653e+07	1	0.82	0.85	0.31	1	2.51168	1.86239	0.725458	stability	FALSE	FALSE	FALSE	FALSE	FALSE
P15121	AKR1B1	T0164575B_01	4	6	58.2C	7.59901e+07	8.18876e+07	8.0582e+07	1.00658e+08	9.89791e+07	1	0.88	0.85	0.87	0.9	2.51168	1.86239	0.725458	stability	FALSE	FALSE	FALSE	FALSE	FALSE
P15121	AKR1B1	T0164575B_01	4	6	60.1C	2.6055e+07	5.19201e+07	6.82475e+07	4.64654e+07	8.24139e+07	1	1.25	1.26	1.19	1.26	2.51168	1.86239	0.725458	stability	FALSE	FALSE	FALSE	FALSE	FALSE
C9JRZ8	AKR1B15	T0164585B_01	1	1	62.4C	3.59482e+06	2.39282e+06	3.54039e+06	3.90249e+06	3.56532e+06	1	0.86	1	0.98	0.91					FALSE	FALSE	FALSE	FALSE	FALSE
C9JRZ8	AKR1B15	T0164585B_01	1	1	63.9C	2.57854e+06	1.96711e+06	2.70642e+06	2.61659e+06	4.90523e+06	1	0.95	1.21	1.23	1.38					FALSE	FALSE	FALSE	FALSE	FALSE
Q04828	AKR1C1	T0164555B_01	3	4	50.4C	3.61218e+07	2.31166e+07	3.13063e+07	4.08201e+07	4.06941e+07	1	1.18	0.97	1.21	1.27	0.22653	0.211396	0.075297	expression/solubility	FALSE	FALSE	FALSE	FALSE	FALSE
Q04828	AKR1C1	T0164555B_01	3	4	51.9C	1.94082e+07	1.33946e+07	3.35936e+07	2.92398e+07	3.6784e+07	1	1.17	1.18	1.16	1.16	0.22653	0.211396	0.075297	expression/solubility	FALSE	FALSE	FALSE	FALSE	FALSE
Q04828	AKR1C1	T0164575B_01	3	3	58.2C	2.17705e+07	2.74681e+07	3.14721e+07	3.13319e+07	3.29299e+07	1	1.03	1.16	0.94	1.04	0.22653	0.211396	0.075297	expression/solubility	FALSE	FALSE	FALSE	FALSE	FALSE
Q04828	AKR1C1	T0164575B_01	3	3	60.1C	1.14032e+07	1.72061e+07	2.2889e+07	1.67349e+07	2.54675e+07	1	0.95	0.97	0.98	0.89	0.22653	0.211396	0.075297	expression/solubility	FALSE	FALSE	FALSE	FALSE	FALSE
P42330	AKR1C3	T0164535B_01	5	7	42C	1.62422e+08	1.19869e+08	1.06852e+08	1.39727e+08	1.49938e+08	1	0.88	0.88	0.96	0.85	0.312635	0.155102	0.957626	stability	FALSE	FALSE	FALSE	FALSE	FALSE
P42330	AKR1C3	T0164535B_01	5	7	44.1C	1.26696e+08	9.70797e+07	1.2527e+08	1.32783e+08	1.1695e+08	1	0.81	0.97	0.95	0.92	0.312635	0.155102	0.957626	stability	FALSE	FALSE	FALSE	FALSE	FALSE
P42330	AKR1C3	T0164545B_01	3	4	46.2C	1.05673e+08	8.55822e+07	5.75091e+07	7.84844e+07	6.23225e+07	1	0.96	1.04	0.93	1.15	0.312635	0.155102	0.957626	stability	FALSE	FALSE	FALSE	FALSE	FALSE
P42330	AKR1C3	T0164545B_01	3	4	48.1C	3.09295e+07	2.17592e+07	5.72091e+07	3.41798e+07	7.82255e+07	1	1.01	0.95	1.3	1.23	0.312635	0.155102	0.957626	stability	FALSE	FALSE	FALSE	FALSE	FALSE
O43488	AKR7A2	T0164535B_01	11	26	42C	6.0897e+08	5.06249e+08	4.35788e+08	5.42518e+08	6.58044e+08	1	1	0.96	1	0.99	0.597305	0.0443331	10.2956	stability	TRUE	FALSE	FALSE	FALSE	FALSE
O43488	AKR7A2	T0164535B_01	11	26	44.1C	5.4465e+08	4.86363e+08	5.56395e+08	5.87026e+08	5.24613e+08	1	0.94	1	0.98	0.96	0.597305	0.0443331	10.2956	stability	TRUE	FALSE	FALSE	FALSE	FALSE
O43488	AKR7A2	T0164545B_01	11	25	46.2C	7.91401e+08	5.94107e+08	3.92419e+08	6.02102e+08	3.88669e+08	1	0.89	0.95	0.95	0.96	0.597305	0.0443331	10.2956	stability	TRUE	FALSE	FALSE	FALSE	FALSE
O43488	AKR7A2	T0164545B_01	11	25	48.1C	2.40548e+08	1.6153e+08	4.75303e+08	2.15564e+08	6.03189e+08	1	0.96	1.01	1.06	1.22	0.597305	0.0443331	10.2956	stability	TRUE	FALSE	FALSE	FALSE	FALSE
O43488	AKR7A2	T0164555B_01	7	12	50.4C	1.39815e+08	7.7725e+07	1.34985e+08	1.45215e+08	1.79968e+08	1	1.02	1.08	1.11	1.45	0.597305	0.0443331	10.2956	stability	TRUE	FALSE	FALSE	FALSE	FALSE
O43488	AKR7A2	T0164555B_01	7	12	51.9C	5.45518e+07	3.0725e+07	8.63976e+07	7.9402e+07	1.40358e+08	1	0.96	1.08	1.13	1.57	0.597305	0.0443331	10.2956	stability	TRUE	FALSE	FALSE	FALSE	FALSE
P31749	AKT1	T0164535B_01	7	13	42C	5.43747e+08	4.27978e+08	3.83186e+08	4.82991e+08	5.33091e+08	1	0.94	0.94	1	0.9	0.322262	0.0767984	3.39977	stability	TRUE	FALSE	FALSE	TRUE	FALSE
P31749	AKT1	T0164535B_01	7	13	44.1C	4.46475e+08	3.7419e+08	4.41672e+08	4.71402e+08	4.27259e+08	1	0.88	0.97	0.96	0.96	0.322262	0.0767984	3.39977	stability	TRUE	FALSE	FALSE	TRUE	FALSE
P31749	AKT1	T0164545B_01	8	14	46.2C	5.69756e+08	4.48535e+08	2.87631e+08	4.15848e+08	3.0311e+08	1	0.94	0.97	0.91	1.04	0.322262	0.0767984	3.39977	stability	TRUE	FALSE	FALSE	TRUE	FALSE
P31749	AKT1	T0164545B_01	8	14	48.1C	1.7843e+08	1.20624e+08	3.67019e+08	1.61449e+08	4.5446e+08	1	0.97	1.05	1.07	1.24	0.322262	0.0767984	3.39977	stability	TRUE	FALSE	FALSE	TRUE	FALSE
P31749	AKT1	T0164555B_01	5	9	50.4C	1.89389e+08	1.09114e+08	1.72014e+08	1.89691e+08	2.12546e+08	1	1.06	1.01	1.07	1.27	0.322262	0.0767984	3.39977	stability	TRUE	FALSE	FALSE	TRUE	FALSE
P31749	AKT1	T0164555B_01	5	9	51.9C	9.65748e+07	5.63964e+07	1.56404e+08	1.36021e+08	2.08176e+08	1	0.99	1.11	1.09	1.32	0.322262	0.0767984	3.39977	stability	TRUE	FALSE	FALSE	TRUE	FALSE
Q96B36	AKT1S1	T0164535B_01	2	2	42C	9.32459e+07	7.4934e+07	6.65768e+07	8.14786e+07	1.03625e+08	1	0.96	0.96	0.98	1.02	0.727346	0.508207	0.810987	stability	FALSE	FALSE	FALSE	FALSE	FALSE
Q96B36	AKT1S1	T0164535B_01	2	2	44.1C	9.06857e+07	1.03813e+08	8.72944e+07	9.07057e+07	9.11957e+07	1	1.2	0.94	0.91	1	0.727346	0.508207	0.810987	stability	FALSE	FALSE	FALSE	FALSE	FALSE
Q96B36	AKT1S1	T0164545B_01	2	2	46.2C	9.3689e+07	7.67619e+07	4.50209e+07	7.80076e+07	5.15624e+07	1	0.97	0.92	1.04	1.07	0.727346	0.508207	0.810987	stability	FALSE	FALSE	FALSE	FALSE	FALSE
Q96B36	AKT1S1	T0164545B_01	2	2	48.1C	5.16363e+07	3.48747e+07	9.48892e+07	4.28701e+07	8.08491e+07	1	0.97	0.94	0.98	0.76	0.727346	0.508207	0.810987	stability	FALSE	FALSE	FALSE	FALSE	FALSE
Q96B36	AKT1S1	T0164555B_01	2	3	50.4C	1.26691e+08	6.93782e+07	1.09364e+08	1.0493e+08	1.03006e+08	1	1.01	0.96	0.89	0.92	0.727346	0.508207	0.810987	stability	FALSE	FALSE	FALSE	FALSE	FALSE
Q96B36	AKT1S1	T0164555B_01	2	3	51.9C	1.21425e+08	6.37544e+07	1.55661e+08	1.27519e+08	1.43235e+08	1	0.89	0.88	0.81	0.72	0.727346	0.508207	0.810987	stability	FALSE	FALSE	FALSE	FALSE	FALSE
Q96B36	AKT1S1	T0164565B_01	2	3	54C	1.53408e+08	7.57152e+07	1.02494e+08	7.30766e+07	1.28239e+08	1	1.21	0.9	1.27	1.04	0.727346	0.508207	0.810987	stability	FALSE	FALSE	FALSE	FALSE	FALSE
Q96B36	AKT1S1	T0164565B_01	2	3	56.1C	8.94988e+07	8.98319e+07	9.93575e+07	4.9494e+07	1.09453e+08	1	1.02	1.01	1.15	0.94	0.727346	0.508207	0.810987	stability	FALSE	FALSE	FALSE	FALSE	FALSE
Q96B36	AKT1S1	T0164575B_01	3	4	58.2C	3.41812e+07	3.80086e+07	4.22553e+07	5.11343e+07	4.70143e+07	1	0.91	0.99	0.98	0.95	0.727346	0.508207	0.810987	stability	FALSE	FALSE	FALSE	FALSE	FALSE
Q96B36	AKT1S1	T0164575B_01	3	4	60.1C	1.91013e+07	2.22578e+07	3.57135e+07	2.71553e+07	4.44601e+07	1	0.73	0.9	0.95	0.92	0.727346	0.508207	0.810987	stability	FALSE	FALSE	FALSE	FALSE	FALSE
Q96B36	AKT1S1	T0164585B_01	1	1	62.4C	1.37709e+07	1.08352e+07	1.3288e+07	1.77538e+07	1.64141e+07	1	1.02	0.98	1.16	1.1	0.727346	0.508207	0.810987	stability	FALSE	FALSE	FALSE	FALSE	FALSE
Q96B36	AKT1S1	T0164585B_01	1	1	63.9C	1.24933e+07	8.79606e+06	9.41294e+06	9.16541e+06	1.26533e+07	1	0.88	0.87	0.89	0.74	0.727346	0.508207	0.810987	stability	FALSE	FALSE	FALSE	FALSE	FALSE
P31751	AKT2	T0164535B_01	10	15	42C	2.82036e+08	2.3311e+08	2.01218e+08	2.50615e+08	2.79177e+08	1	0.99	0.95	1	0.91	0.272629	0.236733	0.223746	expression/solubility	FALSE	FALSE	FALSE	TRUE	FALSE
P31751	AKT2	T0164535B_01	10	15	44.1C	2.60206e+08	2.16309e+08	2.46465e+08	2.64348e+08	2.3413e+08	1	0.87	0.92	0.92	0.9	0.272629	0.236733	0.223746	expression/solubility	FALSE	FALSE	FALSE	TRUE	FALSE
P31751	AKT2	T0164545B_01	9	12	46.2C	1.80541e+08	1.72299e+08	1.01078e+08	1.50011e+08	9.5789e+07	1	1.13	1.07	1.04	1.03	0.272629	0.236733	0.223746	expression/solubility	FALSE	FALSE	FALSE	TRUE	FALSE
P31751	AKT2	T0164545B_01	9	12	48.1C	7.85922e+07	5.83494e+07	1.46503e+08	7.89723e+07	1.66216e+08	1	1.06	0.95	1.18	1.03	0.272629	0.236733	0.223746	expression/solubility	FALSE	FALSE	FALSE	TRUE	FALSE
P31751	AKT2	T0164555B_01	7	9	50.4C	1.32093e+08	9.04348e+07	1.18139e+08	1.27256e+08	1.26646e+08	1	1.26	1	1.03	1.08	0.272629	0.236733	0.223746	expression/solubility	FALSE	FALSE	FALSE	TRUE	FALSE
P31751	AKT2	T0164555B_01	7	9	51.9C	7.62948e+07	5.35941e+07	1.25515e+08	1.07809e+08	1.399e+08	1	1.19	1.12	1.09	1.12	0.272629	0.236733	0.223746	expression/solubility	FALSE	FALSE	FALSE	TRUE	FALSE
P31751	AKT2	T0164565B_01	5	6	54C	6.26165e+07	2.51939e+07	4.63556e+07	2.29401e+07	4.99834e+07	1	0.98	1	0.98	0.99	0.272629	0.236733	0.223746	expression/solubility	FALSE	FALSE	FALSE	TRUE	FALSE
P31751	AKT2	T0164565B_01	5	6	56.1C	1.39047e+07	1.13491e+07	1.34541e+07	6.26093e+06	1.79002e+07	1	0.83	0.88	0.94	0.99	0.272629	0.236733	0.223746	expression/solubility	FALSE	FALSE	FALSE	TRUE	FALSE
Q9Y243	AKT3	T0164545B_01	1	1	46.2C	2.53431e+06	2.43332e+06	1.5097e+06	2.65044e+06	2.07366e+06	1	1.14	1.14	1.31	1.6					FALSE	FALSE	FALSE	TRUE	FALSE
Q9Y243	AKT3	T0164545B_01	1	1	48.1C	1.12085e+06	1.26894e+06	2.97394e+06	1.51972e+06	2.69207e+06	1	1.62	1.36	1.6	1.17					FALSE	FALSE	FALSE	TRUE	FALSE
Q9H8T0	AKTIP	T0164535B_01	2	2	42C	7.49285e+06	5.75267e+06	4.89763e+06	6.88529e+06	5.57102e+06	1	0.92	0.87	1.03	0.68					FALSE	FALSE	FALSE	FALSE	FALSE
Q9H8T0	AKTIP	T0164535B_01	2	2	44.1C	5.38799e+06	5.169e+06	8.02082e+06	6.78751e+06	7.33946e+06	1	1.01	1.45	1.14	1.36					FALSE	FALSE	FALSE	FALSE	FALSE
P13716	ALAD	T0164535B_01	11	19	42C	1.91464e+08	1.8692e+08	1.51539e+08	1.92909e+08	2.64869e+08	1	1.17	1.06	1.13	1.27	0.634191	0.382736	1.30451	stability	FALSE	FALSE	FALSE	FALSE	FALSE
P13716	ALAD	T0164535B_01	11	19	44.1C	1.73135e+08	1.61942e+08	1.76404e+08	1.99861e+08	1.67677e+08	1	0.98	1	1.05	0.97	0.634191	0.382736	1.30451	stability	FALSE	FALSE	FALSE	FALSE	FALSE
P13716	ALAD	T0164545B_01	11	16	46.2C	2.69925e+08	2.45925e+08	1.38005e+08	1.93193e+08	1.10524e+08	1	1.08	0.98	0.89	0.8	0.634191	0.382736	1.30451	stability	FALSE	FALSE	FALSE	FALSE	FALSE
P13716	ALAD	T0164545B_01	11	16	48.1C	1.25847e+08	8.62691e+07	2.61917e+08	9.38848e+07	2.18572e+08	1	0.98	1.06	0.88	0.85	0.634191	0.382736	1.30451	stability	FALSE	FALSE	FALSE	FALSE	FALSE
P13716	ALAD	T0164555B_01	12	24	50.4C	2.4735e+08	1.42281e+08	2.15048e+08	2.35122e+08	2.1926e+08	1	1.06	0.97	1.02	1	0.634191	0.382736	1.30451	stability	FALSE	FALSE	FALSE	FALSE	FALSE
P13716	ALAD	T0164555B_01	12	24	51.9C	1.94177e+08	1.1305e+08	2.74687e+08	2.44235e+08	2.8742e+08	1	0.99	0.97	0.97	0.9	0.634191	0.382736	1.30451	stability	FALSE	FALSE	FALSE	FALSE	FALSE
P13716	ALAD	T0164565B_01	12	26	54C	3.15795e+08	1.25466e+08	2.3629e+08	1.11879e+08	2.22937e+08	1	0.97	1.01	0.94	0.88	0.634191	0.382736	1.30451	stability	FALSE	FALSE	FALSE	FALSE	FALSE
P13716	ALAD	T0164565B_01	12	26	56.1C	1.51151e+08	1.65409e+08	1.6867e+08	6.19555e+07	2.00593e+08	1	1.11	1.02	0.85	1.02	0.634191	0.382736	1.30451	stability	FALSE	FALSE	FALSE	FALSE	FALSE
P13716	ALAD	T0164575B_01	13	30	58.2C	1.34884e+08	1.91118e+08	1.55515e+08	1.97699e+08	1.91366e+08	1	1.15	0.93	0.96	0.98	0.634191	0.382736	1.30451	stability	FALSE	FALSE	FALSE	FALSE	FALSE
P13716	ALAD	T0164575B_01	13	30	60.1C	7.87013e+07	1.64502e+08	2.11829e+08	1.47306e+08	2.25523e+08	1	1.32	1.29	1.25	1.14	0.634191	0.382736	1.30451	stability	FALSE	FALSE	FALSE	FALSE	FALSE
P13716	ALAD	T0164585B_01	9	16	62.4C	1.01788e+08	7.00367e+07	9.0072e+07	1.00535e+08	8.94917e+07	1	0.89	0.89	0.89	0.81	0.634191	0.382736	1.30451	stability	FALSE	FALSE	FALSE	FALSE	FALSE
P13716	ALAD	T0164585B_01	9	16	63.9C	7.99617e+07	6.19695e+07	7.48059e+07	6.29506e+07	1.22036e+08	1	0.97	1.07	0.95	1.11	0.634191	0.382736	1.30451	stability	FALSE	FALSE	FALSE	FALSE	FALSE
Q13740	ALCAM	T0164535B_01	1	1	42C	6.566e+06	4.68142e+06	5.83287e+06	5.62184e+06	6.53667e+06	1	0.85	1.19	0.96	0.91					FALSE	FALSE	FALSE	FALSE	FALSE
Q13740	ALCAM	T0164535B_01	1	1	44.1C	6.11874e+06	5.74276e+06	5.51233e+06	6.22974e+06	5.24393e+06	1	0.99	0.88	0.93	0.86					FALSE	FALSE	FALSE	FALSE	FALSE
Q8IZ83	ALDH16A1	T0164535B_01	10	13	42C	3.20813e+08	2.86337e+08	2.24796e+08	2.74997e+08	4.21893e+08	1	1.07	0.94	0.96	1.21	2.12682	1.94064	0.208709	stability	FALSE	FALSE	FALSE	FALSE	FALSE
Q8IZ83	ALDH16A1	T0164535B_01	10	13	44.1C	2.42765e+08	2.59037e+08	2.73972e+08	3.25302e+08	2.55524e+08	1	1.12	1.1	1.22	1.05	2.12682	1.94064	0.208709	stability	FALSE	FALSE	FALSE	FALSE	FALSE
Q8IZ83	ALDH16A1	T0164545B_01	12	17	46.2C	5.05207e+08	4.50667e+08	2.53688e+08	4.08639e+08	2.14658e+08	1	1.06	0.96	1.01	0.83	2.12682	1.94064	0.208709	stability	FALSE	FALSE	FALSE	FALSE	FALSE
Q8IZ83	ALDH16A1	T0164545B_01	12	17	48.1C	2.28845e+08	1.46149e+08	5.36993e+08	1.66222e+08	4.20617e+08	1	0.91	1.2	0.86	0.89	2.12682	1.94064	0.208709	stability	FALSE	FALSE	FALSE	FALSE	FALSE
Q8IZ83	ALDH16A1	T0164555B_01	11	17	50.4C	3.79736e+08	1.82117e+08	3.40748e+08	3.59941e+08	3.02613e+08	1	0.88	1	1.02	0.9	2.12682	1.94064	0.208709	stability	FALSE	FALSE	FALSE	FALSE	FALSE
Q8IZ83	ALDH16A1	T0164555B_01	11	17	51.9C	2.84512e+08	1.60375e+08	4.18231e+08	3.78139e+08	4.97042e+08	1	0.96	1	1.03	1.07	2.12682	1.94064	0.208709	stability	FALSE	FALSE	FALSE	FALSE	FALSE
Q8IZ83	ALDH16A1	T0164565B_01	11	18	54C	4.49971e+08	1.65607e+08	3.27204e+08	1.43602e+08	3.06553e+08	1	0.9	0.98	0.85	0.85	2.12682	1.94064	0.208709	stability	FALSE	FALSE	FALSE	FALSE	FALSE
Q8IZ83	ALDH16A1	T0164565B_01	11	18	56.1C	2.03162e+08	2.16987e+08	2.12295e+08	7.96725e+07	2.8951e+08	1	1.08	0.95	0.82	1.09	2.12682	1.94064	0.208709	stability	FALSE	FALSE	FALSE	FALSE	FALSE
Q8IZ83	ALDH16A1	T0164575B_01	12	18	58.2C	1.96634e+08	2.19229e+08	2.19603e+08	2.81562e+08	2.51298e+08	1	0.91	0.9	0.94	0.88	2.12682	1.94064	0.208709	stability	FALSE	FALSE	FALSE	FALSE	FALSE
Q8IZ83	ALDH16A1	T0164575B_01	12	18	60.1C	7.06264e+07	1.56734e+08	2.55958e+08	1.28953e+08	2.9852e+08	1	1.4	1.74	1.22	1.68	2.12682	1.94064	0.208709	stability	FALSE	FALSE	FALSE	FALSE	FALSE
Q8IZ83	ALDH16A1	T0164585B_01	2	2	62.4C	4.52623e+06	3.68772e+06	5.43471e+06	6.68806e+06	7.73973e+06	1	1.06	1.21	1.33	1.57	2.12682	1.94064	0.208709	stability	FALSE	FALSE	FALSE	FALSE	FALSE
Q8IZ83	ALDH16A1	T0164585B_01	2	2	63.9C	1.22413e+06	1.81803e+06	2.45576e+06	1462063	2.32232e+06	1	1.85	2.3	1.45	1.38	2.12682	1.94064	0.208709	stability	FALSE	FALSE	FALSE	FALSE	FALSE
P54886	ALDH18A1	T0164535B_01	22	33	42C	6.37877e+08	5.22818e+08	4.56158e+08	5.54006e+08	7.07307e+08	1	0.98	0.96	0.97	1.02	0.770058	0.581696	0.567749	stability	FALSE	FALSE	FALSE	TRUE	FALSE
P54886	ALDH18A1	T0164535B_01	22	33	44.1C	4.55435e+08	4.01335e+08	4.57519e+08	5.03935e+08	4.7661e+08	1	0.93	0.98	1.01	1.05	0.770058	0.581696	0.567749	stability	FALSE	FALSE	FALSE	TRUE	FALSE
P54886	ALDH18A1	T0164545B_01	14	20	46.2C	4.38281e+08	3.50748e+08	2.20396e+08	3.50687e+08	2.23183e+08	1	0.95	0.96	1	0.99	0.770058	0.581696	0.567749	stability	FALSE	FALSE	FALSE	TRUE	FALSE
P54886	ALDH18A1	T0164545B_01	14	20	48.1C	1.53336e+08	9.85208e+07	2.99271e+08	1.26432e+08	3.53034e+08	1	0.92	1	0.97	1.12	0.770058	0.581696	0.567749	stability	FALSE	FALSE	FALSE	TRUE	FALSE
P54886	ALDH18A1	T0164555B_01	14	20	50.4C	1.59784e+08	7.99098e+07	1.45582e+08	1.53565e+08	1.67613e+08	1	0.92	1.02	1.03	1.18	0.770058	0.581696	0.567749	stability	FALSE	FALSE	FALSE	TRUE	FALSE
P54886	ALDH18A1	T0164555B_01	14	20	51.9C	8.99016e+07	5.26108e+07	1.41193e+08	1.23889e+08	1.92938e+08	1	1	1.07	1.07	1.31	0.770058	0.581696	0.567749	stability	FALSE	FALSE	FALSE	TRUE	FALSE
P54886	ALDH18A1	T0164565B_01	3	3	54C	2.16249e+07	1.03484e+07	1.70895e+07	9.13136e+06	1.8786e+07	1	1.17	1.07	1.12	1.08	0.770058	0.581696	0.567749	stability	FALSE	FALSE	FALSE	TRUE	FALSE
P54886	ALDH18A1	T0164565B_01	3	3	56.1C	1.11456e+07	7.02233e+06	6.3859e+06	4.03486e+06	9.06875e+06	1	0.64	0.52	0.75	0.62	0.770058	0.581696	0.567749	stability	FALSE	FALSE	FALSE	TRUE	FALSE
P00352	ALDH1A1	T0164565B_01	1	1	54C	5.00655e+06	3.38002e+06	4.28047e+06	3.4494e+06	4.65182e+06	1	1.65	1.15	1.83	1.16					FALSE	FALSE	FALSE	FALSE	FALSE
P00352	ALDH1A1	T0164565B_01	1	1	56.1C	782182	804206	4939735	3.0364e+06	3.70451e+06	1	1.04	5.76	8.1	3.63					FALSE	FALSE	FALSE	FALSE	FALSE
P00352	ALDH1A1	T0164575B_01	1	1	58.2C	2.48439e+06	2.40708e+06	2.9204e+06	2.98967e+06	3.41286e+06	1	0.79	0.95	0.79	0.94					FALSE	FALSE	FALSE	FALSE	FALSE
P00352	ALDH1A1	T0164575B_01	1	1	60.1C	612793	734240	2.24672e+06	1.67314e+06	2.53759e+06	1	0.75	1.76	1.82	1.65					FALSE	FALSE	FALSE	FALSE	FALSE
P30837	ALDH1B1	T0164575B_01	2	2	58.2C	1.12293e+07	1.0588e+07	8.71805e+06	9.69093e+06	1.169e+07	1	0.77	0.62	0.57	0.72					FALSE	FALSE	FALSE	FALSE	FALSE
P30837	ALDH1B1	T0164575B_01	2	2	60.1C	9.25157e+06	9.04183e+06	8.79387e+06	9.74745e+06	1.05335e+07	1	0.62	0.46	0.7	0.45					FALSE	FALSE	FALSE	FALSE	FALSE
P30837	ALDH1B1	T0164585B_01	1	1	62.4C	1.27553e+06	899388	1.04725e+06	1.51594e+06	1.40725e+06	1	0.91	0.83	1.07	1.02					FALSE	FALSE	FALSE	FALSE	FALSE
P30837	ALDH1B1	T0164585B_01	1	1	63.9C	1.30229e+06	967096	533335	902324	811511	1	0.93	0.47	0.84	0.45					FALSE	FALSE	FALSE	FALSE	FALSE
P30038	ALDH4A1	T0164535B_01	4	4	42C	6.86351e+07	5.39238e+07	4.75989e+07	6.40358e+07	7.62327e+07	1	0.94	0.93	1.05	1.02					FALSE	FALSE	FALSE	FALSE	FALSE
P30038	ALDH4A1	T0164535B_01	4	4	44.1C	2.31593e+07	2.16819e+07	2.63258e+07	2.85436e+07	3.07428e+07	1	0.99	1.11	1.12	1.33					FALSE	FALSE	FALSE	FALSE	FALSE
P51649	ALDH5A1	T0164535B_01	9	14	42C	2.55053e+08	2.22275e+08	1.97956e+08	2.26811e+08	3.10375e+08	1	1.04	1.04	1	1.12	1.55168	1.09771	0.771965	stability	FALSE	FALSE	FALSE	FALSE	FALSE
P51649	ALDH5A1	T0164535B_01	9	14	44.1C	2.26872e+08	2.3553e+08	2.46122e+08	2.64807e+08	2.16843e+08	1	1.09	1.06	1.06	0.96	1.55168	1.09771	0.771965	stability	FALSE	FALSE	FALSE	FALSE	FALSE
P51649	ALDH5A1	T0164545B_01	13	15	46.2C	4.82561e+08	4.20983e+08	2.5362e+08	3.75282e+08	2.10229e+08	1	1.04	1.01	0.97	0.85	1.55168	1.09771	0.771965	stability	FALSE	FALSE	FALSE	FALSE	FALSE
P51649	ALDH5A1	T0164545B_01	13	15	48.1C	2.17887e+08	1.41034e+08	4.43494e+08	1.70133e+08	4.34674e+08	1	0.93	1.04	0.92	0.97	1.55168	1.09771	0.771965	stability	FALSE	FALSE	FALSE	FALSE	FALSE
P51649	ALDH5A1	T0164555B_01	11	13	50.4C	2.38154e+08	1.22925e+08	2.20619e+08	2.24297e+08	2.05769e+08	1	0.95	1.03	1.01	0.98	1.55168	1.09771	0.771965	stability	FALSE	FALSE	FALSE	FALSE	FALSE
P51649	ALDH5A1	T0164555B_01	11	13	51.9C	1.65832e+08	9.17682e+07	2.41241e+08	2.06924e+08	3.012e+08	1	0.94	0.99	0.96	1.11	1.55168	1.09771	0.771965	stability	FALSE	FALSE	FALSE	FALSE	FALSE
P51649	ALDH5A1	T0164565B_01	3	3	54C	1.4301e+07	5.80294e+06	1.02743e+07	5.29071e+06	1.17592e+07	1	0.99	0.97	0.98	1.02	1.55168	1.09771	0.771965	stability	FALSE	FALSE	FALSE	FALSE	FALSE
P51649	ALDH5A1	T0164565B_01	3	3	56.1C	2.65905e+06	1.8907e+06	2.876e+06	479437	3.22591e+06	1	0.72	0.99	0.38	0.93	1.55168	1.09771	0.771965	stability	FALSE	FALSE	FALSE	FALSE	FALSE
Q02252	ALDH6A1	T0164535B_01	1	1	42C	5.291e+07	4.50045e+07	3.66584e+07	48571230	66035055	1	1.02	0.93	1.03	1.14					FALSE	FALSE	FALSE	FALSE	FALSE
Q02252	ALDH6A1	T0164535B_01	1	1	44.1C	2.72028e+07	2.56008e+07	2.88757e+07	3.22178e+07	3.83273e+07	1	0.99	1.04	1.08	1.41					FALSE	FALSE	FALSE	FALSE	FALSE
P49189	ALDH9A1	T0164535B_01	16	35	42C	7.77075e+08	6.43457e+08	5.77281e+08	6.42651e+08	8.75989e+08	1	0.99	0.99	0.93	1.03	0.895024	0.383963	2.64374	stability	TRUE	FALSE	FALSE	FALSE	FALSE
P49189	ALDH9A1	T0164535B_01	16	35	44.1C	6.15278e+08	5.94854e+08	6.51177e+08	7.06954e+08	5.96232e+08	1	1.02	1.03	1.04	0.97	0.895024	0.383963	2.64374	stability	TRUE	FALSE	FALSE	FALSE	FALSE
P49189	ALDH9A1	T0164545B_01	17	33	46.2C	1.04512e+09	9.25669e+08	5.56157e+08	8.34745e+08	4.99831e+08	1	1.05	1.02	1	0.93	0.895024	0.383963	2.64374	stability	TRUE	FALSE	FALSE	FALSE	FALSE
P49189	ALDH9A1	T0164545B_01	17	33	48.1C	4.07688e+08	2.66762e+08	8.6575e+08	3.41825e+08	8.74403e+08	1	0.94	1.09	0.99	1.04	0.895024	0.383963	2.64374	stability	TRUE	FALSE	FALSE	FALSE	FALSE
P49189	ALDH9A1	T0164555B_01	15	32	50.4C	7.11929e+08	3.95828e+08	6.67515e+08	6.91647e+08	7.0004e+08	1	1.02	1.05	1.04	1.11	0.895024	0.383963	2.64374	stability	TRUE	FALSE	FALSE	FALSE	FALSE
P49189	ALDH9A1	T0164555B_01	15	32	51.9C	5.30103e+08	2.97088e+08	7.97929e+08	7.04324e+08	9.09275e+08	1	0.95	1.03	1.03	1.05	0.895024	0.383963	2.64374	stability	TRUE	FALSE	FALSE	FALSE	FALSE
P49189	ALDH9A1	T0164565B_01	10	21	54C	5.1624e+08	1.90369e+08	3.67443e+08	1.75206e+08	4.16931e+08	1	0.9	0.96	0.9	1.01	0.895024	0.383963	2.64374	stability	TRUE	FALSE	FALSE	FALSE	FALSE
P49189	ALDH9A1	T0164565B_01	10	21	56.1C	1.47504e+08	1.4927e+08	1.56512e+08	6.68217e+07	2.29115e+08	1	1.03	0.97	0.94	1.19	0.895024	0.383963	2.64374	stability	TRUE	FALSE	FALSE	FALSE	FALSE
P49189	ALDH9A1	T0164575B_01	7	9	58.2C	6.76565e+07	6.93192e+07	8.04312e+07	1.09739e+08	1.24491e+08	1	0.83	0.96	1.06	1.27	0.895024	0.383963	2.64374	stability	TRUE	FALSE	FALSE	FALSE	FALSE
P49189	ALDH9A1	T0164575B_01	7	9	60.1C	1.65627e+07	3.21136e+07	4.81044e+07	3.11905e+07	7.15159e+07	1	1.22	1.4	1.26	1.72	0.895024	0.383963	2.64374	stability	TRUE	FALSE	FALSE	FALSE	FALSE
P49189	ALDH9A1	T0164585B_01	2	2	62.4C	1.13347e+07	7.57862e+06	9.46313e+06	1.24763e+07	1.11468e+07	1	0.87	0.84	0.99	0.91	0.895024	0.383963	2.64374	stability	TRUE	FALSE	FALSE	FALSE	FALSE
P49189	ALDH9A1	T0164585B_01	2	2	63.9C	6.58679e+06	5.13199e+06	6.83658e+06	5.47673e+06	1.17658e+07	1	0.97	1.19	1.01	1.3	0.895024	0.383963	2.64374	stability	TRUE	FALSE	FALSE	FALSE	FALSE
P04075	ALDOA	T0164535B_01	27	161	42C	2.84489e+09	2.60272e+09	2.18763e+09	2.71929e+09	3.31471e+09	1	1.1	1.03	1.07	1.07	0.449229	0.336968	0.651866	stability	FALSE	FALSE	FALSE	FALSE	FALSE
P04075	ALDOA	T0164535B_01	27	161	44.1C	2.78184e+09	2.5288e+09	2.83632e+09	3.01724e+09	2.51104e+09	1	0.96	1	0.99	0.9	0.449229	0.336968	0.651866	stability	FALSE	FALSE	FALSE	FALSE	FALSE
P04075	ALDOA	T0164545B_01	25	166	46.2C	3.12494e+09	3.05497e+09	1.63774e+09	2.67575e+09	1.44644e+09	1	1.16	1	1.07	0.9	0.449229	0.336968	0.651866	stability	FALSE	FALSE	FALSE	FALSE	FALSE
P04075	ALDOA	T0164545B_01	25	166	48.1C	1.65306e+09	1.01713e+09	3.07186e+09	1.25742e+09	2.92855e+09	1	0.88	0.95	0.9	0.86	0.449229	0.336968	0.651866	stability	FALSE	FALSE	FALSE	FALSE	FALSE
P04075	ALDOA	T0164555B_01	25	202	50.4C	2.72323e+09	1.49149e+09	2.47519e+09	2.6858e+09	2.22407e+09	1	1.01	1.01	1.06	0.92	0.449229	0.336968	0.651866	stability	FALSE	FALSE	FALSE	FALSE	FALSE
P04075	ALDOA	T0164555B_01	25	202	51.9C	2.38666e+09	1.24026e+09	3.13834e+09	2.79837e+09	3.35332e+09	1	0.88	0.9	0.91	0.86	0.449229	0.336968	0.651866	stability	FALSE	FALSE	FALSE	FALSE	FALSE
P04075	ALDOA	T0164565B_01	20	226	54C	3.44433e+09	1.46237e+09	2.3519e+09	1.29404e+09	2.49951e+09	1	1.04	0.92	1	0.9	0.449229	0.336968	0.651866	stability	FALSE	FALSE	FALSE	FALSE	FALSE
P04075	ALDOA	T0164565B_01	20	226	56.1C	1.60479e+09	1.80069e+09	2.02009e+09	7.75847e+08	2.32118e+09	1	1.14	1.15	1.01	1.11	0.449229	0.336968	0.651866	stability	FALSE	FALSE	FALSE	FALSE	FALSE
P04075	ALDOA	T0164575B_01	23	283	58.2C	2.25309e+09	3.16342e+09	2.69936e+09	3.49999e+09	3.13252e+09	1	1.14	0.96	1.02	0.96	0.449229	0.336968	0.651866	stability	FALSE	FALSE	FALSE	FALSE	FALSE
P04075	ALDOA	T0164575B_01	23	283	60.1C	1.26221e+09	2.47619e+09	3.28775e+09	2.16107e+09	3.77498e+09	1	1.23	1.25	1.14	1.19	0.449229	0.336968	0.651866	stability	FALSE	FALSE	FALSE	FALSE	FALSE
P04075	ALDOA	T0164585B_01	21	173	62.4C	3.3122e+09	2.4941e+09	3.44829e+09	4.08577e+09	3.55028e+09	1	0.98	1.05	1.11	0.99	0.449229	0.336968	0.651866	stability	FALSE	FALSE	FALSE	FALSE	FALSE
P04075	ALDOA	T0164585B_01	21	173	63.9C	2.07358e+09	1.63064e+09	2.0292e+09	1.77515e+09	3.49936e+09	1	0.98	1.12	1.04	1.22	0.449229	0.336968	0.651866	stability	FALSE	FALSE	FALSE	FALSE	FALSE
P09972	ALDOC	T0164535B_01	12	17	42C	5.89948e+08	5.33757e+08	4.61057e+08	5.45464e+08	7.04711e+08	1	1.08	1.05	1.04	1.1	0.480384	0.307573	1.08672	stability	FALSE	FALSE	FALSE	FALSE	FALSE
P09972	ALDOC	T0164535B_01	12	17	44.1C	5.60297e+08	5.36075e+08	5.84945e+08	6.3533e+08	5.38306e+08	1	1.01	1.02	1.03	0.96	0.480384	0.307573	1.08672	stability	FALSE	FALSE	FALSE	FALSE	FALSE
P09972	ALDOC	T0164545B_01	9	14	46.2C	4.95116e+08	4.46711e+08	2.51748e+08	3.80727e+08	2.30078e+08	1	1.07	0.97	0.96	0.91	0.480384	0.307573	1.08672	stability	FALSE	FALSE	FALSE	FALSE	FALSE
P09972	ALDOC	T0164545B_01	9	14	48.1C	2.36539e+08	1.67416e+08	4.77141e+08	1.84725e+08	4.54409e+08	1	1.01	1.03	0.92	0.93	0.480384	0.307573	1.08672	stability	FALSE	FALSE	FALSE	FALSE	FALSE
P09972	ALDOC	T0164555B_01	12	23	50.4C	4.65646e+08	2.35825e+08	4.2521e+08	4.29486e+08	3.76271e+08	1	0.93	1.02	0.99	0.91	0.480384	0.307573	1.08672	stability	FALSE	FALSE	FALSE	FALSE	FALSE
P09972	ALDOC	T0164555B_01	12	23	51.9C	3.85484e+08	2.0215e+08	5.3393e+08	4.86754e+08	5.81643e+08	1	0.89	0.95	0.98	0.92	0.480384	0.307573	1.08672	stability	FALSE	FALSE	FALSE	FALSE	FALSE
P09972	ALDOC	T0164565B_01	10	23	54C	3.46628e+08	1.3832e+08	2.37582e+08	1.21268e+08	2.53151e+08	1	0.97	0.92	0.93	0.91	0.480384	0.307573	1.08672	stability	FALSE	FALSE	FALSE	FALSE	FALSE
P09972	ALDOC	T0164565B_01	10	23	56.1C	1.47237e+08	1.60711e+08	1.84246e+08	6.75346e+07	2.11191e+08	1	1.11	1.14	0.96	1.1	0.480384	0.307573	1.08672	stability	FALSE	FALSE	FALSE	FALSE	FALSE
P09972	ALDOC	T0164575B_01	13	29	58.2C	3.42603e+08	4.31541e+08	4.14793e+08	5.28742e+08	5.30868e+08	1	1.03	0.97	1.01	1.07	0.480384	0.307573	1.08672	stability	FALSE	FALSE	FALSE	FALSE	FALSE
P09972	ALDOC	T0164575B_01	13	29	60.1C	1.3684e+08	2.63196e+08	3.97847e+08	2.44119e+08	4.59696e+08	1	1.21	1.4	1.19	1.34	0.480384	0.307573	1.08672	stability	FALSE	FALSE	FALSE	FALSE	FALSE
P09972	ALDOC	T0164585B_01	9	10	62.4C	6.37897e+07	4.97378e+07	7.04975e+07	8.41907e+07	8.2543e+07	1	1.01	1.12	1.19	1.19	0.480384	0.307573	1.08672	stability	FALSE	FALSE	FALSE	FALSE	FALSE
P09972	ALDOC	T0164585B_01	9	10	63.9C	2.68714e+07	2.00641e+07	2.64399e+07	2.16245e+07	4.49523e+07	1	0.93	1.13	0.97	1.21	0.480384	0.307573	1.08672	stability	FALSE	FALSE	FALSE	FALSE	FALSE
Q9NP73	ALG13	T0164535B_01	4	4	42C	2.85236e+07	2.32532e+07	1.99087e+07	2.4769e+07	2.65608e+07	1	0.98	0.93	0.97	0.85	0.280435	0.190318	0.655973	expression/solubility	FALSE	FALSE	FALSE	FALSE	FALSE
Q9NP73	ALG13	T0164535B_01	4	4	44.1C	2.24401e+07	2.06623e+07	2.6409e+07	2.57268e+07	2.32046e+07	1	0.97	1.15	1.04	1.03	0.280435	0.190318	0.655973	expression/solubility	FALSE	FALSE	FALSE	FALSE	FALSE
Q9NP73	ALG13	T0164545B_01	2	2	46.2C	2.67819e+07	2.35103e+07	1.42452e+07	1.87276e+07	1.24e+07	1	1.04	1.02	0.87	0.9	0.280435	0.190318	0.655973	expression/solubility	FALSE	FALSE	FALSE	FALSE	FALSE
Q9NP73	ALG13	T0164545B_01	2	2	48.1C	1.24064e+07	8.93756e+06	2.30275e+07	9.78324e+06	2.49009e+07	1	1.03	0.95	0.93	0.98	0.280435	0.190318	0.655973	expression/solubility	FALSE	FALSE	FALSE	FALSE	FALSE
Q9NP73	ALG13	T0164555B_01	3	3	50.4C	5.43493e+07	2.45867e+07	4.02037e+07	4.29837e+07	4.28912e+07	1	0.83	0.83	0.85	0.89	0.280435	0.190318	0.655973	expression/solubility	FALSE	FALSE	FALSE	FALSE	FALSE
Q9NP73	ALG13	T0164555B_01	3	3	51.9C	3.70188e+07	1.91799e+07	5.71528e+07	4.83086e+07	6.0107e+07	1	0.88	1.05	1.01	0.99	0.280435	0.190318	0.655973	expression/solubility	FALSE	FALSE	FALSE	FALSE	FALSE
Q9NP73	ALG13	T0164565B_01	3	3	54C	6.58931e+07	2.47236e+07	4.44672e+07	2.26717e+07	4.81359e+07	1	0.92	0.91	0.92	0.91	0.280435	0.190318	0.655973	expression/solubility	FALSE	FALSE	FALSE	FALSE	FALSE
Q9NP73	ALG13	T0164565B_01	3	3	56.1C	2.17544e+07	2.26187e+07	2.50906e+07	1.02399e+07	3.3356e+07	1	1.06	1.05	0.98	1.18	0.280435	0.190318	0.655973	expression/solubility	FALSE	FALSE	FALSE	FALSE	FALSE
Q6NS38	ALKBH2	T0164535B_01	1	1	42C	2.08771e+07	1.55526e+07	1.74191e+07	1.76354e+07	2.5396e+07	1	0.89	1.12	0.95	1.12					FALSE	FALSE	FALSE	FALSE	FALSE
Q6NS38	ALKBH2	T0164535B_01	1	1	44.1C	1.86788e+07	1.46023e+07	1.76424e+07	1.6537e+07	1.86647e+07	1	0.82	0.92	0.8	1					FALSE	FALSE	FALSE	FALSE	FALSE
Q6NS38	ALKBH2	T0164545B_01	2	2	46.2C	5.8081e+07	4.51425e+07	3.20839e+07	5.04613e+07	3.07764e+07	1	0.92	1.06	1.08	1.03					FALSE	FALSE	FALSE	FALSE	FALSE
Q6NS38	ALKBH2	T0164545B_01	2	2	48.1C	2.3629e+07	1.90391e+07	4.6993e+07	2.07513e+07	5.10303e+07	1	1.15	1.02	1.03	1.05					FALSE	FALSE	FALSE	FALSE	FALSE
Q6NS38	ALKBH2	T0164555B_01	1	1	50.4C	3.79574e+06	2.35001e+06	4.01469e+06	3.80005e+06	3.7458e+06	1	1.14	1.18	1.07	1.11					FALSE	FALSE	FALSE	FALSE	FALSE
Q6NS38	ALKBH2	T0164555B_01	1	1	51.9C	3.21323e+06	1.81132e+06	4.18935e+06	4.60607e+06	4.44705e+06	1	0.96	0.89	1.11	0.85					FALSE	FALSE	FALSE	FALSE	FALSE
Q6NS38	ALKBH2	T0164565B_01	1	1	54C	2.87667e+06	1.34663e+06	2.43984e+06	1.27629e+06	3.08805e+06	1	1.14	1.14	1.18	1.34					FALSE	FALSE	FALSE	FALSE	FALSE
Q6NS38	ALKBH2	T0164565B_01	1	1	56.1C	1.22828e+06	1.07116e+06	1.18022e+06	856069	1.27892e+06	1	0.89	0.88	1.45	0.8					FALSE	FALSE	FALSE	FALSE	FALSE
Q6NS38	ALKBH2	T0164585B_01	1	1	62.4C	2.11047e+06	1.6612e+06	2.30752e+06	2.14391e+06	1.97144e+06	1	1.02	1.11	0.91	0.86					FALSE	FALSE	FALSE	FALSE	FALSE
Q6NS38	ALKBH2	T0164585B_01	1	1	63.9C	1.33684e+06	1.09112e+06	1.14044e+06	1.17487e+06	2.94161e+06	1	1.02	0.98	1.06	1.6					FALSE	FALSE	FALSE	FALSE	FALSE
Q96Q83	ALKBH3	T0164535B_01	4	4	42C	5.51142e+07	4.54027e+07	4.62511e+07	5.01428e+07	5.87478e+07	1	0.99	1.12	1.02	0.98	0.513607	0.449951	0.285543	stability	FALSE	FALSE	FALSE	FALSE	FALSE
Q96Q83	ALKBH3	T0164535B_01	4	4	44.1C	4.64975e+07	4.449e+07	4.43756e+07	4.98421e+07	4.84193e+07	1	1.01	0.93	0.97	1.04	0.513607	0.449951	0.285543	stability	FALSE	FALSE	FALSE	FALSE	FALSE
Q96Q83	ALKBH3	T0164545B_01	2	2	46.2C	4.61692e+07	3.96307e+07	2.60393e+07	4.07344e+07	2.71859e+07	1	1.02	1.08	1.1	1.15	0.513607	0.449951	0.285543	stability	FALSE	FALSE	FALSE	FALSE	FALSE
Q96Q83	ALKBH3	T0164545B_01	2	2	48.1C	1.93831e+07	1.45128e+07	3.3373e+07	1.50253e+07	3.64743e+07	1	1.07	0.88	0.91	0.92	0.513607	0.449951	0.285543	stability	FALSE	FALSE	FALSE	FALSE	FALSE
Q96Q83	ALKBH3	T0164555B_01	3	3	50.4C	2.38943e+07	1.48203e+07	2.48455e+07	2.35736e+07	2.06596e+07	1	1.14	1.16	1.06	0.98	0.513607	0.449951	0.285543	stability	FALSE	FALSE	FALSE	FALSE	FALSE
Q96Q83	ALKBH3	T0164555B_01	3	3	51.9C	2.06349e+07	1.32736e+07	2.87822e+07	2.74147e+07	3.3023e+07	1	1.09	0.95	1.03	0.98	0.513607	0.449951	0.285543	stability	FALSE	FALSE	FALSE	FALSE	FALSE
Q96Q83	ALKBH3	T0164565B_01	3	4	54C	2.75797e+07	1.12808e+07	2.12252e+07	9.18043e+06	2.10351e+07	1	1	1.04	0.89	0.95	0.513607	0.449951	0.285543	stability	FALSE	FALSE	FALSE	FALSE	FALSE
Q96Q83	ALKBH3	T0164565B_01	3	4	56.1C	1.29538e+07	1.61368e+07	1.85669e+07	7.37357e+06	1.93383e+07	1	1.26	1.31	1.19	1.15	0.513607	0.449951	0.285543	stability	FALSE	FALSE	FALSE	FALSE	FALSE
Q96Q83	ALKBH3	T0164575B_01	6	8	58.2C	4.61868e+07	7.29854e+07	6.14468e+07	8.13705e+07	7.00645e+07	1	1.29	1.07	1.16	1.04	0.513607	0.449951	0.285543	stability	FALSE	FALSE	FALSE	FALSE	FALSE
Q96Q83	ALKBH3	T0164575B_01	6	8	60.1C	3.22679e+07	5.78323e+07	7.76467e+07	5.69482e+07	9.15856e+07	1	1.13	1.16	1.18	1.13	0.513607	0.449951	0.285543	stability	FALSE	FALSE	FALSE	FALSE	FALSE
Q96Q83	ALKBH3	T0164585B_01	4	4	62.4C	6.3091e+07	4.21607e+07	6.06275e+07	6.53953e+07	6.40694e+07	1	0.87	0.97	0.93	0.94	0.513607	0.449951	0.285543	stability	FALSE	FALSE	FALSE	FALSE	FALSE
Q96Q83	ALKBH3	T0164585B_01	4	4	63.9C	5.52179e+07	4.10651e+07	4.78458e+07	3.91642e+07	8.24482e+07	1	0.93	0.99	0.86	1.08	0.513607	0.449951	0.285543	stability	FALSE	FALSE	FALSE	FALSE	FALSE
Q9NXW9	ALKBH4	T0164535B_01	6	6	42C	8.62749e+07	6.9279e+07	6.38085e+07	7.50444e+07	8.71912e+07	1	0.96	0.99	0.98	0.93	0.268605	0.0892202	1.47285	stability	FALSE	FALSE	FALSE	FALSE	FALSE
Q9NXW9	ALKBH4	T0164535B_01	6	6	44.1C	7.86924e+07	6.21881e+07	7.29251e+07	8.08582e+07	7.44426e+07	1	0.83	0.9	0.93	0.95	0.268605	0.0892202	1.47285	stability	FALSE	FALSE	FALSE	FALSE	FALSE
Q9NXW9	ALKBH4	T0164545B_01	3	3	46.2C	2.7818e+07	2.26179e+07	1.37781e+07	2.15239e+07	1.3476e+07	1	0.97	0.95	0.97	0.94	0.268605	0.0892202	1.47285	stability	FALSE	FALSE	FALSE	FALSE	FALSE
Q9NXW9	ALKBH4	T0164545B_01	3	3	48.1C	8.34686e+06	4.77703e+06	1.50136e+07	7.31591e+06	2.18203e+07	1	0.82	0.92	1.03	1.27	0.268605	0.0892202	1.47285	stability	FALSE	FALSE	FALSE	FALSE	FALSE
Q9NXW9	ALKBH4	T0164555B_01	1	1	50.4C	3.71044e+06	3.39382e+06	4.44379e+06	4.09217e+06	5.72473e+06	1	1.68	1.34	1.18	1.74	0.268605	0.0892202	1.47285	stability	FALSE	FALSE	FALSE	FALSE	FALSE
Q9NXW9	ALKBH4	T0164555B_01	1	1	51.9C	1.7954e+06	1.65774e+06	3.72339e+06	3.52883e+06	4.5527e+06	1	1.57	1.42	1.52	1.55	0.268605	0.0892202	1.47285	stability	FALSE	FALSE	FALSE	FALSE	FALSE
Q9NXW9	ALKBH4	T0164575B_01	1	1	58.2C	403244	656319	1.25694e+06	1.30055e+06	941390	1	1.33	2.51	2.12	1.61	0.268605	0.0892202	1.47285	stability	FALSE	FALSE	FALSE	FALSE	FALSE
Q9NXW9	ALKBH4	T0164575B_01	1	1	60.1C	619128	472550	1.05524e+06	887844	798192	1	0.48	0.82	0.96	0.51	0.268605	0.0892202	1.47285	stability	FALSE	FALSE	FALSE	FALSE	FALSE
Q6P6C2	ALKBH5	T0164535B_01	10	12	42C	2.34904e+08	1.81261e+08	1.75645e+08	2.10711e+08	2.58727e+08	1	0.92	1	1.01	1.01	0.922398	0.554011	1.36622	stability	FALSE	FALSE	FALSE	FALSE	FALSE
Q6P6C2	ALKBH5	T0164535B_01	10	12	44.1C	1.5207e+08	1.39886e+08	1.60554e+08	1.65963e+08	1.741e+08	1	0.97	1.03	0.99	1.14	0.922398	0.554011	1.36622	stability	FALSE	FALSE	FALSE	FALSE	FALSE
Q6P6C2	ALKBH5	T0164545B_01	8	11	46.2C	1.39217e+08	1.15706e+08	6.64387e+07	1.11892e+08	8.01039e+07	1	0.99	0.91	1	1.12	0.922398	0.554011	1.36622	stability	FALSE	FALSE	FALSE	FALSE	FALSE
Q6P6C2	ALKBH5	T0164545B_01	8	11	48.1C	5.52455e+07	3.71101e+07	1.023e+08	4.5e+07	1.21234e+08	1	0.96	0.95	0.96	1.07	0.922398	0.554011	1.36622	stability	FALSE	FALSE	FALSE	FALSE	FALSE
Q6P6C2	ALKBH5	T0164555B_01	8	10	50.4C	9.73155e+07	5.07189e+07	8.47147e+07	8.89262e+07	8.34126e+07	1	0.96	0.97	0.98	0.97	0.922398	0.554011	1.36622	stability	FALSE	FALSE	FALSE	FALSE	FALSE
Q6P6C2	ALKBH5	T0164555B_01	8	10	51.9C	8.17087e+07	4.52169e+07	1.11165e+08	1.01627e+08	1.26139e+08	1	0.94	0.93	0.96	0.94	0.922398	0.554011	1.36622	stability	FALSE	FALSE	FALSE	FALSE	FALSE
Q6P6C2	ALKBH5	T0164565B_01	10	13	54C	1.37557e+08	4.9114e+07	9.19091e+07	4.53804e+07	1.01758e+08	1	0.87	0.9	0.88	0.92	0.922398	0.554011	1.36622	stability	FALSE	FALSE	FALSE	FALSE	FALSE
Q6P6C2	ALKBH5	T0164565B_01	10	13	56.1C	5.52963e+07	6.44688e+07	7.77251e+07	2.40575e+07	8.56572e+07	1	1.18	1.28	0.91	1.19	0.922398	0.554011	1.36622	stability	FALSE	FALSE	FALSE	FALSE	FALSE
Q6P6C2	ALKBH5	T0164575B_01	7	7	58.2C	5.91925e+07	9.44856e+07	7.75963e+07	9.89813e+07	8.98622e+07	1	1.3	1.05	1.1	1.04	0.922398	0.554011	1.36622	stability	FALSE	FALSE	FALSE	FALSE	FALSE
Q6P6C2	ALKBH5	T0164575B_01	7	7	60.1C	3.78705e+07	7.38695e+07	9.29251e+07	6.89062e+07	1.19614e+08	1	1.23	1.18	1.21	1.26	0.922398	0.554011	1.36622	stability	FALSE	FALSE	FALSE	FALSE	FALSE
Q6P6C2	ALKBH5	T0164585B_01	2	2	62.4C	4.75464e+06	2.89572e+06	4.68787e+06	4.11726e+06	4.41412e+06	1	0.79	1	0.78	0.85	0.922398	0.554011	1.36622	stability	FALSE	FALSE	FALSE	FALSE	FALSE
Q6P6C2	ALKBH5	T0164585B_01	2	2	63.9C	3.14315e+06	2.91296e+06	2.83356e+06	4.14479e+06	5.92131e+06	1	1.16	1.03	1.6	1.37	0.922398	0.554011	1.36622	stability	FALSE	FALSE	FALSE	FALSE	FALSE
Q3KRA9	ALKBH6	T0164535B_01	3	3	42C	3.17132e+07	3.46249e+07	2.29622e+07	4.53709e+07	3.29913e+07	1	1.31	0.97	1.6	0.95					FALSE	FALSE	FALSE	FALSE	FALSE
Q3KRA9	ALKBH6	T0164535B_01	3	3	44.1C	3.67217e+07	2.83946e+07	2.75245e+07	3.10384e+07	2.93217e+07	1	0.81	0.73	0.77	0.8					FALSE	FALSE	FALSE	FALSE	FALSE
Q3KRA9	ALKBH6	T0164575B_01	1	1	58.2C		730295	659531	591233	291331										FALSE	FALSE	FALSE	FALSE	FALSE
Q3KRA9	ALKBH6	T0164575B_01	1	1	60.1C	212625	751000	704473	246753	1.02598e+06	1	2.22	1.59	0.77	1.92					FALSE	FALSE	FALSE	FALSE	FALSE
Q9BT30	ALKBH7	T0164535B_01	1	2	42C	2.31591e+07	1.85553e+07	1.74252e+07	2.27033e+07	2.51439e+07	1	0.96	1.01	1.1	1					FALSE	FALSE	FALSE	FALSE	FALSE
Q9BT30	ALKBH7	T0164535B_01	1	2	44.1C	2.1166e+07	2.28061e+07	2.56648e+07	2.4042e+07	2.43248e+07	1	1.13	1.18	1.03	1.15					FALSE	FALSE	FALSE	FALSE	FALSE
Q9BT30	ALKBH7	T0164545B_01	1	1	46.2C	1.21629e+07	1.00308e+07	5.46971e+06	9.20088e+06	6.77635e+06	1	0.98	0.86	0.94	1.09					FALSE	FALSE	FALSE	FALSE	FALSE
Q9BT30	ALKBH7	T0164545B_01	1	1	48.1C	6.73819e+06	4.07434e+06	1.02711e+07	5.07598e+06	1.15648e+07	1	0.87	0.78	0.89	0.84					FALSE	FALSE	FALSE	FALSE	FALSE
Q9BT30	ALKBH7	T0164555B_01	1	2	50.4C	2.24668e+07	1.24162e+07	1.87191e+07	1.90252e+07	1.91625e+07	1	1.02	0.93	0.91	0.96					FALSE	FALSE	FALSE	FALSE	FALSE
Q9BT30	ALKBH7	T0164555B_01	1	2	51.9C	1.45243e+07	8.22641e+06	2.13594e+07	2.02582e+07	2.5142e+07	1	0.96	1	1.08	1.06					FALSE	FALSE	FALSE	FALSE	FALSE
Q96BT7	ALKBH8	T0164535B_01	2	2	42C	4.19906e+07	3.22247e+07	2.72466e+07	3.74268e+07	4.41609e+07	1	0.92	0.87	1	0.96	0.460307	0.148183	1.95055	stability	FALSE	FALSE	FALSE	FALSE	FALSE
Q96BT7	ALKBH8	T0164535B_01	2	2	44.1C	3.09054e+07	2.57228e+07	2.90407e+07	3.10521e+07	3.32321e+07	1	0.88	0.92	0.91	1.07	0.460307	0.148183	1.95055	stability	FALSE	FALSE	FALSE	FALSE	FALSE
Q96BT7	ALKBH8	T0164545B_01	2	2	46.2C	2.88027e+07	2.12991e+07	1.40444e+07	2.81661e+07	1.71335e+07	1	0.88	0.93	1.22	1.16	0.460307	0.148183	1.95055	stability	FALSE	FALSE	FALSE	FALSE	FALSE
Q96BT7	ALKBH8	T0164545B_01	2	2	48.1C	6.99101e+06	4.91636e+06	1.70735e+07	7.36558e+06	2.09921e+07	1	1.01	1.25	1.24	1.46	0.460307	0.148183	1.95055	stability	FALSE	FALSE	FALSE	FALSE	FALSE
Q8TCU4	ALMS1	T0164535B_01	9	9	42C	5.18246e+07	4.80866e+07	3.95427e+07	4.95048e+07	5.47884e+07	1	1.11	1.02	1.07	0.97	0.391119	0.328365	0.372755	stability	FALSE	FALSE	FALSE	FALSE	FALSE
Q8TCU4	ALMS1	T0164535B_01	9	9	44.1C	4.8549e+07	4.85332e+07	4.8032e+07	5.37577e+07	4.76897e+07	1	1.05	0.97	1.01	0.98	0.391119	0.328365	0.372755	stability	FALSE	FALSE	FALSE	FALSE	FALSE
Q8TCU4	ALMS1	T0164545B_01	14	14	46.2C	9.33375e+07	8.46751e+07	4.63727e+07	8.06006e+07	5.2467e+07	1	1.08	0.95	1.08	1.1	0.391119	0.328365	0.372755	stability	FALSE	FALSE	FALSE	FALSE	FALSE
Q8TCU4	ALMS1	T0164545B_01	14	14	48.1C	4.90543e+07	3.82571e+07	8.4893e+07	3.69058e+07	9.31303e+07	1	1.12	0.88	0.89	0.92	0.391119	0.328365	0.372755	stability	FALSE	FALSE	FALSE	FALSE	FALSE
Q8TCU4	ALMS1	T0164555B_01	20	22	50.4C	1.16294e+08	6.30782e+07	1.04695e+08	1.10644e+08	1.08976e+08	1	1	1.01	1.02	1.06	0.391119	0.328365	0.372755	stability	FALSE	FALSE	FALSE	FALSE	FALSE
Q8TCU4	ALMS1	T0164555B_01	20	22	51.9C	9.86578e+07	5.30817e+07	1.30044e+08	1.20144e+08	1.41363e+08	1	0.91	0.9	0.94	0.88	0.391119	0.328365	0.372755	stability	FALSE	FALSE	FALSE	FALSE	FALSE
Q8TCU4	ALMS1	T0164565B_01	12	15	54C	1.61628e+08	6.76079e+07	1.07868e+08	6.01195e+07	1.26e+08	1	1.02	0.9	0.99	0.97	0.391119	0.328365	0.372755	stability	FALSE	FALSE	FALSE	FALSE	FALSE
Q8TCU4	ALMS1	T0164565B_01	12	15	56.1C	7.69418e+07	8.18426e+07	9.79668e+07	3.49342e+07	9.99711e+07	1	1.08	1.16	0.95	1	0.391119	0.328365	0.372755	stability	FALSE	FALSE	FALSE	FALSE	FALSE
Q8TCU4	ALMS1	T0164575B_01	12	13	58.2C	4.88024e+07	6.35151e+07	5.96908e+07	6.67872e+07	6.32931e+07	1	1.06	0.98	0.9	0.89	0.391119	0.328365	0.372755	stability	FALSE	FALSE	FALSE	FALSE	FALSE
Q8TCU4	ALMS1	T0164575B_01	12	13	60.1C	3.17611e+07	4.97191e+07	6.52283e+07	4.48086e+07	7.73705e+07	1	0.99	0.99	0.94	0.97	0.391119	0.328365	0.372755	stability	FALSE	FALSE	FALSE	FALSE	FALSE
Q8TCU4	ALMS1	T0164585B_01	2	2	62.4C	8.75644e+06	5.84671e+06	6.96135e+06	8.60531e+06	9.1632e+06	1	0.86	0.8	0.88	0.96	0.391119	0.328365	0.372755	stability	FALSE	FALSE	FALSE	FALSE	FALSE
Q8TCU4	ALMS1	T0164585B_01	2	2	63.9C	8.06586e+06	5.64811e+06	6.79273e+06	6.24007e+06	1.12596e+07	1	0.87	0.97	0.94	1.01	0.391119	0.328365	0.372755	stability	FALSE	FALSE	FALSE	FALSE	FALSE
Q96Q42	ALS2	T0164535B_01	5	6	42C	7.85672e+07	7.01898e+07	5.78627e+07	7.51096e+07	9.68765e+07	1	1.07	0.99	1.07	1.13	0.24574	0.154012	0.560009	expression/solubility	FALSE	FALSE	FALSE	FALSE	FALSE
Q96Q42	ALS2	T0164535B_01	5	6	44.1C	6.41937e+07	6.40604e+07	6.93336e+07	7.46647e+07	6.60651e+07	1	1.05	1.05	1.06	1.03	0.24574	0.154012	0.560009	expression/solubility	FALSE	FALSE	FALSE	FALSE	FALSE
Q96Q42	ALS2	T0164545B_01	5	5	46.2C	5.32475e+07	4.14727e+07	2.49046e+07	4.21745e+07	2.63921e+07	1	0.93	0.9	0.99	0.97	0.24574	0.154012	0.560009	expression/solubility	FALSE	FALSE	FALSE	FALSE	FALSE
Q96Q42	ALS2	T0164545B_01	5	5	48.1C	1.72789e+07	9.17344e+06	3.92501e+07	1.40099e+07	3.66794e+07	1	0.76	1.16	0.96	1.03	0.24574	0.154012	0.560009	expression/solubility	FALSE	FALSE	FALSE	FALSE	FALSE
Q96Q42	ALS2	T0164555B_01	1	1	50.4C	2.95645e+06	2.05856e+06	3.51496e+06	3.68053e+06	3.24835e+06	1	1.28	1.33	1.33	1.24	0.24574	0.154012	0.560009	expression/solubility	FALSE	FALSE	FALSE	FALSE	FALSE
Q96Q42	ALS2	T0164555B_01	1	1	51.9C	2.29299e+06	1.28955e+06	3.4264e+06	2.43444e+06	4.22143e+06	1	0.96	1.02	0.82	1.13	0.24574	0.154012	0.560009	expression/solubility	FALSE	FALSE	FALSE	FALSE	FALSE
Q86V81	ALYREF	T0164535B_01	6	19	42C	3.98444e+08	3.34409e+08	3.10055e+08	3.40429e+08	4.22959e+08	1	1.01	1.04	0.96	0.97	1.82862	1.39118	0.67775	stability	FALSE	FALSE	FALSE	FALSE	FALSE
Q86V81	ALYREF	T0164535B_01	6	19	44.1C	3.65838e+08	3.94268e+08	3.87924e+08	3.95009e+08	3.87788e+08	1	1.13	1.04	0.98	1.06	1.82862	1.39118	0.67775	stability	FALSE	FALSE	FALSE	FALSE	FALSE
Q86V81	ALYREF	T0164545B_01	6	14	46.2C	3.43907e+08	2.73094e+08	1.67466e+08	2.83937e+08	1.85274e+08	1	0.94	0.93	1.03	1.05	1.82862	1.39118	0.67775	stability	FALSE	FALSE	FALSE	FALSE	FALSE
Q86V81	ALYREF	T0164545B_01	6	14	48.1C	1.71983e+08	1.07921e+08	3.03772e+08	1.29811e+08	3.26306e+08	1	0.9	0.9	0.89	0.92	1.82862	1.39118	0.67775	stability	FALSE	FALSE	FALSE	FALSE	FALSE
Q86V81	ALYREF	T0164555B_01	6	18	50.4C	3.14162e+08	1.57985e+08	2.55098e+08	2.55402e+08	2.49398e+08	1	0.92	0.91	0.87	0.9	1.82862	1.39118	0.67775	stability	FALSE	FALSE	FALSE	FALSE	FALSE
Q86V81	ALYREF	T0164555B_01	6	18	51.9C	2.7844e+08	1.46913e+08	3.53105e+08	2.9184e+08	3.43687e+08	1	0.9	0.87	0.81	0.75	1.82862	1.39118	0.67775	stability	FALSE	FALSE	FALSE	FALSE	FALSE
Q86V81	ALYREF	T0164565B_01	5	15	54C	2.96561e+08	1.42907e+08	2.00576e+08	1.50773e+08	2.68687e+08	1	1.18	0.91	1.35	1.13	1.82862	1.39118	0.67775	stability	FALSE	FALSE	FALSE	FALSE	FALSE
Q86V81	ALYREF	T0164565B_01	5	15	56.1C	1.59415e+08	1.61209e+08	1.83326e+08	9.16224e+07	2.10406e+08	1	1.03	1.05	1.2	1.01	1.82862	1.39118	0.67775	stability	FALSE	FALSE	FALSE	FALSE	FALSE
Q86V81	ALYREF	T0164575B_01	5	18	58.2C	9.16011e+07	1.04883e+08	1.24587e+08	1.41525e+08	1.3327e+08	1	0.93	1.09	1.01	1	1.82862	1.39118	0.67775	stability	FALSE	FALSE	FALSE	FALSE	FALSE
Q86V81	ALYREF	T0164575B_01	5	18	60.1C	7.31818e+07	8.0415e+07	1.0797e+08	8.29584e+07	1.37152e+08	1	0.69	0.71	0.76	0.74	1.82862	1.39118	0.67775	stability	FALSE	FALSE	FALSE	FALSE	FALSE
Q86V81	ALYREF	T0164585B_01	4	6	62.4C	1.05724e+07	1.05643e+07	1.18617e+07	1.55137e+07	2.05287e+07	1	1.29	1.13	1.32	1.79	1.82862	1.39118	0.67775	stability	FALSE	FALSE	FALSE	FALSE	FALSE
Q86V81	ALYREF	T0164585B_01	4	6	63.9C	1.10704e+07	6.57305e+06	8.34134e+06	9.2752e+06	7.33339e+06	1	0.74	0.87	1.01	0.48	1.82862	1.39118	0.67775	stability	FALSE	FALSE	FALSE	FALSE	FALSE
P02760	AMBP	T0164535B_01	1	1	42C	1.65742e+07	1.26335e+07	9.19291e+06	1.37781e+07	1.52156e+07	1	0.91	0.74	0.93	0.84					FALSE	FALSE	FALSE	FALSE	FALSE
P02760	AMBP	T0164535B_01	1	1	44.1C	1.44632e+07	1.3797e+07	1.78923e+07	1.57606e+07	1.39037e+07	1	1	1.21	0.99	0.96					FALSE	FALSE	FALSE	FALSE	FALSE
P02760	AMBP	T0164545B_01	1	1	46.2C	2.07811e+07	1.94402e+07	1.07123e+07	18495300	10698900	1	1.11	0.99	1.11	1					FALSE	FALSE	FALSE	FALSE	FALSE
P02760	AMBP	T0164545B_01	1	1	48.1C	1.26821e+07	8.5962e+06	2.09348e+07	8.30569e+06	2.06995e+07	1	0.97	0.84	0.77	0.79					FALSE	FALSE	FALSE	FALSE	FALSE
P02760	AMBP	T0164585B_01	1	1	62.4C	5.87689e+06	3.15672e+06	4.69904e+06	5.25612e+06	4.79845e+06	1	0.7	0.81	0.8	0.75					FALSE	FALSE	FALSE	FALSE	FALSE
P02760	AMBP	T0164585B_01	1	1	63.9C	3.79963e+06	3.09275e+06	3.1689e+06	3.65038e+06	5.04779e+06	1	1.02	0.96	1.16	0.96					FALSE	FALSE	FALSE	FALSE	FALSE
Q9C0C7	AMBRA1	T0164535B_01	3	3	42C	1.14638e+07	1.06414e+07	6.7737e+06	1.18782e+07	1.84075e+07	1	1.11	0.79	1.16	1.47					FALSE	FALSE	FALSE	FALSE	FALSE
Q9C0C7	AMBRA1	T0164535B_01	3	3	44.1C	8.12897e+06	7.20764e+06	9.39765e+06	1.0713e+07	8.87905e+06	1	0.93	1.13	1.2	1.09					FALSE	FALSE	FALSE	FALSE	FALSE
Q9C0C7	AMBRA1	T0164545B_01	1	1	46.2C	1.3243e+06	712942	407837	1.34895e+06	424303	1	0.64	0.59	1.27	0.62					FALSE	FALSE	FALSE	FALSE	FALSE
Q9C0C7	AMBRA1	T0164545B_01	1	1	48.1C	537722	280901	1.00048e+06	252031	881028	1	0.75	0.95	0.55	0.8					FALSE	FALSE	FALSE	FALSE	FALSE
P17707	AMD1	T0164535B_01	2	3	42C	4.05786e+07	3.00019e+07	2.72848e+07	3.50907e+07	4.24154e+07	1	0.89	0.9	0.97	0.96	0.790456	0.698217	0.236725	stability	FALSE	FALSE	FALSE	FALSE	FALSE
P17707	AMD1	T0164535B_01	2	3	44.1C	3.42667e+07	3.06019e+07	3.44314e+07	3.76777e+07	3.47055e+07	1	0.94	0.98	1	1.01	0.790456	0.698217	0.236725	stability	FALSE	FALSE	FALSE	FALSE	FALSE
P17707	AMD1	T0164545B_01	4	5	46.2C	2.34483e+08	1.93785e+08	1.38181e+08	1.98811e+08	1.27289e+08	1	0.98	1.13	1.06	1.06	0.790456	0.698217	0.236725	stability	FALSE	FALSE	FALSE	FALSE	FALSE
P17707	AMD1	T0164545B_01	4	5	48.1C	9.30326e+07	7.87677e+07	1.7883e+08	7.13275e+07	2.08977e+08	1	1.21	0.98	0.9	1.09	0.790456	0.698217	0.236725	stability	FALSE	FALSE	FALSE	FALSE	FALSE
P17707	AMD1	T0164555B_01	1	1	50.4C	7.40495e+06	3.32994e+06	4.41997e+06	6.38028e+06	6.90437e+06	1	0.83	0.67	0.92	1.05	0.790456	0.698217	0.236725	stability	FALSE	FALSE	FALSE	FALSE	FALSE
P17707	AMD1	T0164555B_01	1	1	51.9C	6.30986e+06	2.57999e+06	6.7746e+06	7.37985e+06	6.7571e+06	1	0.7	0.73	0.9	0.65	0.790456	0.698217	0.236725	stability	FALSE	FALSE	FALSE	FALSE	FALSE
P17707	AMD1	T0164565B_01	2	3	54C	2.32782e+07	1.23486e+07	2.13267e+07	1.11375e+07	2.10408e+07	1	1.3	1.24	1.27	1.13	0.790456	0.698217	0.236725	stability	FALSE	FALSE	FALSE	FALSE	FALSE
P17707	AMD1	T0164565B_01	2	3	56.1C	1.20971e+07	1.06324e+07	1.14624e+07	7.78615e+06	1.41729e+07	1	0.89	0.86	1.34	0.9	0.790456	0.698217	0.236725	stability	FALSE	FALSE	FALSE	FALSE	FALSE
P17707	AMD1	T0164575B_01	2	2	58.2C	5.58407e+06	5.53519e+06	6.56677e+06	6.25094e+06	6.67607e+06	1	0.81	0.95	0.73	0.82	0.790456	0.698217	0.236725	stability	FALSE	FALSE	FALSE	FALSE	FALSE
P17707	AMD1	T0164575B_01	2	2	60.1C	2.80244e+06	4.75566e+06	6.3298e+06	5.40529e+06	6.55616e+06	1	1.07	1.09	1.29	0.93	0.790456	0.698217	0.236725	stability	FALSE	FALSE	FALSE	FALSE	FALSE
P17707	AMD1	T0164585B_01	1	1	62.4C	4.56302e+06	3.57368e+06	3.91579e+06	4.65523e+06	4.30676e+06	1	1.01	0.87	0.92	0.87	0.790456	0.698217	0.236725	stability	FALSE	FALSE	FALSE	FALSE	FALSE
P17707	AMD1	T0164585B_01	1	1	63.9C	4.22185e+06	3.07758e+06	2.52508e+06	2.43043e+06	3.33973e+06	1	0.91	0.69	0.7	0.57	0.790456	0.698217	0.236725	stability	FALSE	FALSE	FALSE	FALSE	FALSE
Q9Y303	AMDHD2	T0164535B_01	8	10	42C	2.05293e+08	1.62977e+08	1.40927e+08	1.66364e+08	2.20688e+08	1	0.95	0.92	0.91	0.99	3.24654	1.93777	1.40759	stability	FALSE	FALSE	FALSE	FALSE	FALSE
Q9Y303	AMDHD2	T0164535B_01	8	10	44.1C	1.53582e+08	1.45268e+08	1.65679e+08	1.88854e+08	1.58914e+08	1	1	1.05	1.12	1.03	3.24654	1.93777	1.40759	stability	FALSE	FALSE	FALSE	FALSE	FALSE
Q9Y303	AMDHD2	T0164545B_01	7	8	46.2C	1.34479e+08	1.15738e+08	7.37651e+07	1.10798e+08	6.23687e+07	1	1.02	1.05	1.03	0.9	3.24654	1.93777	1.40759	stability	FALSE	FALSE	FALSE	FALSE	FALSE
Q9Y303	AMDHD2	T0164545B_01	7	8	48.1C	5.16391e+07	3.27227e+07	1.16483e+08	4.12958e+07	1.25529e+08	1	0.91	1.15	0.94	1.18	3.24654	1.93777	1.40759	stability	FALSE	FALSE	FALSE	FALSE	FALSE
Q9Y303	AMDHD2	T0164555B_01	5	7	50.4C	5.5494e+07	2.60594e+07	4.76066e+07	5.31864e+07	4.40469e+07	1	0.86	0.96	1.03	0.9	3.24654	1.93777	1.40759	stability	FALSE	FALSE	FALSE	FALSE	FALSE
Q9Y303	AMDHD2	T0164555B_01	5	7	51.9C	4.10332e+07	2.3367e+07	5.76198e+07	5.65138e+07	7.44565e+07	1	0.97	0.96	1.06	1.11	3.24654	1.93777	1.40759	stability	FALSE	FALSE	FALSE	FALSE	FALSE
Q9Y303	AMDHD2	T0164565B_01	3	3	54C	9.66098e+06	2.9957e+06	6.17032e+06	2.88051e+06	7.15799e+06	1	0.76	0.86	0.79	0.92	3.24654	1.93777	1.40759	stability	FALSE	FALSE	FALSE	FALSE	FALSE
Q9Y303	AMDHD2	T0164565B_01	3	3	56.1C	2.74641e+06	3.45961e+06	3.42829e+06	954822	4.16822e+06	1	1.28	1.14	0.73	1.16	3.24654	1.93777	1.40759	stability	FALSE	FALSE	FALSE	FALSE	FALSE
Q9Y303	AMDHD2	T0164575B_01	2	2	58.2C	2.62245e+06	2.37248e+06	2.35257e+06	4.52592e+06	4.30727e+06	1	0.74	0.72	1.13	1.13	3.24654	1.93777	1.40759	stability	FALSE	FALSE	FALSE	FALSE	FALSE
Q9Y303	AMDHD2	T0164575B_01	2	2	60.1C	269750	1.13243e+06	805176	770888	2.42817e+06	1	2.64	1.44	1.91	3.58	3.24654	1.93777	1.40759	stability	FALSE	FALSE	FALSE	FALSE	FALSE
Q9Y4X0	AMMECR1	T0164535B_01	3	3	42C	3.23214e+07	2.52773e+07	1.9786e+07	2.62839e+07	3.00824e+07	1	0.94	0.82	0.91	0.85	0.31472	0.11665	1.41909	stability	FALSE	FALSE	FALSE	FALSE	FALSE
Q9Y4X0	AMMECR1	T0164535B_01	3	3	44.1C	2.30368e+07	2.17184e+07	2.23688e+07	2.51694e+07	2.29286e+07	1	0.99	0.95	0.99	0.99	0.31472	0.11665	1.41909	stability	FALSE	FALSE	FALSE	FALSE	FALSE
Q9Y4X0	AMMECR1	T0164545B_01	2	2	46.2C	2.2886e+07	1.80999e+07	1.24509e+07	1.84666e+07	1.44232e+07	1	0.94	1.04	1.01	1.23	0.31472	0.11665	1.41909	stability	FALSE	FALSE	FALSE	FALSE	FALSE
Q9Y4X0	AMMECR1	T0164545B_01	2	2	48.1C	5.30489e+06	4.71756e+06	1.30109e+07	6.3815e+06	1.55944e+07	1	1.27	1.25	1.42	1.43	0.31472	0.11665	1.41909	stability	FALSE	FALSE	FALSE	FALSE	FALSE
Q8IY45	AMN1	T0164535B_01	3	3	42C	2.30149e+07	2.02273e+07	1.55861e+07	2.1842e+07	2.70355e+07	1	1.05	0.91	1.06	1.08	0.164104	0.11324	0.370285	stability	FALSE	FALSE	FALSE	FALSE	FALSE
Q8IY45	AMN1	T0164535B_01	3	3	44.1C	1.8693e+07	1.66928e+07	2.04888e+07	2.02162e+07	1.86399e+07	1	0.94	1.07	0.98	1	0.164104	0.11324	0.370285	stability	FALSE	FALSE	FALSE	FALSE	FALSE
Q8IY45	AMN1	T0164545B_01	2	7	46.2C	1.00463e+08	9.77202e+07	4.75015e+07	8.32742e+07	5.20642e+07	1	1.16	0.9	1.03	1.01	0.164104	0.11324	0.370285	stability	FALSE	FALSE	FALSE	FALSE	FALSE
Q8IY45	AMN1	T0164545B_01	2	7	48.1C	5.21313e+07	3.59207e+07	9.14052e+07	3.75908e+07	1.00217e+08	1	0.99	0.9	0.85	0.94	0.164104	0.11324	0.370285	stability	FALSE	FALSE	FALSE	FALSE	FALSE
Q4VCS5	AMOT	T0164535B_01	3	3	42C	1.19297e+07	1.04366e+07	8.7047e+06	9.67191e+06	1.35198e+07	1	1.05	0.98	0.91	1.04	0.738047	0.512048	0.706041	stability	FALSE	FALSE	FALSE	FALSE	FALSE
Q4VCS5	AMOT	T0164535B_01	3	3	44.1C	1.23172e+07	9.31654e+06	1.13336e+07	1.10985e+07	1.2101e+07	1	0.8	0.9	0.82	0.98	0.738047	0.512048	0.706041	stability	FALSE	FALSE	FALSE	FALSE	FALSE
Q4VCS5	AMOT	T0164555B_01	2	2	50.4C	8.71392e+06	5.9066e+06	1.08653e+07	1.04511e+07	1.23905e+07	1	1.25	1.39	1.29	1.61	0.738047	0.512048	0.706041	stability	FALSE	FALSE	FALSE	FALSE	FALSE
Q4VCS5	AMOT	T0164555B_01	2	2	51.9C	8.01257e+06	4.94218e+06	1.20122e+07	9.53164e+06	1.3081e+07	1	1.05	1.02	0.92	1	0.738047	0.512048	0.706041	stability	FALSE	FALSE	FALSE	FALSE	FALSE
Q4VCS5	AMOT	T0164565B_01	2	2	54C	7.05503e+06	2.71002e+06	4.52543e+06	3.10085e+06	4.85029e+06	1	0.94	0.87	1.17	0.86	0.738047	0.512048	0.706041	stability	FALSE	FALSE	FALSE	FALSE	FALSE
Q4VCS5	AMOT	T0164565B_01	2	2	56.1C	3.28384e+06	3.71697e+06	3.75742e+06	2.22861e+06	3.96105e+06	1	1.15	1.04	1.42	0.93	0.738047	0.512048	0.706041	stability	FALSE	FALSE	FALSE	FALSE	FALSE
Q8IY63	AMOTL1	T0164545B_01	1	1	46.2C	9.24712e+06	7.65235e+06	4.54862e+06	8.16411e+06	4.39823e+06	1	0.98	0.94	1.1	0.93					FALSE	FALSE	FALSE	FALSE	FALSE
Q8IY63	AMOTL1	T0164545B_01	1	1	48.1C	3.45204e+06	2.99902e+06	6.80471e+06	3.229e+06	7.93008e+06	1	1.24	1.01	1.1	1.12					FALSE	FALSE	FALSE	FALSE	FALSE
Q01433	AMPD2	T0164535B_01	25	45	42C	9.87594e+08	8.88921e+08	7.36697e+08	8.70617e+08	1.2719e+09	1	1.08	1	0.99	1.18	0.782315	0.504571	1.12244	stability	FALSE	FALSE	FALSE	FALSE	FALSE
Q01433	AMPD2	T0164535B_01	25	45	44.1C	8.29136e+08	8.48487e+08	8.98682e+08	1.02139e+09	8.31549e+08	1	1.08	1.06	1.12	1	0.782315	0.504571	1.12244	stability	FALSE	FALSE	FALSE	FALSE	FALSE
Q01433	AMPD2	T0164545B_01	29	48	46.2C	1.39875e+09	1.27879e+09	7.70496e+08	1.07176e+09	6.08332e+08	1	1.09	1.05	0.96	0.85	0.782315	0.504571	1.12244	stability	FALSE	FALSE	FALSE	FALSE	FALSE
Q01433	AMPD2	T0164545B_01	29	48	48.1C	6.31071e+08	4.55549e+08	1.40494e+09	5.39862e+08	1.37022e+09	1	1.03	1.14	1.01	1.06	0.782315	0.504571	1.12244	stability	FALSE	FALSE	FALSE	FALSE	FALSE
Q01433	AMPD2	T0164555B_01	27	51	50.4C	1.16877e+09	5.96523e+08	1.02347e+09	1.09684e+09	1.00975e+09	1	0.94	0.98	1.01	0.98	0.782315	0.504571	1.12244	stability	FALSE	FALSE	FALSE	FALSE	FALSE
Q01433	AMPD2	T0164555B_01	27	51	51.9C	7.84744e+08	4.81373e+08	1.2521e+09	1.09043e+09	1.44223e+09	1	1.04	1.09	1.07	1.12	0.782315	0.504571	1.12244	stability	FALSE	FALSE	FALSE	FALSE	FALSE
Q01433	AMPD2	T0164565B_01	22	44	54C	9.90098e+08	3.79968e+08	7.39002e+08	3.21501e+08	7.2793e+08	1	0.94	1.01	0.86	0.92	0.782315	0.504571	1.12244	stability	FALSE	FALSE	FALSE	FALSE	FALSE
Q01433	AMPD2	T0164565B_01	22	44	56.1C	3.57519e+08	3.88767e+08	4.19559e+08	1.60435e+08	5.64941e+08	1	1.1	1.07	0.94	1.21	0.782315	0.504571	1.12244	stability	FALSE	FALSE	FALSE	FALSE	FALSE
Q01433	AMPD2	T0164575B_01	21	35	58.2C	5.24312e+08	5.66681e+08	5.54125e+08	7.53159e+08	8.36682e+08	1	0.88	0.85	0.94	1.1	0.782315	0.504571	1.12244	stability	FALSE	FALSE	FALSE	FALSE	FALSE
Q01433	AMPD2	T0164575B_01	21	35	60.1C	1.55826e+08	3.21438e+08	5.09207e+08	2.80582e+08	6.17317e+08	1	1.3	1.57	1.2	1.57	0.782315	0.504571	1.12244	stability	FALSE	FALSE	FALSE	FALSE	FALSE
Q01433	AMPD2	T0164585B_01	7	7	62.4C	3.47095e+07	2.64854e+07	3.70403e+07	4.54497e+07	4.45236e+07	1	0.99	1.08	1.18	1.18	0.782315	0.504571	1.12244	stability	FALSE	FALSE	FALSE	FALSE	FALSE
Q01433	AMPD2	T0164585B_01	7	7	63.9C	1.73763e+07	1.43244e+07	1.53146e+07	1.64408e+07	2.55127e+07	1	1.03	1.01	1.15	1.07	0.782315	0.504571	1.12244	stability	FALSE	FALSE	FALSE	FALSE	FALSE
Q01432	AMPD3	T0164535B_01	12	17	42C	2.86158e+08	2.3921e+08	2.03798e+08	2.50472e+08	3.50955e+08	1	1	0.95	0.98	1.13	0.847261	0.392738	1.91042	stability	FALSE	FALSE	FALSE	FALSE	FALSE
Q01432	AMPD3	T0164535B_01	12	17	44.1C	2.04594e+08	2.02395e+08	2.23157e+08	2.59668e+08	2.40183e+08	1	1.04	1.07	1.15	1.17	0.847261	0.392738	1.91042	stability	FALSE	FALSE	FALSE	FALSE	FALSE
Q01432	AMPD3	T0164545B_01	12	18	46.2C	4.5724e+08	3.92711e+08	2.49238e+08	3.64168e+08	2.50039e+08	1	1.02	1.04	0.99	1.07	0.847261	0.392738	1.91042	stability	FALSE	FALSE	FALSE	FALSE	FALSE
Q01432	AMPD3	T0164545B_01	12	18	48.1C	1.62355e+08	1.0728e+08	3.64131e+08	1.4027e+08	4.24886e+08	1	0.95	1.15	1.02	1.27	0.847261	0.392738	1.91042	stability	FALSE	FALSE	FALSE	FALSE	FALSE
Q01432	AMPD3	T0164555B_01	8	11	50.4C	1.16915e+08	6.77578e+07	1.076e+08	1.12918e+08	1.42713e+08	1	1.07	1.03	1.03	1.38	0.847261	0.392738	1.91042	stability	FALSE	FALSE	FALSE	FALSE	FALSE
Q01432	AMPD3	T0164555B_01	8	11	51.9C	6.78148e+07	4.51844e+07	1.06257e+08	9.50447e+07	1.66587e+08	1	1.13	1.07	1.08	1.5	0.847261	0.392738	1.91042	stability	FALSE	FALSE	FALSE	FALSE	FALSE
Q01432	AMPD3	T0164565B_01	2	2	54C	2.06504e+07	9.18395e+06	1.42908e+07	8.01902e+06	1.62786e+07	1	1.09	0.93	1.03	0.98	0.847261	0.392738	1.91042	stability	FALSE	FALSE	FALSE	FALSE	FALSE
Q01432	AMPD3	T0164565B_01	2	2	56.1C	6.45717e+06	5.81371e+06	6.62559e+06	4.00927e+06	6.62187e+06	1	0.91	0.94	1.29	0.79	0.847261	0.392738	1.91042	stability	FALSE	FALSE	FALSE	FALSE	FALSE
P04746	AMY2A	T0164555B_01	1	1	50.4C	1.49874e+07	9.61447e+06	1.18926e+07	1.58689e+07	1.21367e+07	1	1.18	0.89	1.13	0.91					FALSE	FALSE	FALSE	FALSE	FALSE
P04746	AMY2A	T0164555B_01	1	1	51.9C	9.10542e+06	7.66994e+06	1.66017e+07	1.56069e+07	1.71459e+07	1	1.43	1.24	1.32	1.15					FALSE	FALSE	FALSE	FALSE	FALSE
Q86W34	AMZ2	T0164535B_01	4	4	42C	1.1388e+08	9.50268e+07	8.48295e+07	9.69259e+07	1.22053e+08	1	1	1	0.95	0.98	0.235228	0.0513082	1.89184	stability	FALSE	FALSE	FALSE	FALSE	FALSE
Q86W34	AMZ2	T0164535B_01	4	4	44.1C	1.01618e+08	8.38491e+07	9.05302e+07	1.04196e+08	9.71078e+07	1	0.87	0.87	0.93	0.96	0.235228	0.0513082	1.89184	stability	FALSE	FALSE	FALSE	FALSE	FALSE
Q86W34	AMZ2	T0164545B_01	4	4	46.2C	1.73512e+08	1.36119e+08	9.06946e+07	1.37498e+08	1.08169e+08	1	0.93	1	0.99	1.22	0.235228	0.0513082	1.89184	stability	FALSE	FALSE	FALSE	FALSE	FALSE
Q86W34	AMZ2	T0164545B_01	4	4	48.1C	5.21091e+07	3.59759e+07	1.06129e+08	5.11e+07	1.39621e+08	1	0.99	1.04	1.16	1.3	0.235228	0.0513082	1.89184	stability	FALSE	FALSE	FALSE	FALSE	FALSE
Q9H1A4	ANAPC1	T0164535B_01	12	12	42C	1.34237e+08	1.33713e+08	1.05844e+08	1.27585e+08	2.31975e+08	1	1.19	1.06	1.07	1.59	1.02814	0.710422	0.73363	expression/solubility	FALSE	FALSE	FALSE	FALSE	FALSE
Q9H1A4	ANAPC1	T0164535B_01	12	12	44.1C	1.06172e+08	1.0888e+08	1.13131e+08	1.37908e+08	1.16931e+08	1	1.08	1.04	1.18	1.1	1.02814	0.710422	0.73363	expression/solubility	FALSE	FALSE	FALSE	FALSE	FALSE
Q9H1A4	ANAPC1	T0164545B_01	10	11	46.2C	1.65913e+08	1.3721e+08	8.72759e+07	1.35372e+08	6.54537e+07	1	0.98	1.01	1.02	0.77	1.02814	0.710422	0.73363	expression/solubility	FALSE	FALSE	FALSE	FALSE	FALSE
Q9H1A4	ANAPC1	T0164545B_01	10	11	48.1C	5.69074e+07	3.58323e+07	1.83323e+08	4.44222e+07	1.21785e+08	1	0.9	1.65	0.92	1.04	1.02814	0.710422	0.73363	expression/solubility	FALSE	FALSE	FALSE	FALSE	FALSE
Q9H1A4	ANAPC1	T0164555B_01	11	11	50.4C	6.71263e+07	3.67909e+07	6.20766e+07	6.87799e+07	6.43142e+07	1	1.01	1.03	1.1	1.08	1.02814	0.710422	0.73363	expression/solubility	FALSE	FALSE	FALSE	FALSE	FALSE
Q9H1A4	ANAPC1	T0164555B_01	11	11	51.9C	4.25499e+07	2.42858e+07	6.19667e+07	5.23752e+07	8.26855e+07	1	0.97	0.99	0.95	1.19	1.02814	0.710422	0.73363	expression/solubility	FALSE	FALSE	FALSE	FALSE	FALSE
Q9UM13	ANAPC10	T0164535B_01	2	2	42C	5.37499e+07	4.5324e+07	3.74394e+07	5.05221e+07	5.58276e+07	1	1.01	0.93	1.05	0.95	0.470604	0.438232	0.116425	stability	FALSE	FALSE	FALSE	FALSE	FALSE
Q9UM13	ANAPC10	T0164535B_01	2	2	44.1C	4.11449e+07	5.17586e+07	4.7646e+07	6.94623e+07	4.37137e+07	1	1.32	1.13	1.53	1.06	0.470604	0.438232	0.116425	stability	FALSE	FALSE	FALSE	FALSE	FALSE
Q9UM13	ANAPC10	T0164545B_01	3	4	46.2C	1.72457e+08	1.50047e+08	9.31412e+07	1.36888e+08	8.1713e+07	1	1.03	1.03	0.99	0.92	0.470604	0.438232	0.116425	stability	FALSE	FALSE	FALSE	FALSE	FALSE
Q9UM13	ANAPC10	T0164545B_01	3	4	48.1C	6.36978e+07	5.39321e+07	1.52352e+08	7.03764e+07	1.47814e+08	1	1.21	1.22	1.3	1.13	0.470604	0.438232	0.116425	stability	FALSE	FALSE	FALSE	FALSE	FALSE
Q9UM13	ANAPC10	T0164555B_01	3	3	50.4C	3.14035e+07	1.98002e+07	3.06245e+07	2.89236e+07	3.15064e+07	1	1.16	1.09	0.99	1.13	0.470604	0.438232	0.116425	stability	FALSE	FALSE	FALSE	FALSE	FALSE
Q9UM13	ANAPC10	T0164555B_01	3	3	51.9C	1.85148e+07	1.36441e+07	3.11151e+07	2.83939e+07	3.49179e+07	1	1.25	1.15	1.19	1.15	0.470604	0.438232	0.116425	stability	FALSE	FALSE	FALSE	FALSE	FALSE
Q96DE5	ANAPC16	T0164535B_01	3	3	42C	1.34915e+07	1.31687e+07	1.10319e+07	1.21969e+07	2.03487e+07	1	1.17	1.09	1.01	1.38	1.23387	0.602553	1.69872	stability	FALSE	TRUE	FALSE	FALSE	FALSE
Q96DE5	ANAPC16	T0164535B_01	3	3	44.1C	1.53249e+07	1.7076e+07	1.38442e+07	1.47017e+07	1.28127e+07	1	1.17	0.88	0.87	0.84	1.23387	0.602553	1.69872	stability	FALSE	TRUE	FALSE	FALSE	FALSE
Q96DE5	ANAPC16	T0164545B_01	2	2	46.2C	3.96351e+07	3.2466e+07	2.31169e+07	3.31274e+07	1.96159e+07	1	0.97	1.12	1.04	0.96	1.23387	0.602553	1.69872	stability	FALSE	TRUE	FALSE	FALSE	FALSE
Q96DE5	ANAPC16	T0164545B_01	2	2	48.1C	2.041e+07	1.43961e+07	4.07297e+07	1.81088e+07	3.14567e+07	1	1.01	1.02	1.05	0.75	1.23387	0.602553	1.69872	stability	FALSE	TRUE	FALSE	FALSE	FALSE
Q96DE5	ANAPC16	T0164555B_01	2	2	50.4C	4.57905e+06	2.15179e+06	2.95667e+06	3.81651e+06	4.65953e+06	1	0.86	0.72	0.89	1.15	1.23387	0.602553	1.69872	stability	FALSE	TRUE	FALSE	FALSE	FALSE
Q96DE5	ANAPC16	T0164555B_01	2	2	51.9C	4.23621e+06	2.6177e+06	5.25814e+06	3.56325e+06	4.27837e+06	1	1.05	0.85	0.65	0.62	1.23387	0.602553	1.69872	stability	FALSE	TRUE	FALSE	FALSE	FALSE
Q96DE5	ANAPC16	T0164565B_01	1	1	54C	1.57836e+06	1.54959e+06	2.2424e+06	1.11711e+06	2.77071e+06	1	2.4	1.92	1.88	2.19	1.23387	0.602553	1.69872	stability	FALSE	TRUE	FALSE	FALSE	FALSE
Q96DE5	ANAPC16	T0164565B_01	1	1	56.1C	1.46906e+06	1.48542e+06	1.47672e+06	1.11621e+06	2.05558e+06	1	1.03	0.92	1.58	1.07	1.23387	0.602553	1.69872	stability	FALSE	TRUE	FALSE	FALSE	FALSE
Q96DE5	ANAPC16	T0164575B_01	1	2	58.2C	7.73484e+06	7.09589e+06	6.46968e+06	9.15189e+06	8.91729e+06	1	0.75	0.67	0.78	0.79	1.23387	0.602553	1.69872	stability	FALSE	TRUE	FALSE	FALSE	FALSE
Q96DE5	ANAPC16	T0164575B_01	1	2	60.1C	4.8139e+06	5.42915e+06	7.506e+06	6.1108e+06	7.41518e+06	1	0.71	0.75	0.85	0.61	1.23387	0.602553	1.69872	stability	FALSE	TRUE	FALSE	FALSE	FALSE
Q9UJX6	ANAPC2	T0164535B_01	4	4	42C	3.86412e+07	3.69481e+07	2.4998e+07	3.68448e+07	6.32788e+07	1	1.15	0.87	1.07	1.5	0.75118	0.579958	0.389206	expression/solubility	FALSE	FALSE	FALSE	FALSE	FALSE
Q9UJX6	ANAPC2	T0164535B_01	4	4	44.1C	2.8225e+07	3.03033e+07	3.26727e+07	3.74191e+07	3.19959e+07	1	1.13	1.13	1.2	1.13	0.75118	0.579958	0.389206	expression/solubility	FALSE	FALSE	FALSE	FALSE	FALSE
Q9UJX6	ANAPC2	T0164545B_01	3	3	46.2C	2.49632e+07	2.1958e+07	1.41325e+07	2.03519e+07	1.15921e+07	1	1.05	1.08	1.02	0.91	0.75118	0.579958	0.389206	expression/solubility	FALSE	FALSE	FALSE	FALSE	FALSE
Q9UJX6	ANAPC2	T0164545B_01	3	3	48.1C	8.66181e+06	6.86698e+06	2.85816e+07	9.09817e+06	1.93932e+07	1	1.14	1.69	1.24	1.09	0.75118	0.579958	0.389206	expression/solubility	FALSE	FALSE	FALSE	FALSE	FALSE
Q9UJX6	ANAPC2	T0164555B_01	1	1	50.4C	6.93818e+06	4.3943e+06	6.47002e+06	6.65189e+06	6.27478e+06	1	1.16	1.04	1.03	1.02	0.75118	0.579958	0.389206	expression/solubility	FALSE	FALSE	FALSE	FALSE	FALSE
Q9UJX6	ANAPC2	T0164555B_01	1	1	51.9C	3.26645e+06	2.55734e+06	5.66222e+06	5.35212e+06	8.13329e+06	1	1.33	1.18	1.27	1.52	0.75118	0.579958	0.389206	expression/solubility	FALSE	FALSE	FALSE	FALSE	FALSE
Q9UJX5	ANAPC4	T0164535B_01	7	8	42C	1.03827e+08	9.32422e+07	8.58723e+07	9.68905e+07	1.36784e+08	1	1.08	1.11	1.05	1.21	1.54727	0.926822	1.23304	stability	FALSE	FALSE	FALSE	FALSE	FALSE
Q9UJX5	ANAPC4	T0164535B_01	7	8	44.1C	9.08241e+07	9.13459e+07	9.18979e+07	1.13011e+08	9.01793e+07	1	1.06	0.99	1.13	0.99	1.54727	0.926822	1.23304	stability	FALSE	FALSE	FALSE	FALSE	FALSE
Q9UJX5	ANAPC4	T0164545B_01	8	8	46.2C	1.47139e+08	1.31672e+08	7.62645e+07	1.15192e+08	6.42088e+07	1	1.06	0.99	0.98	0.85	1.54727	0.926822	1.23304	stability	FALSE	FALSE	FALSE	FALSE	FALSE
Q9UJX5	ANAPC4	T0164545B_01	8	8	48.1C	6.59852e+07	4.55248e+07	1.57952e+08	4.99321e+07	1.28902e+08	1	0.99	1.22	0.89	0.95	1.54727	0.926822	1.23304	stability	FALSE	FALSE	FALSE	FALSE	FALSE
Q9UJX5	ANAPC4	T0164555B_01	8	10	50.4C	1.06466e+08	5.40376e+07	9.4678e+07	9.57481e+07	9.42776e+07	1	0.93	0.99	0.96	1	1.54727	0.926822	1.23304	stability	FALSE	FALSE	FALSE	FALSE	FALSE
Q9UJX5	ANAPC4	T0164555B_01	8	10	51.9C	7.18474e+07	4.27944e+07	1.1513e+08	9.76106e+07	1.27136e+08	1	1.01	1.09	1.05	1.08	1.54727	0.926822	1.23304	stability	FALSE	FALSE	FALSE	FALSE	FALSE
Q9UJX5	ANAPC4	T0164565B_01	2	2	54C	2.71858e+07	1.12048e+07	1.72455e+07	8.43905e+06	2.27461e+07	1	1.01	0.86	0.83	1.04	1.54727	0.926822	1.23304	stability	FALSE	FALSE	FALSE	FALSE	FALSE
Q9UJX5	ANAPC4	T0164565B_01	2	2	56.1C	4.13929e+06	3.35155e+06	4.45879e+06	1.03339e+06	7.95743e+06	1	0.82	0.98	0.52	1.48	1.54727	0.926822	1.23304	stability	FALSE	FALSE	FALSE	FALSE	FALSE
Q9UJX4	ANAPC5	T0164535B_01	3	3	42C	1.38726e+07	1.4675e+07	1.08187e+07	1.21564e+07	2.23186e+07	1	1.27	1.04	0.98	1.48	1.31555	1.2651	0.0673588	stability	FALSE	FALSE	FALSE	FALSE	FALSE
Q9UJX4	ANAPC5	T0164535B_01	3	3	44.1C	1.21613e+07	1.24548e+07	1.16917e+07	1.51559e+07	1.34044e+07	1	1.08	0.94	1.13	1.1	1.31555	1.2651	0.0673588	stability	FALSE	FALSE	FALSE	FALSE	FALSE
Q9UJX4	ANAPC5	T0164545B_01	4	4	46.2C	9.36372e+06	6.47768e+06	4.66508e+06	6.62361e+06	3.71554e+06	1	0.82	0.95	0.88	0.77	1.31555	1.2651	0.0673588	stability	FALSE	FALSE	FALSE	FALSE	FALSE
Q9UJX4	ANAPC5	T0164545B_01	4	4	48.1C	2.83974e+06	2.26842e+06	1.10406e+07	3.39342e+06	5.2167e+06	1	1.14	1.99	1.41	0.89	1.31555	1.2651	0.0673588	stability	FALSE	FALSE	FALSE	FALSE	FALSE
Q9UJX4	ANAPC5	T0164555B_01	4	5	50.4C	3.10007e+07	1.66504e+07	2.73195e+07	2.78368e+07	2.94218e+07	1	0.99	0.98	0.96	1.07	1.31555	1.2651	0.0673588	stability	FALSE	FALSE	FALSE	FALSE	FALSE
Q9UJX4	ANAPC5	T0164555B_01	4	5	51.9C	2.0853e+07	1.24997e+07	3.08345e+07	2.45109e+07	3.90084e+07	1	1.02	1.01	0.91	1.14	1.31555	1.2651	0.0673588	stability	FALSE	FALSE	FALSE	FALSE	FALSE
Q9UJX3	ANAPC7	T0164535B_01	12	15	42C	2.73888e+08	2.33137e+08	1.89981e+08	2.4072e+08	3.95027e+08	1	1.02	0.93	0.99	1.32	1.62599	1.28249	0.505266	expression/solubility	FALSE	FALSE	FALSE	FALSE	FALSE
Q9UJX3	ANAPC7	T0164535B_01	12	15	44.1C	1.51052e+08	1.6487e+08	1.6736e+08	1.98803e+08	2.00988e+08	1	1.15	1.08	1.2	1.33	1.62599	1.28249	0.505266	expression/solubility	FALSE	FALSE	FALSE	FALSE	FALSE
Q9UJX3	ANAPC7	T0164545B_01	10	12	46.2C	1.57341e+08	1.32699e+08	8.18596e+07	1.38495e+08	6.45622e+07	1	1	1	1.1	0.8	1.62599	1.28249	0.505266	expression/solubility	FALSE	FALSE	FALSE	FALSE	FALSE
Q9UJX3	ANAPC7	T0164545B_01	10	12	48.1C	4.81775e+07	3.80728e+07	1.80016e+08	3.91924e+07	1.16831e+08	1	1.13	1.91	0.96	1.18	1.62599	1.28249	0.505266	expression/solubility	FALSE	FALSE	FALSE	FALSE	FALSE
Q9UJX3	ANAPC7	T0164555B_01	8	8	50.4C	5.12318e+07	2.36461e+07	4.88435e+07	5.10128e+07	4.89936e+07	1	0.85	1.06	1.07	1.08	1.62599	1.28249	0.505266	expression/solubility	FALSE	FALSE	FALSE	FALSE	FALSE
Q9UJX3	ANAPC7	T0164555B_01	8	8	51.9C	3.43208e+07	2.01994e+07	5.17118e+07	4.25428e+07	7.1777e+07	1	1	1.03	0.96	1.28	1.62599	1.28249	0.505266	expression/solubility	FALSE	FALSE	FALSE	FALSE	FALSE
Q9UJX3	ANAPC7	T0164565B_01	2	2	54C	6.49202e+06	2.528e+06	6.12027e+06	2.22393e+06	4.51246e+06	1	0.95	1.27	0.91	0.87	1.62599	1.28249	0.505266	expression/solubility	FALSE	FALSE	FALSE	FALSE	FALSE
Q9UJX3	ANAPC7	T0164565B_01	2	2	56.1C	2.28232e+06	1.50466e+06	2.35346e+06	836870	2.8759e+06	1	0.67	0.94	0.76	0.97	1.62599	1.28249	0.505266	expression/solubility	FALSE	FALSE	FALSE	FALSE	FALSE
Q5VTE6	ANGEL2	T0164535B_01	3	4	42C	5.63187e+07	4.40811e+07	3.82416e+07	4.62901e+07	5.95868e+07	1	0.94	0.91	0.92	0.97	0.185395	0.177816	0.0584193	expression/solubility	FALSE	FALSE	FALSE	FALSE	FALSE
Q5VTE6	ANGEL2	T0164535B_01	3	4	44.1C	4.66921e+07	4.46479e+07	4.87038e+07	5.02458e+07	4.61225e+07	1	1.01	1.02	0.98	0.99	0.185395	0.177816	0.0584193	expression/solubility	FALSE	FALSE	FALSE	FALSE	FALSE
Q5VTE6	ANGEL2	T0164545B_01	4	4	46.2C	4.46002e+07	3.86308e+07	2.4888e+07	3.50283e+07	2.20859e+07	1	1.03	1.07	0.98	0.97	0.185395	0.177816	0.0584193	expression/solubility	FALSE	FALSE	FALSE	FALSE	FALSE
Q5VTE6	ANGEL2	T0164545B_01	4	4	48.1C	1.7101e+07	1.13369e+07	3.37275e+07	1.45175e+07	3.92268e+07	1	0.95	1.01	1	1.12	0.185395	0.177816	0.0584193	expression/solubility	FALSE	FALSE	FALSE	FALSE	FALSE
Q5VTE6	ANGEL2	T0164555B_01	2	2	50.4C	6.41268e+06	4.13099e+06	7.0735e+06	6.69139e+06	5758785	1	1.18	1.23	1.12	1.01	0.185395	0.177816	0.0584193	expression/solubility	FALSE	FALSE	FALSE	FALSE	FALSE
Q5VTE6	ANGEL2	T0164555B_01	2	2	51.9C	4.19943e+06	2.9679e+06	6.73671e+06	5.59823e+06	6.75192e+06	1	1.2	1.1	1.03	0.98	0.185395	0.177816	0.0584193	expression/solubility	FALSE	FALSE	FALSE	FALSE	FALSE
Q9P2R3	ANKFY1	T0164535B_01	21	28	42C	9.25406e+08	7.20688e+08	6.41594e+08	7.96469e+08	9.66499e+08	1	0.93	0.93	0.96	0.96	2.55131	0.708916	4.26263	stability	TRUE	FALSE	FALSE	FALSE	FALSE
Q9P2R3	ANKFY1	T0164535B_01	21	28	44.1C	5.99776e+08	5.39116e+08	6.40592e+08	7.29171e+08	6.63624e+08	1	0.95	1.04	1.1	1.11	2.55131	0.708916	4.26263	stability	TRUE	FALSE	FALSE	FALSE	FALSE
Q9P2R3	ANKFY1	T0164545B_01	14	17	46.2C	5.43058e+08	3.92273e+08	2.75754e+08	4.61988e+08	3.30094e+08	1	0.86	0.97	1.06	1.19	2.55131	0.708916	4.26263	stability	TRUE	FALSE	FALSE	FALSE	FALSE
Q9P2R3	ANKFY1	T0164545B_01	14	17	48.1C	7.41534e+07	5.14144e+07	2.36196e+08	7.05367e+07	2.5188e+08	1	0.99	1.63	1.12	1.65	2.55131	0.708916	4.26263	stability	TRUE	FALSE	FALSE	FALSE	FALSE
Q9P2R3	ANKFY1	T0164555B_01	2	2	50.4C	6.38621e+06	2.11111e+06	4.40015e+06	6.84877e+06	8.67324e+06	1	0.61	0.77	1.15	1.53	2.55131	0.708916	4.26263	stability	TRUE	FALSE	FALSE	FALSE	FALSE
Q9P2R3	ANKFY1	T0164555B_01	2	2	51.9C	2.89479e+06	1.55458e+06	4.12701e+06	4.70125e+06	9.11778e+06	1	0.91	0.97	1.26	1.93	2.55131	0.708916	4.26263	stability	TRUE	FALSE	FALSE	FALSE	FALSE
Q8IWZ3	ANKHD1	T0164535B_01	19	22	42C	4.19204e+08	3.4507e+08	3.12892e+08	3.83145e+08	4.73992e+08	1	0.99	1	1.02	1.04	0.38674	0.307543	0.49807	stability	FALSE	FALSE	FALSE	FALSE	FALSE
Q8IWZ3	ANKHD1	T0164535B_01	19	22	44.1C	2.76738e+08	2.94029e+08	3.01852e+08	3.28197e+08	3.2315e+08	1	1.12	1.07	1.08	1.17	0.38674	0.307543	0.49807	stability	FALSE	FALSE	FALSE	FALSE	FALSE
Q8IWZ3	ANKHD1	T0164545B_01	11	12	46.2C	2.34551e+08	1.80947e+08	1.20911e+08	2.04556e+08	127301833	1	0.92	0.99	1.09	1.06	0.38674	0.307543	0.49807	stability	FALSE	FALSE	FALSE	FALSE	FALSE
Q8IWZ3	ANKHD1	T0164545B_01	11	12	48.1C	8.16696e+07	5.91012e+07	1.90025e+08	6.95027e+07	1.70895e+08	1	1.04	1.19	1	1.02	0.38674	0.307543	0.49807	stability	FALSE	FALSE	FALSE	FALSE	FALSE
Q8IWZ3	ANKHD1	T0164555B_01	11	11	50.4C	1.28059e+08	7.54202e+07	1.21771e+08	1.1991e+08	1.21634e+08	1	1.08	1.06	1	1.07	0.38674	0.307543	0.49807	stability	FALSE	FALSE	FALSE	FALSE	FALSE
Q8IWZ3	ANKHD1	T0164555B_01	11	11	51.9C	1.10523e+08	6.08243e+07	1.46309e+08	1.21229e+08	1.7004e+08	1	0.94	0.9	0.85	0.94	0.38674	0.307543	0.49807	stability	FALSE	FALSE	FALSE	FALSE	FALSE
Q8IWZ3	ANKHD1	T0164565B_01	7	7	54C	9.21851e+07	4.49132e+07	6.94571e+07	3.99241e+07	8.54389e+07	1	1.19	1.02	1.15	1.16	0.38674	0.307543	0.49807	stability	FALSE	FALSE	FALSE	FALSE	FALSE
Q8IWZ3	ANKHD1	T0164565B_01	7	7	56.1C	5.03805e+07	4.81964e+07	5.60276e+07	2.35588e+07	6.48619e+07	1	0.97	1.01	0.98	0.99	0.38674	0.307543	0.49807	stability	FALSE	FALSE	FALSE	FALSE	FALSE
Q8IWZ3	ANKHD1	T0164575B_01	5	5	58.2C	1.83297e+07	2.02333e+07	1.8908e+07	2.43566e+07	2.30497e+07	1	0.9	0.83	0.87	0.86	0.38674	0.307543	0.49807	stability	FALSE	FALSE	FALSE	FALSE	FALSE
Q8IWZ3	ANKHD1	T0164575B_01	5	5	60.1C	1.06121e+07	1.41946e+07	2.03652e+07	1.50893e+07	2.53075e+07	1	0.84	0.92	0.95	0.95	0.38674	0.307543	0.49807	stability	FALSE	FALSE	FALSE	FALSE	FALSE
Q8IWZ3	ANKHD1	T0164585B_01	4	4	62.4C	3.2104e+07	2.54035e+07	2.99091e+07	3.43993e+07	3.89394e+07	1	1.03	0.94	0.96	1.12	0.38674	0.307543	0.49807	stability	FALSE	FALSE	FALSE	FALSE	FALSE
Q8IWZ3	ANKHD1	T0164585B_01	4	4	63.9C	2.80464e+07	2.10743e+07	2.2692e+07	2.57919e+07	3.43574e+07	1	0.94	0.93	1.11	0.89	0.38674	0.307543	0.49807	stability	FALSE	FALSE	FALSE	FALSE	FALSE
Q86XL3	ANKLE2	T0164535B_01	4	4	42C	3.99574e+07	3.63585e+07	2.76093e+07	4.0491e+07	5.21528e+07	1	1.09	0.92	1.14	1.2					FALSE	FALSE	FALSE	FALSE	FALSE
Q86XL3	ANKLE2	T0164535B_01	4	4	44.1C	1.68354e+07	1.82651e+07	2.14429e+07	2.15563e+07	2.21897e+07	1	1.14	1.24	1.16	1.32					FALSE	FALSE	FALSE	FALSE	FALSE
Q8IV38	ANKMY2	T0164535B_01	12	16	42C	3.8085e+08	3.1537e+08	2.8755e+08	3.32273e+08	3.92688e+08	1	0.99	1.01	0.98	0.95	0.499387	0.074968	5.96451	stability	TRUE	FALSE	FALSE	FALSE	FALSE
Q8IV38	ANKMY2	T0164535B_01	12	16	44.1C	3.5636e+08	3.10293e+08	3.64179e+08	3.5605e+08	3.38859e+08	1	0.92	1	0.91	0.95	0.499387	0.074968	5.96451	stability	TRUE	FALSE	FALSE	FALSE	FALSE
Q8IV38	ANKMY2	T0164545B_01	14	19	46.2C	4.47308e+08	3.67736e+08	2.31603e+08	3.68682e+08	2.57232e+08	1	0.98	0.99	1.03	1.12	0.499387	0.074968	5.96451	stability	TRUE	FALSE	FALSE	FALSE	FALSE
Q8IV38	ANKMY2	T0164545B_01	14	19	48.1C	1.67525e+08	1.07405e+08	3.20306e+08	1.39029e+08	3.8181e+08	1	0.92	0.98	0.98	1.11	0.499387	0.074968	5.96451	stability	TRUE	FALSE	FALSE	FALSE	FALSE
Q8IV38	ANKMY2	T0164555B_01	9	10	50.4C	1.99591e+08	1.05244e+08	2.0208e+08	2.04881e+08	2.30053e+08	1	0.97	1.13	1.1	1.3	0.499387	0.074968	5.96451	stability	TRUE	FALSE	FALSE	FALSE	FALSE
Q8IV38	ANKMY2	T0164555B_01	9	10	51.9C	1.00687e+08	5.365e+07	1.50185e+08	1.31157e+08	2.46148e+08	1	0.91	1.02	1.01	1.49	0.499387	0.074968	5.96451	stability	TRUE	FALSE	FALSE	FALSE	FALSE
Q8IV38	ANKMY2	T0164565B_01	1	1	54C	1.78607e+07	6.47093e+06	1.3552e+07	6.61789e+06	1.28321e+07	1	0.88	1.02	0.99	0.9	0.499387	0.074968	5.96451	stability	TRUE	FALSE	FALSE	FALSE	FALSE
Q8IV38	ANKMY2	T0164565B_01	1	1	56.1C	9.66139e+06	7.10702e+06	6.04028e+06	1.75342e+06	9.3277e+06	1	0.75	0.57	0.38	0.74	0.499387	0.074968	5.96451	stability	TRUE	FALSE	FALSE	FALSE	FALSE
Q9H9E1	ANKRA2	T0164535B_01	2	2	42C	1.18704e+07	9.64256e+06	8.14127e+06	9.45924e+06	1.30041e+07	1	0.97	0.92	0.89	1	0.21153	0.205125	0.0325254	expression/solubility	FALSE	FALSE	FALSE	FALSE	FALSE
Q9H9E1	ANKRA2	T0164535B_01	2	2	44.1C	8.03313e+06	9.54719e+06	9.00653e+06	1.13183e+07	8.28564e+06	1	1.25	1.09	1.28	1.03	0.21153	0.205125	0.0325254	expression/solubility	FALSE	FALSE	FALSE	FALSE	FALSE
Q9H9E1	ANKRA2	T0164545B_01	2	2	46.2C	1.32948e+07	1.35037e+07	7.26708e+06	1.15653e+07	8.57539e+06	1	1.21	1.05	1.09	1.26	0.21153	0.205125	0.0325254	expression/solubility	FALSE	FALSE	FALSE	FALSE	FALSE
Q9H9E1	ANKRA2	T0164545B_01	2	2	48.1C	6.54296e+06	4.39577e+06	1.27146e+07	5.59998e+06	1.27247e+07	1	0.96	0.99	1.01	0.95	0.21153	0.205125	0.0325254	expression/solubility	FALSE	FALSE	FALSE	FALSE	FALSE
Q9NXR5	ANKRD10	T0164535B_01	3	4	42C	9.90952e+07	7.31205e+07	6.30035e+07	7.36517e+07	8.14195e+07	1	0.88	0.85	0.83	0.75	0.462193	0.318824	0.52974	expression/solubility	FALSE	FALSE	FALSE	FALSE	FALSE
Q9NXR5	ANKRD10	T0164535B_01	3	4	44.1C	7.81449e+07	8.6857e+07	8.96651e+07	1.01691e+08	8.30473e+07	1	1.17	1.12	1.18	1.06	0.462193	0.318824	0.52974	expression/solubility	FALSE	FALSE	FALSE	FALSE	FALSE
Q9NXR5	ANKRD10	T0164545B_01	2	2	46.2C	4.37772e+07	3.90108e+07	2.40506e+07	3.34747e+07	1.85687e+07	1	1.06	1.05	0.95	0.83	0.462193	0.318824	0.52974	expression/solubility	FALSE	FALSE	FALSE	FALSE	FALSE
Q9NXR5	ANKRD10	T0164545B_01	2	2	48.1C	1.89776e+07	1.75048e+07	3.95398e+07	2.48217e+07	4.47237e+07	1	1.32	1.07	1.54	1.15	0.462193	0.318824	0.52974	expression/solubility	FALSE	FALSE	FALSE	FALSE	FALSE
Q9NXR5	ANKRD10	T0164555B_01	1	1	50.4C	3.49404e+06	2.3274e+06	3.40724e+06	3.35667e+06	2.91665e+06	1	1.22	1.09	1.03	0.94	0.462193	0.318824	0.52974	expression/solubility	FALSE	FALSE	FALSE	FALSE	FALSE
Q9NXR5	ANKRD10	T0164555B_01	1	1	51.9C	1.91255e+06	1.87755e+06	3.78474e+06	2.60495e+06	3.4729e+06	1	1.67	1.35	1.05	1.11	0.462193	0.318824	0.52974	expression/solubility	FALSE	FALSE	FALSE	FALSE	FALSE
Q9NXR5	ANKRD10	T0164575B_01	1	1	58.2C	1.67021e+06	2.44217e+06	2.38065e+06	2.97836e+06	3.31591e+06	1	1.19	1.15	1.17	1.37	0.462193	0.318824	0.52974	expression/solubility	FALSE	FALSE	FALSE	FALSE	FALSE
Q9NXR5	ANKRD10	T0164575B_01	1	1	60.1C	959518	1.87209e+06	3.05244e+06	1.38137e+06	3.18948e+06	1	1.23	1.53	0.96	1.32	0.462193	0.318824	0.52974	expression/solubility	FALSE	FALSE	FALSE	FALSE	FALSE
Q6UB99	ANKRD11	T0164535B_01	7	8	42C	7.58552e+07	6.8306e+07	6.1469e+07	6.46808e+07	8.70656e+07	1	1.08	1.08	0.96	1.05	0.45431	0.402949	0.254475	expression/solubility	FALSE	FALSE	FALSE	FALSE	FALSE
Q6UB99	ANKRD11	T0164535B_01	7	8	44.1C	6.70524e+07	7.78221e+07	7.63949e+07	7.96237e+07	7.58038e+07	1	1.22	1.11	1.08	1.13	0.45431	0.402949	0.254475	expression/solubility	FALSE	FALSE	FALSE	FALSE	FALSE
Q6UB99	ANKRD11	T0164545B_01	4	4	46.2C	6.05639e+07	5.11041e+07	3.41798e+07	5.1905e+07	2.94993e+07	1	1	1.08	1.07	0.95	0.45431	0.402949	0.254475	expression/solubility	FALSE	FALSE	FALSE	FALSE	FALSE
Q6UB99	ANKRD11	T0164545B_01	4	4	48.1C	2.84295e+07	2.03211e+07	5.52409e+07	2.13788e+07	5.85832e+07	1	1.02	0.99	0.89	1	0.45431	0.402949	0.254475	expression/solubility	FALSE	FALSE	FALSE	FALSE	FALSE
Q6UB99	ANKRD11	T0164555B_01	4	4	50.4C	5.25375e+07	3.18009e+07	4.90569e+07	5.55699e+07	4.78251e+07	1	1.11	1.04	1.13	1.03	0.45431	0.402949	0.254475	expression/solubility	FALSE	FALSE	FALSE	FALSE	FALSE
Q6UB99	ANKRD11	T0164555B_01	4	4	51.9C	4.33466e+07	2.54222e+07	5.64467e+07	5.24235e+07	6.9993e+07	1	1	0.89	0.93	0.99	0.45431	0.402949	0.254475	expression/solubility	FALSE	FALSE	FALSE	FALSE	FALSE
Q6UB99	ANKRD11	T0164565B_01	2	2	54C	4.24315e+07	1.63919e+07	2.72911e+07	1.83973e+07	3.46365e+07	1	0.94	0.87	1.15	1.02	0.45431	0.402949	0.254475	expression/solubility	FALSE	FALSE	FALSE	FALSE	FALSE
Q6UB99	ANKRD11	T0164565B_01	2	2	56.1C	2.15892e+07	2.44707e+07	2.8937e+07	1.07846e+07	3.48137e+07	1	1.15	1.22	1.04	1.24	0.45431	0.402949	0.254475	expression/solubility	FALSE	FALSE	FALSE	FALSE	FALSE
Q6UB99	ANKRD11	T0164575B_01	6	6	58.2C	1.97541e+07	2.6678e+07	2.56267e+07	3.16894e+07	3.05625e+07	1	1.1	1.04	1.05	1.06	0.45431	0.402949	0.254475	expression/solubility	FALSE	FALSE	FALSE	FALSE	FALSE
Q6UB99	ANKRD11	T0164575B_01	6	6	60.1C	1.35246e+07	2.4596e+07	2.90943e+07	2.21598e+07	3.70985e+07	1	1.14	1.03	1.09	1.09	0.45431	0.402949	0.254475	expression/solubility	FALSE	FALSE	FALSE	FALSE	FALSE
Q6UB99	ANKRD11	T0164585B_01	3	3	62.4C	1.9018e+07	1.38805e+07	1.71589e+07	1.85939e+07	2.24021e+07	1	0.95	0.91	0.88	1.08	0.45431	0.402949	0.254475	expression/solubility	FALSE	FALSE	FALSE	FALSE	FALSE
Q6UB99	ANKRD11	T0164585B_01	3	3	63.9C	1.88199e+07	1.54486e+07	1.47277e+07	1.50212e+07	2.23633e+07	1	1.02	0.9	0.97	0.86	0.45431	0.402949	0.254475	expression/solubility	FALSE	FALSE	FALSE	FALSE	FALSE
Q6UB98	ANKRD12	T0164565B_01	3	3	54C	1.61387e+07	5.7104e+06	9.00197e+06	6.06898e+06	1.00468e+07	1	0.86	0.75	1	0.78	0.560217	0.45374	0.297336	stability	FALSE	FALSE	FALSE	FALSE	FALSE
Q6UB98	ANKRD12	T0164565B_01	3	3	56.1C	6.56619e+06	8.79811e+06	8.87748e+06	3.44694e+06	1.08468e+07	1	1.36	1.23	1.09	1.27	0.560217	0.45374	0.297336	stability	FALSE	FALSE	FALSE	FALSE	FALSE
Q6UB98	ANKRD12	T0164575B_01	2	2	58.2C	1.98257e+06	2.79602e+06	2.94939e+06	3.46959e+06	3.19237e+06	1	1.15	1.2	1.15	1.11	0.560217	0.45374	0.297336	stability	FALSE	FALSE	FALSE	FALSE	FALSE
Q6UB98	ANKRD12	T0164575B_01	2	2	60.1C	1.50084e+06	1.80417e+06	2.39697e+06	2.54583e+06	3.32842e+06	1	0.76	0.77	1.13	0.88	0.560217	0.45374	0.297336	stability	FALSE	FALSE	FALSE	FALSE	FALSE
Q8IZ07	ANKRD13A	T0164535B_01	7	7	42C	1.63389e+08	1.3276e+08	1.18036e+08	1.38491e+08	1.62555e+08	1	0.97	0.97	0.95	0.91	0.469571	0.321357	0.732054	stability	FALSE	FALSE	FALSE	FALSE	FALSE
Q8IZ07	ANKRD13A	T0164535B_01	7	7	44.1C	1.54593e+08	1.35816e+08	1.48793e+08	1.55512e+08	1.3403e+08	1	0.92	0.94	0.91	0.87	0.469571	0.321357	0.732054	stability	FALSE	FALSE	FALSE	FALSE	FALSE
Q8IZ07	ANKRD13A	T0164545B_01	4	4	46.2C	1.31691e+08	1.12158e+08	6.58576e+07	9.70338e+07	5.79013e+07	1	1.01	0.96	0.92	0.86	0.469571	0.321357	0.732054	stability	FALSE	FALSE	FALSE	FALSE	FALSE
Q8IZ07	ANKRD13A	T0164545B_01	4	4	48.1C	5.32406e+07	3.84383e+07	1.04473e+08	4.4038e+07	1.15544e+08	1	1.03	1	0.97	1.06	0.469571	0.321357	0.732054	stability	FALSE	FALSE	FALSE	FALSE	FALSE
Q8IZ07	ANKRD13A	T0164555B_01	3	3	50.4C	4.90436e+07	2.23053e+07	4.07254e+07	3.87729e+07	4.48351e+07	1	0.84	0.93	0.85	1.03	0.469571	0.321357	0.732054	stability	FALSE	FALSE	FALSE	FALSE	FALSE
Q8IZ07	ANKRD13A	T0164555B_01	3	3	51.9C	3.20031e+07	1.83955e+07	4.59201e+07	3.32934e+07	4.73872e+07	1	0.98	0.98	0.8	0.91	0.469571	0.321357	0.732054	stability	FALSE	FALSE	FALSE	FALSE	FALSE
Q8IZ07	ANKRD13A	T0164565B_01	2	2	54C	1.19499e+07	4.87629e+06	9.75969e+06	3.67041e+06	1.03255e+07	1	1	1.1	0.82	1.08	0.469571	0.321357	0.732054	stability	FALSE	FALSE	FALSE	FALSE	FALSE
Q8IZ07	ANKRD13A	T0164565B_01	2	2	56.1C	3.29611e+06	2.42611e+06	3.00027e+06	1.40619e+06	3.11767e+06	1	0.75	0.83	0.89	0.73	0.469571	0.321357	0.732054	stability	FALSE	FALSE	FALSE	FALSE	FALSE
Q8IZ07	ANKRD13A	T0164575B_01	1	1	58.2C	1.36607e+06	1.33077e+06	1.54648e+06	2.01391e+06	1.59901e+06	1	0.79	0.91	0.97	0.8	0.469571	0.321357	0.732054	stability	FALSE	FALSE	FALSE	FALSE	FALSE
Q8IZ07	ANKRD13A	T0164575B_01	1	1	60.1C	261192	993493	1.58858e+06	836794	1.3579e+06	1	2.39	2.93	2.14	2.07	0.469571	0.321357	0.732054	stability	FALSE	FALSE	FALSE	FALSE	FALSE
Q6ZTN6	ANKRD13D	T0164535B_01	4	4	42C	2.01356e+07	1.43314e+07	1.43539e+07	1.56514e+07	1.81763e+07	1	0.85	0.95	0.87	0.83					FALSE	FALSE	FALSE	FALSE	FALSE
Q6ZTN6	ANKRD13D	T0164535B_01	4	4	44.1C	1.76369e+07	1.6262e+07	1.82832e+07	1.73252e+07	1.68857e+07	1	0.97	1.01	0.89	0.96					FALSE	FALSE	FALSE	FALSE	FALSE
Q6ZTN6	ANKRD13D	T0164545B_01	1	1	46.2C	5.10572e+06	4.38155e+06	2.84616e+06	3.10962e+06	1.95596e+06	1	1.02	1.07	0.76	0.75					FALSE	FALSE	FALSE	FALSE	FALSE
Q6ZTN6	ANKRD13D	T0164545B_01	1	1	48.1C	2.66282e+06	1.92618e+06	3.74592e+06	2.12293e+06	4.66028e+06	1	1.04	0.72	0.94	0.85					FALSE	FALSE	FALSE	FALSE	FALSE
Q6P6B7	ANKRD16	T0164535B_01	3	3	42C	3.68166e+07	2.64929e+07	2.67524e+07	3.23344e+07	3.26195e+07	1	0.86	0.97	0.98	0.81					FALSE	FALSE	FALSE	FALSE	FALSE
Q6P6B7	ANKRD16	T0164535B_01	3	3	44.1C	1.22746e+07	1.06359e+07	1.26214e+07	1.38564e+07	1.51961e+07	1	0.91	1	1.03	1.24					FALSE	FALSE	FALSE	FALSE	FALSE
O75179	ANKRD17	T0164535B_01	25	31	42C	6.21262e+08	5.01453e+08	4.65239e+08	5.46785e+08	6.77828e+08	1	0.97	1	0.99	1	0.533148	0.354937	0.893317	stability	FALSE	FALSE	FALSE	FALSE	FALSE
O75179	ANKRD17	T0164535B_01	25	31	44.1C	5.07156e+08	4.81522e+08	5.40511e+08	5.69861e+08	5.47645e+08	1	1	1.04	1.02	1.08	0.533148	0.354937	0.893317	stability	FALSE	FALSE	FALSE	FALSE	FALSE
O75179	ANKRD17	T0164545B_01	20	24	46.2C	5.62281e+08	4.56831e+08	2.89073e+08	4.84062e+08	3.09612e+08	1	0.97	0.98	1.07	1.07	0.533148	0.354937	0.893317	stability	FALSE	FALSE	FALSE	FALSE	FALSE
O75179	ANKRD17	T0164545B_01	20	24	48.1C	1.87208e+08	1.32786e+08	4.07518e+08	1.59587e+08	4.32864e+08	1	1.02	1.11	1	1.13	0.533148	0.354937	0.893317	stability	FALSE	FALSE	FALSE	FALSE	FALSE
O75179	ANKRD17	T0164555B_01	7	8	50.4C	8.64744e+07	4.74941e+07	8.45479e+07	8.74434e+07	9.06079e+07	1	1.01	1.09	1.08	1.18	0.533148	0.354937	0.893317	stability	FALSE	FALSE	FALSE	FALSE	FALSE
O75179	ANKRD17	T0164555B_01	7	8	51.9C	6.02842e+07	3.40841e+07	8.26343e+07	7.44618e+07	1.12602e+08	1	0.96	0.94	0.95	1.14	0.533148	0.354937	0.893317	stability	FALSE	FALSE	FALSE	FALSE	FALSE
O75179	ANKRD17	T0164565B_01	7	7	54C	4.66407e+07	1.94268e+07	3.85774e+07	1.66664e+07	3.67014e+07	1	1.02	1.12	0.95	0.98	0.533148	0.354937	0.893317	stability	FALSE	FALSE	FALSE	FALSE	FALSE
O75179	ANKRD17	T0164565B_01	7	7	56.1C	2.41665e+07	1.71385e+07	1.84323e+07	9.20017e+06	2.88265e+07	1	0.72	0.7	0.79	0.92	0.533148	0.354937	0.893317	stability	FALSE	FALSE	FALSE	FALSE	FALSE
O75179	ANKRD17	T0164575B_01	4	4	58.2C	7.54434e+06	1.10955e+07	1.11648e+07	1.2546e+07	1.45805e+07	1	1.2	1.19	1.09	1.33	0.533148	0.354937	0.893317	stability	FALSE	FALSE	FALSE	FALSE	FALSE
O75179	ANKRD17	T0164575B_01	4	4	60.1C	5.3505e+06	7.09639e+06	1.03728e+07	6.80755e+06	1.11478e+07	1	0.83	0.93	0.85	0.83	0.533148	0.354937	0.893317	stability	FALSE	FALSE	FALSE	FALSE	FALSE
O15084	ANKRD28	T0164535B_01	8	9	42C	1.30099e+08	1.06466e+08	9.27465e+07	1.03296e+08	1.47241e+08	1	0.98	0.95	0.89	1.04	0.382417	0.326672	0.259868	stability	FALSE	FALSE	FALSE	FALSE	FALSE
O15084	ANKRD28	T0164535B_01	8	9	44.1C	1.1215e+08	1.04066e+08	1.05512e+08	1.20327e+08	1.04044e+08	1	0.98	0.92	0.97	0.93	0.382417	0.326672	0.259868	stability	FALSE	FALSE	FALSE	FALSE	FALSE
O15084	ANKRD28	T0164545B_01	6	7	46.2C	2.7659e+08	2.28265e+08	1.44973e+08	2.05103e+08	1.16527e+08	1	0.98	1	0.93	0.82	0.382417	0.326672	0.259868	stability	FALSE	FALSE	FALSE	FALSE	FALSE
O15084	ANKRD28	T0164545B_01	6	7	48.1C	1.06139e+08	6.61676e+07	2.56017e+08	7.49155e+07	2.1716e+08	1	0.89	1.23	0.83	1	0.382417	0.326672	0.259868	stability	FALSE	FALSE	FALSE	FALSE	FALSE
O15084	ANKRD28	T0164555B_01	7	9	50.4C	1.91056e+08	9.72376e+07	1.91966e+08	1.79327e+08	1.7224e+08	1	0.94	1.12	1.01	1.02	0.382417	0.326672	0.259868	stability	FALSE	FALSE	FALSE	FALSE	FALSE
O15084	ANKRD28	T0164555B_01	7	9	51.9C	1.1879e+08	6.79258e+07	1.9326e+08	1.58315e+08	2.34376e+08	1	0.97	1.11	1.03	1.21	0.382417	0.326672	0.259868	stability	FALSE	FALSE	FALSE	FALSE	FALSE
O15084	ANKRD28	T0164565B_01	1	1	54C	4.36548e+07	1.58577e+07	3.05753e+07	1.28169e+07	3.07143e+07	1	0.89	0.94	0.78	0.88	0.382417	0.326672	0.259868	stability	FALSE	FALSE	FALSE	FALSE	FALSE
O15084	ANKRD28	T0164565B_01	1	1	56.1C	1.3968e+07	7.06538e+06	7.51332e+06	2.91757e+06	1.09244e+07	1	0.51	0.49	0.44	0.6	0.382417	0.326672	0.259868	stability	FALSE	FALSE	FALSE	FALSE	FALSE
Q5JPF3	ANKRD36C	T0164575B_01	3	3	58.2C	1.40926e+07	1.79325e+07	1.69092e+07	1.95277e+07	1.85951e+07	1	1.04	0.97	0.91	0.91					FALSE	FALSE	FALSE	FALSE	FALSE
Q5JPF3	ANKRD36C	T0164575B_01	3	3	60.1C	8.74415e+06	1.30429e+07	1.7226e+07	1.30083e+07	2.13859e+07	1	0.94	0.95	0.99	0.97					FALSE	FALSE	FALSE	FALSE	FALSE
Q53RE8	ANKRD39	T0164535B_01	2	2	42C	1.17588e+07	1.01394e+07	9.32184e+06	1.09464e+07	1.30197e+07	1	1.03	1.06	1.04	1.02	0.453559	0.34893	0.360596	stability	FALSE	FALSE	FALSE	FALSE	FALSE
Q53RE8	ANKRD39	T0164535B_01	2	2	44.1C	7.34777e+06	7.88409e+06	7.52299e+06	7.54816e+06	8.77957e+06	1	1.13	1	0.93	1.19	0.453559	0.34893	0.360596	stability	FALSE	FALSE	FALSE	FALSE	FALSE
Q53RE8	ANKRD39	T0164545B_01	2	2	46.2C	9.11782e+06	6.70359e+06	3.39733e+06	6.67873e+06	4.88737e+06	1	0.87	0.71	0.91	1.05	0.453559	0.34893	0.360596	stability	FALSE	FALSE	FALSE	FALSE	FALSE
Q53RE8	ANKRD39	T0164545B_01	2	2	48.1C	3.08535e+06	1.80639e+06	7.11494e+06	3.05684e+06	6.01996e+06	1	0.84	1.18	1.17	0.95	0.453559	0.34893	0.360596	stability	FALSE	FALSE	FALSE	FALSE	FALSE
Q6AI12	ANKRD40	T0164535B_01	1	1	42C	1.18739e+07	1.23234e+07	1.11771e+07	1.10043e+07	1.75324e+07	1	1.24	1.26	1.04	1.35	0.931391	0.771439	0.283574	stability	FALSE	FALSE	FALSE	FALSE	FALSE
Q6AI12	ANKRD40	T0164535B_01	1	1	44.1C	1.12553e+07	1.15711e+07	1.44721e+07	1.49814e+07	1.27715e+07	1	1.08	1.26	1.21	1.13	0.931391	0.771439	0.283574	stability	FALSE	FALSE	FALSE	FALSE	FALSE
Q6AI12	ANKRD40	T0164545B_01	2	2	46.2C	1.98963e+07	1.58413e+07	9.77638e+06	1.64819e+07	6.38562e+06	1	0.95	0.94	1.03	0.63	0.931391	0.771439	0.283574	stability	FALSE	FALSE	FALSE	FALSE	FALSE
Q6AI12	ANKRD40	T0164545B_01	2	2	48.1C	7.29592e+06	3.81605e+06	1.71188e+07	5.41107e+06	1.52839e+07	1	0.75	1.2	0.87	1.02	0.931391	0.771439	0.283574	stability	FALSE	FALSE	FALSE	FALSE	FALSE
Q6AI12	ANKRD40	T0164555B_01	1	1	50.4C	4.70051e+06	2.40205e+06	3.08282e+06	4.56523e+06	3.06664e+06	1	0.94	0.73	1.04	0.74	0.931391	0.771439	0.283574	stability	FALSE	FALSE	FALSE	FALSE	FALSE
Q6AI12	ANKRD40	T0164555B_01	1	1	51.9C	3.15322e+06	1.5937e+06	5.20691e+06	3.47006e+06	5.15747e+06	1	0.86	1.13	0.85	1	0.931391	0.771439	0.283574	stability	FALSE	FALSE	FALSE	FALSE	FALSE
Q6AI12	ANKRD40	T0164565B_01	2	2	54C	2.3959e+07	1.09517e+07	2.06787e+07	1.33154e+07	2.21161e+07	1	1.12	1.16	1.48	1.15	0.931391	0.771439	0.283574	stability	FALSE	FALSE	FALSE	FALSE	FALSE
Q6AI12	ANKRD40	T0164565B_01	2	2	56.1C	1.4671e+07	1.0431e+07	1.37348e+07	7.09327e+06	1.77748e+07	1	0.72	0.85	1.01	0.93	0.931391	0.771439	0.283574	stability	FALSE	FALSE	FALSE	FALSE	FALSE
Q8N8A2	ANKRD44	T0164535B_01	11	14	42C	1.89278e+08	1.68792e+08	1.39082e+08	1.70867e+08	2.44338e+08	1	1.07	0.98	1.01	1.18	1.80314	0.975358	1.56987	stability	FALSE	FALSE	FALSE	FALSE	FALSE
Q8N8A2	ANKRD44	T0164535B_01	11	14	44.1C	1.59026e+08	1.60801e+08	1.75298e+08	1.8722e+08	1.57786e+08	1	1.06	1.08	1.07	0.99	1.80314	0.975358	1.56987	stability	FALSE	FALSE	FALSE	FALSE	FALSE
Q8N8A2	ANKRD44	T0164545B_01	9	13	46.2C	2.42323e+08	2.16183e+08	1.26351e+08	1.90042e+08	1.0864e+08	1	1.06	1	0.98	0.87	1.80314	0.975358	1.56987	stability	FALSE	FALSE	FALSE	FALSE	FALSE
Q8N8A2	ANKRD44	T0164545B_01	9	13	48.1C	9.81308e+07	6.87015e+07	2.2266e+08	8.27349e+07	2.07971e+08	1	1	1.16	0.99	1.03	1.80314	0.975358	1.56987	stability	FALSE	FALSE	FALSE	FALSE	FALSE
Q8N8A2	ANKRD44	T0164555B_01	12	16	50.4C	1.72579e+08	9.54004e+07	1.59643e+08	1.67427e+08	1.57301e+08	1	1.02	1.03	1.04	1.03	1.80314	0.975358	1.56987	stability	FALSE	FALSE	FALSE	FALSE	FALSE
Q8N8A2	ANKRD44	T0164555B_01	12	16	51.9C	1.08277e+08	6.62354e+07	1.69403e+08	1.46383e+08	2.14419e+08	1	1.04	1.07	1.05	1.21	1.80314	0.975358	1.56987	stability	FALSE	FALSE	FALSE	FALSE	FALSE
Q8N8A2	ANKRD44	T0164565B_01	4	4	54C	4.14128e+07	1.80118e+07	3.18885e+07	1.27697e+07	3.2979e+07	1	1.06	1.04	0.82	0.99	1.80314	0.975358	1.56987	stability	FALSE	FALSE	FALSE	FALSE	FALSE
Q8N8A2	ANKRD44	T0164565B_01	4	4	56.1C	1.20133e+07	6.61592e+06	6.13611e+06	1.87114e+06	1.11023e+07	1	0.56	0.47	0.32	0.71	1.80314	0.975358	1.56987	stability	FALSE	FALSE	FALSE	FALSE	FALSE
Q8WVL7	ANKRD49	T0164535B_01	1	1	42C	1.9731e+06	1.60007e+06	1.36553e+06	1.60233e+06	2.73384e+06	1	0.97	0.93	0.91	1.27					FALSE	FALSE	FALSE	FALSE	FALSE
Q8WVL7	ANKRD49	T0164535B_01	1	1	44.1C	2.26595e+06	2.1059e+06	1.71522e+06	2.69788e+06	2.24054e+06	1	0.98	0.74	1.08	0.99					FALSE	FALSE	FALSE	FALSE	FALSE
Q8WVL7	ANKRD49	T0164545B_01	1	1	46.2C	3.06391e+06	2.76843e+06	1.84699e+06	3.00607e+06	1.77855e+06	1	1.07	1.15	1.22	1.13					FALSE	FALSE	FALSE	FALSE	FALSE
Q8WVL7	ANKRD49	T0164545B_01	1	1	48.1C	1.13901e+06	571684	3.77957e+06	1.16757e+06	3.3433e+06	1	0.72	1.7	1.21	1.43					FALSE	FALSE	FALSE	FALSE	FALSE
Q9ULJ7	ANKRD50	T0164535B_01	5	5	42C	4.98559e+07	4.0186e+07	3.67691e+07	4.51581e+07	5.24772e+07	1	0.97	0.99	1.02	0.97					FALSE	FALSE	FALSE	FALSE	FALSE
Q9ULJ7	ANKRD50	T0164535B_01	5	5	44.1C	4.0378e+07	4.3547e+07	4.21929e+07	4.62035e+07	4.11675e+07	1	1.13	1.02	1.04	1.02					FALSE	FALSE	FALSE	FALSE	FALSE
Q9ULJ7	ANKRD50	T0164545B_01	1	1	46.2C	6.70145e+06	5.18471e+06	4.015e+06	6.31018e+06	3.9753e+06	1	0.92	1.15	1.18	1.16					FALSE	FALSE	FALSE	FALSE	FALSE
Q9ULJ7	ANKRD50	T0164545B_01	1	1	48.1C	2.39389e+06	1.65088e+06	4.91611e+06	1.49983e+06	4.58275e+06	1	0.99	1.05	0.74	0.93					FALSE	FALSE	FALSE	FALSE	FALSE
Q8NB46	ANKRD52	T0164535B_01	4	4	42C	6.2096e+07	4.4676e+07	3.98747e+07	6.31179e+07	6.51249e+07	1	0.86	0.86	1.14	0.96	0.652725	0.239503	1.88497	expression/solubility	FALSE	FALSE	FALSE	FALSE	FALSE
Q8NB46	ANKRD52	T0164535B_01	4	4	44.1C	2.76671e+07	3.31339e+07	3.37271e+07	4.40899e+07	4.01833e+07	1	1.26	1.19	1.45	1.45	0.652725	0.239503	1.88497	expression/solubility	FALSE	FALSE	FALSE	FALSE	FALSE
Q8NB46	ANKRD52	T0164545B_01	3	3	46.2C	1.66721e+07	1.20124e+07	7.32738e+06	1.52399e+07	1.05254e+07	1	0.86	0.84	1.14	1.23	0.652725	0.239503	1.88497	expression/solubility	FALSE	FALSE	FALSE	FALSE	FALSE
Q8NB46	ANKRD52	T0164545B_01	3	3	48.1C	4.59178e+06	3.88399e+06	1.14108e+07	4.76876e+06	1.26147e+07	1	1.21	1.27	1.22	1.34	0.652725	0.239503	1.88497	expression/solubility	FALSE	FALSE	FALSE	FALSE	FALSE
Q6NXT1	ANKRD54	T0164535B_01	5	8	42C	1.22059e+08	1.10228e+08	9.78835e+07	1.12584e+08	1.34521e+08	1	1.08	1.07	1.03	1.01	1.95962	1.06923	1.77755	stability	FALSE	FALSE	FALSE	FALSE	FALSE
Q6NXT1	ANKRD54	T0164535B_01	5	8	44.1C	1.18763e+08	1.14953e+08	1.19905e+08	1.20189e+08	1.07016e+08	1	1.02	0.99	0.92	0.9	1.95962	1.06923	1.77755	stability	FALSE	FALSE	FALSE	FALSE	FALSE
Q6NXT1	ANKRD54	T0164545B_01	6	9	46.2C	1.41191e+08	1.03224e+08	7.64685e+07	1.07795e+08	6.39622e+07	1	0.87	1.04	0.95	0.88	1.95962	1.06923	1.77755	stability	FALSE	FALSE	FALSE	FALSE	FALSE
Q6NXT1	ANKRD54	T0164545B_01	6	9	48.1C	7.02445e+07	5.98239e+07	1.05497e+08	5.95167e+07	9.45761e+07	1	1.22	0.77	1	0.66	1.95962	1.06923	1.77755	stability	FALSE	FALSE	FALSE	FALSE	FALSE
Q6NXT1	ANKRD54	T0164555B_01	4	6	50.4C	9.38974e+07	5.65114e+07	7.81404e+07	7.03629e+07	7.14564e+07	1	1.11	0.93	0.8	0.86	1.95962	1.06923	1.77755	stability	FALSE	FALSE	FALSE	FALSE	FALSE
Q6NXT1	ANKRD54	T0164555B_01	4	6	51.9C	7.62632e+07	5.30785e+07	1.04689e+08	8.94256e+07	8.46223e+07	1	1.18	0.94	0.91	0.68	1.95962	1.06923	1.77755	stability	FALSE	FALSE	FALSE	FALSE	FALSE
Q6NXT1	ANKRD54	T0164565B_01	2	2	54C	1.12427e+07	5.78773e+06	7.8384e+06	5.34729e+06	8.55208e+06	1	1.26	0.94	1.27	0.95	1.95962	1.06923	1.77755	stability	FALSE	FALSE	FALSE	FALSE	FALSE
Q6NXT1	ANKRD54	T0164565B_01	2	2	56.1C	5.41327e+06	5.19645e+06	6.67386e+06	3.62377e+06	6.07342e+06	1	0.97	1.12	1.4	0.86	1.95962	1.06923	1.77755	stability	FALSE	FALSE	FALSE	FALSE	FALSE
Q6NXT1	ANKRD54	T0164575B_01	3	3	58.2C	3.91129e+07	4.60999e+07	5.16781e+07	6.52145e+07	5.51453e+07	1	0.96	1.06	1.09	0.97	1.95962	1.06923	1.77755	stability	FALSE	FALSE	FALSE	FALSE	FALSE
Q6NXT1	ANKRD54	T0164575B_01	3	3	60.1C	3.07782e+07	4.52074e+07	5.26326e+07	4.1017e+07	5.65527e+07	1	0.92	0.82	0.89	0.73	1.95962	1.06923	1.77755	stability	FALSE	FALSE	FALSE	FALSE	FALSE
Q6NXT1	ANKRD54	T0164585B_01	3	3	62.4C	3.22062e+07	2.97272e+07	3.23251e+07	3.22466e+07	3.40422e+07	1	1.2	1.01	0.9	0.97	1.95962	1.06923	1.77755	stability	FALSE	FALSE	FALSE	FALSE	FALSE
Q6NXT1	ANKRD54	T0164585B_01	3	3	63.9C	2.65083e+07	2.51723e+07	2.74454e+07	2.76758e+07	3.15804e+07	1	1.18	1.19	1.26	0.86	1.95962	1.06923	1.77755	stability	FALSE	FALSE	FALSE	FALSE	FALSE
Q92625	ANKS1A	T0164535B_01	7	8	42C	1.37685e+08	1.13639e+08	1.04413e+08	1.26045e+08	1.46364e+08	1	0.99	1.02	1.03	0.98	0.0901754	0.0575627	0.532502	stability	FALSE	FALSE	FALSE	FALSE	FALSE
Q92625	ANKS1A	T0164535B_01	7	8	44.1C	9.9639e+07	8.72633e+07	1.02468e+08	1.1277e+08	1.08472e+08	1	0.92	1	1.03	1.09	0.0901754	0.0575627	0.532502	stability	FALSE	FALSE	FALSE	FALSE	FALSE
Q92625	ANKS1A	T0164545B_01	4	5	46.2C	1.02672e+08	8.92229e+07	5.34045e+07	7.95569e+07	5.42981e+07	1	1.03	1	0.97	1.03	0.0901754	0.0575627	0.532502	stability	FALSE	FALSE	FALSE	FALSE	FALSE
Q92625	ANKS1A	T0164545B_01	4	5	48.1C	4.10347e+07	2.85571e+07	8.39677e+07	3.19862e+07	9.2126e+07	1	1	1.05	0.92	1.09	0.0901754	0.0575627	0.532502	stability	FALSE	FALSE	FALSE	FALSE	FALSE
Q92625	ANKS1A	T0164555B_01	6	6	50.4C	3.9785e+07	2.32406e+07	3.6163e+07	3.92603e+07	3.6277e+07	1	1.07	1.01	1.06	1.03	0.0901754	0.0575627	0.532502	stability	FALSE	FALSE	FALSE	FALSE	FALSE
Q92625	ANKS1A	T0164555B_01	6	6	51.9C	3.02425e+07	1.8852e+07	4.4656e+07	3.85937e+07	4.80102e+07	1	1.06	1.01	0.99	0.97	0.0901754	0.0575627	0.532502	stability	FALSE	FALSE	FALSE	FALSE	FALSE
Q9H8Y5	ANKZF1	T0164535B_01	5	6	42C	7.22533e+07	5.58733e+07	4.70506e+07	6.29206e+07	7.12694e+07	1	0.93	0.87	0.98	0.9	0.220719	0.0503483	1.76377	stability	FALSE	FALSE	FALSE	FALSE	FALSE
Q9H8Y5	ANKZF1	T0164535B_01	5	6	44.1C	5.89778e+07	5.34838e+07	5.819e+07	6.43577e+07	5.99737e+07	1	0.95	0.96	0.99	1.02	0.220719	0.0503483	1.76377	stability	FALSE	FALSE	FALSE	FALSE	FALSE
Q9H8Y5	ANKZF1	T0164545B_01	3	3	46.2C	2.7519e+07	2.26822e+07	1.36401e+07	2.29173e+07	1.45152e+07	1	0.98	0.95	1.04	1.03	0.220719	0.0503483	1.76377	stability	FALSE	FALSE	FALSE	FALSE	FALSE
Q9H8Y5	ANKZF1	T0164545B_01	3	3	48.1C	7.88269e+06	5.25186e+06	1.84328e+07	8.30212e+06	2.15136e+07	1	0.95	1.2	1.24	1.33	0.220719	0.0503483	1.76377	stability	FALSE	FALSE	FALSE	FALSE	FALSE
Q9NQW6	ANLN	T0164535B_01	26	28	42C	5.57603e+08	4.44133e+08	4.148e+08	4.87866e+08	5.57277e+08	1	0.95	1	0.98	0.92	0.360739	0.214421	1.24839	stability	FALSE	FALSE	FALSE	FALSE	FALSE
Q9NQW6	ANLN	T0164535B_01	26	28	44.1C	4.08279e+08	3.99228e+08	4.45227e+08	4.60901e+08	4.45056e+08	1	1.03	1.06	1.03	1.09	0.360739	0.214421	1.24839	stability	FALSE	FALSE	FALSE	FALSE	FALSE
Q9NQW6	ANLN	T0164545B_01	12	12	46.2C	1.71095e+08	1.39801e+08	9.00298e+07	1.51434e+08	1.05421e+08	1	0.97	1.01	1.1	1.2	0.360739	0.214421	1.24839	stability	FALSE	FALSE	FALSE	FALSE	FALSE
Q9NQW6	ANLN	T0164545B_01	12	12	48.1C	5.76351e+07	4.15707e+07	1.20193e+08	4.60619e+07	1.16975e+08	1	1.03	1.07	0.94	0.99	0.360739	0.214421	1.24839	stability	FALSE	FALSE	FALSE	FALSE	FALSE
Q9NQW6	ANLN	T0164555B_01	8	9	50.4C	1.8734e+08	1.07264e+08	1.69005e+08	1.70436e+08	1.54932e+08	1	1.05	1.01	0.97	0.93	0.360739	0.214421	1.24839	stability	FALSE	FALSE	FALSE	FALSE	FALSE
Q9NQW6	ANLN	T0164555B_01	8	9	51.9C	1.59006e+08	9.40266e+07	2.23778e+08	1.86347e+08	2.18186e+08	1	1.01	0.96	0.91	0.84	0.360739	0.214421	1.24839	stability	FALSE	FALSE	FALSE	FALSE	FALSE
Q9NQW6	ANLN	T0164565B_01	9	9	54C	2.13054e+08	9.20485e+07	1.52319e+08	9.00835e+07	1.75021e+08	1	1.06	0.96	1.13	1.02	0.360739	0.214421	1.24839	stability	FALSE	FALSE	FALSE	FALSE	FALSE
Q9NQW6	ANLN	T0164565B_01	9	9	56.1C	1.19577e+08	1.29918e+08	1.44906e+08	6.15415e+07	1.42968e+08	1	1.1	1.11	1.07	0.92	0.360739	0.214421	1.24839	stability	FALSE	FALSE	FALSE	FALSE	FALSE
Q9NQW6	ANLN	T0164575B_01	16	18	58.2C	1.38248e+08	1.77554e+08	1.74868e+08	1.92208e+08	1.80249e+08	1	1.05	1.02	0.91	0.9	0.360739	0.214421	1.24839	stability	FALSE	FALSE	FALSE	FALSE	FALSE
Q9NQW6	ANLN	T0164575B_01	16	18	60.1C	1.07316e+08	1.50878e+08	1.83739e+08	1.43715e+08	2.21235e+08	1	0.89	0.82	0.89	0.82	0.360739	0.214421	1.24839	stability	FALSE	FALSE	FALSE	FALSE	FALSE
Q9NQW6	ANLN	T0164585B_01	11	11	62.4C	7.10907e+07	5.03234e+07	6.82265e+07	7.44676e+07	7.45927e+07	1	0.92	0.97	0.94	0.97	0.360739	0.214421	1.24839	stability	FALSE	FALSE	FALSE	FALSE	FALSE
Q9NQW6	ANLN	T0164585B_01	11	11	63.9C	5.82735e+07	4.36387e+07	4.83037e+07	4.68475e+07	7.6171e+07	1	0.93	0.95	0.97	0.95	0.360739	0.214421	1.24839	stability	FALSE	FALSE	FALSE	FALSE	FALSE
Q9HCE9	ANO8	T0164545B_01	2	2	46.2C	3.71027e+06	2.77486e+06	2.0936e+06	3.65993e+06	2.32931e+06	1	0.89	1.08	1.23	1.22					FALSE	FALSE	FALSE	FALSE	FALSE
Q9HCE9	ANO8	T0164545B_01	2	2	48.1C	1.82203e+06	1.31001e+06	3.94996e+06	2.06116e+06	4.25453e+06	1	1.03	1.11	1.33	1.14					FALSE	FALSE	FALSE	FALSE	FALSE
P39687	ANP32A	T0164535B_01	9	30	42C	5.956e+08	4.94121e+08	4.71244e+08	5.08107e+08	6.53722e+08	1	0.99	1.06	0.96	1.01	2.75464	1.36103	2.20546	stability	FALSE	TRUE	FALSE	FALSE	FALSE
P39687	ANP32A	T0164535B_01	9	30	44.1C	7.14087e+08	8.83992e+08	5.59604e+08	6.30128e+08	5.35244e+08	1	1.3	0.77	0.8	0.75	2.75464	1.36103	2.20546	stability	FALSE	TRUE	FALSE	FALSE	FALSE
P39687	ANP32A	T0164545B_01	10	39	46.2C	1.04326e+09	8.77026e+08	5.55851e+08	7.78627e+08	5.8022e+08	1	1	1.02	0.93	1.08	2.75464	1.36103	2.20546	stability	FALSE	TRUE	FALSE	FALSE	FALSE
P39687	ANP32A	T0164545B_01	10	39	48.1C	5.03902e+08	3.65487e+08	1.09753e+09	4.73745e+08	8.12064e+08	1	1.04	1.11	1.11	0.78	2.75464	1.36103	2.20546	stability	FALSE	TRUE	FALSE	FALSE	FALSE
P39687	ANP32A	T0164555B_01	6	38	50.4C	8.29052e+08	4.03023e+08	5.89351e+08	6.37941e+08	6.03279e+08	1	0.89	0.79	0.82	0.82	2.75464	1.36103	2.20546	stability	FALSE	TRUE	FALSE	FALSE	FALSE
P39687	ANP32A	T0164555B_01	6	38	51.9C	1.01426e+09	3.96839e+08	1.05552e+09	7.08234e+08	7.17077e+08	1	0.67	0.71	0.54	0.43	2.75464	1.36103	2.20546	stability	FALSE	TRUE	FALSE	FALSE	FALSE
P39687	ANP32A	T0164565B_01	5	41	54C	9.25829e+08	5.02628e+08	8.59478e+08	6.05154e+08	8.27266e+08	1	1.33	1.25	1.74	1.11	2.75464	1.36103	2.20546	stability	FALSE	TRUE	FALSE	FALSE	FALSE
P39687	ANP32A	T0164565B_01	5	41	56.1C	5.01857e+08	5.21297e+08	5.75874e+08	3.41046e+08	6.28337e+08	1	1.05	1.05	1.42	0.96	2.75464	1.36103	2.20546	stability	FALSE	TRUE	FALSE	FALSE	FALSE
P39687	ANP32A	T0164575B_01	8	38	58.2C	5.45633e+08	5.96302e+08	5.83881e+08	6.88097e+08	7.27663e+08	1	0.89	0.86	0.83	0.92	2.75464	1.36103	2.20546	stability	FALSE	TRUE	FALSE	FALSE	FALSE
P39687	ANP32A	T0164575B_01	8	38	60.1C	4.04458e+08	3.96319e+08	5.21237e+08	4.34378e+08	5.95802e+08	1	0.62	0.62	0.72	0.59	2.75464	1.36103	2.20546	stability	FALSE	TRUE	FALSE	FALSE	FALSE
P39687	ANP32A	T0164585B_01	7	27	62.4C	5.55584e+08	5.03375e+08	5.62194e+08	6.56861e+08	6.51387e+08	1	1.17	1.02	1.06	1.08	2.75464	1.36103	2.20546	stability	FALSE	TRUE	FALSE	FALSE	FALSE
P39687	ANP32A	T0164585B_01	7	27	63.9C	5.15334e+08	3.39872e+08	3.50805e+08	3.71477e+08	4.92657e+08	1	0.82	0.78	0.87	0.69	2.75464	1.36103	2.20546	stability	FALSE	TRUE	FALSE	FALSE	FALSE
Q92688	ANP32B	T0164535B_01	6	24	42C	3.18299e+08	2.91368e+08	2.65505e+08	3.03737e+08	3.60895e+08	1	1.1	1.12	1.07	1.04	0.795316	0.371171	2.26129	stability	FALSE	TRUE	FALSE	FALSE	FALSE
Q92688	ANP32B	T0164535B_01	6	24	44.1C	3.0576e+08	3.32873e+08	3.30081e+08	3.39357e+08	3.05865e+08	1	1.15	1.05	1.01	1	0.795316	0.371171	2.26129	stability	FALSE	TRUE	FALSE	FALSE	FALSE
Q92688	ANP32B	T0164545B_01	6	23	46.2C	6.47337e+08	5.60316e+08	3.03901e+08	4.87359e+08	2.94523e+08	1	1.03	0.9	0.94	0.89	0.795316	0.371171	2.26129	stability	FALSE	TRUE	FALSE	FALSE	FALSE
Q92688	ANP32B	T0164545B_01	6	23	48.1C	3.50508e+08	2.26648e+08	6.0722e+08	2.64925e+08	5.71796e+08	1	0.93	0.89	0.89	0.79	0.795316	0.371171	2.26129	stability	FALSE	TRUE	FALSE	FALSE	FALSE
Q92688	ANP32B	T0164555B_01	5	25	50.4C	5.73041e+08	3.16371e+08	4.54221e+08	4.82345e+08	4.43296e+08	1	1.02	0.89	0.9	0.87	0.795316	0.371171	2.26129	stability	FALSE	TRUE	FALSE	FALSE	FALSE
Q92688	ANP32B	T0164555B_01	5	25	51.9C	4.93452e+08	2.57572e+08	6.33531e+08	5.06117e+08	5.71913e+08	1	0.89	0.88	0.79	0.71	0.795316	0.371171	2.26129	stability	FALSE	TRUE	FALSE	FALSE	FALSE
Q92688	ANP32B	T0164565B_01	6	31	54C	5.74444e+08	2.68758e+08	4.06319e+08	2.42847e+08	4.63035e+08	1	1.14	0.95	1.13	1	0.795316	0.371171	2.26129	stability	FALSE	TRUE	FALSE	FALSE	FALSE
Q92688	ANP32B	T0164565B_01	6	31	56.1C	2.80057e+08	2.56724e+08	2.88302e+08	1.40129e+08	3.26856e+08	1	0.93	0.94	1.04	0.9	0.795316	0.371171	2.26129	stability	FALSE	TRUE	FALSE	FALSE	FALSE
Q92688	ANP32B	T0164575B_01	5	11	58.2C	7.39581e+07	9.01512e+07	1.00374e+08	1.11634e+08	1.0751e+08	1	0.99	1.09	0.99	1	0.795316	0.371171	2.26129	stability	FALSE	TRUE	FALSE	FALSE	FALSE
Q92688	ANP32B	T0164575B_01	5	11	60.1C	2.73416e+07	3.42076e+07	5.48229e+07	3.79799e+07	5.30105e+07	1	0.79	0.96	0.93	0.77	0.795316	0.371171	2.26129	stability	FALSE	TRUE	FALSE	FALSE	FALSE
Q92688	ANP32B	T0164585B_01	2	2	62.4C	2.28195e+07	2.05759e+07	2.57683e+07	2.84149e+07	2.30479e+07	1	1.17	1.14	1.12	0.93	0.795316	0.371171	2.26129	stability	FALSE	TRUE	FALSE	FALSE	FALSE
Q92688	ANP32B	T0164585B_01	2	2	63.9C	1.42535e+07	1.24805e+07	1.47846e+07	1.31536e+07	1.61041e+07	1	1.09	1.19	1.12	0.82	0.795316	0.371171	2.26129	stability	FALSE	TRUE	FALSE	FALSE	FALSE
O95626	ANP32D	T0164565B_01	1	1	54C				703273	283312										FALSE	FALSE	FALSE	FALSE	FALSE
O95626	ANP32D	T0164565B_01	1	1	56.1C	195462		274900	236712	274374	1		1.28	2.53	1.08					FALSE	FALSE	FALSE	FALSE	FALSE
Q9BTT0	ANP32E	T0164535B_01	3	13	42C	2.18638e+08	1.8173e+08	1.70316e+08	1.85532e+08	2.39423e+08	1	1	1.04	0.95	1	1.54324	0.911656	1.46819	stability	FALSE	FALSE	FALSE	FALSE	FALSE
Q9BTT0	ANP32E	T0164535B_01	3	13	44.1C	2.28926e+08	2.74494e+08	1.95356e+08	2.16404e+08	1.87489e+08	1	1.26	0.83	0.86	0.82	1.54324	0.911656	1.46819	stability	FALSE	FALSE	FALSE	FALSE	FALSE
Q9BTT0	ANP32E	T0164545B_01	2	10	46.2C	3.31417e+08	2.57112e+08	1.62719e+08	2.60072e+08	1.80468e+08	1	0.92	0.94	0.98	1.06	1.54324	0.911656	1.46819	stability	FALSE	FALSE	FALSE	FALSE	FALSE
Q9BTT0	ANP32E	T0164545B_01	2	10	48.1C	1.27245e+08	9.96746e+07	2.77909e+08	1.19767e+08	2.30942e+08	1	1.12	1.12	1.11	0.88	1.54324	0.911656	1.46819	stability	FALSE	FALSE	FALSE	FALSE	FALSE
Q9BTT0	ANP32E	T0164555B_01	2	8	50.4C	2.44285e+08	1.09712e+08	1.6996e+08	1.77623e+08	1.79272e+08	1	0.83	0.78	0.78	0.83	1.54324	0.911656	1.46819	stability	FALSE	FALSE	FALSE	FALSE	FALSE
Q9BTT0	ANP32E	T0164555B_01	2	8	51.9C	2.18975e+08	1.00774e+08	2.75058e+08	1.90012e+08	1.9127e+08	1	0.78	0.86	0.67	0.53	1.54324	0.911656	1.46819	stability	FALSE	FALSE	FALSE	FALSE	FALSE
Q9BTT0	ANP32E	T0164565B_01	3	12	54C	1.18062e+08	6.7202e+07	1.11671e+08	6.75496e+07	1.21276e+08	1	1.39	1.28	1.52	1.28	1.54324	0.911656	1.46819	stability	FALSE	FALSE	FALSE	FALSE	FALSE
Q9BTT0	ANP32E	T0164565B_01	3	12	56.1C	6.63547e+07	6.22277e+07	6.87352e+07	3.48584e+07	7.94605e+07	1	0.95	0.95	1.1	0.92	1.54324	0.911656	1.46819	stability	FALSE	FALSE	FALSE	FALSE	FALSE
Q9BTT0	ANP32E	T0164575B_01	2	4	58.2C	7.16746e+07	9.31476e+07	9.02035e+07	1.23559e+08	1.23113e+08	1	1.06	1.01	1.13	1.18	1.54324	0.911656	1.46819	stability	FALSE	FALSE	FALSE	FALSE	FALSE
Q9BTT0	ANP32E	T0164575B_01	2	4	60.1C	6.03029e+07	7.78165e+07	1.03364e+08	7.83196e+07	1.24365e+08	1	0.81	0.82	0.87	0.82	1.54324	0.911656	1.46819	stability	FALSE	FALSE	FALSE	FALSE	FALSE
Q9BTT0	ANP32E	T0164585B_01	3	6	62.4C	1.65806e+07	1.63418e+07	2.10011e+07	2.35674e+07	2.36502e+07	1	1.28	1.28	1.28	1.31	1.54324	0.911656	1.46819	stability	FALSE	FALSE	FALSE	FALSE	FALSE
Q9BTT0	ANP32E	T0164585B_01	3	6	63.9C	1.82976e+07	1.21341e+07	1.25527e+07	1.54019e+07	2.21006e+07	1	0.83	0.79	1.02	0.88	1.54324	0.911656	1.46819	stability	FALSE	FALSE	FALSE	FALSE	FALSE
P04083	ANXA1	T0164535B_01	19	36	42C	8.55793e+08	7.46661e+08	6.77403e+08	7.84963e+08	9.07254e+08	1	1.05	1.06	1.03	0.97	2.44691	2.08997	0.356935	stability	FALSE	FALSE	FALSE	FALSE	FALSE
P04083	ANXA1	T0164535B_01	19	36	44.1C	8.9035e+08	7.8265e+08	8.24984e+08	8.31025e+08	7.8031e+08	1	0.92	0.9	0.85	0.88	2.44691	2.08997	0.356935	stability	FALSE	FALSE	FALSE	FALSE	FALSE
P04083	ANXA1	T0164545B_01	17	32	46.2C	1.30878e+09	9.75106e+08	7.01556e+08	1.03512e+09	7.37419e+08	1	0.89	1.03	0.99	1.1	2.44691	2.08997	0.356935	stability	FALSE	FALSE	FALSE	FALSE	FALSE
P04083	ANXA1	T0164545B_01	17	32	48.1C	6.07504e+08	4.3054e+08	8.64327e+08	5.83027e+08	9.97925e+08	1	1.02	0.73	1.13	0.8	2.44691	2.08997	0.356935	stability	FALSE	FALSE	FALSE	FALSE	FALSE
P04083	ANXA1	T0164555B_01	12	18	50.4C	6.28592e+08	4.32465e+08	5.57081e+08	5.94929e+08	7.99173e+08	1	1.27	0.99	1.01	1.44	2.44691	2.08997	0.356935	stability	FALSE	FALSE	FALSE	FALSE	FALSE
P04083	ANXA1	T0164555B_01	12	18	51.9C	1.38114e+08	1.01734e+08	2.03472e+08	1.81902e+08	3.31072e+08	1	1.25	1.01	1.02	1.47	2.44691	2.08997	0.356935	stability	FALSE	FALSE	FALSE	FALSE	FALSE
P04083	ANXA1	T0164565B_01	4	4	54C	4.03181e+07	2.43403e+07	3.98313e+07	2.03913e+07	3.67921e+07	1	1.47	1.33	1.35	1.14	2.44691	2.08997	0.356935	stability	FALSE	FALSE	FALSE	FALSE	FALSE
P04083	ANXA1	T0164565B_01	4	4	56.1C	3.6272e+07	2.10584e+07	1.93686e+07	1.375e+07	2.52646e+07	1	0.59	0.49	0.79	0.53	2.44691	2.08997	0.356935	stability	FALSE	FALSE	FALSE	FALSE	FALSE
P04083	ANXA1	T0164585B_01	2	2	62.4C	4.25832e+06	4.64451e+06	4.00974e+06	8.43115e+06	5.87386e+06	1	1.41	0.95	1.78	1.27	2.44691	2.08997	0.356935	stability	FALSE	FALSE	FALSE	FALSE	FALSE
P04083	ANXA1	T0164585B_01	2	2	63.9C	3.96623e+06	3.46294e+06	4.16294e+06	3.15638e+06	6.77341e+06	1	1.09	1.21	0.96	1.24	2.44691	2.08997	0.356935	stability	FALSE	FALSE	FALSE	FALSE	FALSE
P50995	ANXA11	T0164535B_01	17	33	42C	8.82003e+08	7.81523e+08	7.00629e+08	8.38132e+08	9.62434e+08	1	1.06	1.06	1.07	1	1.90254	1.19168	1.11992	stability	FALSE	FALSE	FALSE	FALSE	FALSE
P50995	ANXA11	T0164535B_01	17	33	44.1C	7.24907e+08	6.14805e+08	7.42825e+08	7.87883e+08	7.44044e+08	1	0.89	1	0.99	1.03	1.90254	1.19168	1.11992	stability	FALSE	FALSE	FALSE	FALSE	FALSE
P50995	ANXA11	T0164545B_01	17	32	46.2C	1.05621e+09	7.81172e+08	5.60372e+08	8.30212e+08	6.77692e+08	1	0.88	1.02	0.98	1.25	1.90254	1.19168	1.11992	stability	FALSE	FALSE	FALSE	FALSE	FALSE
P50995	ANXA11	T0164545B_01	17	32	48.1C	2.74792e+08	1.91471e+08	5.09027e+08	2.81386e+08	6.13009e+08	1	1	0.95	1.21	1.09	1.90254	1.19168	1.11992	stability	FALSE	FALSE	FALSE	FALSE	FALSE
P50995	ANXA11	T0164555B_01	12	15	50.4C	3.61998e+08	2.20784e+08	3.38058e+08	3.69684e+08	4.75769e+08	1	1.12	1.04	1.09	1.48	1.90254	1.19168	1.11992	stability	FALSE	FALSE	FALSE	FALSE	FALSE
P50995	ANXA11	T0164555B_01	12	15	51.9C	9.78658e+07	6.48651e+07	1.64919e+08	1.41436e+08	2.76225e+08	1	1.13	1.15	1.12	1.73	1.90254	1.19168	1.11992	stability	FALSE	FALSE	FALSE	FALSE	FALSE
P50995	ANXA11	T0164565B_01	2	2	54C	1.15908e+07	5.68683e+06	1.35513e+07	5.14647e+06	1.01193e+07	1	1.2	1.58	1.18	1.09	1.90254	1.19168	1.11992	stability	FALSE	FALSE	FALSE	FALSE	FALSE
P50995	ANXA11	T0164565B_01	2	2	56.1C	8.06807e+06	4.07614e+06	4.31697e+06	1.89491e+06	7.63747e+06	1	0.51	0.49	0.49	0.73	1.90254	1.19168	1.11992	stability	FALSE	FALSE	FALSE	FALSE	FALSE
P07355	ANXA2	T0164535B_01	22	35	42C	1.05199e+09	8.45104e+08	7.96772e+08	8.91023e+08	1.03739e+09	1	0.96	1.01	0.95	0.9	0.815384	0.5215	1.06347	stability	FALSE	FALSE	FALSE	FALSE	FALSE
P07355	ANXA2	T0164535B_01	22	35	44.1C	1.04004e+09	8.74435e+08	9.67587e+08	1.00109e+09	9.20148e+08	1	0.88	0.91	0.87	0.88	0.815384	0.5215	1.06347	stability	FALSE	FALSE	FALSE	FALSE	FALSE
P07355	ANXA2	T0164545B_01	20	35	46.2C	1.44968e+09	1.28016e+09	7.78751e+08	1.03325e+09	7.15965e+08	1	1.05	1.03	0.89	0.96	0.815384	0.5215	1.06347	stability	FALSE	FALSE	FALSE	FALSE	FALSE
P07355	ANXA2	T0164545B_01	20	35	48.1C	7.20025e+08	4.88936e+08	1.20827e+09	6.28935e+08	1.31053e+09	1	0.97	0.86	1.03	0.89	0.815384	0.5215	1.06347	stability	FALSE	FALSE	FALSE	FALSE	FALSE
P07355	ANXA2	T0164555B_01	16	30	50.4C	1.02404e+09	6.15724e+08	8.78397e+08	8.60729e+08	8.23858e+08	1	1.11	0.96	0.9	0.91	0.815384	0.5215	1.06347	stability	FALSE	FALSE	FALSE	FALSE	FALSE
P07355	ANXA2	T0164555B_01	16	30	51.9C	6.65125e+08	4.48173e+08	1.01407e+09	9.04518e+08	1.065e+09	1	1.15	1.04	1.05	0.98	0.815384	0.5215	1.06347	stability	FALSE	FALSE	FALSE	FALSE	FALSE
P07355	ANXA2	T0164565B_01	16	18	54C	7.33929e+08	2.96055e+08	5.15633e+08	2.51047e+08	5.7496e+08	1	0.99	0.95	0.91	0.98	0.815384	0.5215	1.06347	stability	FALSE	FALSE	FALSE	FALSE	FALSE
P07355	ANXA2	T0164565B_01	16	18	56.1C	8.52487e+07	6.83752e+07	7.81779e+07	2.45625e+07	1.01117e+08	1	0.81	0.84	0.6	0.91	0.815384	0.5215	1.06347	stability	FALSE	FALSE	FALSE	FALSE	FALSE
P07355	ANXA2	T0164575B_01	2	3	58.2C	6.61846e+06	6.66797e+06	6.57399e+06	6.99132e+06	7.8142e+06	1	0.82	0.8	0.69	0.81	0.815384	0.5215	1.06347	stability	FALSE	FALSE	FALSE	FALSE	FALSE
P07355	ANXA2	T0164575B_01	2	3	60.1C	2.24523e+06	4.93072e+06	6.02527e+06	4.1644e+06	6.4915e+06	1	1.38	1.29	1.24	1.15	0.815384	0.5215	1.06347	stability	FALSE	FALSE	FALSE	FALSE	FALSE
P12429	ANXA3	T0164535B_01	3	3	42C	1.9642e+07	1.62771e+07	1.51821e+07	1.81816e+07	2.07372e+07	1	0.99	1.03	1.04	0.97	1.09173	0.160839	7.75325	stability	TRUE	FALSE	FALSE	FALSE	FALSE
P12429	ANXA3	T0164535B_01	3	3	44.1C	1.8467e+07	1.82691e+07	1.8469e+07	2.09908e+07	1.74347e+07	1	1.04	0.98	1.03	0.94	1.09173	0.160839	7.75325	stability	TRUE	FALSE	FALSE	FALSE	FALSE
P12429	ANXA3	T0164545B_01	2	2	46.2C	1.44993e+07	1.41026e+07	7.70402e+06	1.36488e+07	9.37561e+06	1	1.16	1.02	1.18	1.26	1.09173	0.160839	7.75325	stability	TRUE	FALSE	FALSE	FALSE	FALSE
P12429	ANXA3	T0164545B_01	2	2	48.1C	6.76277e+06	5.03868e+06	1.23358e+07	6.60227e+06	1.60208e+07	1	1.07	0.93	1.15	1.15	1.09173	0.160839	7.75325	stability	TRUE	FALSE	FALSE	FALSE	FALSE
P12429	ANXA3	T0164555B_01	4	4	50.4C	2.15276e+07	1.16276e+07	2.00603e+07	2.02096e+07	2.74316e+07	1	0.99	1.04	1.01	1.44	1.09173	0.160839	7.75325	stability	TRUE	FALSE	FALSE	FALSE	FALSE
P12429	ANXA3	T0164555B_01	4	4	51.9C	9.03755e+06	6.23995e+06	1.6614e+07	1.47434e+07	3.19296e+07	1	1.17	1.25	1.26	2.16	1.09173	0.160839	7.75325	stability	TRUE	FALSE	FALSE	FALSE	FALSE
P09525	ANXA4	T0164535B_01	14	19	42C	4.39186e+08	3.63691e+08	3.49989e+08	4.18546e+08	4.61312e+08	1	0.99	1.07	1.07	0.96	0.955604	0.16474	6.4673	stability	TRUE	FALSE	TRUE	FALSE	FALSE
P09525	ANXA4	T0164535B_01	14	19	44.1C	4.4196e+08	3.57423e+08	4.24549e+08	4.26795e+08	3.85718e+08	1	0.85	0.94	0.88	0.87	0.955604	0.16474	6.4673	stability	TRUE	FALSE	TRUE	FALSE	FALSE
P09525	ANXA4	T0164545B_01	15	21	46.2C	5.44179e+08	4.35421e+08	2.99742e+08	4.06085e+08	2.98536e+08	1	0.95	1.05	0.93	1.07	0.955604	0.16474	6.4673	stability	TRUE	FALSE	TRUE	FALSE	FALSE
P09525	ANXA4	T0164545B_01	15	21	48.1C	1.83088e+08	1.18608e+08	3.4505e+08	1.84013e+08	4.51771e+08	1	0.93	0.96	1.18	1.2	0.955604	0.16474	6.4673	stability	TRUE	FALSE	TRUE	FALSE	FALSE
P09525	ANXA4	T0164555B_01	6	9	50.4C	9.38113e+07	5.54601e+07	9.30517e+07	9.76051e+07	1.34979e+08	1	1.09	1.11	1.11	1.62	0.955604	0.16474	6.4673	stability	TRUE	FALSE	TRUE	FALSE	FALSE
P09525	ANXA4	T0164555B_01	6	9	51.9C	2.35933e+07	1.28739e+07	3.79928e+07	3.53681e+07	6.54451e+07	1	0.93	1.1	1.16	1.7	0.955604	0.16474	6.4673	stability	TRUE	FALSE	TRUE	FALSE	FALSE
P08758	ANXA5	T0164535B_01	13	25	42C	8.69502e+08	6.65939e+08	5.99754e+08	6.99694e+08	7.89941e+08	1	0.92	0.92	0.9	0.83	1.65194	0.975194	1.28362	stability	FALSE	FALSE	FALSE	FALSE	FALSE
P08758	ANXA5	T0164535B_01	13	25	44.1C	7.80026e+08	6.34231e+08	7.64942e+08	7.76399e+08	7.18747e+08	1	0.86	0.96	0.9	0.92	1.65194	0.975194	1.28362	stability	FALSE	FALSE	FALSE	FALSE	FALSE
P08758	ANXA5	T0164545B_01	11	19	46.2C	1.12309e+09	8.83661e+08	6.09051e+08	7.72337e+08	5.72593e+08	1	0.93	1.04	0.86	0.99	1.65194	0.975194	1.28362	stability	FALSE	FALSE	FALSE	FALSE	FALSE
P08758	ANXA5	T0164545B_01	11	19	48.1C	3.56435e+08	2.23022e+08	6.69874e+08	3.29038e+08	8.85005e+08	1	0.9	0.96	1.09	1.21	1.65194	0.975194	1.28362	stability	FALSE	FALSE	FALSE	FALSE	FALSE
P08758	ANXA5	T0164555B_01	6	8	50.4C	1.55012e+08	9.38476e+07	1.50791e+08	1.66802e+08	2.02047e+08	1	1.11	1.09	1.15	1.47	1.65194	0.975194	1.28362	stability	FALSE	FALSE	FALSE	FALSE	FALSE
P08758	ANXA5	T0164555B_01	6	8	51.9C	4.81383e+07	3.48527e+07	8.13078e+07	7.26288e+07	1.481e+08	1	1.23	1.15	1.17	1.88	1.65194	0.975194	1.28362	stability	FALSE	FALSE	FALSE	FALSE	FALSE
P08758	ANXA5	T0164565B_01	2	2	54C	2.44871e+07	1.21428e+07	2.58022e+07	8.12997e+06	1.92774e+07	1	1.21	1.42	0.88	0.98	1.65194	0.975194	1.28362	stability	FALSE	FALSE	FALSE	FALSE	FALSE
P08758	ANXA5	T0164565B_01	2	2	56.1C	1.25262e+07	7.38658e+06	7.21019e+06	3.96334e+06	1.17245e+07	1	0.6	0.53	0.66	0.72	1.65194	0.975194	1.28362	stability	FALSE	FALSE	FALSE	FALSE	FALSE
P08758	ANXA5	T0164575B_01	1	1	58.2C	3.74208e+06	2.70907e+06	2.52625e+06	3.58046e+06	3.91826e+06	1	0.59	0.54	0.63	0.72	1.65194	0.975194	1.28362	stability	FALSE	FALSE	FALSE	FALSE	FALSE
P08758	ANXA5	T0164575B_01	1	1	60.1C	1.06391e+06	2.94147e+06	2.86867e+06	1.75537e+06	3.85553e+06	1	1.74	1.3	1.1	1.44	1.65194	0.975194	1.28362	stability	FALSE	FALSE	FALSE	FALSE	FALSE
P08133	ANXA6	T0164535B_01	48	170	42C	4.27254e+09	3.43385e+09	3.06837e+09	3.59313e+09	4.25063e+09	1	0.96	0.96	0.94	0.91	2.71638	2.03118	0.73463	stability	FALSE	FALSE	FALSE	FALSE	TRUE
P08133	ANXA6	T0164535B_01	48	170	44.1C	3.66237e+09	3.30567e+09	3.73125e+09	3.89597e+09	3542497203	1	0.95	0.99	0.97	0.97	2.71638	2.03118	0.73463	stability	FALSE	FALSE	FALSE	FALSE	TRUE
P08133	ANXA6	T0164545B_01	48	151	46.2C	5.30804e+09	4.2615e+09	2.74063e+09	4.03171e+09	2.74186e+09	1	0.95	0.99	0.95	1.01	2.71638	2.03118	0.73463	stability	FALSE	FALSE	FALSE	FALSE	TRUE
P08133	ANXA6	T0164545B_01	48	151	48.1C	1.81854e+09	1.26526e+09	3.64273e+09	1.66856e+09	4.27698e+09	1	1	1.02	1.08	1.14	2.71638	2.03118	0.73463	stability	FALSE	FALSE	FALSE	FALSE	TRUE
P08133	ANXA6	T0164555B_01	39	103	50.4C	2.25406e+09	1.26719e+09	2.10098e+09	2.1908e+09	2.5975e+09	1	1.03	1.04	1.04	1.3	2.71638	2.03118	0.73463	stability	FALSE	FALSE	FALSE	FALSE	TRUE
P08133	ANXA6	T0164555B_01	39	103	51.9C	1.0842e+09	6.41381e+08	1.73922e+09	1.46732e+09	2.48643e+09	1	1.01	1.1	1.05	1.4	2.71638	2.03118	0.73463	stability	FALSE	FALSE	FALSE	FALSE	TRUE
P08133	ANXA6	T0164565B_01	25	46	54C	1.09578e+09	4.71277e+08	9.72707e+08	3.47808e+08	8.46357e+08	1	1.05	1.2	0.85	0.96	2.71638	2.03118	0.73463	stability	FALSE	FALSE	FALSE	FALSE	TRUE
P08133	ANXA6	T0164565B_01	25	46	56.1C	5.38259e+08	2.96678e+08	2.89266e+08	1.05437e+08	4.93431e+08	1	0.56	0.49	0.41	0.7	2.71638	2.03118	0.73463	stability	FALSE	FALSE	FALSE	FALSE	TRUE
P08133	ANXA6	T0164575B_01	16	20	58.2C	1.87119e+08	1.30621e+08	1.38022e+08	1.8025e+08	1.92004e+08	1	0.57	0.59	0.63	0.71	2.71638	2.03118	0.73463	stability	FALSE	FALSE	FALSE	FALSE	TRUE
P08133	ANXA6	T0164575B_01	16	20	60.1C	4.15685e+07	9.38052e+07	1.3918e+08	6.48026e+07	1.90324e+08	1	1.42	1.61	1.04	1.82	2.71638	2.03118	0.73463	stability	FALSE	FALSE	FALSE	FALSE	TRUE
P08133	ANXA6	T0164585B_01	8	9	62.4C	4.49419e+07	3.90099e+07	4.55909e+07	5.64931e+07	5.69555e+07	1	1.12	1.03	1.13	1.17	2.71638	2.03118	0.73463	stability	FALSE	FALSE	FALSE	FALSE	TRUE
P08133	ANXA6	T0164585B_01	8	9	63.9C	3.43629e+07	2.88201e+07	3.68863e+07	3.21759e+07	7.29372e+07	1	1.05	1.23	1.13	1.54	2.71638	2.03118	0.73463	stability	FALSE	FALSE	FALSE	FALSE	TRUE
P20073	ANXA7	T0164535B_01	18	37	42C	7.38516e+08	6.36367e+08	5.59846e+08	6.75435e+08	7.69585e+08	1	1.03	1.01	1.03	0.96	1.3964	0.520932	2.90286	stability	FALSE	FALSE	FALSE	FALSE	FALSE
P20073	ANXA7	T0164535B_01	18	37	44.1C	7.02609e+08	6.28524e+08	6.95339e+08	7.15119e+08	6.31539e+08	1	0.94	0.97	0.92	0.9	1.3964	0.520932	2.90286	stability	FALSE	FALSE	FALSE	FALSE	FALSE
P20073	ANXA7	T0164545B_01	19	39	46.2C	1.02953e+09	8.82486e+08	5.21134e+08	7.47887e+08	4.92009e+08	1	1.02	0.97	0.91	0.93	1.3964	0.520932	2.90286	stability	FALSE	FALSE	FALSE	FALSE	FALSE
P20073	ANXA7	T0164545B_01	19	39	48.1C	4.55122e+08	3.06718e+08	8.21052e+08	4.35437e+08	8.57064e+08	1	0.97	0.92	1.13	0.92	1.3964	0.520932	2.90286	stability	FALSE	FALSE	FALSE	FALSE	FALSE
P20073	ANXA7	T0164555B_01	18	28	50.4C	8.77732e+08	5.34898e+08	8.12025e+08	7.82565e+08	8.591e+08	1	1.12	1.03	0.96	1.1	1.3964	0.520932	2.90286	stability	FALSE	FALSE	FALSE	FALSE	FALSE
P20073	ANXA7	T0164555B_01	18	28	51.9C	4.26092e+08	2.85667e+08	7.18914e+08	6.43817e+08	8.37243e+08	1	1.14	1.15	1.17	1.2	1.3964	0.520932	2.90286	stability	FALSE	FALSE	FALSE	FALSE	FALSE
P20073	ANXA7	T0164565B_01	5	5	54C	5.66573e+07	2.43155e+07	4.8279e+07	1.7837e+07	4.11571e+07	1	1.05	1.15	0.84	0.91	1.3964	0.520932	2.90286	stability	FALSE	FALSE	FALSE	FALSE	FALSE
P20073	ANXA7	T0164565B_01	5	5	56.1C	1.86681e+07	1.13292e+07	1.02152e+07	3.29329e+06	1.44803e+07	1	0.62	0.5	0.37	0.6	1.3964	0.520932	2.90286	stability	FALSE	FALSE	FALSE	FALSE	FALSE
P13928	ANXA8	T0164555B_01	1	1	50.4C	9.32629e+06	5.0189e+06	9.60181e+06	1.11403e+07	1.38166e+07	1	0.99	1.15	1.28	1.67					FALSE	FALSE	FALSE	FALSE	FALSE
P13928	ANXA8	T0164555B_01	1	1	51.9C	5.05435e+06	2.95018e+06	7.03917e+06	5.47727e+06	1.08447e+07	1	0.99	0.95	0.84	1.31					FALSE	FALSE	FALSE	FALSE	FALSE
Q63HQ0	AP1AR	T0164565B_01	2	2	54C	1.91698e+07	8.51731e+06	1.42069e+07	8.2804e+06	1.7279e+07	1	1.09	1	1.15	1.12					FALSE	FALSE	FALSE	FALSE	FALSE
Q63HQ0	AP1AR	T0164565B_01	2	2	56.1C	9.13307e+06	1.0565e+07	1.36364e+07	5.93204e+06	1.32561e+07	1	1.17	1.36	1.35	1.11					FALSE	FALSE	FALSE	FALSE	FALSE
Q10567	AP1B1	T0164535B_01	12	13	42C	4.88443e+08	4.12867e+08	3.71617e+08	4.36491e+08	5.50212e+08	1	1.01	1.02	1	1.03	0.214415	0.151839	0.591527	stability	FALSE	FALSE	FALSE	FALSE	FALSE
Q10567	AP1B1	T0164535B_01	12	13	44.1C	4.25185e+08	3.8192e+08	4.19932e+08	4.49148e+08	4.16495e+08	1	0.95	0.96	0.96	0.98	0.214415	0.151839	0.591527	stability	FALSE	FALSE	FALSE	FALSE	FALSE
Q10567	AP1B1	T0164545B_01	12	13	46.2C	6.5186e+08	5.59437e+08	3.44557e+08	4.80448e+08	3.06661e+08	1	1.02	1.01	0.92	0.92	0.214415	0.151839	0.591527	stability	FALSE	FALSE	FALSE	FALSE	FALSE
Q10567	AP1B1	T0164545B_01	12	13	48.1C	2.9269e+08	1.89245e+08	5.47705e+08	2.46661e+08	5.59066e+08	1	0.93	0.96	0.99	0.93	0.214415	0.151839	0.591527	stability	FALSE	FALSE	FALSE	FALSE	FALSE
Q10567	AP1B1	T0164555B_01	9	10	50.4C	2.87944e+08	1.67654e+08	2.59241e+08	2.67287e+08	2.63978e+08	1	1.07	1.01	0.99	1.03	0.214415	0.151839	0.591527	stability	FALSE	FALSE	FALSE	FALSE	FALSE
Q10567	AP1B1	T0164555B_01	9	10	51.9C	2.19837e+08	1.23902e+08	3.0142e+08	2.70601e+08	3.5294e+08	1	0.96	0.94	0.95	0.98	0.214415	0.151839	0.591527	stability	FALSE	FALSE	FALSE	FALSE	FALSE
Q10567	AP1B1	T0164565B_01	8	13	54C	2.5999e+08	1.03446e+08	1.92941e+08	8.68886e+07	1.88651e+08	1	0.97	1	0.89	0.9	0.214415	0.151839	0.591527	stability	FALSE	FALSE	FALSE	FALSE	FALSE
Q10567	AP1B1	T0164565B_01	8	13	56.1C	1.07541e+08	1.02303e+08	1.09654e+08	4.27022e+07	1.36308e+08	1	0.97	0.93	0.83	0.97	0.214415	0.151839	0.591527	stability	FALSE	FALSE	FALSE	FALSE	FALSE
Q10567	AP1B1	T0164575B_01	7	8	58.2C	8.76571e+07	9.68012e+07	1.04698e+08	1.32794e+08	1.39852e+08	1	0.9	0.96	0.99	1.1	0.214415	0.151839	0.591527	stability	FALSE	FALSE	FALSE	FALSE	FALSE
Q10567	AP1B1	T0164575B_01	7	8	60.1C	3.09508e+07	5.25162e+07	7.73847e+07	4.90229e+07	9.21431e+07	1	1.07	1.2	1.06	1.18	0.214415	0.151839	0.591527	stability	FALSE	FALSE	FALSE	FALSE	FALSE
Q10567	AP1B1	T0164585B_01	1	1	62.4C	2.30979e+06	2.08927e+06	2.8525e+06	3.32761e+06	2.71571e+06	1	1.17	1.25	1.3	1.08	0.214415	0.151839	0.591527	stability	FALSE	FALSE	FALSE	FALSE	FALSE
Q10567	AP1B1	T0164585B_01	1	1	63.9C	1.66391e+06	1.01393e+06	1.9077e+06	1.8091e+06	2.36128e+06	1	0.76	1.32	1.32	1.03	0.214415	0.151839	0.591527	stability	FALSE	FALSE	FALSE	FALSE	FALSE
O43747	AP1G1	T0164535B_01	18	25	42C	6.0407e+08	5.04842e+08	4.4753e+08	5.26096e+08	6.52937e+08	1	1	0.99	0.98	0.99	0.65224	0.421599	1.00169	stability	FALSE	FALSE	FALSE	FALSE	FALSE
O43747	AP1G1	T0164535B_01	18	25	44.1C	4.82674e+08	4.11902e+08	4.95195e+08	5.47175e+08	4.69646e+08	1	0.9	1	1.03	0.97	0.65224	0.421599	1.00169	stability	FALSE	FALSE	FALSE	FALSE	FALSE
O43747	AP1G1	T0164545B_01	14	21	46.2C	8.38365e+08	6.95988e+08	4.60399e+08	5.85259e+08	3.9214e+08	1	0.99	1.05	0.87	0.91	0.65224	0.421599	1.00169	stability	FALSE	FALSE	FALSE	FALSE	FALSE
O43747	AP1G1	T0164545B_01	14	21	48.1C	2.99441e+08	2.14001e+08	6.15111e+08	2.74778e+08	6.62298e+08	1	1.02	1.05	1.08	1.08	0.65224	0.421599	1.00169	stability	FALSE	FALSE	FALSE	FALSE	FALSE
O43747	AP1G1	T0164555B_01	16	22	50.4C	4.4756e+08	2.75202e+08	4.09151e+08	4.24579e+08	4.1251e+08	1	1.13	1.02	1.02	1.04	0.65224	0.421599	1.00169	stability	FALSE	FALSE	FALSE	FALSE	FALSE
O43747	AP1G1	T0164555B_01	16	22	51.9C	2.61242e+08	1.78342e+08	4.42048e+08	3.8219e+08	5.03356e+08	1	1.16	1.16	1.13	1.18	0.65224	0.421599	1.00169	stability	FALSE	FALSE	FALSE	FALSE	FALSE
O43747	AP1G1	T0164565B_01	8	11	54C	2.8053e+08	1.03472e+08	2.12704e+08	8.69278e+07	2.06223e+08	1	0.9	1.02	0.82	0.92	0.65224	0.421599	1.00169	stability	FALSE	FALSE	FALSE	FALSE	FALSE
O43747	AP1G1	T0164565B_01	8	11	56.1C	7.9792e+07	7.35839e+07	8.04308e+07	3.20329e+07	1.05494e+08	1	0.94	0.92	0.84	1.01	0.65224	0.421599	1.00169	stability	FALSE	FALSE	FALSE	FALSE	FALSE
O43747	AP1G1	T0164575B_01	4	4	58.2C	3.11721e+07	2.59032e+07	3.01958e+07	3.96549e+07	3.85484e+07	1	0.68	0.78	0.83	0.85	0.65224	0.421599	1.00169	stability	FALSE	FALSE	FALSE	FALSE	FALSE
O43747	AP1G1	T0164575B_01	4	4	60.1C	7.30165e+06	1.42861e+07	2.22537e+07	1.37641e+07	2.82179e+07	1	1.23	1.47	1.26	1.54	0.65224	0.421599	1.00169	stability	FALSE	FALSE	FALSE	FALSE	FALSE
O75843	AP1G2	T0164535B_01	3	3	42C	6.91357e+07	5.92139e+07	4.89549e+07	6.47837e+07	8.78131e+07	1	1.03	0.95	1.05	1.17	0.327091	0.210092	0.789912	expression/solubility	FALSE	FALSE	FALSE	FALSE	FALSE
O75843	AP1G2	T0164535B_01	3	3	44.1C	4.76818e+07	5.02679e+07	4.83728e+07	5.71093e+07	5.2873e+07	1	1.11	0.99	1.09	1.11	0.327091	0.210092	0.789912	expression/solubility	FALSE	FALSE	FALSE	FALSE	FALSE
O75843	AP1G2	T0164545B_01	3	4	46.2C	3.77097e+07	2.83934e+07	1.87072e+07	3.13509e+07	1.82995e+07	1	0.89	0.95	1.04	0.95	0.327091	0.210092	0.789912	expression/solubility	FALSE	FALSE	FALSE	FALSE	FALSE
O75843	AP1G2	T0164545B_01	3	4	48.1C	1.1398e+07	7.80664e+06	2.78989e+07	9.88748e+06	3.0368e+07	1	0.98	1.25	1.02	1.3	0.327091	0.210092	0.789912	expression/solubility	FALSE	FALSE	FALSE	FALSE	FALSE
O75843	AP1G2	T0164555B_01	4	4	50.4C	3.31326e+07	1.93967e+07	2.91996e+07	3.19179e+07	3.07807e+07	1	1.08	0.98	1.03	1.05	0.327091	0.210092	0.789912	expression/solubility	FALSE	FALSE	FALSE	FALSE	FALSE
O75843	AP1G2	T0164555B_01	4	4	51.9C	2.43748e+07	1.68377e+07	3.40487e+07	3.0395e+07	4.00161e+07	1	1.17	0.95	0.96	1	0.327091	0.210092	0.789912	expression/solubility	FALSE	FALSE	FALSE	FALSE	FALSE
Q9BXS5	AP1M1	T0164535B_01	10	17	42C	4.07318e+08	3.28717e+08	2.93784e+08	3.62587e+08	4.62344e+08	1	0.97	0.97	1	1.04	0.836075	0.389073	2.28525	stability	TRUE	FALSE	FALSE	FALSE	FALSE
Q9BXS5	AP1M1	T0164535B_01	10	17	44.1C	3.44709e+08	3.01706e+08	3.46326e+08	3.80287e+08	3.14745e+08	1	0.92	0.98	1	0.91	0.836075	0.389073	2.28525	stability	TRUE	FALSE	FALSE	FALSE	FALSE
Q9BXS5	AP1M1	T0164545B_01	11	17	46.2C	4.93528e+08	4.44131e+08	2.70852e+08	3.56759e+08	2.31762e+08	1	1.07	1.05	0.9	0.92	0.836075	0.389073	2.28525	stability	TRUE	FALSE	FALSE	FALSE	FALSE
[truncated: 46,205 more rows]
