# Supplementary material for: A computational method for detection of ligand-binding proteins from dose range thermal proteome profiles
Source: Nat Commun. 2020 Nov 13;11:5783. doi: 10.1038/s41467-020-19529-8 (PMC7666118; doi:10.1038/s41467-020-19529-8)
Supplement: Supplementary file 8 — Source data [file 41467_2020_19529_MOESM8_ESM.xlsx]

## Sheet: Figure2a
variant	nominal FDR	observed FDR
DLPTP moderated, seed 1	0	0
DLPTP moderated, seed 1	0.01	0
DLPTP moderated, seed 1	0.02	0
DLPTP moderated, seed 1	0.03	0
DLPTP moderated, seed 1	0.04	0
DLPTP moderated, seed 1	0.05	0
DLPTP moderated, seed 1	0.06	0
DLPTP moderated, seed 1	0.07	0
DLPTP moderated, seed 1	0.08	0
DLPTP moderated, seed 1	0.09	0
DLPTP moderated, seed 1	0.1	0.0434783
DLPTP moderated, seed 1	0.11	0.0434783
DLPTP moderated, seed 1	0.12	0.056338
DLPTP moderated, seed 1	0.13	0.0821918
DLPTP moderated, seed 1	0.14	0.0821918
DLPTP moderated, seed 1	0.15	0.106667
DLPTP moderated, seed 1	0.16	0.106667
DLPTP moderated, seed 1	0.17	0.106667
DLPTP moderated, seed 1	0.18	0.106667
DLPTP moderated, seed 1	0.19	0.105263
DLPTP moderated, seed 1	0.2	0.105263
DLPTP moderated, seed 1	0.21	0.105263
DLPTP moderated, seed 1	0.22	0.105263
DLPTP moderated, seed 1	0.23	0.105263
DLPTP moderated, seed 1	0.24	0.103896
DLPTP moderated, seed 1	0.25	0.113924
DLPTP moderated, seed 1	0.26	0.125
DLPTP moderated, seed 1	0.27	0.135802
DLPTP moderated, seed 1	0.28	0.156627
DLPTP moderated, seed 1	0.29	0.166667
DLPTP moderated, seed 1	0.3	0.166667
DLPTP moderated, seed 1	0.31	0.166667
DLPTP moderated, seed 1	0.32	0.176471
DLPTP moderated, seed 1	0.33	0.176471
DLPTP moderated, seed 1	0.34	0.204545
DLPTP moderated, seed 1	0.35	0.21978
DLPTP moderated, seed 1	0.36	0.236559
DLPTP moderated, seed 1	0.37	0.236559
DLPTP moderated, seed 1	0.38	0.244681
DLPTP moderated, seed 1	0.39	0.272727
DLPTP moderated, seed 1	0.4	0.294118
DLPTP moderated, seed 1	0.41	0.294118
DLPTP moderated, seed 1	0.42	0.304762
DLPTP moderated, seed 1	0.43	0.301887
DLPTP moderated, seed 1	0.44	0.301887
DLPTP moderated, seed 1	0.45	0.327273
DLPTP moderated, seed 1	0.46	0.327273
DLPTP moderated, seed 1	0.47	0.339286
DLPTP moderated, seed 1	0.48	0.345133
DLPTP moderated, seed 1	0.49	0.345133
DLPTP moderated, seed 1	0.5	0.345133
DLPTP moderated, seed 1	0.51	0.350877
DLPTP moderated, seed 1	0.52	0.362069
DLPTP moderated, seed 1	0.53	0.362069
DLPTP moderated, seed 1	0.54	0.398374
DLPTP moderated, seed 1	0.55	0.403226
DLPTP moderated, seed 1	0.56	0.403226
DLPTP moderated, seed 1	0.57	0.444444
DLPTP moderated, seed 1	0.58	0.489796
DLPTP moderated, seed 1	0.59	0.516129
DLPTP moderated, seed 1	0.6	0.525316
DLPTP moderated, seed 1	0.61	0.525316
DLPTP moderated, seed 1	0.62	0.530864
DLPTP moderated, seed 1	0.63	0.552941
DLPTP moderated, seed 1	0.64	0.594737
DLPTP moderated, seed 1	0.65	0.596859
DLPTP moderated, seed 1	0.66	0.603093
DLPTP moderated, seed 1	0.67	0.613065
DLPTP moderated, seed 1	0.68	0.622549
DLPTP moderated, seed 1	0.69	0.636792
DLPTP moderated, seed 1	0.7	0.646789
DLPTP moderated, seed 1	0.71	0.65625
DLPTP moderated, seed 1	0.72	0.702703
DLPTP moderated, seed 1	0.73	0.713755
DLPTP moderated, seed 1	0.74	0.72
DLPTP moderated, seed 1	0.75	0.72695
DLPTP moderated, seed 1	0.76	0.737201
DLPTP moderated, seed 1	0.77	0.740741
DLPTP moderated, seed 1	0.78	0.745875
DLPTP moderated, seed 1	0.79	0.771513
DLPTP moderated, seed 1	0.8	0.82151
DLPTP moderated, seed 1	0.81	0.825503
DLPTP moderated, seed 1	0.82	0.842105
DLPTP moderated, seed 1	0.83	0.881459
DLPTP moderated, seed 1	0.84	0.889362
DLPTP moderated, seed 1	0.85	0.895442
DLPTP moderated, seed 1	0.86	0.904294
DLPTP moderated, seed 1	0.87	0.91343
DLPTP moderated, seed 1	0.88	0.914847
DLPTP moderated, seed 1	0.89	0.91841
DLPTP moderated, seed 1	0.9	0.948287
DLPTP moderated, seed 1	0.91	0.953784
DLPTP moderated, seed 1	0.92	0.954571
DLPTP moderated, seed 1	0.93	0.956236
DLPTP moderated, seed 1	0.94	0.958049
DLPTP moderated, seed 1	0.95	0.963218
DLPTP moderated, seed 1	0.96	0.972575
DLPTP moderated, seed 1	0.97	0.979258
DLPTP moderated, seed 1	0.98	0.97967
DLPTP moderated, seed 1	0.99	0.97991
DLPTP moderated, seed 1	1	0.981291
DLPTP moderated, seed 2	0	0
DLPTP moderated, seed 2	0.01	0
DLPTP moderated, seed 2	0.02	0
DLPTP moderated, seed 2	0.03	0
DLPTP moderated, seed 2	0.04	0
DLPTP moderated, seed 2	0.05	0
DLPTP moderated, seed 2	0.06	0
DLPTP moderated, seed 2	0.07	0
DLPTP moderated, seed 2	0.08	0
DLPTP moderated, seed 2	0.09	0
DLPTP moderated, seed 2	0.1	0.0571429
DLPTP moderated, seed 2	0.11	0.0571429
DLPTP moderated, seed 2	0.12	0.056338
DLPTP moderated, seed 2	0.13	0.0821918
DLPTP moderated, seed 2	0.14	0.0821918
DLPTP moderated, seed 2	0.15	0.0821918
DLPTP moderated, seed 2	0.16	0.106667
DLPTP moderated, seed 2	0.17	0.106667
DLPTP moderated, seed 2	0.18	0.106667
DLPTP moderated, seed 2	0.19	0.105263
DLPTP moderated, seed 2	0.2	0.105263
DLPTP moderated, seed 2	0.21	0.105263
DLPTP moderated, seed 2	0.22	0.103896
DLPTP moderated, seed 2	0.23	0.103896
DLPTP moderated, seed 2	0.24	0.102564
DLPTP moderated, seed 2	0.25	0.113924
DLPTP moderated, seed 2	0.26	0.125
DLPTP moderated, seed 2	0.27	0.146341
DLPTP moderated, seed 2	0.28	0.156627
DLPTP moderated, seed 2	0.29	0.166667
DLPTP moderated, seed 2	0.3	0.166667
DLPTP moderated, seed 2	0.31	0.166667
DLPTP moderated, seed 2	0.32	0.166667
DLPTP moderated, seed 2	0.33	0.183908
DLPTP moderated, seed 2	0.34	0.228261
DLPTP moderated, seed 2	0.35	0.236559
DLPTP moderated, seed 2	0.36	0.236559
DLPTP moderated, seed 2	0.37	0.244681
DLPTP moderated, seed 2	0.38	0.244681
DLPTP moderated, seed 2	0.39	0.294118
DLPTP moderated, seed 2	0.4	0.294118
DLPTP moderated, seed 2	0.41	0.294118
DLPTP moderated, seed 2	0.42	0.304762
DLPTP moderated, seed 2	0.43	0.314815
DLPTP moderated, seed 2	0.44	0.314815
DLPTP moderated, seed 2	0.45	0.327273
DLPTP moderated, seed 2	0.46	0.327273
DLPTP moderated, seed 2	0.47	0.339286
DLPTP moderated, seed 2	0.48	0.345133
DLPTP moderated, seed 2	0.49	0.350877
DLPTP moderated, seed 2	0.5	0.350877
DLPTP moderated, seed 2	0.51	0.362069
DLPTP moderated, seed 2	0.52	0.362069
DLPTP moderated, seed 2	0.53	0.367521
DLPTP moderated, seed 2	0.54	0.398374
DLPTP moderated, seed 2	0.55	0.403226
DLPTP moderated, seed 2	0.56	0.403226
DLPTP moderated, seed 2	0.57	0.447761
DLPTP moderated, seed 2	0.58	0.447761
DLPTP moderated, seed 2	0.59	0.493243
DLPTP moderated, seed 2	0.6	0.522293
DLPTP moderated, seed 2	0.61	0.553571
DLPTP moderated, seed 2	0.62	0.553571
DLPTP moderated, seed 2	0.63	0.589189
DLPTP moderated, seed 2	0.64	0.594737
DLPTP moderated, seed 2	0.65	0.603093
DLPTP moderated, seed 2	0.66	0.618812
DLPTP moderated, seed 2	0.67	0.62069
DLPTP moderated, seed 2	0.68	0.628019
DLPTP moderated, seed 2	0.69	0.64186
DLPTP moderated, seed 2	0.7	0.653153
DLPTP moderated, seed 2	0.71	0.654709
DLPTP moderated, seed 2	0.72	0.700389
DLPTP moderated, seed 2	0.73	0.72
DLPTP moderated, seed 2	0.74	0.725
DLPTP moderated, seed 2	0.75	0.736301
DLPTP moderated, seed 2	0.76	0.740741
DLPTP moderated, seed 2	0.77	0.743333
DLPTP moderated, seed 2	0.78	0.769461
DLPTP moderated, seed 2	0.79	0.777457
DLPTP moderated, seed 2	0.8	0.798429
DLPTP moderated, seed 2	0.81	0.877165
DLPTP moderated, seed 2	0.82	0.878315
DLPTP moderated, seed 2	0.83	0.881279
DLPTP moderated, seed 2	0.84	0.884273
DLPTP moderated, seed 2	0.85	0.891967
DLPTP moderated, seed 2	0.86	0.899094
DLPTP moderated, seed 2	0.87	0.912946
DLPTP moderated, seed 2	0.88	0.917197
DLPTP moderated, seed 2	0.89	0.918325
DLPTP moderated, seed 2	0.9	0.943423
DLPTP moderated, seed 2	0.91	0.945504
DLPTP moderated, seed 2	0.92	0.953244
DLPTP moderated, seed 2	0.93	0.954879
DLPTP moderated, seed 2	0.94	0.957401
DLPTP moderated, seed 2	0.95	0.958049
DLPTP moderated, seed 2	0.96	0.960995
DLPTP moderated, seed 2	0.97	0.978723
DLPTP moderated, seed 2	0.98	0.979597
DLPTP moderated, seed 2	0.99	0.980005
DLPTP moderated, seed 2	1	0.980169
DLPTP moderated, seed 3	0	0
DLPTP moderated, seed 3	0.01	0
DLPTP moderated, seed 3	0.02	0
DLPTP moderated, seed 3	0.03	0
DLPTP moderated, seed 3	0.04	0
DLPTP moderated, seed 3	0.05	0
DLPTP moderated, seed 3	0.06	0
DLPTP moderated, seed 3	0.07	0
DLPTP moderated, seed 3	0.08	0
DLPTP moderated, seed 3	0.09	0
DLPTP moderated, seed 3	0.1	0.0571429
DLPTP moderated, seed 3	0.11	0.0571429
DLPTP moderated, seed 3	0.12	0.056338
DLPTP moderated, seed 3	0.13	0.0694444
DLPTP moderated, seed 3	0.14	0.0821918
DLPTP moderated, seed 3	0.15	0.106667
DLPTP moderated, seed 3	0.16	0.106667
DLPTP moderated, seed 3	0.17	0.106667
DLPTP moderated, seed 3	0.18	0.105263
DLPTP moderated, seed 3	0.19	0.105263
DLPTP moderated, seed 3	0.2	0.105263
DLPTP moderated, seed 3	0.21	0.105263
DLPTP moderated, seed 3	0.22	0.103896
DLPTP moderated, seed 3	0.23	0.103896
DLPTP moderated, seed 3	0.24	0.103896
DLPTP moderated, seed 3	0.25	0.113924
DLPTP moderated, seed 3	0.26	0.113924
DLPTP moderated, seed 3	0.27	0.135802
DLPTP moderated, seed 3	0.28	0.166667
DLPTP moderated, seed 3	0.29	0.166667
DLPTP moderated, seed 3	0.3	0.166667
DLPTP moderated, seed 3	0.31	0.166667
DLPTP moderated, seed 3	0.32	0.176471
DLPTP moderated, seed 3	0.33	0.186047
DLPTP moderated, seed 3	0.34	0.204545
DLPTP moderated, seed 3	0.35	0.222222
DLPTP moderated, seed 3	0.36	0.222222
DLPTP moderated, seed 3	0.37	0.247312
DLPTP moderated, seed 3	0.38	0.272727
DLPTP moderated, seed 3	0.39	0.294118
DLPTP moderated, seed 3	0.4	0.294118
DLPTP moderated, seed 3	0.41	0.294118
DLPTP moderated, seed 3	0.42	0.291262
DLPTP moderated, seed 3	0.43	0.301887
DLPTP moderated, seed 3	0.44	0.301887
DLPTP moderated, seed 3	0.45	0.314815
DLPTP moderated, seed 3	0.46	0.314815
DLPTP moderated, seed 3	0.47	0.339286
DLPTP moderated, seed 3	0.48	0.339286
DLPTP moderated, seed 3	0.49	0.339286
DLPTP moderated, seed 3	0.5	0.345133
DLPTP moderated, seed 3	0.51	0.350877
DLPTP moderated, seed 3	0.52	0.356522
DLPTP moderated, seed 3	0.53	0.356522
DLPTP moderated, seed 3	0.54	0.383333
DLPTP moderated, seed 3	0.55	0.403226
DLPTP moderated, seed 3	0.56	0.403226
DLPTP moderated, seed 3	0.57	0.439394
DLPTP moderated, seed 3	0.58	0.482517
DLPTP moderated, seed 3	0.59	0.506579
DLPTP moderated, seed 3	0.6	0.519231
DLPTP moderated, seed 3	0.61	0.550898
DLPTP moderated, seed 3	0.62	0.553571
DLPTP moderated, seed 3	0.63	0.553571
DLPTP moderated, seed 3	0.64	0.595745
DLPTP moderated, seed 3	0.65	0.596859
DLPTP moderated, seed 3	0.66	0.609137
DLPTP moderated, seed 3	0.67	0.609137
DLPTP moderated, seed 3	0.68	0.626214
DLPTP moderated, seed 3	0.69	0.646789
DLPTP moderated, seed 3	0.7	0.65
DLPTP moderated, seed 3	0.71	0.699219
DLPTP moderated, seed 3	0.72	0.699219
DLPTP moderated, seed 3	0.73	0.712687
DLPTP moderated, seed 3	0.74	0.717949
DLPTP moderated, seed 3	0.75	0.735395
DLPTP moderated, seed 3	0.76	0.738983
DLPTP moderated, seed 3	0.77	0.738983
DLPTP moderated, seed 3	0.78	0.765957
DLPTP moderated, seed 3	0.79	0.768769
DLPTP moderated, seed 3	0.8	0.772189
DLPTP moderated, seed 3	0.81	0.832258
DLPTP moderated, seed 3	0.82	0.874396
DLPTP moderated, seed 3	0.83	0.880184
DLPTP moderated, seed 3	0.84	0.884273
DLPTP moderated, seed 3	0.85	0.896414
DLPTP moderated, seed 3	0.86	0.909513
DLPTP moderated, seed 3	0.87	0.913812
DLPTP moderated, seed 3	0.88	0.914847
DLPTP moderated, seed 3	0.89	0.919003
DLPTP moderated, seed 3	0.9	0.922772
DLPTP moderated, seed 3	0.91	0.952182
DLPTP moderated, seed 3	0.92	0.953569
DLPTP moderated, seed 3	0.93	0.955971
DLPTP moderated, seed 3	0.94	0.956593
DLPTP moderated, seed 3	0.95	0.960649
DLPTP moderated, seed 3	0.96	0.961146
DLPTP moderated, seed 3	0.97	0.962599
DLPTP moderated, seed 3	0.98	0.979613
DLPTP moderated, seed 3	0.99	0.979905
DLPTP moderated, seed 3	1	0.981052
DLPTP standard, seed 1	0	0
DLPTP standard, seed 1	0.01	0
DLPTP standard, seed 1	0.02	0
DLPTP standard, seed 1	0.03	0.0181818
DLPTP standard, seed 1	0.04	0.0338983
DLPTP standard, seed 1	0.05	0.0338983
DLPTP standard, seed 1	0.06	0.0483871
DLPTP standard, seed 1	0.07	0.0625
DLPTP standard, seed 1	0.08	0.0757576
DLPTP standard, seed 1	0.09	0.0882353
DLPTP standard, seed 1	0.1	0.0869565
DLPTP standard, seed 1	0.11	0.0869565
DLPTP standard, seed 1	0.12	0.1
DLPTP standard, seed 1	0.13	0.1
DLPTP standard, seed 1	0.14	0.1
DLPTP standard, seed 1	0.15	0.112676
DLPTP standard, seed 1	0.16	0.123288
DLPTP standard, seed 1	0.17	0.135135
DLPTP standard, seed 1	0.18	0.146667
DLPTP standard, seed 1	0.19	0.179487
DLPTP standard, seed 1	0.2	0.189873
DLPTP standard, seed 1	0.21	0.189873
DLPTP standard, seed 1	0.22	0.207317
DLPTP standard, seed 1	0.23	0.207317
DLPTP standard, seed 1	0.24	0.216867
DLPTP standard, seed 1	0.25	0.244186
DLPTP standard, seed 1	0.26	0.244186
DLPTP standard, seed 1	0.27	0.241379
DLPTP standard, seed 1	0.28	0.241379
DLPTP standard, seed 1	0.29	0.258427
DLPTP standard, seed 1	0.3	0.258427
DLPTP standard, seed 1	0.31	0.274725
DLPTP standard, seed 1	0.32	0.294737
DLPTP standard, seed 1	0.33	0.294737
DLPTP standard, seed 1	0.34	0.361111
DLPTP standard, seed 1	0.35	0.372727
DLPTP standard, seed 1	0.36	0.383929
DLPTP standard, seed 1	0.37	0.415254
DLPTP standard, seed 1	0.38	0.415254
DLPTP standard, seed 1	0.39	0.421488
DLPTP standard, seed 1	0.4	0.435484
DLPTP standard, seed 1	0.41	0.457364
DLPTP standard, seed 1	0.42	0.469697
DLPTP standard, seed 1	0.43	0.473684
DLPTP standard, seed 1	0.44	0.473684
DLPTP standard, seed 1	0.45	0.485294
DLPTP standard, seed 1	0.46	0.492754
DLPTP standard, seed 1	0.47	0.513889
DLPTP standard, seed 1	0.48	0.513889
DLPTP standard, seed 1	0.49	0.538961
DLPTP standard, seed 1	0.5	0.544304
DLPTP standard, seed 1	0.51	0.558282
DLPTP standard, seed 1	0.52	0.563636
DLPTP standard, seed 1	0.53	0.582857
DLPTP standard, seed 1	0.54	0.582857
DLPTP standard, seed 1	0.55	0.589888
DLPTP standard, seed 1	0.56	0.627551
DLPTP standard, seed 1	0.57	0.628141
DLPTP standard, seed 1	0.58	0.650943
DLPTP standard, seed 1	0.59	0.655814
DLPTP standard, seed 1	0.6	0.669643
DLPTP standard, seed 1	0.61	0.672566
DLPTP standard, seed 1	0.62	0.675439
DLPTP standard, seed 1	0.63	0.738516
DLPTP standard, seed 1	0.64	0.753333
DLPTP standard, seed 1	0.65	0.779104
DLPTP standard, seed 1	0.66	0.79096
DLPTP standard, seed 1	0.67	0.794444
DLPTP standard, seed 1	0.68	0.807792
DLPTP standard, seed 1	0.69	0.811224
DLPTP standard, seed 1	0.7	0.836645
DLPTP standard, seed 1	0.71	0.845188
DLPTP standard, seed 1	0.72	0.869258
DLPTP standard, seed 1	0.73	0.888563
DLPTP standard, seed 1	0.74	0.891429
DLPTP standard, seed 1	0.75	0.908102
DLPTP standard, seed 1	0.76	0.909739
DLPTP standard, seed 1	0.77	0.910798
DLPTP standard, seed 1	0.78	0.918717
DLPTP standard, seed 1	0.79	0.920833
DLPTP standard, seed 1	0.8	0.921569
DLPTP standard, seed 1	0.81	0.923464
DLPTP standard, seed 1	0.82	0.929499
DLPTP standard, seed 1	0.83	0.930403
DLPTP standard, seed 1	0.84	0.948718
DLPTP standard, seed 1	0.85	0.950164
DLPTP standard, seed 1	0.86	0.952081
DLPTP standard, seed 1	0.87	0.954299
DLPTP standard, seed 1	0.88	0.955685
DLPTP standard, seed 1	0.89	0.95667
DLPTP standard, seed 1	0.9	0.965724
DLPTP standard, seed 1	0.91	0.96587
DLPTP standard, seed 1	0.92	0.971377
DLPTP standard, seed 1	0.93	0.971581
DLPTP standard, seed 1	0.94	0.972826
DLPTP standard, seed 1	0.95	0.974811
DLPTP standard, seed 1	0.96	0.975178
DLPTP standard, seed 1	0.97	0.97561
DLPTP standard, seed 1	0.98	0.976998
DLPTP standard, seed 1	0.99	0.978802
DLPTP standard, seed 1	1	0.979285
DLPTP standard, seed 2	0	0
DLPTP standard, seed 2	0.01	0.02
DLPTP standard, seed 2	0.02	0.0185185
DLPTP standard, seed 2	0.03	0.0181818
DLPTP standard, seed 2	0.04	0.0491803
DLPTP standard, seed 2	0.05	0.0491803
DLPTP standard, seed 2	0.06	0.0625
DLPTP standard, seed 2	0.07	0.0615385
DLPTP standard, seed 2	0.08	0.0735294
DLPTP standard, seed 2	0.09	0.0735294
DLPTP standard, seed 2	0.1	0.0869565
DLPTP standard, seed 2	0.11	0.1
DLPTP standard, seed 2	0.12	0.1
DLPTP standard, seed 2	0.13	0.1
DLPTP standard, seed 2	0.14	0.1
DLPTP standard, seed 2	0.15	0.1
DLPTP standard, seed 2	0.16	0.1
DLPTP standard, seed 2	0.17	0.135135
DLPTP standard, seed 2	0.18	0.157895
DLPTP standard, seed 2	0.19	0.157895
DLPTP standard, seed 2	0.2	0.2
DLPTP standard, seed 2	0.21	0.207317
DLPTP standard, seed 2	0.22	0.207317
DLPTP standard, seed 2	0.23	0.216867
DLPTP standard, seed 2	0.24	0.216867
DLPTP standard, seed 2	0.25	0.235294
DLPTP standard, seed 2	0.26	0.244186
DLPTP standard, seed 2	0.27	0.244186
DLPTP standard, seed 2	0.28	0.241379
DLPTP standard, seed 2	0.29	0.258427
DLPTP standard, seed 2	0.3	0.266667
DLPTP standard, seed 2	0.31	0.282609
DLPTP standard, seed 2	0.32	0.282609
DLPTP standard, seed 2	0.33	0.313131
DLPTP standard, seed 2	0.34	0.32
DLPTP standard, seed 2	0.35	0.383929
DLPTP standard, seed 2	0.36	0.389381
DLPTP standard, seed 2	0.37	0.425
DLPTP standard, seed 2	0.38	0.421488
DLPTP standard, seed 2	0.39	0.435484
DLPTP standard, seed 2	0.4	0.444444
DLPTP standard, seed 2	0.41	0.469697
DLPTP standard, seed 2	0.42	0.469697
DLPTP standard, seed 2	0.43	0.473684
DLPTP standard, seed 2	0.44	0.473684
DLPTP standard, seed 2	0.45	0.477612
DLPTP standard, seed 2	0.46	0.489051
DLPTP standard, seed 2	0.47	0.503546
DLPTP standard, seed 2	0.48	0.538961
DLPTP standard, seed 2	0.49	0.541935
DLPTP standard, seed 2	0.5	0.544304
DLPTP standard, seed 2	0.51	0.566265
DLPTP standard, seed 2	0.52	0.568862
DLPTP standard, seed 2	0.53	0.585227
DLPTP standard, seed 2	0.54	0.592179
DLPTP standard, seed 2	0.55	0.605405
DLPTP standard, seed 2	0.56	0.635
DLPTP standard, seed 2	0.57	0.657407
DLPTP standard, seed 2	0.58	0.658986
DLPTP standard, seed 2	0.59	0.669643
DLPTP standard, seed 2	0.6	0.671111
DLPTP standard, seed 2	0.61	0.676856
DLPTP standard, seed 2	0.62	0.709804
DLPTP standard, seed 2	0.63	0.718631
DLPTP standard, seed 2	0.64	0.755776
DLPTP standard, seed 2	0.65	0.781065
DLPTP standard, seed 2	0.66	0.79096
DLPTP standard, seed 2	0.67	0.797814
DLPTP standard, seed 2	0.68	0.807792
DLPTP standard, seed 2	0.69	0.829493
DLPTP standard, seed 2	0.7	0.84322
DLPTP standard, seed 2	0.71	0.844864
DLPTP standard, seed 2	0.72	0.874788
DLPTP standard, seed 2	0.73	0.889695
DLPTP standard, seed 2	0.74	0.90709
DLPTP standard, seed 2	0.75	0.909416
DLPTP standard, seed 2	0.76	0.910165
DLPTP standard, seed 2	0.77	0.910903
DLPTP standard, seed 2	0.78	0.911422
DLPTP standard, seed 2	0.79	0.920998
DLPTP standard, seed 2	0.8	0.92229
DLPTP standard, seed 2	0.81	0.927688
DLPTP standard, seed 2	0.82	0.93482
DLPTP standard, seed 2	0.83	0.935484
DLPTP standard, seed 2	0.84	0.935865
DLPTP standard, seed 2	0.85	0.950294
DLPTP standard, seed 2	0.86	0.952231
DLPTP standard, seed 2	0.87	0.95346
DLPTP standard, seed 2	0.88	0.955556
DLPTP standard, seed 2	0.89	0.956095
DLPTP standard, seed 2	0.9	0.957231
DLPTP standard, seed 2	0.91	0.965383
DLPTP standard, seed 2	0.92	0.970249
DLPTP standard, seed 2	0.93	0.970577
DLPTP standard, seed 2	0.94	0.972213
DLPTP standard, seed 2	0.95	0.975232
DLPTP standard, seed 2	0.96	0.97555
DLPTP standard, seed 2	0.97	0.975875
DLPTP standard, seed 2	0.98	0.976212
DLPTP standard, seed 2	0.99	0.978695
DLPTP standard, seed 2	1	0.979328
DLPTP standard, seed 3	0	0
DLPTP standard, seed 3	0.01	0
DLPTP standard, seed 3	0.02	0
DLPTP standard, seed 3	0.03	0.0357143
DLPTP standard, seed 3	0.04	0.0338983
DLPTP standard, seed 3	0.05	0.0333333
DLPTP standard, seed 3	0.06	0.0634921
DLPTP standard, seed 3	0.07	0.0625
DLPTP standard, seed 3	0.08	0.0757576
DLPTP standard, seed 3	0.09	0.0757576
DLPTP standard, seed 3	0.1	0.0735294
DLPTP standard, seed 3	0.11	0.0869565
DLPTP standard, seed 3	0.12	0.1
DLPTP standard, seed 3	0.13	0.1
DLPTP standard, seed 3	0.14	0.1
DLPTP standard, seed 3	0.15	0.1
DLPTP standard, seed 3	0.16	0.112676
DLPTP standard, seed 3	0.17	0.146667
DLPTP standard, seed 3	0.18	0.146667
DLPTP standard, seed 3	0.19	0.179487
DLPTP standard, seed 3	0.2	0.189873
DLPTP standard, seed 3	0.21	0.189873
DLPTP standard, seed 3	0.22	0.1875
DLPTP standard, seed 3	0.23	0.216867
DLPTP standard, seed 3	0.24	0.244186
DLPTP standard, seed 3	0.25	0.244186
DLPTP standard, seed 3	0.26	0.241379
DLPTP standard, seed 3	0.27	0.241379
DLPTP standard, seed 3	0.28	0.241379
DLPTP standard, seed 3	0.29	0.241379
DLPTP standard, seed 3	0.3	0.274725
DLPTP standard, seed 3	0.31	0.274725
DLPTP standard, seed 3	0.32	0.287234
DLPTP standard, seed 3	0.33	0.313131
DLPTP standard, seed 3	0.34	0.366972
DLPTP standard, seed 3	0.35	0.378378
DLPTP standard, seed 3	0.36	0.415254
DLPTP standard, seed 3	0.37	0.420168
DLPTP standard, seed 3	0.38	0.416667
DLPTP standard, seed 3	0.39	0.435484
DLPTP standard, seed 3	0.4	0.448819
DLPTP standard, seed 3	0.41	0.461538
DLPTP standard, seed 3	0.42	0.461538
DLPTP standard, seed 3	0.43	0.473684
DLPTP standard, seed 3	0.44	0.477612
DLPTP standard, seed 3	0.45	0.481481
DLPTP standard, seed 3	0.46	0.489051
DLPTP standard, seed 3	0.47	0.496403
DLPTP standard, seed 3	0.48	0.520548
DLPTP standard, seed 3	0.49	0.541935
DLPTP standard, seed 3	0.5	0.550633
DLPTP standard, seed 3	0.51	0.564417
DLPTP standard, seed 3	0.52	0.573964
DLPTP standard, seed 3	0.53	0.578035
DLPTP standard, seed 3	0.54	0.582857
DLPTP standard, seed 3	0.55	0.592179
DLPTP standard, seed 3	0.56	0.626263
DLPTP standard, seed 3	0.57	0.649289
DLPTP standard, seed 3	0.58	0.649289
DLPTP standard, seed 3	0.59	0.654206
DLPTP standard, seed 3	0.6	0.668161
DLPTP standard, seed 3	0.61	0.672566
DLPTP standard, seed 3	0.62	0.675439
DLPTP standard, seed 3	0.63	0.712062
DLPTP standard, seed 3	0.64	0.752508
DLPTP standard, seed 3	0.65	0.76875
DLPTP standard, seed 3	0.66	0.790368
DLPTP standard, seed 3	0.67	0.803714
DLPTP standard, seed 3	0.68	0.80829
DLPTP standard, seed 3	0.69	0.829493
DLPTP standard, seed 3	0.7	0.843882
DLPTP standard, seed 3	0.71	0.853755
DLPTP standard, seed 3	0.72	0.879173
DLPTP standard, seed 3	0.73	0.889695
DLPTP standard, seed 3	0.74	0.907655
DLPTP standard, seed 3	0.75	0.908213
DLPTP standard, seed 3	0.76	0.909631
DLPTP standard, seed 3	0.77	0.910903
DLPTP standard, seed 3	0.78	0.913538
DLPTP standard, seed 3	0.79	0.919321
DLPTP standard, seed 3	0.8	0.919916
DLPTP standard, seed 3	0.81	0.927825
DLPTP standard, seed 3	0.82	0.928772
DLPTP standard, seed 3	0.83	0.935811
DLPTP standard, seed 3	0.84	0.939683
DLPTP standard, seed 3	0.85	0.950617
DLPTP standard, seed 3	0.86	0.952883
DLPTP standard, seed 3	0.87	0.9546
DLPTP standard, seed 3	0.88	0.95553
DLPTP standard, seed 3	0.89	0.964174
DLPTP standard, seed 3	0.9	0.964695
DLPTP standard, seed 3	0.91	0.965899
DLPTP standard, seed 3	0.92	0.968329
DLPTP standard, seed 3	0.93	0.972038
DLPTP standard, seed 3	0.94	0.972556
DLPTP standard, seed 3	0.95	0.973667
DLPTP standard, seed 3	0.96	0.975794
DLPTP standard, seed 3	0.97	0.976069
DLPTP standard, seed 3	0.98	0.977071
DLPTP standard, seed 3	0.99	0.978875
DLPTP standard, seed 3	1	0.979167

## Sheet: Figure2b
variant	nominal FDR	mean observed FDR	mean observed TPR
DLPTP moderated	0	0	0
DLPTP moderated	0.01	0	0.725
DLPTP moderated	0.02	0	0.729167
DLPTP moderated	0.03	0	0.7625
DLPTP moderated	0.04	0	0.770833
DLPTP moderated	0.05	0	0.783333
DLPTP moderated	0.06	0	0.783333
DLPTP moderated	0.07	0	0.791667
DLPTP moderated	0.08	0	0.8
DLPTP moderated	0.09	0	0.808333
DLPTP moderated	0.1	0.052588	0.825
DLPTP moderated	0.11	0.052588	0.825
DLPTP moderated	0.12	0.056338	0.8375
DLPTP moderated	0.13	0.0779427	0.8375
DLPTP moderated	0.14	0.0821918	0.8375
DLPTP moderated	0.15	0.0985084	0.8375
DLPTP moderated	0.16	0.106667	0.8375
DLPTP moderated	0.17	0.106667	0.8375
DLPTP moderated	0.18	0.106199	0.841667
DLPTP moderated	0.19	0.105263	0.85
DLPTP moderated	0.2	0.105263	0.85
DLPTP moderated	0.21	0.105263	0.85
DLPTP moderated	0.22	0.104352	0.858333
DLPTP moderated	0.23	0.104352	0.858333
DLPTP moderated	0.24	0.103452	0.866667
DLPTP moderated	0.25	0.113924	0.875
DLPTP moderated	0.26	0.121308	0.875
DLPTP moderated	0.27	0.139315	0.875
DLPTP moderated	0.28	0.159973	0.875
DLPTP moderated	0.29	0.166667	0.875
DLPTP moderated	0.3	0.166667	0.875
DLPTP moderated	0.31	0.166667	0.875
DLPTP moderated	0.32	0.173203	0.875
DLPTP moderated	0.33	0.182142	0.879167
DLPTP moderated	0.34	0.212451	0.879167
DLPTP moderated	0.35	0.226187	0.883333
DLPTP moderated	0.36	0.23178	0.883333
DLPTP moderated	0.37	0.242851	0.883333
DLPTP moderated	0.38	0.25403	0.891667
DLPTP moderated	0.39	0.286988	0.9
DLPTP moderated	0.4	0.294118	0.9
DLPTP moderated	0.41	0.294118	0.9
DLPTP moderated	0.42	0.300262	0.9125
DLPTP moderated	0.43	0.306196	0.925
DLPTP moderated	0.44	0.306196	0.925
DLPTP moderated	0.45	0.32312	0.925
DLPTP moderated	0.46	0.32312	0.925
DLPTP moderated	0.47	0.339286	0.925
DLPTP moderated	0.48	0.343184	0.925
DLPTP moderated	0.49	0.345099	0.925
DLPTP moderated	0.5	0.347048	0.925
DLPTP moderated	0.51	0.354608	0.925
DLPTP moderated	0.52	0.36022	0.925
DLPTP moderated	0.53	0.362037	0.925
DLPTP moderated	0.54	0.39336	0.925
DLPTP moderated	0.55	0.403226	0.925
DLPTP moderated	0.56	0.403226	0.925
DLPTP moderated	0.57	0.443867	0.929167
DLPTP moderated	0.58	0.473358	0.929167
DLPTP moderated	0.59	0.505317	0.9375
DLPTP moderated	0.6	0.52228	0.9375
DLPTP moderated	0.61	0.543262	0.9375
DLPTP moderated	0.62	0.546002	0.941667
DLPTP moderated	0.63	0.565234	0.945833
DLPTP moderated	0.64	0.595073	0.958333
DLPTP moderated	0.65	0.598937	0.9625
DLPTP moderated	0.66	0.610347	0.9625
DLPTP moderated	0.67	0.614297	0.9625
DLPTP moderated	0.68	0.625594	0.9625
DLPTP moderated	0.69	0.641814	0.9625
DLPTP moderated	0.7	0.649981	0.9625
DLPTP moderated	0.71	0.670059	0.9625
DLPTP moderated	0.72	0.70077	0.9625
DLPTP moderated	0.73	0.71548	0.9625
DLPTP moderated	0.74	0.720983	0.9625
DLPTP moderated	0.75	0.732882	0.9625
DLPTP moderated	0.76	0.738975	0.9625
DLPTP moderated	0.77	0.741019	0.9625
DLPTP moderated	0.78	0.760431	0.9625
DLPTP moderated	0.79	0.77258	0.9625
DLPTP moderated	0.8	0.797376	0.966667
DLPTP moderated	0.81	0.844976	0.975
DLPTP moderated	0.82	0.864939	0.975
DLPTP moderated	0.83	0.880974	0.975
DLPTP moderated	0.84	0.885969	0.975
DLPTP moderated	0.85	0.894608	0.975
DLPTP moderated	0.86	0.904301	0.975
DLPTP moderated	0.87	0.913396	0.975
DLPTP moderated	0.88	0.915631	0.975
DLPTP moderated	0.89	0.918579	0.975
DLPTP moderated	0.9	0.938161	0.991667
DLPTP moderated	0.91	0.95049	1
DLPTP moderated	0.92	0.953795	1
DLPTP moderated	0.93	0.955695	1
DLPTP moderated	0.94	0.957348	1
DLPTP moderated	0.95	0.960639	1
DLPTP moderated	0.96	0.964905	1
DLPTP moderated	0.97	0.973527	1
DLPTP moderated	0.98	0.979626	1
DLPTP moderated	0.99	0.97994	1
DLPTP moderated	1	0.980837	1
DLPTP standard	0	0	0
DLPTP standard	0.01	0.00666667	0.604167
DLPTP standard	0.02	0.00617284	0.65
DLPTP standard	0.03	0.024026	0.675
DLPTP standard	0.04	0.0389923	0.716667
DLPTP standard	0.05	0.038804	0.720833
DLPTP standard	0.06	0.0581264	0.741667
DLPTP standard	0.07	0.0621795	0.754167
DLPTP standard	0.08	0.0750149	0.770833
DLPTP standard	0.09	0.0791741	0.775
DLPTP standard	0.1	0.0824808	0.7875
DLPTP standard	0.11	0.0913043	0.7875
DLPTP standard	0.12	0.1	0.7875
DLPTP standard	0.13	0.1	0.7875
DLPTP standard	0.14	0.1	0.7875
DLPTP standard	0.15	0.104225	0.7875
DLPTP standard	0.16	0.111988	0.791667
DLPTP standard	0.17	0.138979	0.8
DLPTP standard	0.18	0.150409	0.8
DLPTP standard	0.19	0.17229	0.8
DLPTP standard	0.2	0.193249	0.8
DLPTP standard	0.21	0.195688	0.804167
DLPTP standard	0.22	0.200711	0.8125
DLPTP standard	0.23	0.213684	0.8125
DLPTP standard	0.24	0.225974	0.8125
DLPTP standard	0.25	0.241222	0.8125
DLPTP standard	0.26	0.24325	0.816667
DLPTP standard	0.27	0.242315	0.820833
DLPTP standard	0.28	0.241379	0.825
DLPTP standard	0.29	0.252744	0.825
DLPTP standard	0.3	0.266606	0.825
DLPTP standard	0.31	0.277353	0.825
DLPTP standard	0.32	0.288193	0.833333
DLPTP standard	0.33	0.307	0.845833
DLPTP standard	0.34	0.349361	0.858333
DLPTP standard	0.35	0.378345	0.8625
DLPTP standard	0.36	0.396188	0.8625
DLPTP standard	0.37	0.420141	0.8625
DLPTP standard	0.38	0.417803	0.870833
DLPTP standard	0.39	0.430818	0.875
DLPTP standard	0.4	0.442916	0.875
DLPTP standard	0.41	0.462867	0.875
DLPTP standard	0.42	0.466977	0.875
DLPTP standard	0.43	0.473684	0.875
DLPTP standard	0.44	0.474993	0.875
DLPTP standard	0.45	0.481463	0.875
DLPTP standard	0.46	0.490285	0.875
DLPTP standard	0.47	0.504613	0.875
DLPTP standard	0.48	0.524466	0.879167
DLPTP standard	0.49	0.540944	0.8875
DLPTP standard	0.5	0.546414	0.895833
DLPTP standard	0.51	0.562988	0.895833
DLPTP standard	0.52	0.568821	0.9
DLPTP standard	0.53	0.58204	0.9125
DLPTP standard	0.54	0.585964	0.9125
DLPTP standard	0.55	0.595824	0.9125
DLPTP standard	0.56	0.629605	0.916667
DLPTP standard	0.57	0.644946	0.925
DLPTP standard	0.58	0.653073	0.925
DLPTP standard	0.59	0.659887	0.925
DLPTP standard	0.6	0.669638	0.925
DLPTP standard	0.61	0.673996	0.925
DLPTP standard	0.62	0.686894	0.925
DLPTP standard	0.63	0.72307	0.925
DLPTP standard	0.64	0.753872	0.925
DLPTP standard	0.65	0.776307	0.925
DLPTP standard	0.66	0.790763	0.925
DLPTP standard	0.67	0.798657	0.925
DLPTP standard	0.68	0.807958	0.925
DLPTP standard	0.69	0.823404	0.925
DLPTP standard	0.7	0.841249	0.925
DLPTP standard	0.71	0.847936	0.925
DLPTP standard	0.72	0.874407	0.933333
DLPTP standard	0.73	0.889318	0.95
DLPTP standard	0.74	0.902058	0.95
DLPTP standard	0.75	0.908577	0.95
DLPTP standard	0.76	0.909845	0.95
DLPTP standard	0.77	0.910868	0.95
DLPTP standard	0.78	0.914559	0.95
DLPTP standard	0.79	0.920384	0.95
DLPTP standard	0.8	0.921258	0.95
DLPTP standard	0.81	0.926326	0.95
DLPTP standard	0.82	0.93103	0.95
DLPTP standard	0.83	0.933899	0.95
DLPTP standard	0.84	0.941422	0.95
DLPTP standard	0.85	0.950359	0.95
DLPTP standard	0.86	0.952398	0.95
DLPTP standard	0.87	0.95412	0.95
DLPTP standard	0.88	0.95559	0.95
DLPTP standard	0.89	0.95898	0.966667
DLPTP standard	0.9	0.96255	0.983333
DLPTP standard	0.91	0.965718	1
DLPTP standard	0.92	0.969985	1
DLPTP standard	0.93	0.971399	1
DLPTP standard	0.94	0.972531	1
DLPTP standard	0.95	0.97457	1
DLPTP standard	0.96	0.975508	1
DLPTP standard	0.97	0.975851	1
DLPTP standard	0.98	0.97676	1
DLPTP standard	0.99	0.978791	1
DLPTP standard	1	0.97926	1
Threshold-based approach	0	0.0175439	0.7

## Sheet: Figure3a_FigureS2a
gene_name	nObsRound	rssH0	rssH1	kappa	F_statistic	stabilized_hit_at_10percent_FDR	destabilized_hit_at_10percent_FDR
FADS1	30	11.9316	0.104317	2.63353	145.613	TRUE	FALSE
SCCPDH	60	11.923	0.268943	3.10407	85.2287	TRUE	FALSE
TXNIP	40	4.36285	0.104325	4.43412	58.8581	TRUE	FALSE
BRD3	20	4.7947	0.082963	-2.06233	53.0026	FALSE	TRUE
MIER1	40	4.165	0.127042	3.02598	48.0571	TRUE	FALSE
FADS2	60	11.0209	0.492643	2.72635	44.0865	TRUE	FALSE
ZNF148	60	4.64813	0.216766	3.45491	39.2391	TRUE	FALSE
TTC38	60	7.01139	0.488592	0.320967	27.527	TRUE	FALSE
TMCO7	20	1.72426	0.0475295	6.3597	25.726	TRUE	FALSE
PAH	50	2.36303	0.165652	1.806	22.4056	TRUE	FALSE
TBP	50	3.44263	0.319043	0.0433259	18.2165	TRUE	FALSE
RECQL	50	2.147	0.210772	0.339822	16.1808	TRUE	FALSE
MECP2	60	1.37196	0.144265	5.16647	15.3747	TRUE	FALSE
VAT1	60	0.917857	0.0924634	3.62201	14.6826	TRUE	FALSE
ECH1	60	4.29717	0.584727	4.39697	13.2198	TRUE	FALSE
HDAC1	60	48.092	6.99828	0.704431	12.813	TRUE	FALSE
HDAC2	60	47.1661	7.00682	0.701936	12.5065	TRUE	FALSE
ALDH9A1	60	1.81067	0.245989	4.49869	12.392	TRUE	FALSE
C7ORF10	30	0.588006	0.0563092	3.93525	9.9484	FALSE	FALSE
ALDH3A2	40	1.63098	0.258245	3.4475	9.06495	FALSE	FALSE
HNF4A	40	0.782509	0.112322	3.94778	8.76506	FALSE	FALSE
SP4	40	0.868114	0.129967	3.48785	8.63061	FALSE	FALSE
SRRM1	30	1.94593	0.295952	-2.68052	8.58882	FALSE	FALSE
ALDH7A1	50	1.72872	0.310785	-8.43034	8.46431	FALSE	FALSE
H2AFY2	40	5.53995	1.01371	0.000815189	8.38857	FALSE	FALSE
ZNF384	60	2.62935	0.522342	4.43817	8.34926	TRUE	FALSE
CNDP2	60	1.01322	0.187533	-11.5775	8.29059	FALSE	TRUE
PIR	60	1.13016	0.224267	2.35936	7.7856	TRUE	FALSE
FKSG24	60	0.761435	0.144865	0.928284	7.6951	TRUE	FALSE
FMO5	30	3.8862	0.723024	1.03122	7.20177	FALSE	FALSE
RRP15	60	0.99346	0.208604	5.63049	7.18681	TRUE	FALSE
TXNDC17	60	1.48202	0.324034	5.5515	7.15355	TRUE	FALSE
MT1X	20	0.963434	0.130379	-7.93098	6.90544	FALSE	FALSE
BRMS1L	20	1.39347	0.208894	-2.63081	6.83947	FALSE	FALSE
DHX40	40	2.07301	0.433435	-40.0359	6.7908	FALSE	FALSE
SRFBP1	40	0.583471	0.10164	-1.94907	6.78893	FALSE	FALSE
BAT5	30	1.81496	0.340155	0.602741	6.77496	FALSE	FALSE
EPHX2	60	1.83334	0.42728	3.96669	6.72807	TRUE	FALSE
CDKN1A	40	0.632298	0.114723	11.2226	6.66162	FALSE	FALSE
DSG2	60	0.590297	0.130882	2.77916	6.22976	TRUE	FALSE
H2AFY	60	9.46463	2.5603	0.000454823	5.84007	TRUE	FALSE
HDAC6	30	1.19844	0.251918	0.471978	5.6804	FALSE	FALSE
H2AFZ	50	12.6017	3.37759	0.000576037	5.64169	FALSE	FALSE
C12ORF23	30	0.881642	0.180798	0.175046	5.58541	FALSE	FALSE
DHRS1	60	0.716038	0.183059	3.42407	5.46351	TRUE	FALSE
CDK9	30	0.417567	0.0730452	-6.48478	5.4574	FALSE	FALSE
GLTSCR2	20	0.328278	0.0314494	-7.59573	5.45518	FALSE	FALSE
MLLT1	40	0.528212	0.113885	-1.66233	5.36245	FALSE	FALSE
HIST1H4A	60	18.7916	5.47336	0.000299114	5.30314	TRUE	FALSE
TCOF1	60	1.83783	0.52478	-2.48349	5.18027	FALSE	TRUE
ALDH4A1	40	1.89503	0.499303	-47.5844	5.07018	FALSE	FALSE
ABCB1	40	1.07217	0.271548	-19.8553	5.05867	FALSE	FALSE
CHST14	30	0.302588	0.0506648	8.17743	5.02044	FALSE	FALSE
DHX33	20	0.429709	0.0604418	-2.36199	5.00225	FALSE	FALSE
MBD1	20	0.49156	0.0751313	0.0878233	4.97801	FALSE	FALSE
AFF4	40	1.7653	0.48216	-2.29132	4.81526	FALSE	FALSE
CDK8	40	0.587941	0.145076	-16.3529	4.7472	FALSE	FALSE
C2ORF60	60	0.709788	0.203331	8.64485	4.74202	TRUE	FALSE
MOBKL2A	30	1.09597	0.267779	8.04739	4.71082	FALSE	FALSE
MPG	40	0.47306	0.113345	4.06115	4.67243	FALSE	FALSE
SERPINA4	30	3.09579	0.814392	-4.35875	4.63615	FALSE	FALSE
C7ORF44	40	0.800101	0.211093	-4.5054	4.63031	FALSE	FALSE
AUP1	30	0.223479	0.0350043	4.57923	4.58376	FALSE	FALSE
ABCB7	40	0.512319	0.12824	3.16423	4.53783	FALSE	FALSE
CD55	60	0.811497	0.247048	4.9892	4.45327	FALSE	FALSE
RSF1	30	2.54955	0.69201	0.181429	4.40932	FALSE	FALSE
FMR1	20	0.431021	0.0723626	-2.44049	4.38457	FALSE	FALSE
DHRS7B	30	0.220409	0.036663	4.5635	4.36683	FALSE	FALSE
ERBB3	30	1.51142	0.402947	5.85677	4.36377	FALSE	FALSE
SAP30	20	1.60297	0.37261	-0.364844	4.35078	FALSE	FALSE
C21ORF33	60	0.692625	0.215842	-4.01116	4.23767	FALSE	FALSE
STUB1	30	0.324776	0.0687225	-6.39774	4.22334	FALSE	FALSE
H2AFX	50	12.3971	4.10263	0.000995681	4.18507	FALSE	FALSE
SDR39U1	30	0.57029	0.141887	2.30209	4.16076	FALSE	FALSE
GOLGA7	60	0.547563	0.168908	0.381272	4.15668	FALSE	FALSE
NUDT21	50	0.378659	0.101111	-0.603916	4.13085	FALSE	FALSE
C6ORF89	50	0.418691	0.114605	-0.20647	4.12901	FALSE	FALSE
PRKCI	30	0.508985	0.127537	3.56168	4.02967	FALSE	FALSE
HIC2	30	0.447168	0.110869	0.0365591	3.95576	FALSE	FALSE
ZMPSTE24	60	0.387772	0.121129	0.244419	3.84791	FALSE	FALSE
ARHGEF10L	40	0.656397	0.197323	-0.250167	3.82139	FALSE	FALSE
RBPJ	50	0.336594	0.0939394	0.909957	3.8059	FALSE	FALSE
ACSL5	30	0.434111	0.11104	3.55051	3.79574	FALSE	FALSE
RSL1D1	40	0.971483	0.310754	-1.26861	3.70342	FALSE	FALSE
HIST1H2AD	60	21.1892	7.87417	0.000552101	3.69162	FALSE	FALSE
FAM171A2	20	2.07207	0.562115	-3.64297	3.68598	FALSE	FALSE
METTL10	20	0.332302	0.0607738	-32.3802	3.6672	FALSE	FALSE
FBXL11	30	0.456316	0.123155	-0.57713	3.61644	FALSE	FALSE
ANTXR2	40	0.241405	0.0607572	18.4334	3.61522	FALSE	FALSE
ESF1	20	0.391376	0.0793864	-2.40407	3.60673	FALSE	FALSE
CNOT3	30	0.369503	0.095668	-1.04776	3.59272	FALSE	FALSE
H1FX	40	1.0383	0.344377	-5.45231	3.5461	FALSE	FALSE
SSR4	60	0.61212	0.216635	8.01317	3.50384	FALSE	FALSE
CMBL	60	0.2743	0.0876721	0.4607	3.45419	FALSE	FALSE
PITRM1	60	0.651208	0.234847	-10.8982	3.43582	FALSE	FALSE
MBD3	40	0.847318	0.283589	-0.000972806	3.42789	FALSE	FALSE
NOLC1	60	2.53714	0.972358	-2.59076	3.41886	FALSE	FALSE
CYP4F12	50	0.932079	0.329346	0.510199	3.41685	FALSE	FALSE
RBM25	30	1.39032	0.444634	-2.60407	3.40004	FALSE	FALSE
CAPN1	60	0.375777	0.129307	2.98952	3.37506	FALSE	FALSE
CUL1	60	0.317322	0.106338	0.800862	3.37324	FALSE	FALSE
AMDHD2	50	0.629716	0.217881	4.47813	3.34652	FALSE	FALSE
COPB1	50	0.741888	0.262444	-0.381117	3.32054	FALSE	FALSE
CDKAL1	20	0.593828	0.14994	-1.24141	3.31925	FALSE	FALSE
ANXA2	50	2.4856	0.936518	-6.80644	3.31758	FALSE	FALSE
PPIL4	30	0.180656	0.0388511	-0.318034	3.27162	FALSE	FALSE
SLC27A4	20	0.177165	0.0214258	0.766291	3.26482	FALSE	FALSE
SLTM	60	1.82175	0.715943	-3.04137	3.24575	FALSE	FALSE
PSAT1	60	0.32319	0.111964	1.98192	3.24399	FALSE	FALSE
TMEM111	30	0.260207	0.0670968	5.74682	3.23535	FALSE	FALSE
NRF1	40	1.0531	0.375188	3.43442	3.20501	FALSE	FALSE
ENPP1	60	0.556237	0.207797	0.649956	3.20141	FALSE	FALSE
CDC2L1	20	0.363372	0.0818034	-6.33496	3.19529	FALSE	FALSE
MTUS1	20	0.384456	0.088704	-1.04213	3.18907	FALSE	FALSE
OSTF1	40	0.478687	0.158776	-0.698067	3.18865	FALSE	FALSE
ICAM1	60	0.246763	0.0824035	1.28437	3.18369	FALSE	FALSE
SLC12A2	40	0.48367	0.160875	-3.00754	3.18318	FALSE	FALSE
BACH1	60	0.725894	0.279223	-2.74228	3.15826	FALSE	FALSE
EIF2AK2	30	0.477498	0.145684	-4.02648	3.15533	FALSE	FALSE
C7ORF27	40	1.14042	0.416824	-5.8747	3.10681	FALSE	FALSE
ELP3	40	0.754927	0.269172	-15.8081	3.09307	FALSE	FALSE
TMCC1	40	0.656641	0.231683	5.62496	3.08419	FALSE	FALSE
SOX9	60	0.621159	0.240196	-3.08406	3.08166	FALSE	FALSE
THOC5	30	0.452386	0.139675	-0.11137	3.07536	FALSE	FALSE
LPP	60	0.403966	0.150234	1.83725	3.07275	FALSE	FALSE
PRPF4B	20	0.700522	0.196767	-1.74849	3.05162	FALSE	FALSE
NOP2	20	0.89481	0.261663	-1.46292	3.03638	FALSE	FALSE
HM13	60	0.637623	0.24968	3.7512	3.032	FALSE	FALSE
ZC3H13	60	1.56634	0.640605	-2.73788	3.02212	FALSE	FALSE
SIN3A	30	2.08864	0.738912	-2.13805	3.01	FALSE	FALSE
SNRNP70	60	4.04199	1.68655	-0.0144302	3.00608	FALSE	FALSE
PNKD	60	0.602804	0.236468	1.9134	3.00469	FALSE	FALSE
PMS2	20	0.235811	0.0450383	-12.3052	3.00388	FALSE	FALSE
HIST2H2BA	60	19.5827	8.25378	0.000875535	2.99703	FALSE	FALSE
THOP1	60	0.275935	0.0988971	1.33104	2.99297	FALSE	FALSE
SLC30A7	60	0.604384	0.238432	2.33507	2.97964	FALSE	FALSE
FIP1L1	60	1.36103	0.561327	-0.946409	2.96024	FALSE	FALSE
PAK1IP1	60	1.17233	0.481258	-7.77579	2.9582	FALSE	FALSE
FAM91A1	40	0.162201	0.0429577	-7.39119	2.92092	FALSE	FALSE
TRAM1	40	0.475362	0.168307	-2.7052	2.91808	FALSE	FALSE
SLC7A1	60	0.226134	0.0799821	7.54684	2.89291	FALSE	FALSE
SLC29A1	60	0.362295	0.139239	30.0215	2.87599	FALSE	FALSE
SMARCA5	20	0.23086	0.046227	0.0752712	2.87122	FALSE	FALSE
DCPS	60	0.373162	0.144193	5.67333	2.86862	FALSE	FALSE
CPT1A	20	0.204802	0.037363	3.35406	2.86854	FALSE	FALSE
PKM2	60	3.77218	1.61968	-7.50617	2.85839	FALSE	FALSE
ZADH2	50	0.90174	0.358196	2.45243	2.85769	FALSE	FALSE
GYG1	60	1.01878	0.424893	-19.4826	2.85667	FALSE	FALSE
DDX46	30	1.06668	0.380312	-0.00342919	2.84895	FALSE	FALSE
SPNS1	60	0.568242	0.230438	-3.91094	2.83463	FALSE	FALSE
UBE2I	30	0.453638	0.149627	-6.54403	2.82955	FALSE	FALSE
GNAZ	30	0.503869	0.169926	13.2152	2.80185	FALSE	FALSE
ZFAND2B	60	0.938874	0.395541	5.08366	2.79344	FALSE	FALSE
BZW2	30	0.194777	0.0522275	2.59404	2.79051	FALSE	FALSE
QSOX2	60	0.440739	0.176893	8.0929	2.78498	FALSE	FALSE
SRM	50	2.02977	0.84856	-5.20476	2.78034	FALSE	FALSE
VEZF1	30	0.801476	0.285062	0.48035	2.7793	FALSE	FALSE
RCN1	60	0.58337	0.240087	7.88039	2.77799	FALSE	FALSE
IKBKAP	40	1.01789	0.398221	-35.2376	2.77444	FALSE	FALSE
PTK7	60	0.348479	0.136686	0.145955	2.77239	FALSE	FALSE
DDX18	20	0.637328	0.191099	-1.5691	2.76673	FALSE	FALSE
ABHD6	20	0.312447	0.0772296	4.84368	2.76537	FALSE	FALSE
CPSF6	60	0.385201	0.153572	-1.18367	2.75427	FALSE	FALSE
CC2D1B	30	0.182635	0.0483065	-2.84278	2.7518	FALSE	FALSE
NHLRC3	60	0.790546	0.333709	-8.11273	2.74722	FALSE	FALSE
RHPN2	30	0.121475	0.0247873	8.5468	2.74634	FALSE	FALSE
SP1	40	0.64136	0.245795	7.62885	2.72735	FALSE	FALSE
FABP5	60	0.48165	0.198016	5.14423	2.71739	FALSE	FALSE
HN1	40	0.515474	0.194216	-2.04656	2.71021	FALSE	FALSE
C1ORF27	30	0.133045	0.0302439	4.76041	2.67966	FALSE	FALSE
TEX264	30	0.15179	0.0376674	2.63411	2.67524	FALSE	FALSE
EEF2	60	0.412709	0.169406	2.4777	2.66421	FALSE	FALSE
PRNP	60	0.540744	0.227408	2.1648	2.66018	FALSE	FALSE
PIK3R4	40	0.850389	0.338788	-20.0524	2.65335	FALSE	FALSE
ZFAND5	40	0.552207	0.212656	2.00225	2.65253	FALSE	FALSE
NUDT2	30	0.255323	0.0792292	-12.9398	2.63979	FALSE	FALSE
SLC2A2	60	0.320021	0.128444	-0.493891	2.6376	FALSE	FALSE
HP1BP3	30	0.930438	0.346865	-14.5445	2.63384	FALSE	FALSE
RABGAP1	40	0.640394	0.25116	-0.249973	2.63364	FALSE	FALSE
MCL1	40	0.680588	0.269687	1.15931	2.61203	FALSE	FALSE
TK1	60	0.323831	0.131091	1.39882	2.61021	FALSE	FALSE
RBP1	30	0.495953	0.176678	1.45063	2.59376	FALSE	FALSE
DR1	50	0.351892	0.135364	0.294819	2.59069	FALSE	FALSE
TMEM132A	20	0.629126	0.198586	-5.86655	2.589	FALSE	FALSE
LSS	60	0.684345	0.297226	4.19309	2.58693	FALSE	FALSE
SUDS3	20	0.278177	0.0703169	-21.7303	2.58434	FALSE	FALSE
UBL7	30	0.514127	0.185037	-10.3092	2.57241	FALSE	FALSE
DDX47	20	0.391656	0.112644	-0.103331	2.56528	FALSE	FALSE
NAMPT	60	0.521157	0.225024	3.10388	2.53755	FALSE	FALSE
SLC25A19	60	0.555241	0.241858	-6.01172	2.51954	FALSE	FALSE
NUFIP2	50	1.36976	0.599563	-2.71202	2.51945	FALSE	FALSE
H1F0	60	4.09159	1.88743	7.05557	2.51841	FALSE	FALSE
CSTF2T	30	0.226077	0.0706623	-0.316452	2.51681	FALSE	FALSE
SCO1	50	1.83916	0.813879	14.1166	2.51141	FALSE	FALSE
ENOPH1	40	2.1255	0.908058	-0.170118	2.5087	FALSE	FALSE
C1ORF198	60	0.219489	0.0859365	3.07413	2.50862	FALSE	FALSE
CKAP2	30	1.28717	0.504063	-6.13304	2.50575	FALSE	FALSE
RAP1B	50	0.527225	0.218388	-8.54519	2.50463	FALSE	FALSE
SEC61B	60	1.02266	0.46121	13.3097	2.50125	FALSE	FALSE
CLSTN1	30	0.291052	0.0976928	-3.48409	2.49847	FALSE	FALSE
REPS1	30	0.316325	0.108153	-0.0110624	2.49475	FALSE	FALSE
MXRA7	40	0.557206	0.223818	-12.9382	2.49272	FALSE	FALSE
CDC5L	30	0.396449	0.141225	-3.40019	2.48806	FALSE	FALSE
WDFY1	60	0.37822	0.160876	6.30238	2.4859	FALSE	FALSE
RAP2C	50	0.31284	0.122119	5.77135	2.46916	FALSE	FALSE
NPTXR	30	0.654258	0.248242	3.70791	2.46816	FALSE	FALSE
ZNF319	20	0.517709	0.165207	0.151731	2.44875	FALSE	FALSE
UPF3B	40	0.252805	0.091802	-12.6724	2.44245	FALSE	FALSE
SSB	60	0.860703	0.39093	26.8484	2.44166	FALSE	FALSE
GGNBP2	30	0.211117	0.0664486	-0.680389	2.4391	FALSE	FALSE
TTC35	30	0.234497	0.0762894	3.67047	2.43372	FALSE	FALSE
ISOC1	60	0.388472	0.167939	5.73428	2.43271	FALSE	FALSE
NUSAP1	50	0.746957	0.324909	-3.18167	2.42171	FALSE	FALSE
AIFM1	60	0.263672	0.1095	4.75335	2.40934	FALSE	FALSE
GMFB	60	0.820683	0.375235	5.02306	2.40474	FALSE	FALSE
CTPS	60	2.47642	1.16546	-12.553	2.40193	FALSE	FALSE
INSIG2	30	0.428048	0.158297	-2.96682	2.39868	FALSE	FALSE
DNMT1	40	0.364218	0.143209	10.5942	2.39368	FALSE	FALSE
PSEN1	60	0.808263	0.370321	5.16471	2.39318	FALSE	FALSE
RNMTL1	40	0.936027	0.400625	-0.00284313	2.38398	FALSE	FALSE
CYP4F11	60	0.784781	0.36008	1.7986	2.38164	FALSE	FALSE
PUS1	20	0.187272	0.0416338	-13.2183	2.37855	FALSE	FALSE
GFPT1	50	2.91748	1.34408	-42.1455	2.37689	FALSE	FALSE
GYS1	40	2.07396	0.915203	-26.2812	2.36984	FALSE	FALSE
MDH2	60	0.579141	0.262395	2.84987	2.36817	FALSE	FALSE
TCEB3	30	2.06263	0.850865	-3.19889	2.36123	FALSE	FALSE
GPD1	50	0.653423	0.286052	-0.000264648	2.35972	FALSE	FALSE
TRIM4	30	0.414431	0.154415	5.92238	2.35924	FALSE	FALSE
CYFIP2	40	0.260096	0.0976144	-4.17315	2.35805	FALSE	FALSE
NAT14	30	0.298735	0.105626	3.01005	2.35552	FALSE	FALSE
TMEM209	30	0.450179	0.169752	-0.0922285	2.35483	FALSE	FALSE
DPP3	60	0.472354	0.211915	-5.76974	2.35226	FALSE	FALSE
TOMM6	20	0.605727	0.205376	-0.364771	2.34341	FALSE	FALSE
PRMT1	40	0.475089	0.195934	-8.92472	2.33761	FALSE	FALSE
PHLDB2	20	0.235203	0.0613243	-0.183682	2.33673	FALSE	FALSE
BYSL	30	1.94921	0.808994	-27.3726	2.3319	FALSE	FALSE
CBS	50	1.21094	0.551736	-36.505	2.33088	FALSE	FALSE
ACAT1	50	2.65616	1.235	-40.4272	2.33071	FALSE	FALSE
MITD1	20	0.309892	0.0907707	-0.000490643	2.32804	FALSE	FALSE
FRG1	40	0.441583	0.181318	-0.288047	2.32567	FALSE	FALSE
CD63	60	0.332923	0.145902	8.90019	2.32041	FALSE	FALSE
LTF	30	1.50755	0.623598	2.96098	2.31587	FALSE	FALSE
LETM1	60	0.237837	0.100027	3.86205	2.30966	FALSE	FALSE
VAMP7	50	0.284712	0.114639	2.59727	2.30882	FALSE	FALSE
ZDHHC5	60	0.361903	0.160509	1.17066	2.30789	FALSE	FALSE
FLJ12529	50	0.251232	0.0988134	-0.184203	2.30623	FALSE	FALSE
LGMN	50	0.457957	0.197169	1.88439	2.30474	FALSE	FALSE
YBX1	60	0.44688	0.202239	0.000621246	2.30133	FALSE	FALSE
PACS2	40	0.359505	0.145126	3.99494	2.29738	FALSE	FALSE
BLVRA	50	0.535931	0.23471	-29.982	2.29736	FALSE	FALSE
PTGES2	60	0.344127	0.152414	-1.50953	2.29406	FALSE	FALSE
C16ORF75	30	0.478468	0.1851	-2.86457	2.29254	FALSE	FALSE
SEC61A1	60	0.518963	0.238167	4.0892	2.28854	FALSE	FALSE
KIAA0406	30	0.320741	0.117544	31.9864	2.28626	FALSE	FALSE
USP24	40	0.485346	0.20351	-8.69576	2.28557	FALSE	FALSE
CHMP2B	60	0.292881	0.127676	0.698964	2.28554	FALSE	FALSE
COPA	40	0.771086	0.334983	-2.74888	2.28495	FALSE	FALSE
SLC27A2	20	0.244104	0.0664358	5.53452	2.2827	FALSE	FALSE
OLA1	30	0.463586	0.17953	5.87816	2.27711	FALSE	FALSE
DDX24	20	0.738319	0.262921	-6.9593	2.27069	FALSE	FALSE
SMS	60	0.992047	0.471764	-26.4586	2.26919	FALSE	FALSE
TRMT61B	60	0.339898	0.151856	-12.4868	2.25699	FALSE	FALSE
SSR2	30	1.10315	0.458009	8.845	2.2567	FALSE	FALSE
YIF1A	60	0.37003	0.166756	5.41366	2.25575	FALSE	FALSE
TMEM53	20	0.188469	0.0452461	0.44966	2.25023	FALSE	FALSE
C12ORF62	30	0.619681	0.248951	6.43166	2.24804	FALSE	FALSE
STARD3NL	40	0.602844	0.260301	3.35318	2.24635	FALSE	FALSE
GPI	60	0.839309	0.399122	-6.26976	2.24428	FALSE	FALSE
HMGCR	40	0.388586	0.161001	-5.9163	2.24285	FALSE	FALSE
PABPN1	40	0.306438	0.123093	7.56418	2.23605	FALSE	FALSE
PI4KA	40	0.356556	0.146806	3.41621	2.22716	FALSE	FALSE
NQO1	60	1.04475	0.503331	-0.000405647	2.22179	FALSE	FALSE
LMNB2	60	2.70628	1.32861	1.87541	2.2212	FALSE	FALSE
SFRS15	40	1.03392	0.463519	-4.69463	2.22036	FALSE	FALSE
C20ORF7	40	0.659524	0.288639	1.83236	2.22022	FALSE	FALSE
SCRN3	30	0.29818	0.110382	-0.701808	2.21633	FALSE	FALSE
RPL23A	60	3.22118	1.58818	-5.87907	2.21071	FALSE	FALSE
PXN	60	0.2557	0.112149	7.2724	2.20178	FALSE	FALSE
RG9MTD2	40	0.664226	0.292335	-10.7012	2.20122	FALSE	FALSE
TFB2M	30	0.167299	0.0534354	13.7283	2.19887	FALSE	FALSE
DDI2	60	0.594638	0.281619	-0.000135473	2.19627	FALSE	FALSE
PECR	30	0.181113	0.0596301	-19.1919	2.19414	FALSE	FALSE
UGDH	60	1.97262	0.971848	-12.2774	2.18768	FALSE	FALSE
SLC19A1	60	0.293196	0.131522	5.39017	2.18368	FALSE	FALSE
FXN	50	0.629659	0.288169	1.0122	2.1793	FALSE	FALSE
TARBP1	40	0.893022	0.402154	-5.93208	2.17806	FALSE	FALSE
GNG5	50	0.340606	0.146727	0.41596	2.178	FALSE	FALSE
UCHL3	30	0.228854	0.0811756	6.08051	2.17706	FALSE	FALSE
PLSCR1	60	0.939057	0.455959	2.96938	2.17542	FALSE	FALSE
PURB	60	0.813202	0.392996	0.159459	2.17339	FALSE	FALSE
ABLIM1	50	0.325875	0.139871	-0.158235	2.16949	FALSE	FALSE
MTX2	40	2.38966	1.11115	-0.73436	2.16832	FALSE	FALSE
YAP1	60	0.835884	0.405108	9.10538	2.16614	FALSE	FALSE
GNAI3	40	0.458332	0.197794	0.375579	2.16439	FALSE	FALSE
YEATS4	30	1.3593	0.583767	-13.5752	2.16241	FALSE	FALSE
SLC6A14	60	0.563804	0.268566	6.70541	2.16185	FALSE	FALSE
PYCR1	60	0.28975	0.130926	6.75862	2.1531	FALSE	FALSE
PEG3	60	1.24094	0.611218	-4.99911	2.14987	FALSE	FALSE
TTYH3	60	0.39925	0.186394	4.34032	2.14845	FALSE	FALSE
BAT2L	60	0.545091	0.260047	-6.46431	2.14836	FALSE	FALSE
NSDHL	50	0.69601	0.323292	0.106542	2.14819	FALSE	FALSE
BAT2	60	0.661471	0.319175	-2.39279	2.14392	FALSE	FALSE
LOC650788	60	1.80405	0.897334	23.363	2.1412	FALSE	FALSE
LOC100133916	40	0.295517	0.121657	-5.82672	2.13961	FALSE	FALSE
ACOX3	60	0.906901	0.444098	-51.6353	2.1361	FALSE	FALSE
EPB49	40	0.453271	0.197158	4.58615	2.13343	FALSE	FALSE
CHMP6	40	0.225273	0.0883899	8.29999	2.13328	FALSE	FALSE
FBXO22	50	0.492916	0.224448	-2.65529	2.12722	FALSE	FALSE
C2ORF28	50	0.53087	0.243646	29.074	2.12142	FALSE	FALSE
PSMG2	60	0.220017	0.0967866	4.20663	2.11779	FALSE	FALSE
IMMT	60	1.13261	0.562107	-0.465296	2.10904	FALSE	FALSE
SDC4	60	0.806223	0.395959	21.7421	2.10723	FALSE	FALSE
ZNF556	20	0.327498	0.106909	-16.633	2.10234	FALSE	FALSE
IRF2BP2	60	0.262584	0.119089	-0.0272825	2.09898	FALSE	FALSE
SMARCB1	20	0.653431	0.242895	-15.8372	2.09503	FALSE	FALSE
SUCLG2	40	0.424596	0.1857	-27.2363	2.09262	FALSE	FALSE
WDR48	50	0.26871	0.114612	-0.410769	2.09233	FALSE	FALSE
TRIM24	50	0.451514	0.206245	30.9218	2.08746	FALSE	FALSE
CCDC55	60	0.788825	0.38956	-1.81246	2.08195	FALSE	FALSE
CYP27A1	40	0.207739	0.0816524	10.2927	2.07708	FALSE	FALSE
ACTL6A	50	0.158735	0.0600749	-28.7448	2.07473	FALSE	FALSE
ZYX	60	0.584503	0.285621	4.21244	2.07055	FALSE	FALSE
DDX59	30	0.15863	0.0526959	-2.13922	2.0628	FALSE	FALSE
CCDC43	60	0.538223	0.262726	4.44317	2.05744	FALSE	FALSE
RABGEF1	40	0.222051	0.0891968	18.5881	2.0572	FALSE	FALSE
CXADR	60	0.427878	0.205825	0.34365	2.05719	FALSE	FALSE
C12ORF10	60	0.767203	0.38098	12.1715	2.05593	FALSE	FALSE
YJ005_HUMAN	20	0.235829	0.0706891	-0.0944853	2.04685	FALSE	FALSE
CHERP	30	0.528392	0.222385	-4.10135	2.04631	FALSE	FALSE
METTL1	40	0.159178	0.0590781	-27.0788	2.03845	FALSE	FALSE
CNPY2	60	0.546308	0.268337	11.3845	2.03697	FALSE	FALSE
CLNS1A	50	0.446161	0.206569	6.97563	2.03646	FALSE	FALSE
FAM177A1	60	0.320187	0.15135	7.54555	2.03212	FALSE	FALSE
CD151	60	0.285671	0.133442	5.47513	2.03207	FALSE	FALSE
ZEB1	60	2.01037	1.0297	-40.0316	2.02682	FALSE	FALSE
BSG	60	0.363353	0.174204	-8.40126	2.02273	FALSE	FALSE
TPPP3	40	0.390327	0.172853	-7.22624	2.02186	FALSE	FALSE
TERF2IP	40	0.381993	0.168978	33.545	2.01777	FALSE	FALSE
WDR43	50	0.218742	0.0920861	-0.216361	2.01455	FALSE	FALSE
UTP15	40	2.26507	1.09513	-7.75371	2.01226	FALSE	FALSE
COMMD10	40	0.339662	0.148518	-0.00934305	2.01082	FALSE	FALSE
HSPC152	60	0.456654	0.223467	11.8538	2.01041	FALSE	FALSE
ACIN1	60	0.912613	0.461839	-3.70115	2.00564	FALSE	FALSE
PARVA	30	0.150723	0.0504158	3.63729	2.00473	FALSE	FALSE
CYP2W1	60	0.623051	0.310727	0.139744	2.00459	FALSE	FALSE
CDV3	60	0.977072	0.496582	-3.51746	1.997	FALSE	FALSE
EXOG	60	0.434907	0.213054	0.933974	1.99439	FALSE	FALSE
SHANK2	30	0.428983	0.179988	-3.57988	1.99183	FALSE	FALSE
C7ORF23	20	0.315084	0.106629	-0.645998	1.99023	FALSE	FALSE
SAFB	60	2.10577	1.08911	-0.000734219	1.98969	FALSE	FALSE
TOX4	50	0.600763	0.288609	-3.51793	1.98942	FALSE	FALSE
BECN1	30	0.140714	0.0461191	7.20658	1.98942	FALSE	FALSE
MCCC1	30	0.546996	0.235003	4.03679	1.98922	FALSE	FALSE
WDR8	30	0.415918	0.174215	-0.000564457	1.98657	FALSE	FALSE
MFSD10	60	0.310177	0.148216	5.75027	1.98349	FALSE	FALSE
TXNRD2	60	0.657233	0.330474	29.4717	1.98258	FALSE	FALSE
CHMP1A	60	0.498058	0.247052	5.96193	1.98031	FALSE	FALSE
LRRC8D	40	0.865988	0.411129	-33.3774	1.97782	FALSE	FALSE
NUP93	30	0.336474	0.137835	-0.191663	1.97418	FALSE	FALSE
RBP4	60	0.527257	0.262835	5.72988	1.974	FALSE	FALSE
MTDH	60	0.516429	0.257315	-16.4639	1.97144	FALSE	FALSE
FAM98A	30	0.471941	0.20152	-0.00920811	1.96715	FALSE	FALSE
AFP	60	0.949064	0.485619	22.1906	1.96706	FALSE	FALSE
EIF3L	40	0.419674	0.190565	-0.197338	1.9639	FALSE	FALSE
ERH	60	1.27211	0.656461	-0.578657	1.96347	FALSE	FALSE
LRPAP1	60	0.219015	0.101009	30.5673	1.96299	FALSE	FALSE
ISG15	40	0.810428	0.385194	2.78461	1.96271	FALSE	FALSE
DHX38	30	0.216959	0.0824436	-16.8964	1.96179	FALSE	FALSE
MYCBP	30	2.21705	1.01934	-3.84051	1.9613	FALSE	FALSE
NMI	40	0.16311	0.0632707	-4.13755	1.9477	FALSE	FALSE
AGPAT3	40	0.215347	0.0893876	-0.420301	1.94747	FALSE	FALSE
CNOT6L	30	0.38105	0.160127	-4.03112	1.94618	FALSE	FALSE
PDZD11	30	0.141514	0.0475708	-9.96409	1.94142	FALSE	FALSE
GPX4	50	3.50531	1.80022	-1.53112	1.93713	FALSE	FALSE
ZC3H4	60	1.6013	0.835975	-1.85038	1.93527	FALSE	FALSE
SERPINA3	60	0.98295	0.507691	12.47	1.93451	FALSE	FALSE
ATP1B1	60	0.324628	0.158086	0.765443	1.93299	FALSE	FALSE
LARP2	20	0.362438	0.129988	-7.78796	1.93104	FALSE	FALSE
TRIM15	30	0.632099	0.279656	19.7635	1.92931	FALSE	FALSE
MAPKAPK3	20	0.27368	0.091351	-1.3491	1.92918	FALSE	FALSE
POLD1	40	0.333637	0.149418	-2.28712	1.92857	FALSE	FALSE
ACP2	60	0.26704	0.127706	0.758105	1.92726	FALSE	FALSE
AGAP1	20	0.257038	0.0841994	-1.51077	1.92634	FALSE	FALSE
MAP2K1	40	0.785435	0.376852	-4.37919	1.92393	FALSE	FALSE
BGLAP	30	0.443707	0.191102	3.70057	1.92183	FALSE	FALSE
AADACL1	60	0.393187	0.195214	2.59029	1.92023	FALSE	FALSE
ATXN2L	60	0.309845	0.150893	-2.85426	1.91795	FALSE	FALSE
LMF2	30	0.356659	0.150113	3.17859	1.91739	FALSE	FALSE
SEPT9	60	0.370458	0.183369	5.00879	1.91505	FALSE	FALSE
TNFRSF10A	60	0.596313	0.304011	6.60922	1.91373	FALSE	FALSE
PFKL	60	0.6847	0.35129	-1.55442	1.91272	FALSE	FALSE
EEPD1	20	0.151448	0.0386256	1.25959	1.90527	FALSE	FALSE
TUBA1A	60	0.730664	0.376658	-8.29634	1.90442	FALSE	FALSE
DUSP9	30	0.182999	0.0682372	-1.46578	1.90169	FALSE	FALSE
DCP1B	30	0.252899	0.101555	-1.62799	1.90069	FALSE	FALSE
RAN	60	0.765362	0.395615	1.80787	1.90066	FALSE	FALSE
MSH6	30	0.343103	0.144585	-21.4166	1.89925	FALSE	FALSE
ZNF444	20	0.173406	0.0484741	-17.2769	1.89841	FALSE	FALSE
CYP51A1	60	0.75764	0.391732	6.06875	1.8982	FALSE	FALSE
TARS2	40	0.23446	0.10069	-11.3297	1.89784	FALSE	FALSE
STX3	60	0.791346	0.409849	10.9647	1.8977	FALSE	FALSE
MAT1A	60	0.277859	0.134753	-26.9679	1.89516	FALSE	FALSE
TRMT61A	50	0.479358	0.232832	4.29819	1.89317	FALSE	FALSE
TNRC6B	30	0.313683	0.130939	-3.47158	1.89122	FALSE	FALSE
PDS5B	30	0.420348	0.181875	-5.80272	1.89114	FALSE	FALSE
RP2	40	0.213268	0.0902296	0.62348	1.88968	FALSE	FALSE
PTPLAD1	50	0.725069	0.362296	-0.759709	1.88781	FALSE	FALSE
NACC1	30	0.626978	0.280951	4.26719	1.88644	FALSE	FALSE
CALM1	30	0.40895	0.177162	-4.68674	1.87875	FALSE	FALSE
MTCP1	40	0.305358	0.137703	5.65692	1.8732	FALSE	FALSE
MFN1	30	0.214322	0.0841782	1.42257	1.87066	FALSE	FALSE
TMEM135	60	0.256449	0.124223	0.0399019	1.87006	FALSE	FALSE
CHMP1B	50	0.331269	0.156335	9.19909	1.86868	FALSE	FALSE
C9ORF140	20	0.165444	0.045844	-0.0606431	1.86734	FALSE	FALSE
IL17RB	60	0.345047	0.172169	6.44841	1.86726	FALSE	FALSE
LDHD	60	0.296062	0.145767	-1.72565	1.86617	FALSE	FALSE
ACSF3	30	0.11218	0.035344	1.72118	1.8598	FALSE	FALSE
KIAA1143	60	0.698228	0.363915	-1.82652	1.85655	FALSE	FALSE
USP7	30	0.151886	0.0545862	-0.102542	1.85515	FALSE	FALSE
MAGED2	60	1.55127	0.82657	-2.73929	1.85265	FALSE	FALSE
NT5C	60	0.442464	0.225718	2.44069	1.85226	FALSE	FALSE
MFN2	40	0.25964	0.115395	8.11097	1.84833	FALSE	FALSE
PRCC	60	0.462327	0.236993	6.87469	1.84457	FALSE	FALSE
DIRC2	60	0.621865	0.323792	1.55401	1.84263	FALSE	FALSE
FAM169A	30	0.38345	0.167182	-0.0790216	1.83903	FALSE	FALSE
QPCTL	30	0.495594	0.221544	2.74454	1.83859	FALSE	FALSE
TCEB2	50	0.796169	0.405225	-3.65987	1.83794	FALSE	FALSE
GPX1	60	0.217156	0.104287	2.42241	1.83198	FALSE	FALSE
ENSA	30	2.06385	0.983392	-0.124855	1.83166	FALSE	FALSE
TM2D3	50	0.844699	0.431817	12.5376	1.83151	FALSE	FALSE
TRAFD1	60	0.462877	0.238267	9.42633	1.82993	FALSE	FALSE
TTN	60	0.819337	0.432605	0.451131	1.82926	FALSE	FALSE
FAM8A1	30	0.183798	0.0707682	4.66062	1.82861	FALSE	FALSE
METT5D1	20	0.151847	0.040974	-0.289185	1.82392	FALSE	FALSE
C1QBP	50	0.758859	0.387115	4.97113	1.82189	FALSE	FALSE
DHDDS	50	0.318689	0.152114	8.19357	1.81862	FALSE	FALSE
EPHB4	40	0.542322	0.26289	6.22595	1.81663	FALSE	FALSE
CKAP4	60	2.22084	1.20206	37.3233	1.81116	FALSE	FALSE
VSNL1	60	0.527939	0.275269	1.05785	1.80962	FALSE	FALSE
HSDL1	60	0.301581	0.151541	0.125316	1.80399	FALSE	FALSE
ISYNA1	60	0.138984	0.062475	-8.93427	1.79884	FALSE	FALSE
SYNJ2BP	50	0.662738	0.338042	43.2955	1.79826	FALSE	FALSE
ERCC2	30	0.488695	0.221148	-33.9378	1.79773	FALSE	FALSE
HNRNPA0	60	0.711578	0.3771	-0.527044	1.79741	FALSE	FALSE
PPAP2B	60	0.727641	0.385944	7.22451	1.79723	FALSE	FALSE
LPCAT3	60	1.05384	0.565223	0.162353	1.79687	FALSE	FALSE
PRPF19	60	0.320132	0.162109	6.05669	1.79584	FALSE	FALSE
SLC25A28	30	0.128407	0.0446199	0.573929	1.79485	FALSE	FALSE
SDC1	60	1.00404	0.538259	18.6876	1.79407	FALSE	FALSE
NUMB	30	0.155187	0.057805	-1.29958	1.79305	FALSE	FALSE
BNIP1	40	0.122428	0.0462721	0.856239	1.79078	FALSE	FALSE
TBL1X	40	0.437087	0.210496	-31.8334	1.78558	FALSE	FALSE
SPR	60	0.850368	0.454817	-38.1265	1.78538	FALSE	FALSE
PEX13	60	0.352235	0.180477	0.399645	1.7822	FALSE	FALSE
RAB33B	30	0.367153	0.162523	6.73587	1.7809	FALSE	FALSE
AKT1	30	0.113711	0.0377983	0.638842	1.77637	FALSE	FALSE
TBCB	50	0.507341	0.256231	-0.364904	1.77571	FALSE	FALSE
CEP170	40	0.403212	0.193549	-3.36091	1.77389	FALSE	FALSE
LOC100130932	60	0.395662	0.205021	-0.0202561	1.77221	FALSE	FALSE
ACSM2B	30	0.33002	0.144826	7.33515	1.76942	FALSE	FALSE
EIF2C1	60	0.356613	0.183598	-1.71098	1.76911	FALSE	FALSE
CD99	20	0.997533	0.430155	-5.21889	1.76582	FALSE	FALSE
WDR11	40	0.325469	0.153321	-0.745897	1.76515	FALSE	FALSE
ROMO1	60	1.78402	0.974757	11.2489	1.76392	FALSE	FALSE
CTNNB1	60	0.18595	0.0894053	6.20266	1.7611	FALSE	FALSE
ACAD8	50	0.931494	0.487606	-7.28866	1.76057	FALSE	FALSE
CHD4	30	0.461848	0.210623	-4.53372	1.76008	FALSE	FALSE
ITGAV	60	0.364655	0.188637	6.92557	1.75848	FALSE	FALSE
LCMT1	40	0.504779	0.248046	-6.69149	1.75613	FALSE	FALSE
AHCYL2	60	0.337985	0.173983	-16.7879	1.7557	FALSE	FALSE
C2	40	2.44238	1.26706	35.6659	1.75489	FALSE	FALSE
LAP3	60	0.906231	0.489964	-15.0314	1.75207	FALSE	FALSE
USO1	60	1.47922	0.809571	-5.18365	1.74655	FALSE	FALSE
ITGB1	60	0.35688	0.185033	10.9099	1.74548	FALSE	FALSE
WDR68	40	0.539133	0.267002	-0.174508	1.7452	FALSE	FALSE
SLC5A3	60	0.174917	0.0837532	-5.33408	1.74506	FALSE	FALSE
APPBP2	30	0.139094	0.0511779	8.10154	1.74172	FALSE	FALSE
SMC1A	40	0.442856	0.216552	14.3136	1.74065	FALSE	FALSE
MTMR2	50	1.28866	0.685251	7.99162	1.74044	FALSE	FALSE
SLC20A1	60	0.359895	0.187006	9.14029	1.74015	FALSE	FALSE
PFAS	60	1.75136	0.962922	-12.6505	1.73899	FALSE	FALSE
C20ORF3	60	0.220759	0.10955	0.495768	1.7373	FALSE	FALSE
CAB39	60	0.156467	0.0736972	0.582131	1.73693	FALSE	FALSE
TATDN2	50	0.252048	0.119939	-2.07087	1.73376	FALSE	FALSE
ZC3H18	60	0.978817	0.533197	-2.94296	1.73183	FALSE	FALSE
DPF2	40	0.374698	0.181139	-12.3639	1.73103	FALSE	FALSE
GIGYF1	20	0.117681	0.0277689	-3.73062	1.7308	FALSE	FALSE
RAD50	40	0.675469	0.340637	-7.69341	1.72805	FALSE	FALSE
RPLP0-LIKE	60	4.14624	2.30527	7.9796	1.72721	FALSE	FALSE
FNTB	20	0.213379	0.072288	2.12088	1.72588	FALSE	FALSE
NSUN2	60	1.14808	0.629566	31.8615	1.72101	FALSE	FALSE
EIF2B3	30	0.463599	0.214568	5.34583	1.71725	FALSE	FALSE
FN3K	60	0.407737	0.215145	-37.4178	1.71662	FALSE	FALSE
BCLAF1	60	2.91973	1.62382	-3.98972	1.71658	FALSE	FALSE
YES1	20	0.205639	0.0690485	7.5395	1.71636	FALSE	FALSE
GBAS	40	0.434071	0.21359	-20.8649	1.71595	FALSE	FALSE
DUS3L	50	0.418284	0.212054	4.0906	1.71465	FALSE	FALSE
DAZAP1	50	0.238319	0.11321	6.44226	1.71432	FALSE	FALSE
DNMBP	20	0.184868	0.0594715	-0.228902	1.71375	FALSE	FALSE
KIF4A	20	0.19066	0.0621846	-0.202049	1.71331	FALSE	FALSE
LOC100133166	60	0.361829	0.189722	-24.5965	1.71094	FALSE	FALSE
RPLP1	40	2.9754	1.56667	16.6142	1.71031	FALSE	FALSE
PEF1	40	0.412238	0.202379	14.8004	1.70992	FALSE	FALSE
CAST	60	0.282564	0.145312	-2.02282	1.70862	FALSE	FALSE
UPF1	60	0.375258	0.197548	-5.70372	1.70606	FALSE	FALSE
SLC13A3	60	0.656472	0.355675	-6.14622	1.70604	FALSE	FALSE
PRDX6	60	0.883669	0.483852	-0.000300508	1.70282	FALSE	FALSE
LMNB1	60	1.90312	1.06001	13.0177	1.69408	FALSE	FALSE
AIM1	50	0.964986	0.515706	-4.07476	1.69173	FALSE	FALSE
ORMDL2	40	0.683824	0.348934	7.58448	1.69114	FALSE	FALSE
ATP7B	40	0.27442	0.129893	-2.74311	1.69058	FALSE	FALSE
VPS29	60	0.320609	0.16761	0.275719	1.69052	FALSE	FALSE
COPS6	40	0.152358	0.0646394	-8.88853	1.68809	FALSE	FALSE
ESPN	60	1.69613	0.945019	-0.286383	1.68706	FALSE	FALSE
KIAA1429	20	0.982421	0.435085	-3.7522	1.68612	FALSE	FALSE
GPRIN1	20	0.223838	0.0787324	-6.30329	1.68602	FALSE	FALSE
KIAA1543	40	0.979869	0.508125	-5.32578	1.68592	FALSE	FALSE
ALG1	40	0.261227	0.123043	5.12556	1.6858	FALSE	FALSE
OGFOD1	60	0.341778	0.179913	3.22025	1.68405	FALSE	FALSE
PRKCZ	30	0.428647	0.19932	8.28477	1.68381	FALSE	FALSE
EML4	40	1.19983	0.626439	-16.2861	1.68348	FALSE	FALSE
SFXN2	40	0.360075	0.176181	-0.833586	1.68293	FALSE	FALSE
CLDN6	60	1.88787	1.05571	14.4428	1.67868	FALSE	FALSE
DPH1	40	0.227482	0.10531	-6.57709	1.67682	FALSE	FALSE
SLC4A1AP	40	0.341265	0.166614	7.1553	1.67362	FALSE	FALSE
RANBP3	60	0.162434	0.0788202	8.47187	1.67259	FALSE	FALSE
MGC3207	50	0.363082	0.184286	-0.000739544	1.67116	FALSE	FALSE
IFNGR1	60	0.442103	0.237679	9.23264	1.66912	FALSE	FALSE
VPS26B	50	0.256641	0.125369	2.38291	1.66596	FALSE	FALSE
SLC16A3	60	0.15407	0.0742765	4.72267	1.66523	FALSE	FALSE
SLC38A9	30	0.458445	0.215818	-9.40649	1.66479	FALSE	FALSE
GALNT1	30	0.18275	0.075448	1.53941	1.66309	FALSE	FALSE
PI4K2B	30	0.227115	0.098099	8.4454	1.66202	FALSE	FALSE
RPS16	30	2.80425	1.4123	-11.0198	1.66094	FALSE	FALSE
FPGS	20	0.254573	0.0943402	15.4327	1.66023	FALSE	FALSE
C14ORF21	30	0.245895	0.107794	-8.82359	1.65916	FALSE	FALSE
GIGYF2	60	0.902699	0.500669	-3.49687	1.65806	FALSE	FALSE
TMEM165	60	0.944852	0.524704	-0.153918	1.6578	FALSE	FALSE
SLC7A6OS	50	0.256346	0.125711	7.05067	1.65445	FALSE	FALSE
LYN	30	0.389929	0.181618	2.43308	1.6539	FALSE	FALSE
RTCD1	40	0.483876	0.24504	-18.1716	1.65116	FALSE	FALSE
CCDC97	30	0.286729	0.129037	5.05599	1.65075	FALSE	FALSE
SERAC1	40	0.459931	0.232191	-8.32282	1.64973	FALSE	FALSE
APOL2	60	0.283888	0.149054	-8.13297	1.64359	FALSE	FALSE
SERPINA7	60	0.637958	0.351624	10.7133	1.64121	FALSE	FALSE
SHARPIN	40	0.432805	0.218266	-0.000572635	1.63905	FALSE	FALSE
ADAL	60	0.377357	0.20276	-5.73723	1.63878	FALSE	FALSE
HPD	60	0.783988	0.435472	1.70236	1.63836	FALSE	FALSE
PVR	60	0.43842	0.237821	9.12327	1.63702	FALSE	FALSE
NUP35	50	1.03103	0.561501	-0.220789	1.63322	FALSE	FALSE
FKBPL	40	0.622291	0.321882	-0.00662945	1.63152	FALSE	FALSE
BCAS1	50	0.451554	0.236547	-11.8607	1.62889	FALSE	FALSE
DHRS11	50	0.959025	0.5218	-36.9138	1.62846	FALSE	FALSE
PITPNA	50	0.222045	0.107602	9.25751	1.62803	FALSE	FALSE
MATR3	50	1.39181	0.765291	-3.03174	1.62733	FALSE	FALSE
PDCD5	60	0.367771	0.198139	12.0995	1.6243	FALSE	FALSE
RRM2	60	0.176276	0.0881655	22.0378	1.62403	FALSE	FALSE
NCKAP1	40	0.20129	0.0931318	-3.66099	1.62395	FALSE	FALSE
LMNA	60	1.05549	0.593381	6.36027	1.62271	FALSE	FALSE
ZFYVE19	60	0.296749	0.157782	5.64012	1.61554	FALSE	FALSE
GMNN	60	0.69622	0.388135	0.582244	1.61197	FALSE	FALSE
RPL19	30	0.678553	0.333776	-0.291323	1.61115	FALSE	FALSE
GOT2	60	0.397412	0.216016	0.467761	1.61111	FALSE	FALSE
MLYCD	40	0.13566	0.0577028	-4.90122	1.6107	FALSE	FALSE
TFB1M	30	0.213203	0.0929673	-0.138424	1.61051	FALSE	FALSE
FAM118B	40	0.447918	0.228836	4.74374	1.60709	FALSE	FALSE
DPP4	60	0.442222	0.242322	0.177697	1.60442	FALSE	FALSE
RBPMS	60	0.46229	0.253911	1.15718	1.60439	FALSE	FALSE
AP3S1	30	0.463307	0.223082	56.9641	1.6021	FALSE	FALSE
TNFRSF10D	60	0.363542	0.197045	1.81743	1.60195	FALSE	FALSE
C2ORF34	20	0.330428	0.133682	-48.4163	1.60153	FALSE	FALSE
COX17	50	2.26946	1.26803	6.74075	1.60085	FALSE	FALSE
SEPT11	60	0.148927	0.0730921	2.69105	1.60067	FALSE	FALSE
ARL5B	30	0.197678	0.0853046	3.66534	1.60024	FALSE	FALSE
POFUT1	60	3.75857	2.16037	45.4754	1.5986	FALSE	FALSE
HADH	30	0.270151	0.123151	-13.2075	1.59571	FALSE	FALSE
SND1	40	0.497747	0.257091	-4.43891	1.59544	FALSE	FALSE
PLA2G12B	60	0.496415	0.274766	6.19223	1.59007	FALSE	FALSE
APOC2	50	0.433542	0.229326	0.0777799	1.58874	FALSE	FALSE
NUDT4	30	0.575662	0.282722	7.47706	1.58815	FALSE	FALSE
NHSL1	50	0.386323	0.202632	-3.24021	1.58674	FALSE	FALSE
C13ORF37	30	0.30049	0.139442	-2.75303	1.58594	FALSE	FALSE
MTX3	50	0.705296	0.384036	-0.214197	1.58593	FALSE	FALSE
OSGEP	60	1.15586	0.657891	-6.87162	1.58486	FALSE	FALSE
NAGK	60	0.175088	0.0887196	0.862718	1.58453	FALSE	FALSE
HSPC159	40	0.188059	0.0873271	-0.427371	1.58335	FALSE	FALSE
MERTK	40	0.886652	0.472553	-1.82858	1.58332	FALSE	FALSE
GNPDA1	60	0.17815	0.0906648	0.80971	1.57929	FALSE	FALSE
TBCC	40	0.325235	0.163259	13.009	1.57823	FALSE	FALSE
SDF4	60	1.3596	0.778264	10.177	1.57489	FALSE	FALSE
PRKCD	30	0.423945	0.204682	5.62538	1.57407	FALSE	FALSE
FKRP	40	0.282804	0.140063	12.1784	1.57354	FALSE	FALSE
AMDHD1	50	0.804839	0.442482	-20.2698	1.5718	FALSE	FALSE
IL32	50	0.6801	0.37148	2.86533	1.5701	FALSE	FALSE
RFK	20	0.167602	0.0563004	8.14886	1.56657	FALSE	FALSE
CAMSAP1L1	40	0.459542	0.238455	-0.574753	1.56504	FALSE	FALSE
GCAT	30	0.13035	0.0512846	-1.89613	1.56446	FALSE	FALSE
FASN	50	9.3886	5.35363	-12.6927	1.56362	FALSE	FALSE
NR3C1	20	0.272422	0.107653	0.0961271	1.56291	FALSE	FALSE
MANSC1	20	0.167894	0.0566148	-10.8824	1.56162	FALSE	FALSE
OAT	60	0.285976	0.154213	9.82153	1.56134	FALSE	FALSE
FARS2	20	0.320139	0.13108	3.73477	1.5611	FALSE	FALSE
NPEPPS	60	0.435976	0.241843	-0.000209447	1.56088	FALSE	FALSE
NT5DC3	50	0.199417	0.0974823	7.34122	1.55738	FALSE	FALSE
TSC22D2	40	0.438527	0.227431	-5.32162	1.55674	FALSE	FALSE
ZBTB43	20	0.222515	0.0835731	16.1115	1.55582	FALSE	FALSE
FAS	50	0.350703	0.184271	12.3964	1.55571	FALSE	FALSE
GAPDH	60	0.3678	0.202582	-7.82724	1.55192	FALSE	FALSE
NOP5/NOP58	40	0.285836	0.14287	-0.55376	1.55136	FALSE	FALSE
TALDO1	60	0.182212	0.0940606	1.3465	1.54803	FALSE	FALSE
DDX6	40	0.180502	0.0843722	-1.81031	1.54794	FALSE	FALSE
TOR1AIP1	60	0.33474	0.183625	7.44569	1.54498	FALSE	FALSE
RWDD1	60	0.629419	0.356484	24.318	1.54478	FALSE	FALSE
SMG7	20	0.135351	0.0412197	-9.01784	1.54434	FALSE	FALSE
EHHADH	60	0.313876	0.171495	1.23814	1.54299	FALSE	FALSE
YIPF5	30	0.417438	0.20373	26.5042	1.54027	FALSE	FALSE
HN1L	60	3.84966	2.24968	-0.212435	1.5377	FALSE	FALSE
PIN1	50	0.818248	0.454799	0.486133	1.53724	FALSE	FALSE
TRIAP1	40	1.28501	0.70208	-0.214518	1.5362	FALSE	FALSE
STRN	40	0.179027	0.084082	-4.69608	1.53254	FALSE	FALSE
KCTD3	60	0.304145	0.166445	-23.2217	1.53048	FALSE	FALSE
UTRN	30	0.250109	0.115832	-3.64993	1.52783	FALSE	FALSE
TIAL1	40	0.186388	0.0883851	6.53013	1.5274	FALSE	FALSE
KIAA0329	40	0.249185	0.123582	-2.59449	1.52715	FALSE	FALSE
NRD1	40	0.497396	0.262726	-0.457306	1.52646	FALSE	FALSE
SUPT6H	30	0.203148	0.0909953	-3.53766	1.52557	FALSE	FALSE
CTNNA1	40	0.114136	0.0479461	11.0476	1.52557	FALSE	FALSE
UBXN4	50	0.463672	0.251546	-7.59364	1.5242	FALSE	FALSE
PIPSL	30	0.396079	0.193679	3.17586	1.52259	FALSE	FALSE
TMEM41B	30	0.302726	0.144117	0.188758	1.52139	FALSE	FALSE
SEC22B	50	0.398852	0.214355	2.98019	1.52005	FALSE	FALSE
RBM27	40	0.636057	0.341308	-3.95714	1.51848	FALSE	FALSE
COPG2	40	0.271897	0.136814	-3.02721	1.51702	FALSE	FALSE
TMEM41A	50	0.400467	0.21565	5.81275	1.51493	FALSE	FALSE
Ataxin-10	40	0.183512	0.0872514	-0.200758	1.51399	FALSE	FALSE
SEC24D	40	0.317286	0.16254	-8.01136	1.51323	FALSE	FALSE
IKIP	60	0.471184	0.266305	31.5317	1.51162	FALSE	FALSE
EPB41L2	60	0.53814	0.306348	-5.16178	1.50704	FALSE	FALSE
FZD5	50	0.436455	0.237183	9.55797	1.50622	FALSE	FALSE
LOC100130553	60	2.22311	1.30531	-22.8511	1.50555	FALSE	FALSE
WDR44	50	0.34622	0.184833	-6.27806	1.50477	FALSE	FALSE
CCNY	30	0.187222	0.0834643	6.47505	1.5003	FALSE	FALSE
ZFPL1	30	0.239721	0.111608	0.0829777	1.4994	FALSE	FALSE
C9ORF86	60	0.413905	0.233307	-4.75384	1.49899	FALSE	FALSE
CLCC1	60	0.261291	0.142684	5.84974	1.49887	FALSE	FALSE
TMEM164	20	0.121489	0.0357127	0.220985	1.49785	FALSE	FALSE
MOCS2	40	0.233838	0.116387	-14.9141	1.49524	FALSE	FALSE
PFKFB4	30	0.465739	0.233472	-19.1543	1.48931	FALSE	FALSE
RARS	30	0.330829	0.16106	-34.9338	1.48846	FALSE	FALSE
ILF3	60	0.509802	0.291213	0.428417	1.48801	FALSE	FALSE
STX7	60	0.17681	0.0928879	5.11149	1.48773	FALSE	FALSE
AK3	50	0.459047	0.251924	0.421127	1.48632	FALSE	FALSE
TIMM13	60	0.756598	0.438546	12.0788	1.48536	FALSE	FALSE
TMEM30A	60	0.645962	0.372634	12.8796	1.48507	FALSE	FALSE
NCAPH2	20	0.323593	0.137583	-1.77652	1.48262	FALSE	FALSE
STRAP	60	0.53901	0.30929	3.44088	1.48065	FALSE	FALSE
NME4	50	0.910099	0.516454	2.86246	1.48025	FALSE	FALSE
LRSAM1	30	0.176894	0.0786625	7.67604	1.47985	FALSE	FALSE
TMEM48	40	0.353278	0.185003	-0.00084986	1.47865	FALSE	FALSE
GPHN	60	0.340044	0.19074	4.75565	1.47742	FALSE	FALSE
CRIP2	60	0.34903	0.196125	4.6921	1.47714	FALSE	FALSE
MINPP1	60	0.523769	0.300623	32.3567	1.47589	FALSE	FALSE
C1ORF52	50	1.29645	0.743748	-3.06909	1.47508	FALSE	FALSE
PAK2	60	0.288787	0.160281	2.97397	1.47439	FALSE	FALSE
CLN6	50	0.255581	0.133651	2.74945	1.47331	FALSE	FALSE
NSL1	20	0.145923	0.04874	-27.3284	1.47276	FALSE	FALSE
ECHS1	40	0.234908	0.118118	-2.97909	1.47017	FALSE	FALSE
ELP4	40	0.242224	0.122364	-5.82888	1.4685	FALSE	FALSE
ATF2	60	0.399965	0.22721	-2.92496	1.46779	FALSE	FALSE
KCTD5	60	0.768796	0.448693	4.7912	1.4633	FALSE	FALSE
POLR2L	20	1.09038	0.526717	0.346611	1.46045	FALSE	FALSE
THOC1	20	0.469114	0.212576	-8.171	1.46041	FALSE	FALSE
TYW3	50	0.416522	0.229027	-5.0767	1.46027	FALSE	FALSE
POU2F1	20	0.159448	0.0560255	0.000959186	1.45946	FALSE	FALSE
CLPP	60	0.359859	0.203731	-10.1115	1.45935	FALSE	FALSE
ALG13	50	0.902007	0.515193	4.73358	1.45787	FALSE	FALSE
PPP1R10	60	1.1032	0.650891	-5.40419	1.45432	FALSE	FALSE
PFDN1	60	0.774387	0.453533	-3.43947	1.45206	FALSE	FALSE
LOC203547	40	0.307759	0.160792	0.958111	1.4499	FALSE	FALSE
RHEB	40	0.177489	0.0861686	7.88851	1.44897	FALSE	FALSE
CWF19L2	20	0.193756	0.0738211	-3.65795	1.4489	FALSE	FALSE
COPS8	60	0.214199	0.116719	5.06521	1.4488	FALSE	FALSE
NUP205	30	0.474609	0.24174	-0.563775	1.44873	FALSE	FALSE
ANP32E	40	1.43319	0.806108	6.93234	1.44852	FALSE	FALSE
FPGT	40	0.177357	0.0861429	-21.1119	1.44758	FALSE	FALSE
TMEM205	60	0.352583	0.200166	2.26786	1.44666	FALSE	FALSE
CREG1	30	0.293348	0.143262	-18.0568	1.4465	FALSE	FALSE
ROCK1	30	0.269443	0.130437	-12.8397	1.4429	FALSE	FALSE
MKI67	60	5.00158	3.00501	-3.18709	1.44141	FALSE	FALSE
NIT2	50	0.231284	0.120872	-5.19126	1.44055	FALSE	FALSE
HRSP12	60	0.263797	0.147106	-6.13158	1.438	FALSE	FALSE
PNPO	40	0.595747	0.327272	-17.5384	1.43649	FALSE	FALSE
C2ORF49	40	0.335578	0.177614	-2.81243	1.43594	FALSE	FALSE
PRPF40A	30	1.12295	0.597012	-0.358857	1.43577	FALSE	FALSE
NUP88	30	0.0999699	0.0382441	-0.563659	1.43573	FALSE	FALSE
NOS1AP	40	0.111224	0.048533	-3.18763	1.43495	FALSE	FALSE
PSMG3	60	0.795031	0.46834	13.5497	1.43462	FALSE	FALSE
NIP7	30	0.262332	0.127165	-0.366338	1.43119	FALSE	FALSE
PPP3CB	30	0.086247	0.0308861	-25.574	1.42922	FALSE	FALSE
NUP188	30	0.402335	0.204038	-0.291992	1.42737	FALSE	FALSE
EXOSC3	30	0.383071	0.193573	6.42442	1.42619	FALSE	FALSE
PIGU	40	0.199882	0.0999343	6.34754	1.42586	FALSE	FALSE
MANEAL	40	0.283431	0.14817	-0.623865	1.42562	FALSE	FALSE
RG9MTD1	30	0.459928	0.235767	0.0775716	1.42519	FALSE	FALSE
DQX1	40	0.251041	0.129502	-9.32699	1.42504	FALSE	FALSE
ILF2	60	0.675575	0.397298	6.95525	1.42484	FALSE	FALSE
PKLR	50	0.830549	0.477988	-23.5131	1.42434	FALSE	FALSE
RPL31	50	0.890191	0.51346	41.723	1.42432	FALSE	FALSE
EXOSC7	60	0.276889	0.155845	8.02219	1.42178	FALSE	FALSE
RNF139	20	0.189987	0.0730483	-0.281695	1.42159	FALSE	FALSE
ACTR3	60	0.146895	0.0770302	6.40189	1.42077	FALSE	FALSE
VCL	60	0.478567	0.278305	45.1651	1.4202	FALSE	FALSE
COQ9	60	0.401828	0.231975	-16.9325	1.41695	FALSE	FALSE
MAGMAS	60	0.254908	0.142775	1.14748	1.41633	FALSE	FALSE
LAMP1	60	0.695007	0.410192	-0.592984	1.41566	FALSE	FALSE
UCK1	40	0.293082	0.154363	-0.051438	1.41463	FALSE	FALSE
ARPC1B	60	0.242747	0.135535	2.90768	1.41312	FALSE	FALSE
FEM1B	30	0.119801	0.0497357	3.17176	1.41142	FALSE	FALSE
TIMM44	60	0.683602	0.403831	10.422	1.41095	FALSE	FALSE
BLOC1S3	50	0.263619	0.14153	2.86768	1.41094	FALSE	FALSE
UAP1	50	0.345937	0.190673	-14.254	1.41093	FALSE	FALSE
ACYP2	50	0.3887	0.216232	14.5011	1.4105	FALSE	FALSE
RBBP6	50	3.12376	1.84956	-6.88964	1.40979	FALSE	FALSE
CTAGE5	40	0.570404	0.31568	10.6189	1.40777	FALSE	FALSE
ARSA	60	0.286564	0.16247	-1.39143	1.40764	FALSE	FALSE
ENOSF1	60	0.294948	0.167629	-28.6347	1.40665	FALSE	FALSE
CCND1	30	0.109137	0.0439975	-22.3561	1.40624	FALSE	FALSE
PGRMC1	60	0.590257	0.347728	0.367039	1.40444	FALSE	FALSE
SLCO4A1	40	0.364094	0.196328	0.216456	1.40247	FALSE	FALSE
CHMP5	60	0.4361	0.253941	-6.32151	1.40236	FALSE	FALSE
ENTPD7	20	0.133792	0.0448966	9.26309	1.40183	FALSE	FALSE
GLG1	60	0.649034	0.384037	5.3437	1.40022	FALSE	FALSE
GNA11	30	0.116242	0.0480988	0.377476	1.3994	FALSE	FALSE
CD320	50	0.473687	0.267975	14.1471	1.39907	FALSE	FALSE
CASP6	60	0.144224	0.0760569	-2.22936	1.39888	FALSE	FALSE
TPM3	40	0.184529	0.0921085	10.9421	1.39869	FALSE	FALSE
TARSL2	30	0.382569	0.195393	-1.72202	1.39764	FALSE	FALSE
CDYL	60	0.564012	0.332433	-2.41094	1.39751	FALSE	FALSE
RFC5	30	0.656695	0.346994	4.30295	1.3973	FALSE	FALSE
CAPG	30	0.112115	0.0458748	1.5601	1.39725	FALSE	FALSE
C14ORF1	60	0.839005	0.500573	0.839518	1.39602	FALSE	FALSE
ACBD3	40	0.288736	0.152994	6.67196	1.39426	FALSE	FALSE
FBL	30	0.519693	0.271703	-1.8255	1.3926	FALSE	FALSE
XRCC4	60	0.179627	0.0979054	-0.534288	1.39223	FALSE	FALSE
GAS2	40	0.23891	0.124065	-0.0996923	1.39215	FALSE	FALSE
ITM2B	60	0.703267	0.418158	8.94784	1.39198	FALSE	FALSE
PPAT	60	0.236285	0.132604	-13.447	1.39111	FALSE	FALSE
SCD	60	1.7457	1.05638	6.41862	1.38966	FALSE	FALSE
BHMT	60	0.491995	0.289188	-16.8105	1.38932	FALSE	FALSE
ZFYVE27	40	0.196981	0.0997402	1.60162	1.38921	FALSE	FALSE
EIF3K	40	0.457946	0.252057	-0.174369	1.38877	FALSE	FALSE
ASMTL	40	0.914918	0.518753	-0.000213261	1.38871	FALSE	FALSE
NUP43	60	0.401617	0.233965	2.71085	1.38809	FALSE	FALSE
TOLLIP	40	0.267328	0.140852	-0.000336319	1.38804	FALSE	FALSE
RBM8A	60	0.766854	0.457903	-0.95365	1.3857	FALSE	FALSE
CDC42	60	0.222659	0.124541	6.46905	1.38484	FALSE	FALSE
DPH5	50	1.06199	0.623352	-19.9098	1.38334	FALSE	FALSE
POLR2C	50	3.23043	1.92948	0.000786752	1.38095	FALSE	FALSE
MIXL1	30	0.214811	0.103394	-8.6727	1.38081	FALSE	FALSE
XPO4	40	0.151894	0.0737251	-5.762	1.38031	FALSE	FALSE
FUNDC2	60	0.39305	0.229329	13.2108	1.3797	FALSE	FALSE
DNAJC9	60	0.740814	0.442844	0.881286	1.37894	FALSE	FALSE
CTSH	60	0.577041	0.342338	0.648005	1.37876	FALSE	FALSE
SVIP	60	0.560277	0.332193	-7.76075	1.37733	FALSE	FALSE
PYCR2	60	0.473037	0.278649	10.515	1.377	FALSE	FALSE
MTMR6	20	0.111439	0.0340954	-0.0177361	1.37663	FALSE	FALSE
RPS9	50	12.6882	7.63512	-36.9086	1.37602	FALSE	FALSE
PUS7	60	0.205763	0.114583	11.638	1.37508	FALSE	FALSE
NANP	30	0.213607	0.103036	-1.86407	1.37386	FALSE	FALSE
IPO11	40	0.15965	0.078494	1.99655	1.37363	FALSE	FALSE
CARM1	50	0.963241	0.565964	-13.3126	1.37171	FALSE	FALSE
ATP5E	60	2.91779	1.78278	0.198145	1.37167	FALSE	FALSE
ADA	60	0.237867	0.13454	3.09838	1.37012	FALSE	FALSE
TOMM40	60	0.456805	0.269318	10.3938	1.36942	FALSE	FALSE
LRRFIP2	60	0.387897	0.226971	-0.189067	1.36855	FALSE	FALSE
TFAM	60	0.241618	0.137168	0.000356771	1.36335	FALSE	FALSE
PRKACA	40	0.638244	0.360574	-1.97847	1.36108	FALSE	FALSE
TJP1	50	0.450271	0.257206	-2.83975	1.36075	FALSE	FALSE
RSU1	60	0.342189	0.199344	2.96476	1.36066	FALSE	FALSE
AKAP12	60	2.97587	1.82509	12.4789	1.35901	FALSE	FALSE
COPS3	60	0.145316	0.0779674	0.870995	1.3578	FALSE	FALSE
KIAA0368	30	0.102138	0.0413369	-26.296	1.35771	FALSE	FALSE
C19ORF6	60	0.16774	0.0918264	0.542475	1.35741	FALSE	FALSE
ELAC2	60	0.169954	0.0932236	2.59698e-05	1.35655	FALSE	FALSE
RNF149	30	0.0878243	0.0333499	13.395	1.35641	FALSE	FALSE
ZNF768	20	0.54615	0.262534	-24.4757	1.35635	FALSE	FALSE
MOSC1	60	0.900262	0.544459	-13.3564	1.35569	FALSE	FALSE
IARS2	50	0.635561	0.370118	-0.000900069	1.35492	FALSE	FALSE
ATP9A	60	0.485996	0.288922	4.96342	1.35116	FALSE	FALSE
TSG101	30	0.130661	0.0575376	12.02	1.35023	FALSE	FALSE
SPTY2D1	20	1.6389	0.837608	-3.27925	1.34883	FALSE	FALSE
NAPG	50	1.21354	0.722279	-1.71347	1.34807	FALSE	FALSE
MGA	20	0.490047	0.234013	-3.02827	1.34747	FALSE	FALSE
RANBP1	60	0.365758	0.214844	-13.1946	1.34678	FALSE	FALSE
USF2	60	0.432234	0.256207	0.000390942	1.34446	FALSE	FALSE
C1QTNF3	40	0.37879	0.209126	-7.89239	1.34444	FALSE	FALSE
C1ORF55	50	0.385264	0.219058	29.7437	1.34441	FALSE	FALSE
GGPS1	60	0.490792	0.292541	-19.5988	1.34401	FALSE	FALSE
SQLE	50	7.7688	4.71285	-28.2187	1.34392	FALSE	FALSE
NUP98	40	0.501577	0.281806	-2.97254	1.34385	FALSE	FALSE
C4ORF18	40	0.442174	0.2467	-7.91718	1.34346	FALSE	FALSE
C1ORF174	40	0.242328	0.128491	-4.47494	1.34291	FALSE	FALSE
FAM171A1	50	0.321785	0.18054	-0.750111	1.34268	FALSE	FALSE
GATAD2A	20	0.249829	0.108008	-0.710738	1.34223	FALSE	FALSE
HDDC2	60	0.434256	0.257698	-8.14952	1.34155	FALSE	FALSE
SRF	30	0.132921	0.0590799	9.42924	1.34138	FALSE	FALSE
PPP1R12A	60	1.14543	0.69899	-5.83315	1.34082	FALSE	FALSE
RBM3	60	0.477248	0.284441	7.08685	1.3407	FALSE	FALSE
TNPO3	40	0.112859	0.0519802	7.39565	1.33918	FALSE	FALSE
TMEM126A	50	0.165532	0.0855478	5.57152	1.33883	FALSE	FALSE
MAP1B	50	0.642001	0.375995	28.6372	1.33859	FALSE	FALSE
MPI	60	0.416787	0.247115	-7.629	1.33833	FALSE	FALSE
RRM1	60	0.479255	0.285961	8.57189	1.33763	FALSE	FALSE
POLR3E	30	0.755553	0.410238	9.24117	1.3372	FALSE	FALSE
GPBP1	20	0.272289	0.120169	-0.512406	1.33671	FALSE	FALSE
TRAPPC6B	50	0.227249	0.123268	12.9824	1.33666	FALSE	FALSE
CD74	60	0.105102	0.053676	2.0281	1.33512	FALSE	FALSE
UBE2T	20	0.155341	0.0585212	2.60334	1.3348	FALSE	FALSE
SERPINA5	60	0.209327	0.118479	-1.93265	1.33432	FALSE	FALSE
DLGAP4	60	0.152051	0.0828814	0.240958	1.33419	FALSE	FALSE
MSTO1	30	0.165079	0.0775386	6.16698	1.33183	FALSE	FALSE
DKFZP686O24166	30	0.296122	0.151631	31.4618	1.33049	FALSE	FALSE
RHOG	60	0.541391	0.325275	4.57925	1.33042	FALSE	FALSE
HDHD1A	60	0.762031	0.462602	0.851837	1.3302	FALSE	FALSE
STMN3	60	2.01517	1.24268	21.5964	1.32953	FALSE	FALSE
TPST1	30	0.311341	0.160336	0.89815	1.32882	FALSE	FALSE
C19ORF66	60	0.294982	0.17208	-16.9644	1.32806	FALSE	FALSE
MYO6	30	0.711718	0.386797	-14.1095	1.32798	FALSE	FALSE
RPS4X	40	5.83422	3.45404	-46.3533	1.32722	FALSE	FALSE
SPATA5L1	20	0.416882	0.197341	-18.0257	1.32683	FALSE	FALSE
PLAA	30	0.0629537	0.0199642	1.75602	1.32621	FALSE	FALSE
CLDN1	60	0.752503	0.457392	8.1921	1.32501	FALSE	FALSE
UBE2K	60	0.59869	0.361621	8.91304	1.32422	FALSE	FALSE
FAM69A	40	0.27053	0.146294	2.78612	1.32286	FALSE	FALSE
C12ORF29	50	0.270377	0.150402	3.00738	1.32168	FALSE	FALSE
TAF9B	30	0.310501	0.16034	-0.601974	1.32138	FALSE	FALSE
EFTUD2	60	0.629452	0.381197	2.98549	1.3208	FALSE	FALSE
MFI2	60	0.421254	0.251291	0.556496	1.32077	FALSE	FALSE
HMGN3	20	0.85643	0.431461	-4.47988	1.31902	FALSE	FALSE
DRAP1	60	0.382686	0.227386	-2.96587	1.31859	FALSE	FALSE
ABL1	20	0.0840693	0.0213121	-0.213624	1.3177	FALSE	FALSE
SPPL2A	50	1.23488	0.742422	-8.52441	1.31653	FALSE	FALSE
RPS8	30	4.02173	2.26797	-28.1943	1.31549	FALSE	FALSE
SFPQ	60	1.01432	0.622481	-3.66552	1.31468	FALSE	FALSE
WIBG	60	1.57093	0.970801	-2.36055	1.31325	FALSE	FALSE
CPS1	40	0.225991	0.120358	41.0299	1.31074	FALSE	FALSE
AQP11	50	1.17785	0.708873	9.35198	1.30999	FALSE	FALSE
CMC1	50	0.614674	0.362923	9.49094	1.30802	FALSE	FALSE
MAP7D2	60	0.417178	0.249793	-0.268693	1.30768	FALSE	FALSE
SACM1L	20	0.0946949	0.0272961	1.63438	1.30537	FALSE	FALSE
HEATR3	30	0.464724	0.249295	34.2923	1.30474	FALSE	FALSE
FAM107B	60	1.82457	1.13261	-0.16107	1.30361	FALSE	FALSE
CFL2	60	0.523509	0.316804	-0.000106084	1.3035	FALSE	FALSE
N-PAC	30	0.620133	0.338088	-2.1695	1.30282	FALSE	FALSE
MYL6	60	0.977054	0.60139	11.6679	1.30246	FALSE	FALSE
C9ORF142	60	1.13373	0.699977	-7.99705	1.30096	FALSE	FALSE
MESDC2	60	0.69862	0.427462	15.8193	1.29699	FALSE	FALSE
CHMP2A	50	0.230948	0.127462	1.04579	1.29685	FALSE	FALSE
TCEAL1	50	1.43723	0.872682	-0.287492	1.29368	FALSE	FALSE
HIST1H1B	60	2.55145	1.59323	-0.00919864	1.29317	FALSE	FALSE
CYB5B	60	0.4288	0.258379	0.280244	1.29186	FALSE	FALSE
FAM21B	50	0.543855	0.321113	-2.932	1.29155	FALSE	FALSE
SEC63	50	0.120187	0.0592727	0.000389752	1.2914	FALSE	FALSE
LOC100133930	60	1.20644	0.747984	-16.1423	1.29029	FALSE	FALSE
SERPINA6	40	0.708282	0.41142	-10.0741	1.28998	FALSE	FALSE
RCOR1	30	0.275569	0.142439	0.516799	1.289	FALSE	FALSE
IGF2R	60	0.754922	0.46402	15.8933	1.28861	FALSE	FALSE
SLC36A1	30	0.295135	0.153687	-7.65133	1.28834	FALSE	FALSE
SLC25A6	60	0.529132	0.32193	-10.1873	1.28764	FALSE	FALSE
PPCS	40	0.461896	0.263559	-6.88815	1.28654	FALSE	FALSE
TMEM192	60	0.312648	0.185637	-2.08644	1.28647	FALSE	FALSE
ALG2	30	0.142334	0.0662092	2.32567	1.28646	FALSE	FALSE
HINT1	60	0.427414	0.258015	-1.96246	1.28573	FALSE	FALSE
TMEM63B	60	0.177844	0.100743	-9.95168	1.28515	FALSE	FALSE
SQRDL	60	0.274763	0.161876	5.88582	1.28446	FALSE	FALSE
YTHDC1	40	2.13669	1.27304	-2.82446	1.28364	FALSE	FALSE
PECI	60	0.50568	0.307583	1.98893	1.28326	FALSE	FALSE
MTERFD2	30	0.384025	0.205028	3.74202	1.28315	FALSE	FALSE
TACC1	60	0.252442	0.147895	12.9122	1.28265	FALSE	FALSE
HMGCS1	50	0.939574	0.567326	-0.000979991	1.2824	FALSE	FALSE
HMGB2	60	1.23707	0.769197	-0.231805	1.28186	FALSE	FALSE
FAM117B	50	0.85464	0.51495	-0.0653191	1.28083	FALSE	FALSE
AMN	20	0.301223	0.13919	21.9255	1.28053	FALSE	FALSE
VPS13C	40	0.318415	0.177701	-9.60745	1.27863	FALSE	FALSE
CXXC5	20	0.152521	0.0592131	8.98929	1.27823	FALSE	FALSE
KIAA0319L	60	0.458586	0.278363	-2.03914	1.27785	FALSE	FALSE
SIDT2	60	0.502956	0.306427	-1.97201	1.27746	FALSE	FALSE
ZNF609	40	0.500941	0.287995	-3.27127	1.27728	FALSE	FALSE
C3ORF1	60	0.851162	0.526788	0.702173	1.27511	FALSE	FALSE
CD164	20	0.192633	0.0809816	-0.830021	1.275	FALSE	FALSE
DIABLO	60	0.25834	0.152037	-14.8941	1.27464	FALSE	FALSE
DAP	20	0.45141	0.220779	-2.89605	1.27313	FALSE	FALSE
MCM6	30	0.598719	0.329495	4.35838	1.27282	FALSE	FALSE
DHRS4	60	0.330339	0.197707	-3.41368	1.27243	FALSE	FALSE
RAD21	40	0.420087	0.239693	0.529306	1.27127	FALSE	FALSE
FLG2	20	4.96637	2.66036	-2.61153	1.27106	FALSE	FALSE
ARF4	40	0.321578	0.180195	2.70502	1.26991	FALSE	FALSE
PRDX3	60	1.48953	0.93192	-14.0973	1.26949	FALSE	FALSE
WDSOF1	40	0.345387	0.194824	-2.69553	1.26684	FALSE	FALSE
CAND1	60	0.571554	0.350966	1.50404	1.26655	FALSE	FALSE
RNMT	50	0.132203	0.0675131	-4.05663	1.26563	FALSE	FALSE
SERPINA1	60	0.148311	0.0827647	2.50474	1.26562	FALSE	FALSE
ITGA2	60	0.474484	0.289553	5.25637	1.2654	FALSE	FALSE
AKR1C2	50	0.485563	0.287806	2.17285	1.26344	FALSE	FALSE
TP53RK	50	0.639764	0.384085	-16.9741	1.26203	FALSE	FALSE
COMT	60	0.406853	0.246965	-7.48996	1.26183	FALSE	FALSE
PPP2R5C	30	0.143946	0.0679912	7.58041	1.26161	FALSE	FALSE
KIAA0427	40	0.350082	0.198118	-0.000862609	1.26069	FALSE	FALSE
PAAF1	60	0.221586	0.129463	7.56582	1.26027	FALSE	FALSE
TIMM22	50	0.171837	0.0924089	8.77626	1.26025	FALSE	FALSE
EIF2B4	30	0.252735	0.130957	2.81589	1.26014	FALSE	FALSE
ATP5B	60	0.397595	0.241308	-31.2093	1.25906	FALSE	FALSE
TAGLN	60	3.10737	1.96372	9.95333	1.25673	FALSE	FALSE
DYNC1H1	40	1.32643	0.79178	5.41243	1.25638	FALSE	FALSE
AOX1	60	0.455244	0.278437	-5.9038	1.25331	FALSE	FALSE
MED1	40	0.758426	0.44717	-4.33235	1.25256	FALSE	FALSE
PNPLA4	30	0.162471	0.0792209	2.98363	1.24808	FALSE	FALSE
PGC	30	0.182102	0.0906547	-6.36634	1.24727	FALSE	FALSE
CYB5A	60	0.471863	0.289694	0.20937	1.24597	FALSE	FALSE
ANAPC2	30	0.178706	0.0888961	1.22066	1.24217	FALSE	FALSE
MAN1B1	30	0.299596	0.159262	-0.389906	1.24171	FALSE	FALSE
C9ORF64	50	0.546555	0.328465	-11.7941	1.2393	FALSE	FALSE
ABHD10	60	0.525828	0.324997	-44.0515	1.23729	FALSE	FALSE
RCE1	50	0.261808	0.149852	2.0345	1.23692	FALSE	FALSE
PRELID1	20	0.172452	0.071788	4.72552	1.23642	FALSE	FALSE
ARHGAP29	30	0.190177	0.0958263	24.046	1.2364	FALSE	FALSE
PSMD10	20	0.768659	0.398005	7.06599	1.23638	FALSE	FALSE
STXBP2	20	0.0789903	0.0206644	-9.56037	1.23591	FALSE	FALSE
EPN2	50	0.147208	0.0779265	-2.12446	1.23506	FALSE	FALSE
G3BP2	40	0.174479	0.0925923	-2.64894	1.23462	FALSE	FALSE
STXBP6	30	0.159671	0.0781163	5.29728	1.23449	FALSE	FALSE
SHMT2	60	0.171893	0.0989029	1.60339	1.2339	FALSE	FALSE
TMEM115	40	0.24603	0.136426	0.000183051	1.23364	FALSE	FALSE
CRKRS	30	0.400169	0.218502	-3.28185	1.23337	FALSE	FALSE
FKBP10	60	0.886218	0.556091	12.0753	1.23293	FALSE	FALSE
QDPR	50	0.569072	0.343372	-40.2805	1.23258	FALSE	FALSE
CDC23	30	0.718412	0.404364	34.2304	1.23234	FALSE	FALSE
CYCS	60	0.546946	0.339102	1.21389	1.23166	FALSE	FALSE
ATPIF1	60	1.87799	1.19137	-3.77506	1.23133	FALSE	FALSE
TRIM21	20	0.117324	0.041798	-0.717308	1.23128	FALSE	FALSE
AHCYL1	60	0.319974	0.193832	-12.7563	1.23103	FALSE	FALSE
C9ORF5	60	0.205155	0.120313	0.000917803	1.23098	FALSE	FALSE
TCEA1	60	0.207425	0.121777	7.71306	1.23074	FALSE	FALSE
GRSF1	30	0.538966	0.299968	7.23738	1.22921	FALSE	FALSE
LGALS8	30	0.383879	0.209361	1.59574	1.22896	FALSE	FALSE
LANCL1	60	0.373646	0.228457	3.02084	1.22764	FALSE	FALSE
ERGIC1	50	0.117737	0.0596475	-7.00782	1.22684	FALSE	FALSE
C2ORF47	60	0.261931	0.156944	2.23348	1.22596	FALSE	FALSE
AKR1B10	60	0.236946	0.140951	5.4367	1.22538	FALSE	FALSE
WDR55	30	0.366972	0.199786	-0.000243023	1.22512	FALSE	FALSE
POLR3B	30	0.362083	0.196933	9.94113	1.22503	FALSE	FALSE
TBC1D4	40	0.340496	0.195008	-0.407281	1.22317	FALSE	FALSE
REXO2	60	0.369446	0.22621	-0.107836	1.22172	FALSE	FALSE
LYPLA1	50	0.261162	0.150315	0.227315	1.22168	FALSE	FALSE
MAN2C1	50	0.529222	0.319513	-23.1067	1.22141	FALSE	FALSE
C8ORF42	50	0.220892	0.124931	1.21277	1.22107	FALSE	FALSE
FBXW9	20	0.0795786	0.0214336	-6.84422	1.21878	FALSE	FALSE
ABHD11	20	0.193258	0.0840677	11.1679	1.21816	FALSE	FALSE
PCMT1	50	0.750062	0.459389	-0.000247458	1.21811	FALSE	FALSE
ACSL1	30	0.19195	0.0977329	2.73783	1.21705	FALSE	FALSE
C7ORF42	50	0.946923	0.584089	0.280764	1.21636	FALSE	FALSE
LNPEP	60	0.530069	0.330188	-1.60243	1.21373	FALSE	FALSE
YWHAE	60	0.15306	0.0875553	0.485345	1.21358	FALSE	FALSE
SLC23A1	40	0.34474	0.198399	-9.56293	1.21258	FALSE	FALSE
GDI2	50	0.175767	0.0969143	0.0882032	1.20975	FALSE	FALSE
RDH11	30	0.146333	0.0712331	0.137049	1.20971	FALSE	FALSE
IFI35	50	0.353484	0.209543	-38.2005	1.20884	FALSE	FALSE
NPM3	40	1.65905	1.00959	-25.101	1.2084	FALSE	FALSE
C1ORF58	30	0.441595	0.245069	-2.43049	1.20815	FALSE	FALSE
NES	60	1.8359	1.17351	37.1128	1.20552	FALSE	FALSE
LOC100130562	20	2.882	1.57354	-44.2619	1.20405	FALSE	FALSE
METAP2	60	0.24687	0.148435	-0.248531	1.20403	FALSE	FALSE
RRN3	30	0.125504	0.0591747	0.221957	1.20372	FALSE	FALSE
CTSA	60	0.342535	0.210276	1.6583	1.20268	FALSE	FALSE
GLTPD1	20	0.198155	0.0876266	-24.3265	1.20116	FALSE	FALSE
LDLR	60	0.556931	0.34894	9.09293	1.2006	FALSE	FALSE
BET1	40	0.568554	0.337813	-12.451	1.19983	FALSE	FALSE
PGM2L1	40	0.186729	0.101632	-4.19636e-05	1.19907	FALSE	FALSE
MAN2B2	50	0.253699	0.146885	-20.8792	1.19892	FALSE	FALSE
ASGR2	60	0.332102	0.203852	0.281009	1.19816	FALSE	FALSE
CLMN	30	0.0997352	0.0441465	-2.53185	1.19783	FALSE	FALSE
VEZT	30	0.326648	0.178212	9.08356	1.19724	FALSE	FALSE
NR2C2AP	40	0.87818	0.529893	-14.8531	1.19687	FALSE	FALSE
LASP1	60	0.171851	0.100314	0.571671	1.1963	FALSE	FALSE
PLD3	40	0.697974	0.418455	-19.5147	1.19583	FALSE	FALSE
EIF6	60	0.71256	0.450499	2.6512	1.19347	FALSE	FALSE
GCA	60	0.380299	0.235408	7.0935	1.19312	FALSE	FALSE
PRKDC	30	0.712906	0.407125	5.16787	1.19243	FALSE	FALSE
EIF4G1	60	1.05034	0.669516	3.17002	1.19188	FALSE	FALSE
SFRS8	30	0.275595	0.148444	-7.41677	1.19104	FALSE	FALSE
SLC7A11	60	0.426844	0.265878	8.72421	1.18934	FALSE	FALSE
COL9A3	20	0.619091	0.322924	3.67545	1.1869	FALSE	FALSE
PLRG1	50	0.431804	0.261203	-1.39413	1.18643	FALSE	FALSE
SPATA18	20	0.0838891	0.0247588	0.591483	1.18418	FALSE	FALSE
SEC24C	40	0.154617	0.0823759	17.1238	1.1828	FALSE	FALSE
ARRDC1	20	0.0775481	0.0212919	-0.428932	1.18154	FALSE	FALSE
ERBB2	50	0.901649	0.561803	3.43101	1.18154	FALSE	FALSE
PDPK1	30	0.334349	0.184043	3.43676	1.18021	FALSE	FALSE
DAD1	60	0.61475	0.38884	7.59878	1.18002	FALSE	FALSE
ANKRD40	20	0.504106	0.259653	23.6344	1.17994	FALSE	FALSE
AK3L1	40	0.289541	0.16664	4.51072	1.17757	FALSE	FALSE
RAPH1	40	0.254445	0.144815	6.54035	1.17685	FALSE	FALSE
CEACAM1	60	1.25553	0.806671	-5.96478	1.17475	FALSE	FALSE
FERMT2	50	0.159189	0.0878989	0.511112	1.17124	FALSE	FALSE
RELA	40	0.614954	0.370243	7.543	1.17101	FALSE	FALSE
ANKH	50	0.353245	0.212351	11.4	1.17005	FALSE	FALSE
KIAA0528	40	0.510019	0.304903	-37.3474	1.16939	FALSE	FALSE
AGA	60	0.307402	0.18984	7.22999	1.16807	FALSE	FALSE
DDX23	30	0.833827	0.483175	-2.74703	1.16713	FALSE	FALSE
CYBA	60	0.450719	0.283454	0.000979401	1.16675	FALSE	FALSE
SP100	50	0.449168	0.274294	5.94353	1.16537	FALSE	FALSE
MAGED1	30	0.817282	0.473713	-4.55895	1.16478	FALSE	FALSE
MCM7	30	0.680279	0.392234	3.69637	1.16232	FALSE	FALSE
LARP4	30	0.271872	0.148073	-4.74989	1.16197	FALSE	FALSE
DDX27	30	0.787116	0.456188	-51.4185	1.16187	FALSE	FALSE
CDK5RAP1	50	0.356288	0.214953	-6.57901	1.16169	FALSE	FALSE
ERP29	60	0.237253	0.144515	10.4721	1.15971	FALSE	FALSE
SLC30A10	60	0.688994	0.439937	-14.6091	1.1597	FALSE	FALSE
MDC1	50	1.12894	0.712118	-3.4353	1.15927	FALSE	FALSE
M11S1	60	0.548219	0.347968	32.911	1.15888	FALSE	FALSE
ACSL3	50	0.521113	0.321307	3.01868	1.15794	FALSE	FALSE
SEPT10	40	0.154945	0.083552	-38.7951	1.15747	FALSE	FALSE
B4GALT1	40	1.32623	0.81809	45.7343	1.15732	FALSE	FALSE
BOLA3	60	0.341666	0.213024	4.66989	1.15659	FALSE	FALSE
ATP13A2	40	0.320528	0.187476	5.45906	1.15624	FALSE	FALSE
DDX42	30	0.369148	0.20674	-2.43117	1.15603	FALSE	FALSE
SDF2L1	60	1.21098	0.782493	14.4861	1.15477	FALSE	FALSE
EEF2K	20	0.109806	0.0402055	-0.185659	1.15474	FALSE	FALSE
MED20	30	0.157907	0.0803042	2.35629	1.15259	FALSE	FALSE
SCFD2	30	0.100216	0.0456972	-0.224577	1.1525	FALSE	FALSE
PFKM	40	0.913525	0.560221	10.3322	1.1524	FALSE	FALSE
PALMD	60	0.316574	0.196986	18.9413	1.15092	FALSE	FALSE
EIF5B	60	0.924695	0.595791	-0.295987	1.15053	FALSE	FALSE
ATP6V1F	40	0.346123	0.204005	-0.166036	1.15014	FALSE	FALSE
WDR12	60	0.229274	0.139795	34.6731	1.14995	FALSE	FALSE
COMMD6	40	0.333046	0.195803	-0.535448	1.14991	FALSE	FALSE
MFSD9	40	0.503444	0.302937	11.8974	1.14973	FALSE	FALSE
PAICS	60	0.245516	0.150498	-9.31762	1.14902	FALSE	FALSE
FAM134C	40	0.718862	0.438522	0.000310498	1.14868	FALSE	FALSE
TMEM63A	60	0.168196	0.099809	-8.76674	1.14805	FALSE	FALSE
PAFAH1B2	30	0.207126	0.110066	-4.8131	1.14797	FALSE	FALSE
RCC2	40	0.243557	0.139676	3.73684	1.14766	FALSE	FALSE
ARFIP1	30	0.12454	0.0604602	6.53452	1.14741	FALSE	FALSE
NUP133	30	0.336558	0.187921	-1.4905	1.14689	FALSE	FALSE
HAAO	60	0.358583	0.224956	-10.7845	1.14535	FALSE	FALSE
RPL12	60	2.85825	1.86702	10.4933	1.14474	FALSE	FALSE
MTSS1	50	0.30069	0.180377	-2.33829	1.14455	FALSE	FALSE
FKBP3	60	0.632664	0.405128	-0.0686217	1.1441	FALSE	FALSE
C1ORF144	40	0.342007	0.202033	-0.258206	1.14216	FALSE	FALSE
COMMD9	40	0.241409	0.13865	-2.01939	1.14193	FALSE	FALSE
OTUD4	30	0.477414	0.273167	-2.73431	1.14153	FALSE	FALSE
MOSPD2	30	0.178436	0.0931424	0.368847	1.14093	FALSE	FALSE
RFT1	60	0.348367	0.218614	0.147264	1.14043	FALSE	FALSE
BPTF	40	0.425906	0.255189	-1.52063	1.13915	FALSE	FALSE
TXNDC14	50	1.04553	0.662832	-0.651944	1.13907	FALSE	FALSE
SCLY	60	0.285204	0.177211	-12.4424	1.13816	FALSE	FALSE
SH3PXD2B	20	0.0901338	0.0296225	-39.4405	1.13766	FALSE	FALSE
PDK3	30	0.401147	0.227695	-20.8556	1.13655	FALSE	FALSE
CTNNBL1	30	0.209996	0.112387	-0.193605	1.1364	FALSE	FALSE
ACTR2	60	0.14549	0.0853508	3.32811	1.13533	FALSE	FALSE
NSUN5	40	0.208542	0.118281	-0.551377	1.13504	FALSE	FALSE
ARFGAP2	50	0.209357	0.12187	-2.9243	1.13439	FALSE	FALSE
PHF23	60	0.543533	0.3477	-1.95157	1.13412	FALSE	FALSE
HIRIP3	60	0.384578	0.243149	-0.26803	1.1317	FALSE	FALSE
RANBP6	20	0.144394	0.0607157	31.4589	1.13073	FALSE	FALSE
CGGBP1	40	0.93658	0.579037	3.78505	1.13058	FALSE	FALSE
ERAL1	20	0.0753713	0.0214345	-0.100721	1.13056	FALSE	FALSE
FKBP14	60	0.958922	0.622318	35.9308	1.12964	FALSE	FALSE
SOX5	30	0.13095	0.0649872	-4.70438	1.12822	FALSE	FALSE
PSMB9	40	0.622781	0.38089	-8.40164	1.12799	FALSE	FALSE
MOV10	50	0.296733	0.178955	-7.10108	1.12773	FALSE	FALSE
C4B	60	1.75321	1.1473	24.7693	1.12724	FALSE	FALSE
NUDCD2	40	0.831545	0.513547	-0.000982381	1.12526	FALSE	FALSE
THUMPD1	60	0.558127	0.358438	6.50487	1.12455	FALSE	FALSE
CTNND1	50	0.716928	0.452386	9.87977	1.1244	FALSE	FALSE
PPP1R3E	40	0.139958	0.0753474	-6.30483	1.12436	FALSE	FALSE
FAF1	50	0.23707	0.14048	41.5117	1.12278	FALSE	FALSE
MGAT1	30	0.33081	0.186379	4.23225	1.12217	FALSE	FALSE
SNRNP40	30	0.357867	0.202799	-6.22218	1.12199	FALSE	FALSE
MTMR3	30	0.211739	0.114249	-12.3568	1.12097	FALSE	FALSE
EPHA2	50	0.995851	0.634541	12.8751	1.12056	FALSE	FALSE
ERC1	30	0.822017	0.484532	1.49521	1.12038	FALSE	FALSE
CYB5R1	50	0.946756	0.602913	-13.2927	1.11891	FALSE	FALSE
TMEM201	30	0.153973	0.0793336	1.10332	1.1179	FALSE	FALSE
RBM33	40	0.487872	0.296591	-3.11033	1.11773	FALSE	FALSE
MIA3	60	0.669591	0.433372	19.3676	1.11548	FALSE	FALSE
TTC9C	20	0.0894891	0.0299327	-5.91674	1.11535	FALSE	FALSE
DNAJB6	20	0.145509	0.062019	-45.2729	1.11504	FALSE	FALSE
TATDN1	60	0.153446	0.0913612	1.84659	1.11438	FALSE	FALSE
WDR82	40	0.114255	0.0593692	-0.670766	1.1143	FALSE	FALSE
SUPT5H	30	0.107468	0.0512132	1.58064	1.11403	FALSE	FALSE
PHLDA3	20	0.348814	0.178597	14.7894	1.11316	FALSE	FALSE
ATP5S	30	0.0865062	0.0384955	0.825242	1.11296	FALSE	FALSE
SRCRB4D	20	0.433741	0.2273	1.57609	1.11278	FALSE	FALSE
RAB7A	60	0.494323	0.31752	7.32817	1.11265	FALSE	FALSE
YKT6	60	0.342253	0.216751	4.13403	1.11138	FALSE	FALSE
C8ORF76	40	0.609698	0.374988	-0.4002	1.1102	FALSE	FALSE
INSR	60	0.441246	0.282597	0.000997963	1.10968	FALSE	FALSE
CALCOCO2	40	0.561192	0.344217	6.55993	1.10927	FALSE	FALSE
TOR1A	30	0.36803	0.210207	8.57927	1.10757	FALSE	FALSE
GNAI1	40	0.301214	0.178749	0.609707	1.10739	FALSE	FALSE
THTPA	40	0.0969999	0.0486213	-7.00106	1.10621	FALSE	FALSE
GLS	40	1.57057	0.988224	20.9506	1.10612	FALSE	FALSE
RAB30	30	0.161524	0.084438	3.72064	1.10563	FALSE	FALSE
DNAJC2	40	1.3152	0.825558	-3.3847	1.10553	FALSE	FALSE
HSPD1	60	1.29132	0.84811	1.00832	1.10527	FALSE	FALSE
BMI1	30	1.22246	0.731676	-3.78996	1.1048	FALSE	FALSE
MPST	50	0.337478	0.207225	-14.8736	1.10416	FALSE	FALSE
TCEAL4	60	4.02349	2.66533	-5.32553	1.10406	FALSE	FALSE
SLC7A6	50	0.2349	0.140171	18.7251	1.10304	FALSE	FALSE
JUND	60	1.53336	1.00983	7.54738	1.10266	FALSE	FALSE
BTN2A1	40	0.226132	0.131175	-8.49322	1.10227	FALSE	FALSE
PLCB3	30	0.164214	0.0862669	-3.38139	1.10127	FALSE	FALSE
MGMT	40	0.177414	0.100129	0.214556	1.10097	FALSE	FALSE
HISPPD1	30	0.167445	0.0882699	-9.90716	1.10059	FALSE	FALSE
RABEP1	30	0.147909	0.0763517	21.2282	1.10016	FALSE	FALSE
DERL1	60	0.2348	0.146072	0.911278	1.09982	FALSE	FALSE
DTNB	20	0.130041	0.0538107	-7.35986	1.09871	FALSE	FALSE
LONP1	50	0.547833	0.34553	3.06514	1.09861	FALSE	FALSE
KBTBD4	30	0.159725	0.0836471	-9.0245	1.09837	FALSE	FALSE
RBBP5	60	0.214026	0.132336	1.73008	1.09785	FALSE	FALSE
LUZP1	50	1.06476	0.684534	-3.89779	1.0978	FALSE	FALSE
DIMT1L	40	0.448753	0.273959	5.29013	1.09585	FALSE	FALSE
GLRX5	60	0.818779	0.535613	1.72015	1.09578	FALSE	FALSE
NUP160	40	0.534442	0.328814	-3.8341	1.09558	FALSE	FALSE
GFM1	30	0.110274	0.0535276	5.77934	1.09474	FALSE	FALSE
FNTA	40	0.284109	0.168711	-5.71873	1.09452	FALSE	FALSE
TSGA14	20	0.120424	0.0484738	-19.4501	1.09333	FALSE	FALSE
SLC16A1	60	0.7878	0.515428	-3.87964	1.09297	FALSE	FALSE
DCK	60	0.556416	0.361102	-0.854233	1.09243	FALSE	FALSE
ACSS3	40	0.168795	0.0950022	0.144363	1.09221	FALSE	FALSE
AKR1D1	20	0.101575	0.0376457	-0.971041	1.09169	FALSE	FALSE
RPS23	40	0.902529	0.565282	-7.14041	1.09078	FALSE	FALSE
ZMYM3	50	0.948227	0.609583	-0.24018	1.09066	FALSE	FALSE
DBNDD1	40	0.354538	0.214164	-31.5029	1.08999	FALSE	FALSE
ILKAP	30	0.122248	0.0610341	-6.91364	1.08961	FALSE	FALSE
GABARAP	30	0.423895	0.246174	2.04165	1.08827	FALSE	FALSE
CIRBP	60	0.328062	0.209018	11.8242	1.08818	FALSE	FALSE
NQO2	60	0.257893	0.162232	-9.05227	1.08644	FALSE	FALSE
ANK3	20	0.151513	0.0667374	-7.36067	1.08638	FALSE	FALSE
TNKS1BP1	60	0.450025	0.29072	-30.6319	1.08611	FALSE	FALSE
DYNC1LI1	40	0.848778	0.53171	3.89174	1.0861	FALSE	FALSE
ANGEL2	20	0.122184	0.0498047	6.98337	1.08516	FALSE	FALSE
FDX1	60	0.626301	0.408912	0.0412097	1.08367	FALSE	FALSE
LOC349114	60	0.239278	0.149964	-1.23133	1.08322	FALSE	FALSE
NLN	60	0.583685	0.380599	2.81391	1.08206	FALSE	FALSE
PAFAH2	30	0.253905	0.142299	-0.943742	1.08144	FALSE	FALSE
GPAA1	30	0.187095	0.101245	2.80624	1.08061	FALSE	FALSE
SLC25A25	50	0.432912	0.272026	0.910382	1.07997	FALSE	FALSE
ACOT11	30	0.196995	0.107384	-1.71002	1.07967	FALSE	FALSE
CARS2	60	0.246038	0.154735	-32.2672	1.07887	FALSE	FALSE
PAPOLA	40	0.388461	0.236934	-7.9782	1.07861	FALSE	FALSE
TMEM2	60	0.666793	0.436742	11.8279	1.07852	FALSE	FALSE
AMFR	30	0.532014	0.31382	6.50987	1.07778	FALSE	FALSE
SORBS3	30	0.129111	0.0656852	-7.41391	1.07737	FALSE	FALSE
RAB5C	60	0.256675	0.161961	-5.2968	1.07719	FALSE	FALSE
WBSCR16	60	0.178686	0.109675	-10.2433	1.07713	FALSE	FALSE
COL2A1	50	2.01284	1.31531	11.2492	1.07612	FALSE	FALSE
CCDC44	20	0.222034	0.108222	3.85893	1.07568	FALSE	FALSE
MAP2K4	30	0.223875	0.124182	3.57454	1.07523	FALSE	FALSE
C12ORF5	30	0.390328	0.226809	6.97196	1.07508	FALSE	FALSE
TMEM51	20	0.17486	0.0808455	-11.0734	1.07471	FALSE	FALSE
COPZ1	50	0.780016	0.501799	-0.00057305	1.07453	FALSE	FALSE
WASL	40	0.316075	0.190672	-4.10085	1.07444	FALSE	FALSE
FMNL2	20	0.391876	0.207087	8.92899	1.07444	FALSE	FALSE
MRPL14	30	1.65245	1.00517	4.26832	1.07437	FALSE	FALSE
ANO6	60	0.454691	0.295018	-0.197883	1.07425	FALSE	FALSE
SGK196	20	0.455706	0.244308	18.1059	1.07362	FALSE	FALSE
PREP	50	0.601638	0.384335	-0.185049	1.07197	FALSE	FALSE
C7ORF20	30	0.338416	0.195064	4.822	1.07193	FALSE	FALSE
PCCA	40	0.763601	0.479753	-13.0391	1.07017	FALSE	FALSE
UGT2B7	50	0.490489	0.311234	8.95473	1.06869	FALSE	FALSE
UHRF1BP1	50	0.358048	0.223646	-2.91586	1.06819	FALSE	FALSE
SMEK1	50	0.258323	0.157668	10.0957	1.06794	FALSE	FALSE
CUTC	40	0.429779	0.264677	-0.300724	1.06698	FALSE	FALSE
B2M	60	0.812589	0.536464	-0.301926	1.06693	FALSE	FALSE
STRA6	30	0.844198	0.508366	-2.31016	1.06608	FALSE	FALSE
KIAA1715	60	0.326916	0.20998	0.330844	1.06465	FALSE	FALSE
RPS6KA3	30	0.224343	0.125107	3.07261	1.06416	FALSE	FALSE
RDH13	40	0.235855	0.13959	2.92933	1.06405	FALSE	FALSE
FOXRED1	50	0.382368	0.24014	13.538	1.06367	FALSE	FALSE
SLC35B2	60	0.364063	0.235101	0.304464	1.06319	FALSE	FALSE
TRMT1	60	0.35423	0.228565	5.26259	1.06211	FALSE	FALSE
DLG1	40	0.536696	0.334363	-0.492307	1.06189	FALSE	FALSE
ACTR1A	50	0.57863	0.370858	-5.54022	1.05864	FALSE	FALSE
EPB41	40	0.311796	0.189107	-3.98233	1.05847	FALSE	FALSE
SET	60	7.73022	5.20368	7.2679e-05	1.05787	FALSE	FALSE
GLTP	40	0.384333	0.236203	-44.9061	1.05725	FALSE	FALSE
SLC25A24	60	0.343279	0.221711	0.000316603	1.05538	FALSE	FALSE
LENG1	30	0.687999	0.413551	-0.0320453	1.05495	FALSE	FALSE
RRP1B	60	2.41773	1.62223	-3.57056	1.05475	FALSE	FALSE
RPP40	60	0.232243	0.146856	-0.122605	1.05371	FALSE	FALSE
KIAA1967	30	0.692416	0.416501	11.3776	1.05367	FALSE	FALSE
EXOSC2	60	0.208173	0.130616	2.49365	1.05342	FALSE	FALSE
DYRK1A	30	0.332647	0.193046	-8.51768	1.05308	FALSE	FALSE
NDUFA4	60	0.438162	0.28616	5.50757	1.05122	FALSE	FALSE
CSK	30	0.175558	0.095523	6.07851	1.05122	FALSE	FALSE
NBEA	40	0.322433	0.196619	-15.0753	1.05046	FALSE	FALSE
LSM8	60	0.186908	0.116399	-6.8631	1.05022	FALSE	FALSE
RFFL	40	0.20805	0.122389	1.76461	1.04933	FALSE	FALSE
SYVN1	60	0.313365	0.201989	0.674341	1.04884	FALSE	FALSE
CCDC76	30	0.0941195	0.0449723	6.8511	1.04824	FALSE	FALSE
BCL2L13	30	0.201584	0.111899	-10.826	1.04759	FALSE	FALSE
UBE2L3	50	0.499143	0.319403	0.72756	1.04718	FALSE	FALSE
TSPAN6	60	0.470638	0.308795	7.41355	1.04467	FALSE	FALSE
VASP	30	0.0792934	0.0358385	12.0079	1.04457	FALSE	FALSE
SMCHD1	20	0.270376	0.138654	-0.000546809	1.04395	FALSE	FALSE
SPPL2B	40	0.259268	0.156013	-1.38781	1.04394	FALSE	FALSE
GMEB2	20	0.167449	0.0781038	29.1659	1.04322	FALSE	FALSE
ARPC3	60	0.313381	0.202426	2.67383	1.04291	FALSE	FALSE
RPS15	30	1.4109	0.866368	-5.61261	1.04284	FALSE	FALSE
SLC1A4	60	0.140194	0.0850855	0.216122	1.04275	FALSE	FALSE
IGDCC3	50	1.1447	0.750606	-5.35337	1.04266	FALSE	FALSE
NISCH	20	0.182328	0.0869095	0.565646	1.04239	FALSE	FALSE
WIPI1	40	0.209257	0.123563	3.28807	1.04204	FALSE	FALSE
PRPF3	40	1.04683	0.66917	-4.19114	1.04166	FALSE	FALSE
FOXK1	40	0.33652	0.206523	1.68153	1.04115	FALSE	FALSE
CDKN2C	30	0.12879	0.066821	-29.6444	1.04102	FALSE	FALSE
PQBP1	60	1.81188	1.21916	-0.15737	1.03933	FALSE	FALSE
SERINC3	60	0.155035	0.0952814	1.19449	1.03917	FALSE	FALSE
SUCLG1	40	0.348867	0.214957	-16.2727	1.03652	FALSE	FALSE
C5ORF22	50	0.311139	0.194992	-15.6302	1.03599	FALSE	FALSE
HMGB3	60	0.300248	0.194011	8.9006	1.03595	FALSE	FALSE
PTDSS2	40	0.243204	0.146046	3.69808	1.03593	FALSE	FALSE
HDDC3	60	0.539975	0.356834	-7.43918	1.03562	FALSE	FALSE
TIMM23	30	0.444424	0.26446	-19.7087	1.03495	FALSE	FALSE
CTSD	60	0.454628	0.298974	0.000327006	1.03464	FALSE	FALSE
MRE11A	60	0.279289	0.179911	5.14261	1.03395	FALSE	FALSE
WDR5	60	0.178249	0.111333	-0.946417	1.03225	FALSE	FALSE
DNTTIP2	30	1.12147	0.688752	-3.02715	1.03177	FALSE	FALSE
CIRH1A	40	0.338102	0.208352	9.40907	1.03141	FALSE	FALSE
GOLGA2	30	0.307453	0.179148	30.9187	1.03037	FALSE	FALSE
CD97	40	0.240123	0.14439	-10.8598	1.03008	FALSE	FALSE
FBXL18	40	0.125179	0.0692457	-14.4399	1.02951	FALSE	FALSE
ENY2	60	1.03238	0.693089	-0.502661	1.02734	FALSE	FALSE
C1ORF163	60	0.795272	0.531911	26.9093	1.02585	FALSE	FALSE
SYNGR2	60	0.527105	0.349291	0.543071	1.02546	FALSE	FALSE
HPCAL1	60	0.766161	0.512156	10.367	1.02541	FALSE	FALSE
MET	50	0.289214	0.181122	1.88222	1.02482	FALSE	FALSE
SLC7A5	60	0.268382	0.173098	3.99503	1.02447	FALSE	FALSE
SLC4A11	30	0.356655	0.210547	-3.29499	1.02395	FALSE	FALSE
HMGN4	40	2.36828	1.5395	5.62448	1.02357	FALSE	FALSE
CHCHD5	60	0.543375	0.360733	5.82012	1.02251	FALSE	FALSE
KIAA0195	30	1.03804	0.63889	-3.01107	1.02204	FALSE	FALSE
C22ORF30	30	0.225787	0.128484	2.43395	1.022	FALSE	FALSE
TXNDC13	40	0.788395	0.504575	2.33708	1.02097	FALSE	FALSE
SDCCAG10	30	0.0790964	0.0363336	-0.761536	1.02091	FALSE	FALSE
TOMM34	40	0.360168	0.223704	-0.400035	1.02077	FALSE	FALSE
FDXR	40	0.49256	0.310599	-0.694709	1.02036	FALSE	FALSE
FN1	60	1.2041	0.811978	7.84394	1.0198	FALSE	FALSE
CDC2	60	0.356517	0.233605	3.00724	1.01904	FALSE	FALSE
COBLL1	60	1.10823	0.746868	-4.9186	1.01847	FALSE	FALSE
C6ORF125	60	0.239744	0.153984	8.94461	1.01749	FALSE	FALSE
ATP5C1	60	0.871715	0.585587	0.170622	1.01747	FALSE	FALSE
PLDN	30	0.749435	0.458516	-10.7774	1.01659	FALSE	FALSE
PPP4R1	30	0.182342	0.101495	0.000385327	1.01578	FALSE	FALSE
HADHA	40	0.61528	0.391789	0.149106	1.01566	FALSE	FALSE
SCARB2	60	0.277505	0.17991	0.125051	1.01539	FALSE	FALSE
RFX7	30	0.389967	0.232398	-8.4582	1.01439	FALSE	FALSE
SRD5A3	30	1.50235	0.933485	38.6372	1.01403	FALSE	FALSE
CCNH	40	0.132681	0.0747377	7.50668	1.01385	FALSE	FALSE
GPD1L	40	0.548625	0.34827	-34.3352	1.01351	FALSE	FALSE
C2CD2	30	0.219531	0.125119	-6.51405	1.01234	FALSE	FALSE
KCTD9	20	0.118583	0.0505559	-13.4792	1.01227	FALSE	FALSE
FANCI	40	0.315785	0.195311	-5.88272	1.01154	FALSE	FALSE
LRRC59	60	0.230519	0.148016	-0.116811	1.01153	FALSE	FALSE
ACADVL	60	0.387598	0.255515	2.6434	1.01127	FALSE	FALSE
SPEN	20	0.181403	0.0881094	4.61801	1.01032	FALSE	FALSE
ARL6IP5	60	0.692787	0.464575	0.00028467	1.00978	FALSE	FALSE
EZR	60	0.494428	0.328889	-3.12512	1.00882	FALSE	FALSE
MARVELD2	60	0.189718	0.120255	-4.7561	1.00822	FALSE	FALSE
TMEM57	30	0.408384	0.24472	-2.06676	1.00739	FALSE	FALSE
STX6	50	0.219451	0.135293	18.011	1.00734	FALSE	FALSE
SOBP	30	0.230595	0.132415	-34.2607	1.00717	FALSE	FALSE
ALG9	40	0.443324	0.279757	5.53771e-05	1.00666	FALSE	FALSE
RBM14	60	1.10965	0.750786	-4.05084	1.00637	FALSE	FALSE
PLTP	60	0.170206	0.107024	4.57765	1.00514	FALSE	FALSE
IKBKG	60	0.273483	0.177831	28.9087	1.00509	FALSE	FALSE
PCNP	60	0.405538	0.268448	-3.64959	1.00422	FALSE	FALSE
DPY19L3	20	0.548937	0.308377	0.517596	1.0032	FALSE	FALSE
NCKIPSD	20	0.1213	0.0525825	-19.152	1.00231	FALSE	FALSE
ASAH1	60	0.203432	0.129953	0.000268698	1.00216	FALSE	FALSE
MLLT4	50	0.619319	0.405914	-4.63281	1.00172	FALSE	FALSE
ADCK5	60	0.72449	0.487777	-8.21089	1.00053	FALSE	FALSE
TACC3	60	0.747739	0.503842	11.6857	0.999914	FALSE	FALSE
PROS1	60	0.575324	0.385507	10.8645	0.999432	FALSE	FALSE
FN3KRP	60	0.268553	0.174828	-0.342311	0.999242	FALSE	FALSE
EXOSC4	60	1.29013	0.876901	0.0284215	0.997798	FALSE	FALSE
TPT1	60	2.09487	1.43008	0.398474	0.99737	FALSE	FALSE
ELP2	50	0.72737	0.479741	-24.4849	0.997038	FALSE	FALSE
ALG3	40	0.397504	0.250512	-2.45704	0.99683	FALSE	FALSE
CSTF2	60	0.297476	0.194871	6.92277	0.996734	FALSE	FALSE
BRD4	50	1.17928	0.785822	-3.28579	0.996532	FALSE	FALSE
TM9SF3	40	0.216185	0.13063	0.16608	0.996364	FALSE	FALSE
ABHD14B	40	0.33697	0.21052	-0.249244	0.996353	FALSE	FALSE
PAFAH1B1	60	0.128637	0.0788475	2.53373	0.995732	FALSE	FALSE
PANX1	60	0.231113	0.149355	12.837	0.994942	FALSE	FALSE
BRIP1	20	0.137198	0.0624356	-11.0243	0.994778	FALSE	FALSE
HDGF2	60	0.335795	0.221436	-8.33131	0.993884	FALSE	FALSE
RBM22	30	0.234418	0.13573	10.6346	0.992836	FALSE	FALSE
DENND1A	20	0.361553	0.197581	26.0937	0.990034	FALSE	FALSE
NFYC	40	0.258762	0.159255	10.5403	0.989386	FALSE	FALSE
SEC23A	30	0.0568223	0.0230314	3.90471	0.988326	FALSE	FALSE
HMGCL	50	0.300558	0.191454	-1.07889	0.98809	FALSE	FALSE
YTHDF2	40	0.500194	0.319481	-0.418788	0.988072	FALSE	FALSE
COG1	30	0.24926	0.145492	-23.6577	0.987808	FALSE	FALSE
CD9	40	0.400346	0.253473	4.92832	0.985845	FALSE	FALSE
CABC1	60	0.494749	0.331759	-13.9961	0.98542	FALSE	FALSE
RAB12	50	0.448391	0.292199	3.41819	0.984668	FALSE	FALSE
WDR45	30	0.0527718	0.020534	-8.94346	0.984509	FALSE	FALSE
DIDO1	60	1.01778	0.693174	-3.37715	0.982751	FALSE	FALSE
STXBP1	20	0.0935803	0.0366768	0.590168	0.982594	FALSE	FALSE
PVRL1	60	0.552152	0.371736	8.51156	0.982437	FALSE	FALSE
SAP30BP	60	0.195859	0.125759	-0.000565844	0.981693	FALSE	FALSE
ABI2	40	0.185629	0.111183	7.08274	0.981143	FALSE	FALSE
NARFL	40	0.738008	0.478473	-9.32281	0.980936	FALSE	FALSE
BAK1	50	0.407204	0.264584	0.000944321	0.980807	FALSE	FALSE
TASP1	30	0.698783	0.432763	-0.127441	0.980642	FALSE	FALSE
ATG2A	40	0.487749	0.312151	-9.6885	0.980294	FALSE	FALSE
C19ORF43	60	1.38993	0.950877	-3.3021	0.980279	FALSE	FALSE
C1ORF31	20	0.285965	0.152918	-5.70335	0.98027	FALSE	FALSE
TXNDC9	30	1.05391	0.659621	1.63593	0.979519	FALSE	FALSE
HNRPA1L-2	60	0.980371	0.668148	18.8593	0.9791	FALSE	FALSE
TP53I3	60	0.162691	0.102966	0.444589	0.978989	FALSE	FALSE
HPR	60	0.698777	0.473586	36.2538	0.978611	FALSE	FALSE
LIMD2	60	1.01662	0.693354	18.7508	0.97844	FALSE	FALSE
SEMA7A	30	0.103877	0.053329	15.3976	0.977315	FALSE	FALSE
LCLAT1	60	0.170751	0.108611	0.370639	0.977286	FALSE	FALSE
PRPF31	30	0.430536	0.26206	-7.71039	0.976681	FALSE	FALSE
GTSE1	20	0.437375	0.24494	-3.1425	0.975213	FALSE	FALSE
TMEM189-UBE2V1	60	0.338501	0.224803	7.29524	0.975109	FALSE	FALSE
GCN1L1	30	0.550003	0.338709	-9.8207	0.974386	FALSE	FALSE
GDI1	40	0.131862	0.0757265	6.69671	0.973565	FALSE	FALSE
DDX1	30	0.0907863	0.0450865	8.23379	0.973334	FALSE	FALSE
SYAP1	60	0.500452	0.337102	37.0185	0.973257	FALSE	FALSE
UCK2	60	1.20856	0.827525	5.32066	0.973014	FALSE	FALSE
RBM16	40	0.969202	0.634025	-3.20951	0.972944	FALSE	FALSE
LIME1	50	0.361258	0.234015	0.559375	0.97293	FALSE	FALSE
CPT2	30	0.175382	0.0992385	0.16228	0.972643	FALSE	FALSE
UNG	30	0.155408	0.086459	-1.00855	0.972613	FALSE	FALSE
RPS6KB1	30	0.218183	0.126637	4.10451	0.97246	FALSE	FALSE
CMTM6	20	0.0752312	0.0259213	28.2404	0.972359	FALSE	FALSE
PLA2G12A	40	0.389025	0.247284	21.4279	0.972156	FALSE	FALSE
HNRNPA3	60	0.798401	0.543816	-0.280206	0.971117	FALSE	FALSE
CMTM3	50	0.625804	0.414849	0.6714	0.970742	FALSE	FALSE
F10	30	0.637506	0.395262	-31.8631	0.970641	FALSE	FALSE
VPS33B	30	0.216889	0.12592	-0.685041	0.970617	FALSE	FALSE
MAGI1	30	0.677402	0.420974	-2.88413	0.969674	FALSE	FALSE
UBAC2	30	0.456317	0.279521	2.31958	0.968212	FALSE	FALSE
QKI	50	0.149032	0.0894308	-0.338176	0.967554	FALSE	FALSE
CCBL2	60	0.181229	0.11633	1.24683	0.967128	FALSE	FALSE
PSAP	60	0.472488	0.318435	30.6455	0.966934	FALSE	FALSE
CCDC56	40	0.325291	0.20527	-2.06089	0.966226	FALSE	FALSE
PPP1R2	60	0.407239	0.27324	0.466887	0.966103	FALSE	FALSE
GTF2B	30	0.104296	0.0539828	19.8168	0.965713	FALSE	FALSE
RYBP	40	0.29256	0.183638	6.8887	0.963054	FALSE	FALSE
BDH2	40	0.249807	0.155117	-7.00237	0.961818	FALSE	FALSE
LRRC41	20	0.146841	0.0698615	37.2609	0.960733	FALSE	FALSE
PIGO	30	0.284465	0.169956	10.7261	0.960622	FALSE	FALSE
LAPTM4A	40	1.50633	0.996619	17.9384	0.960291	FALSE	FALSE
THRAP3	60	2.26642	1.56674	-3.07417	0.959924	FALSE	FALSE
GBA2	30	0.128052	0.0694542	-11.6199	0.959811	FALSE	FALSE
Mitsugumin 23	60	0.321943	0.214622	0.507068	0.95862	FALSE	FALSE
TFRC	60	0.62116	0.422801	3.10694	0.958528	FALSE	FALSE
PEA15	50	2.79291	1.90236	-25.1627	0.958523	FALSE	FALSE
SELK	60	0.403471	0.271351	0.701067	0.958521	FALSE	FALSE
GNB1L	40	0.146247	0.085957	-8.98746	0.958268	FALSE	FALSE
SEPHS1	60	0.203985	0.132598	-8.39791	0.957851	FALSE	FALSE
SIRT5	30	0.090867	0.0456097	7.32362	0.957736	FALSE	FALSE
ARL6IP1	60	0.615091	0.418693	0.866117	0.957729	FALSE	FALSE
DYNLL1	50	1.07509	0.725221	12.6036	0.956371	FALSE	FALSE
NPM2	20	0.440271	0.248981	-8.34604	0.956299	FALSE	FALSE
DHODH	60	0.194578	0.126155	0.140106	0.955787	FALSE	FALSE
C17ORF49	50	0.46286	0.305321	-7.14276	0.955336	FALSE	FALSE
ERAP2	60	1.87807	1.29865	42.7927	0.955253	FALSE	FALSE
RERE	20	0.236754	0.125045	0.0463484	0.954233	FALSE	FALSE
PSMB8	60	0.770551	0.527592	-7.75788	0.953698	FALSE	FALSE
PUS10	40	0.255328	0.159384	-3.85743	0.953326	FALSE	FALSE
EPS15L1	50	0.287363	0.18504	13.8854	0.953178	FALSE	FALSE
PLXNA1	50	0.265876	0.170313	-4.56938	0.95274	FALSE	FALSE
SLC25A3	60	0.418836	0.28284	-8.67218	0.950484	FALSE	FALSE
KIAA1797	40	0.431852	0.278189	-0.480815	0.950418	FALSE	FALSE
GLIPR1	20	0.545109	0.313804	27.5404	0.950212	FALSE	FALSE
DNAJB11	60	1.74151	1.20578	9.38752	0.949539	FALSE	FALSE
FBXO38	30	0.0962378	0.0493289	-8.02043	0.949447	FALSE	FALSE
GGA2	30	0.139764	0.0774659	-0.166482	0.948399	FALSE	FALSE
DTNA	30	0.23411	0.138391	4.63246	0.948281	FALSE	FALSE
DHX15	50	0.536453	0.356775	5.43073	0.948046	FALSE	FALSE
PPIG	20	0.676368	0.394645	-1.74089	0.946841	FALSE	FALSE
RABEPK	60	0.278066	0.184912	-11.6818	0.946708	FALSE	FALSE
CD36	50	0.328283	0.213691	5.94449	0.946578	FALSE	FALSE
ACP1	50	0.551505	0.367328	-27.1603	0.946567	FALSE	FALSE
WNK1	40	0.3339	0.21271	-3.32443	0.946519	FALSE	FALSE
ZNF143	20	0.363905	0.203438	50.5511	0.94646	FALSE	FALSE
CEBPG	20	0.119491	0.0538604	-3.61989	0.945483	FALSE	FALSE
CMPK1	60	0.745729	0.512043	3.92593	0.943575	FALSE	FALSE
ABCB6	40	0.709472	0.466077	-10.0508	0.942623	FALSE	FALSE
TYMS	20	0.220879	0.116156	6.95797	0.942464	FALSE	FALSE
THADA	40	2.14325	1.43226	-4.92508	0.942189	FALSE	FALSE
MED24	30	0.433953	0.268175	-0.572426	0.941732	FALSE	FALSE
CTPS2	60	0.776851	0.534278	-24.9555	0.940915	FALSE	FALSE
NSUN6	30	0.126596	0.069291	-0.202354	0.940083	FALSE	FALSE
RPS21	60	2.19378	1.52627	10.5269	0.939591	FALSE	FALSE
TPX2	60	0.559882	0.382663	17.2331	0.93952	FALSE	FALSE
TAGLN2	60	0.549397	0.375344	8.55903	0.939365	FALSE	FALSE
GTF2A1	40	0.512888	0.334158	1.4239	0.938535	FALSE	FALSE
SLC25A32	50	0.33972	0.222311	10.176	0.937891	FALSE	FALSE
ZFAND1	20	0.111789	0.0494762	5.28219	0.937315	FALSE	FALSE
ZC3H15	60	0.485164	0.330633	10.5198	0.937194	FALSE	FALSE
MAEA	20	0.691584	0.406094	38.2867	0.935406	FALSE	FALSE
CNN2	60	0.529531	0.361991	8.6364	0.934965	FALSE	FALSE
CBX5	50	0.625373	0.420089	-0.000721461	0.933868	FALSE	FALSE
KIAA1627	40	0.523044	0.341711	-3.52459	0.93319	FALSE	FALSE
CLGN	60	2.2035	1.5363	9.85794	0.933153	FALSE	FALSE
RAE1	30	0.180085	0.104303	-0.393926	0.933088	FALSE	FALSE
SENP6	30	0.105542	0.0558986	-2.30487	0.933013	FALSE	FALSE
UBAP2L	60	0.40785	0.276903	-2.29346	0.932864	FALSE	FALSE
FHIT	50	0.534097	0.357143	0.20945	0.932805	FALSE	FALSE
RPUSD4	20	0.0727541	0.0256494	-0.500543	0.932218	FALSE	FALSE
TMEM222	20	0.194597	0.100694	-1.18913	0.931903	FALSE	FALSE
DRG2	40	0.255885	0.161258	-14.2391	0.931338	FALSE	FALSE
WDR61	40	3.63918	2.44977	-8.47374	0.931134	FALSE	FALSE
PLEKHA7	30	0.184635	0.107371	-0.475595	0.931	FALSE	FALSE
ACSM3	20	0.150812	0.0737945	0.151389	0.930627	FALSE	FALSE
CPSF3	50	0.773265	0.52295	24.0734	0.930397	FALSE	FALSE
CSNK2A2	30	0.18115	0.105145	15.7933	0.930257	FALSE	FALSE
ENTPD5	60	5.67832	3.97776	9.85669	0.929782	FALSE	FALSE
BCKDHA	30	0.10903	0.0582909	-10.3834	0.929413	FALSE	FALSE
ELAC1	20	0.244681	0.131724	-2.57056	0.929396	FALSE	FALSE
SYNCRIP	50	0.379742	0.25085	-6.14686	0.928354	FALSE	FALSE
CCDC53	40	0.268952	0.170343	0.11484	0.927897	FALSE	FALSE
CHM	40	0.3852	0.249088	-6.21791	0.92765	FALSE	FALSE
NIPBL	40	3.02731	2.03887	-3.93929	0.927006	FALSE	FALSE
LLGL2	30	0.134223	0.0747972	-28.5633	0.926451	FALSE	FALSE
TGOLN2	60	0.486778	0.333054	0.000685986	0.926098	FALSE	FALSE
TEX2	20	0.108795	0.0481166	29.3905	0.9254	FALSE	FALSE
TPR	60	0.921547	0.639031	4.42449	0.92446	FALSE	FALSE
FBXO3	50	0.297526	0.194224	-2.36306	0.924456	FALSE	FALSE
LOC113230	30	0.252736	0.152105	-2.98108	0.924279	FALSE	FALSE
SAT2	40	0.333256	0.214227	-7.08463	0.924014	FALSE	FALSE
ANKMY2	30	0.172297	0.0997152	40.7275	0.923893	FALSE	FALSE
YWHAG	60	0.175861	0.114603	0.389758	0.923712	FALSE	FALSE
MPZL1	60	0.351122	0.23797	-1.97178	0.922882	FALSE	FALSE
MGAT4A	40	0.157402	0.0950347	-10.1212	0.922874	FALSE	FALSE
CD3EAP	60	0.480297	0.329055	1.84653	0.921268	FALSE	FALSE
VAMP8	60	0.634303	0.437593	0.00077733	0.920536	FALSE	FALSE
BRCC3	60	0.237016	0.157848	-8.5515	0.920031	FALSE	FALSE
SRCAP	20	0.432937	0.248995	-0.864232	0.919527	FALSE	FALSE
JUN	20	0.107261	0.0474075	1.96751	0.919486	FALSE	FALSE
DAG1	50	0.465222	0.311086	10.7226	0.919322	FALSE	FALSE
DECR1	50	0.553245	0.372365	-35.8844	0.918247	FALSE	FALSE
MIPEP	30	0.0880148	0.0449699	1.36153	0.918109	FALSE	FALSE
NASP	60	1.3713	0.957449	10.6159	0.917858	FALSE	FALSE
NCOR1	40	0.761227	0.505596	-5.55392	0.917835	FALSE	FALSE
NEDD1	40	0.231207	0.145489	-3.35516	0.916761	FALSE	FALSE
TPCN1	60	0.362524	0.246551	0.166068	0.916618	FALSE	FALSE
SCAMP2	50	1.07897	0.738121	-2.42236	0.916259	FALSE	FALSE
SCYL3	30	0.278696	0.169643	-9.9852	0.91624	FALSE	FALSE
WDR23	40	0.259178	0.164561	-13.5546	0.915936	FALSE	FALSE
SGSH	60	0.204662	0.135297	16.4994	0.915586	FALSE	FALSE
ATP2A2	50	25.8286	17.9482	-13.6382	0.915584	FALSE	FALSE
NIT1	60	0.43986	0.301216	-22.7528	0.915355	FALSE	FALSE
NAGLU	60	0.271983	0.182846	0.262609	0.914642	FALSE	FALSE
MYLK	30	0.510298	0.32123	-3.7901	0.914545	FALSE	FALSE
C16ORF58	50	0.509112	0.342239	-15.2801	0.914025	FALSE	FALSE
PTPLA	30	0.405507	0.252759	3.11431	0.914024	FALSE	FALSE
CFI	60	2.61911	1.83932	17.8643	0.913883	FALSE	FALSE
PFDN6	60	0.650768	0.450234	-0.428888	0.913768	FALSE	FALSE
SMAD3	20	0.0877296	0.0355274	10.6644	0.913549	FALSE	FALSE
NDST1	30	0.130211	0.07274	-2.5919	0.912925	FALSE	FALSE
C20ORF4	30	0.448559	0.281282	6.69524	0.910993	FALSE	FALSE
ATPAF1	40	0.15254	0.0922729	5.57469	0.910924	FALSE	FALSE
SCO2	30	0.16341	0.0945869	2.98388	0.910429	FALSE	FALSE
ADAM10	60	0.13256	0.0846893	16.9449	0.908913	FALSE	FALSE
S100A6	20	0.669346	0.397397	7.40286	0.908369	FALSE	FALSE
UFM1	60	0.83922	0.584335	-0.069561	0.908211	FALSE	FALSE
MRPL40	30	0.945492	0.60741	-65.2083	0.908032	FALSE	FALSE
DEGS1	60	0.367554	0.250888	11.3264	0.907893	FALSE	FALSE
CTNNBIP1	60	0.580977	0.401846	-3.04645	0.907546	FALSE	FALSE
CDC123	30	0.570981	0.362091	4.37866	0.906726	FALSE	FALSE
UBA2	50	0.513239	0.346144	-0.000866328	0.905964	FALSE	FALSE
ARL2	40	0.218074	0.137249	3.1232	0.905413	FALSE	FALSE
ATP6V0C	30	0.210977	0.12609	30.4928	0.904761	FALSE	FALSE
TOM1	30	0.0907898	0.0472147	-1.14397	0.904365	FALSE	FALSE
LEMD3	40	0.537006	0.355469	-4.33925	0.90145	FALSE	FALSE
PDCD6	40	0.435618	0.286178	2.79966	0.901412	FALSE	FALSE
MATN3	60	4.13742	2.92294	22.8	0.901156	FALSE	FALSE
P4HA1	60	5.11273	3.61424	13.6427	0.901009	FALSE	FALSE
SERGEF	40	0.307317	0.19854	-0.931869	0.900789	FALSE	FALSE
TBL2	20	0.102787	0.0453754	-0.000566307	0.900788	FALSE	FALSE
BCL2L11	20	0.0917576	0.038497	-6.01848	0.900735	FALSE	FALSE
LBR	40	1.15548	0.778395	5.12079	0.900673	FALSE	FALSE
CBR1	60	0.331278	0.225841	0.000420701	0.900612	FALSE	FALSE
TMEM199	40	0.335246	0.217661	2.24179	0.900474	FALSE	FALSE
ZCCHC9	50	0.651759	0.443686	-3.13551	0.900313	FALSE	FALSE
FANCD2	30	0.338449	0.210183	3.18941e-05	0.900239	FALSE	FALSE
KRAS	50	0.15325	0.0952791	4.03876	0.900191	FALSE	FALSE
RPL26	40	1.36392	0.92109	-2.84085	0.9001	FALSE	FALSE
SLC1A5	60	0.149214	0.0968434	-1.52411	0.899618	FALSE	FALSE
DIS3L2	40	0.714689	0.477388	17.1291	0.898791	FALSE	FALSE
MED25	30	0.157822	0.091512	0.593379	0.898335	FALSE	FALSE
SLC47A1	60	0.379047	0.25993	0.102647	0.898137	FALSE	FALSE
SH3BP1	40	0.120749	0.0711081	-2.30899	0.897886	FALSE	FALSE
MMAA	30	0.237233	0.143805	-6.90656	0.897718	FALSE	FALSE
PAQR9	30	0.191335	0.113633	-2.25708	0.897099	FALSE	FALSE
YRDC	40	0.52636	0.348821	6.22112	0.896804	FALSE	FALSE
ATM	40	0.804472	0.539215	-33.4278	0.896783	FALSE	FALSE
AKAP1	60	0.225331	0.150995	-5.48966	0.896464	FALSE	FALSE
LPCAT2	30	0.308806	0.191128	1.74934	0.895197	FALSE	FALSE
TESC	30	0.0731665	0.0359046	1.55007	0.894883	FALSE	FALSE
SRP14	60	0.612373	0.42594	-3.34794	0.894704	FALSE	FALSE
OXSM	60	0.303621	0.206725	-6.74784	0.894286	FALSE	FALSE
TIMM10	60	0.497553	0.344531	-3.95049	0.893672	FALSE	FALSE
SLC9A6	40	0.324845	0.211167	-4.96061	0.893381	FALSE	FALSE
NUDT16	60	0.371738	0.255201	-29.3825	0.893216	FALSE	FALSE
KIAA1618	20	0.185962	0.0977782	-4.86245	0.892423	FALSE	FALSE
C5ORF44	20	0.241177	0.132356	0.27334	0.89226	FALSE	FALSE
SERPINB1	50	0.1605	0.100724	-0.154768	0.89212	FALSE	FALSE
SF3A1	40	0.257458	0.165105	11.141	0.891603	FALSE	FALSE
C2ORF69	40	4.88888	3.34168	42.0419	0.891435	FALSE	FALSE
CHD8	20	0.400694	0.232384	-3.87586	0.890903	FALSE	FALSE
NPM1	60	4.74489	3.36471	-10.853	0.890866	FALSE	FALSE
NUDCD1	40	0.220772	0.139993	26.5548	0.890832	FALSE	FALSE
RAPGEF2	30	0.984657	0.637518	-17.4424	0.890678	FALSE	FALSE
GNPTAB	60	0.641775	0.447494	-1.64119	0.890346	FALSE	FALSE
MTRF1L	30	0.085881	0.0444361	2.70079	0.889844	FALSE	FALSE
HNRNPR	40	0.893243	0.601544	-6.84611	0.889842	FALSE	FALSE
VPS13B	30	0.138013	0.0788661	-7.45248	0.889454	FALSE	FALSE
ANAPC1	30	0.586659	0.375116	32.7577	0.889158	FALSE	FALSE
SPCS2	60	0.708019	0.495013	0.482446	0.88793	FALSE	FALSE
TBC1D22B	30	0.29764	0.184413	3.08036	0.887566	FALSE	FALSE
TLK2	30	0.153051	0.0888895	3.31669	0.887474	FALSE	FALSE
GNAI2	40	0.303957	0.197356	0.41903	0.887239	FALSE	FALSE
LRRC57	40	0.0830543	0.0456239	0.106361	0.887109	FALSE	FALSE
NEU1	60	0.346169	0.237631	7.44105	0.886364	FALSE	FALSE
MPHOSPH6	20	0.130252	0.0631914	11.3381	0.886339	FALSE	FALSE
CLIP1	60	0.724783	0.507297	12.9729	0.885911	FALSE	FALSE
C17ORF37	50	0.471803	0.31971	-0.000816605	0.885346	FALSE	FALSE
ATP5H	60	0.971915	0.683462	0.499537	0.885167	FALSE	FALSE
ASNS	40	1.47739	1.0043	7.00197	0.884701	FALSE	FALSE
AGPS	40	0.204022	0.128869	6.56913	0.884533	FALSE	FALSE
ZDHHC18	40	0.185557	0.116175	-2.33902	0.884522	FALSE	FALSE
TBCEL	20	0.0419737	0.00783301	4.31305	0.884403	FALSE	FALSE
ETHE1	60	0.277232	0.188691	0.000493381	0.884325	FALSE	FALSE
FGFR4	30	0.46134	0.293055	-2.70865e-05	0.883707	FALSE	FALSE
WDR33	30	0.25138	0.154162	-2.86388	0.883272	FALSE	FALSE
TXNL4B	20	0.178306	0.0935481	5.87151	0.883062	FALSE	FALSE
KIAA1522	30	0.716245	0.461942	-2.83452	0.882527	FALSE	FALSE
KIAA0174	60	0.985258	0.693735	6.19811	0.8819	FALSE	FALSE
ALDH1L1	30	0.333232	0.208463	-15.2166	0.881859	FALSE	FALSE
TRIM32	40	0.384718	0.253399	8.51478	0.88167	FALSE	FALSE
PHOSPHO2	30	0.189382	0.113272	-0.000814278	0.88085	FALSE	FALSE
ATP5D	30	0.266972	0.164681	8.75559	0.880657	FALSE	FALSE
RMND1	30	1.53467	1.00525	15.187	0.878664	FALSE	FALSE
MINK1	20	0.103112	0.0464847	23.8292	0.878256	FALSE	FALSE
WDR42A	40	0.255912	0.165022	17.0462	0.877851	FALSE	FALSE
SEPT7	40	0.0627943	0.0319401	0.000225278	0.877453	FALSE	FALSE
C20ORF20	40	0.465021	0.309186	2.5076e-05	0.87743	FALSE	FALSE
RHOA	60	0.555842	0.388191	-5.1735	0.877065	FALSE	FALSE
GOLIM4	60	0.710386	0.498726	12.2539	0.876132	FALSE	FALSE
EPCAM	60	0.24206	0.164162	5.31884	0.875944	FALSE	FALSE
TTC13	20	0.364911	0.211612	38.2614	0.875916	FALSE	FALSE
SUMF1	60	1.00607	0.710037	2.44864	0.875847	FALSE	FALSE
PKP3	20	0.11185	0.0521314	-0.191963	0.87491	FALSE	FALSE
COASY	20	0.409635	0.240009	2.57418	0.874252	FALSE	FALSE
METTL5	60	0.171964	0.114195	2.54592	0.873544	FALSE	FALSE
ACAD9	60	0.206032	0.138602	4.51542	0.872688	FALSE	FALSE
UBP1	20	0.447746	0.264272	-0.000109665	0.872572	FALSE	FALSE
UFSP2	30	0.26079	0.161199	2.43284	0.872558	FALSE	FALSE
SYMPK	30	0.363725	0.229602	-4.68264	0.872538	FALSE	FALSE
PARD6B	30	0.147584	0.0860152	7.47083	0.871656	FALSE	FALSE
XTP3TPA	60	0.827359	0.583205	-3.64529	0.871577	FALSE	FALSE
HNRNPF	50	0.415814	0.281877	15.6451	0.871496	FALSE	FALSE
MTO1	20	0.0605902	0.0199298	-17.9954	0.870656	FALSE	FALSE
MSH2	30	0.229658	0.140708	6.09266	0.869669	FALSE	FALSE
FDPS	40	1.1976	0.816509	-10.8097	0.869567	FALSE	FALSE
ABCB10	40	0.526849	0.352934	3.40745	0.869225	FALSE	FALSE
SIAE	50	0.256465	0.169631	1.75447	0.868544	FALSE	FALSE
GMDS	60	1.09452	0.775334	-12.8525	0.867852	FALSE	FALSE
RABL2A	20	0.408796	0.240281	4.72169	0.867705	FALSE	FALSE
EIF4E	40	0.292382	0.190976	0.000273677	0.867664	FALSE	FALSE
PRKRA	20	0.147105	0.0747669	0.124483	0.867265	FALSE	FALSE
DHRS3	60	0.28254	0.193795	-6.26143	0.866226	FALSE	FALSE
GLB1	60	0.887936	0.627807	0.175673	0.86571	FALSE	FALSE
C3ORF58	30	0.11552	0.0649343	3.10831	0.865655	FALSE	FALSE
DRG1	50	0.434875	0.296028	10.2947	0.865317	FALSE	FALSE
PRKCSH	60	1.13879	0.808052	0.282246	0.864184	FALSE	FALSE
ADAP1	30	0.131228	0.075489	13.4942	0.863597	FALSE	FALSE
AKR7A2	40	0.290527	0.190066	-1.646	0.863033	FALSE	FALSE
SNX12	40	0.18277	0.115416	-0.165943	0.862942	FALSE	FALSE
ANKRD17	30	0.256665	0.159191	-11.0722	0.862787	FALSE	FALSE
PIK3C3	40	0.202183	0.128926	3.31243	0.861929	FALSE	FALSE
CISD1	60	0.209215	0.141535	3.94928	0.861001	FALSE	FALSE
CP	60	0.290705	0.200045	-8.80609	0.860945	FALSE	FALSE
KPNA4	40	0.18002	0.113629	1.59728	0.860732	FALSE	FALSE
IRF3	30	0.130514	0.0751594	0.306557	0.86017	FALSE	FALSE
PDIA6	60	3.07259	2.19791	18.4486	0.860159	FALSE	FALSE
VRK2	30	0.446756	0.286311	-1.2084	0.860157	FALSE	FALSE
GRHPR	50	0.550624	0.378759	-7.19004	0.859132	FALSE	FALSE
DYM	30	0.0740573	0.0375028	10.8868	0.85882	FALSE	FALSE
FTCD	30	0.549833	0.355467	-28.4029	0.857958	FALSE	FALSE
HSP90B1	60	4.13696	2.96552	14.4677	0.856863	FALSE	FALSE
ADPGK	60	0.311251	0.215136	0.032664	0.856727	FALSE	FALSE
MAP2K2	30	0.437963	0.280964	16.1069	0.855878	FALSE	FALSE
ERI3	40	0.0810181	0.0451468	-2.76193	0.855126	FALSE	FALSE
RAB8B	60	0.750255	0.531122	0.452459	0.85477	FALSE	FALSE
ALDH6A1	40	0.568813	0.384195	-0.33797	0.854152	FALSE	FALSE
OS9	60	2.78184	1.99322	20.796	0.853958	FALSE	FALSE
RAB27A	20	0.260281	0.147499	1.44	0.853781	FALSE	FALSE
YY1	50	1.43093	1.00496	0.000211014	0.852491	FALSE	FALSE
LRRC8A	30	0.285558	0.179401	8.03281	0.851504	FALSE	FALSE
WDR92	60	0.718626	0.508957	-3.97671	0.85144	FALSE	FALSE
PHF2	30	2.25315	1.49789	-4.28104	0.850915	FALSE	FALSE
MYO1C	20	1.37073	0.85525	0.133175	0.850803	FALSE	FALSE
INTS8	20	0.129898	0.0647315	-34.7444	0.849716	FALSE	FALSE
FLJ45032	50	0.538581	0.371538	0.532049	0.849709	FALSE	FALSE
RBM42	60	0.568277	0.40095	20.4213	0.849504	FALSE	FALSE
UBE2O	40	0.390523	0.260801	-10.8787	0.849263	FALSE	FALSE
NR2C1	30	0.343424	0.218393	0.0001562	0.849211	FALSE	FALSE
DAK	60	0.79737	0.566169	-0.000572758	0.848894	FALSE	FALSE
RPL8	50	2.55582	1.80627	-3.14644	0.84877	FALSE	FALSE
ZNF638	60	3.10716	2.2318	-3.87242	0.847927	FALSE	FALSE
RSBN1	20	0.925728	0.57253	-0.000844404	0.847774	FALSE	FALSE
C2ORF30	60	1.25449	0.89624	35.2452	0.847005	FALSE	FALSE
C3	60	2.67506	1.92086	19.0491	0.846969	FALSE	FALSE
CSRP1	60	0.685319	0.48581	18.1065	0.846485	FALSE	FALSE
ENO1	60	0.561729	0.39667	-19.0173	0.846379	FALSE	FALSE
DHPS	50	0.251553	0.167761	0.596081	0.845691	FALSE	FALSE
CIB1	20	0.10475	0.0488739	3.1292	0.845633	FALSE	FALSE
BLOC1S1	50	0.237058	0.157474	0.958391	0.845207	FALSE	FALSE
UHRF1BP1L	40	0.146714	0.0912434	-1.11939	0.845174	FALSE	FALSE
HNRNPM	60	0.85798	0.610742	-3.80515	0.844697	FALSE	FALSE
POLR3C	40	0.148978	0.0928558	-13.6487	0.844451	FALSE	FALSE
TPD52	50	0.23484	0.155946	-2.66246	0.844433	FALSE	FALSE
ATAD1	30	0.123589	0.0711924	3.50078	0.844327	FALSE	FALSE
CALCOCO1	20	0.0729143	0.028596	-7.0187	0.844122	FALSE	FALSE
FLJ21865	40	0.186045	0.118739	-32.3307	0.843878	FALSE	FALSE
PLXNB2	60	0.19112	0.129462	-11.8421	0.843507	FALSE	FALSE
SCFD1	40	0.180038	0.114579	0.77818	0.843305	FALSE	FALSE
FREQ	30	0.273551	0.17206	-0.433597	0.842799	FALSE	FALSE
CRYM	40	0.190925	0.122206	8.25907	0.842774	FALSE	FALSE
SLC11A2	60	0.236759	0.162522	-14.0657	0.841867	FALSE	FALSE
NECAP2	40	0.127317	0.0778625	10.1169	0.841677	FALSE	FALSE
NONO	30	0.552512	0.359778	-0.182842	0.841489	FALSE	FALSE
NIPA2	60	0.978115	0.698254	2.58818	0.841374	FALSE	FALSE
SLC12A9	40	0.196965	0.126554	27.2861	0.840491	FALSE	FALSE
ABCF1	50	0.680895	0.474456	-0.000734619	0.839745	FALSE	FALSE
CNPY4	30	0.124352	0.071913	14.7652	0.839369	FALSE	FALSE
ZC3H11A	20	0.3365	0.197574	-2.92589	0.838825	FALSE	FALSE
COTL1	60	0.942589	0.673418	9.02123	0.837779	FALSE	FALSE
ADNP	30	0.74625	0.490867	-1.66237	0.837621	FALSE	FALSE
CORO1C	40	0.260645	0.171281	-7.57294	0.837109	FALSE	FALSE
XYLB	20	0.299438	0.174006	12.0386	0.837091	FALSE	FALSE
ZMAT2	60	0.312229	0.217552	6.81132	0.8357	FALSE	FALSE
STC2	50	0.99431	0.699054	0.287553	0.835696	FALSE	FALSE
CDKN2AIP	30	0.0895467	0.0486774	-7.81013	0.833566	FALSE	FALSE
DDX56	30	0.198254	0.122019	-5.53079	0.83347	FALSE	FALSE
TAF6	20	0.14563	0.0756359	-2.73735	0.833351	FALSE	FALSE
DDT	60	0.167544	0.113017	-2.1484	0.831285	FALSE	FALSE
CDK5	30	0.136218	0.0802936	14.7136	0.830679	FALSE	FALSE
PUM1	40	0.355851	0.238562	-4.76516	0.829951	FALSE	FALSE
SH3BGRL3	60	0.508496	0.360393	3.59698	0.829864	FALSE	FALSE
C14ORF126	50	0.185326	0.121488	10.3136	0.829707	FALSE	FALSE
C11ORF67	60	0.505958	0.358673	-2.74197	0.828926	FALSE	FALSE
DOCK7	20	0.375587	0.22382	-0.000392549	0.828481	FALSE	FALSE
MYO1D	30	3.01073	2.02379	0.160539	0.828052	FALSE	FALSE
BAD	40	0.24275	0.159409	-0.4722	0.828006	FALSE	FALSE
SIRPA	60	0.404608	0.285306	2.55444	0.827311	FALSE	FALSE
NAAA	60	0.258211	0.179084	-35.3603	0.826485	FALSE	FALSE
SLMAP	20	0.208669	0.116602	13.8849	0.826335	FALSE	FALSE
EXOSC9	60	0.398529	0.281078	1.01966	0.825508	FALSE	FALSE
IAH1	60	0.275353	0.191605	-6.9143	0.825498	FALSE	FALSE
FIS1	60	0.600336	0.427679	-0.426609	0.825451	FALSE	FALSE
CNOT2	30	0.371091	0.239492	-8.12358	0.825387	FALSE	FALSE
MFSD11	20	0.31508	0.185232	7.53983	0.825183	FALSE	FALSE
THOC2	50	2.50509	1.78562	-4.04126	0.823915	FALSE	FALSE
SDHA	60	0.728486	0.52106	4.09097	0.823857	FALSE	FALSE
IMPAD1	60	0.139212	0.092793	4.87327	0.823521	FALSE	FALSE
NCAPD3	20	0.163884	0.0879397	-10.8266	0.823446	FALSE	FALSE
ANXA11	20	0.0596055	0.0207337	-6.75274	0.822873	FALSE	FALSE
UBA3	30	0.199418	0.12347	0.322604	0.822784	FALSE	FALSE
PHF5A	60	0.495606	0.351958	19.9082	0.822647	FALSE	FALSE
COQ7	60	0.53478	0.380573	-19.073	0.821679	FALSE	FALSE
EDD1	30	1.66117	1.11428	35.7908	0.82163	FALSE	FALSE
ABCC6	30	0.231098	0.145015	-2.4385	0.821621	FALSE	FALSE
POLR1B	40	0.25649	0.169602	24.5815	0.820545	FALSE	FALSE
MCM4	30	0.59339	0.390778	4.73833	0.82037	FALSE	FALSE
GALNT10	20	0.0896414	0.0402084	18.067	0.820114	FALSE	FALSE
STARD3	30	0.206127	0.128189	13.6467	0.820077	FALSE	FALSE
PDRG1	20	0.271677	0.157741	-0.264723	0.819954	FALSE	FALSE
KLC4	20	0.104541	0.0498381	-0.0570905	0.819869	FALSE	FALSE
TXN	60	0.450942	0.319844	-11.0587	0.819548	FALSE	FALSE
SLC38A10	60	0.626654	0.447935	2.03534	0.818273	FALSE	FALSE
GNAS	40	0.360433	0.242966	0.0704705	0.818111	FALSE	FALSE
ARMC8	30	0.977315	0.651786	37.8103	0.817908	FALSE	FALSE
RPUSD2	50	0.484184	0.336994	9.91219	0.817452	FALSE	FALSE
NUDCD3	30	0.068617	0.0350061	2.68486	0.817405	FALSE	FALSE
C6ORF108	50	0.505514	0.35234	0.000463367	0.817351	FALSE	FALSE
HMBS	60	0.201932	0.138757	-2.15361	0.816866	FALSE	FALSE
CDK4	30	0.268064	0.170459	-9.12875	0.816807	FALSE	FALSE
SLC25A12	60	2.27694	1.65045	-19.7186	0.816718	FALSE	FALSE
PDCL	20	0.228966	0.130439	0.314195	0.816456	FALSE	FALSE
DHX8	30	0.518025	0.340267	-2.99428	0.816342	FALSE	FALSE
TMEM49	60	1.21977	0.880561	0.422561	0.815785	FALSE	FALSE
CNOT10	30	0.230936	0.145326	-2.19105	0.815698	FALSE	FALSE
CNOT4	40	0.310355	0.207942	-0.205028	0.815468	FALSE	FALSE
PHYHIPL	40	0.106771	0.0644955	-29.0792	0.814718	FALSE	FALSE
MTA1	30	0.562777	0.370964	-2.02343	0.814452	FALSE	FALSE
ENDOD1	60	0.773655	0.555791	9.45293	0.814077	FALSE	FALSE
TNPO2	50	0.409605	0.283778	-3.55472	0.813905	FALSE	FALSE
GOSR2	60	0.203379	0.139997	14.2097	0.813594	FALSE	FALSE
PKN2	20	0.128914	0.0658989	2.75055	0.813382	FALSE	FALSE
OCRL	30	0.0960412	0.0537736	-13.4836	0.813178	FALSE	FALSE
MRPL10	20	2.16674	1.38547	40.373	0.813134	FALSE	FALSE
PDCD2L	20	0.105252	0.050615	11.4357	0.812545	FALSE	FALSE
GNPNAT1	60	0.459613	0.326996	-12.0795	0.812466	FALSE	FALSE
BRE	60	0.528615	0.377347	0.000369659	0.812391	FALSE	FALSE
RPS11	30	2.04855	1.38199	-43.0093	0.812365	FALSE	FALSE
HECTD3	20	0.470014	0.286907	1.47881	0.812298	FALSE	FALSE
GPX7	30	0.476001	0.312381	21.2475	0.81155	FALSE	FALSE
SLC13A5	50	0.494511	0.345231	-2.15501	0.811304	FALSE	FALSE
C17ORF59	40	0.304212	0.203985	-1.92183	0.811193	FALSE	FALSE
HSPA5	60	1.68019	1.21818	39.9221	0.810759	FALSE	FALSE
ZC3H8	40	0.318006	0.213782	-1.26266	0.810524	FALSE	FALSE
DSTN	60	0.561524	0.401645	14.0581	0.810381	FALSE	FALSE
TUBGCP2	30	0.295396	0.189615	-7.26362	0.810088	FALSE	FALSE
MARVELD3	20	0.0756288	0.0315192	-0.339211	0.809961	FALSE	FALSE
TCF20	40	1.08756	0.757468	-3.34763	0.809201	FALSE	FALSE
TTC1	60	0.385372	0.273187	-0.203	0.808971	FALSE	FALSE
MSRB2	30	0.198001	0.123402	2.47429	0.808515	FALSE	FALSE
NUP155	30	0.275351	0.176137	-9.16044	0.808055	FALSE	FALSE
FGGY	20	0.152903	0.0817411	-5.57392	0.807936	FALSE	FALSE
MYH9	60	1.76205	1.27917	7.56222	0.807923	FALSE	FALSE
NUP85	40	0.10642	0.0644988	-7.40128	0.807871	FALSE	FALSE
PPP2R5E	30	0.283323	0.181619	0.000762506	0.80747	FALSE	FALSE
PTRH2	60	0.254139	0.177443	2.56838	0.807409	FALSE	FALSE
GPATCH8	50	0.869048	0.615963	-2.46369	0.807169	FALSE	FALSE
BAT3	60	0.541728	0.387781	10.8432	0.806166	FALSE	FALSE
PCK2	50	0.162041	0.105993	0.000121543	0.806155	FALSE	FALSE
BANF1	60	1.32159	0.958229	2.51171	0.805248	FALSE	FALSE
RPL10	40	0.77928	0.540585	0.000796667	0.805067	FALSE	FALSE
ARG2	60	0.234027	0.162898	15.4192	0.805049	FALSE	FALSE
GSDMD	30	0.100718	0.0572541	1.38753	0.805012	FALSE	FALSE
C11ORF61	30	0.273801	0.175386	-6.26601	0.804408	FALSE	FALSE
FAM20B	30	0.0830215	0.0452118	4.86099	0.804047	FALSE	FALSE
ATE1	40	0.475928	0.326316	-3.84945	0.802619	FALSE	FALSE
GDPD3	50	0.573674	0.403594	8.35041	0.802538	FALSE	FALSE
MKI67IP	20	0.0923966	0.042752	-7.83333	0.800998	FALSE	FALSE
UFC1	60	0.436768	0.311657	15.0588	0.800816	FALSE	FALSE
ASF1B	20	0.150939	0.0808773	-32.6466	0.800699	FALSE	FALSE
POLR2D	60	0.678008	0.48836	-20.9807	0.800698	FALSE	FALSE
CRTC2	20	0.113317	0.0563932	-8.14095	0.800502	FALSE	FALSE
HMGA1	60	2.08096	1.51611	35.9794	0.800294	FALSE	FALSE
LPIN3	30	0.125662	0.074484	-2.92342	0.800127	FALSE	FALSE
XRCC6	50	0.938829	0.668112	15.1959	0.799755	FALSE	FALSE
CCDC75	40	0.619227	0.42843	27.5569	0.798752	FALSE	FALSE
NME3	60	0.197437	0.136502	-17.3801	0.79853	FALSE	FALSE
CSTF3	40	0.189617	0.123848	-1.11989	0.798328	FALSE	FALSE
TRRAP	50	0.692314	0.490188	-7.01378	0.797772	FALSE	FALSE
ZNF219	30	0.498867	0.329962	-1.47622	0.79752	FALSE	FALSE
NUBP2	30	0.437806	0.288214	3.44001	0.797266	FALSE	FALSE
LDHA	60	0.44809	0.320435	-0.000410685	0.79668	FALSE	FALSE
CNBP	60	0.232648	0.162526	-2.1009	0.795181	FALSE	FALSE
PFDN4	30	0.21603	0.136698	0.0409725	0.793639	FALSE	FALSE
NPC2	60	0.328577	0.233103	-3.13408	0.793061	FALSE	FALSE
LAMC1	60	1.11948	0.813937	-8.95956	0.792792	FALSE	FALSE
DHX30	30	0.201257	0.126633	12.648	0.792716	FALSE	FALSE
ADRBK1	30	0.269311	0.173387	9.11315	0.791521	FALSE	FALSE
SIRT2	30	0.153739	0.0941344	-14.5975	0.791232	FALSE	FALSE
AKT2	30	0.0784662	0.0425134	-1.40437	0.790816	FALSE	FALSE
TBC1D10B	30	0.160754	0.0989909	-1.60138	0.790393	FALSE	FALSE
FAM114A2	40	0.191564	0.125708	5.53692	0.790217	FALSE	FALSE
ALAS1	40	0.270636	0.181954	14.4665	0.79014	FALSE	FALSE
GDPD1	20	0.134134	0.0705171	-31.8536	0.789633	FALSE	FALSE
ITGB5	60	0.274328	0.19355	4.77269	0.789322	FALSE	FALSE
E2F4	20	0.205405	0.11717	16.2768	0.789262	FALSE	FALSE
IL6ST	60	0.103505	0.06797	-2.53574	0.788959	FALSE	FALSE
MRAS	20	0.0699775	0.0286064	-8.4629	0.787882	FALSE	FALSE
GNPDA2	60	0.473968	0.340672	-7.49796	0.78656	FALSE	FALSE
CDKN2A	30	0.443183	0.293358	0.0270842	0.786039	FALSE	FALSE
DDAH1	60	0.22627	0.15846	-8.60315	0.78549	FALSE	FALSE
SLCO2B1	40	1.11221	0.781948	-18.3614	0.7854	FALSE	FALSE
MAP3K4	30	1.19846	0.812869	28.8636	0.784991	FALSE	FALSE
CCDC134	60	2.06099	1.50941	24.6935	0.784891	FALSE	FALSE
PSMD9	60	0.439518	0.315527	3.43429	0.784774	FALSE	FALSE
C3ORF10	60	0.913056	0.664248	0.000685805	0.784618	FALSE	FALSE
TBL1XR1	60	0.419998	0.301173	-0.704471	0.784606	FALSE	FALSE
ROBLD3	60	0.364112	0.260079	1.19772	0.784004	FALSE	FALSE
PPP1R13L	30	0.139483	0.0847215	-0.279033	0.783593	FALSE	FALSE
RAB9A	40	0.567665	0.394285	2.01153	0.783368	FALSE	FALSE
WDR70	50	0.385279	0.269535	-0.000170301	0.783215	FALSE	FALSE
FEZ2	30	0.207077	0.131255	-0.000911463	0.783191	FALSE	FALSE
MAP4	60	0.651711	0.472098	-3.32407	0.782852	FALSE	FALSE
HACL1	60	0.127381	0.0858042	3.86486	0.781859	FALSE	FALSE
MUTED	60	1.87342	1.37306	10.1015	0.78118	FALSE	FALSE
SF3B4	60	0.459481	0.330693	11.5448	0.780943	FALSE	FALSE
MOCS1	60	0.291465	0.206829	-2.77064	0.780792	FALSE	FALSE
LDB1	40	0.761258	0.532954	17.8752	0.780337	FALSE	FALSE
SORL1	60	0.342974	0.244868	-0.465364	0.780143	FALSE	FALSE
PFDN5	60	0.160558	0.110359	-3.29448	0.779717	FALSE	FALSE
USP10	40	0.23171	0.15504	-4.10352	0.7791	FALSE	FALSE
STX8	50	0.114276	0.0725966	-2.44443	0.778401	FALSE	FALSE
DFNA5	50	0.338802	0.236221	0.000197799	0.778078	FALSE	FALSE
EIF2B1	60	0.215355	0.150879	3.89958	0.778055	FALSE	FALSE
CBR4	60	0.264585	0.187212	-8.76805	0.77803	FALSE	FALSE
ZFR	40	0.331987	0.226759	-8.65425	0.777999	FALSE	FALSE
TIA1	40	0.149355	0.0963307	-1.84275	0.776957	FALSE	FALSE
C2ORF79	50	0.308574	0.214354	0.369766	0.776262	FALSE	FALSE
FAM86A	20	0.0719348	0.0302981	4.78048	0.776202	FALSE	FALSE
RRAS2	60	0.399488	0.286975	2.41824	0.776132	FALSE	FALSE
NAP1L1	40	0.632449	0.441767	4.63141	0.776009	FALSE	FALSE
DSN1	20	0.0812429	0.036433	-16.4028	0.77595	FALSE	FALSE
TMEM104	60	0.186547	0.129733	1.32059	0.775914	FALSE	FALSE
KIAA1217	40	0.92646	0.652331	-3.54939	0.774589	FALSE	FALSE
BCAP31	60	0.327721	0.234205	-3.55911	0.773568	FALSE	FALSE
C3ORF26	20	0.136028	0.0726379	6.12712	0.773194	FALSE	FALSE
CNOT1	30	0.215857	0.13801	-3.11267	0.772913	FALSE	FALSE
CMTM4	20	0.170905	0.0956439	-8.85412	0.772817	FALSE	FALSE
MARCKS	60	0.907624	0.663119	3.65717	0.772302	FALSE	FALSE
TMEM208	30	0.125818	0.0758259	-2.72883	0.772217	FALSE	FALSE
CTSC	60	0.210665	0.147773	-5.82025	0.772138	FALSE	FALSE
DNAJC10	60	6.1156	4.51594	35.6919	0.77109	FALSE	FALSE
EDC4	30	0.142138	0.0871711	-5.02947	0.770901	FALSE	FALSE
ARFGAP3	40	0.0920395	0.0555967	1.56555	0.770177	FALSE	FALSE
G6PC3	40	0.586225	0.40968	-1.53968	0.770145	FALSE	FALSE
IL1RAP	60	1.50757	1.10769	-23.9142	0.76984	FALSE	FALSE
LIAS	40	0.22513	0.151011	-14.0155	0.76936	FALSE	FALSE
LOC284889	60	1.13443	0.831724	0.000980576	0.769212	FALSE	FALSE
CSTA	30	4.27354	2.94736	25.0799	0.768233	FALSE	FALSE
GPS2	20	0.170857	0.0959181	-7.04544	0.768063	FALSE	FALSE
MTHFD1L	30	0.395077	0.262474	3.06727	0.767656	FALSE	FALSE
MRPS36	50	0.401932	0.283418	10.4411	0.76746	FALSE	FALSE
MARS	30	0.491924	0.329569	-32.3264	0.767422	FALSE	FALSE
MCTS1	50	0.196804	0.133408	11.0171	0.767102	FALSE	FALSE
AURKA	40	0.5623	0.393046	3.69332	0.76693	FALSE	FALSE
TMTC3	30	0.500435	0.335547	4.09179	0.766854	FALSE	FALSE
LSM6	60	0.821813	0.600857	8.91008e-05	0.766718	FALSE	FALSE
HCCS	60	0.40995	0.295773	1.75444	0.766392	FALSE	FALSE
CAPNS1	60	0.54942	0.399109	5.85205	0.766384	FALSE	FALSE
ADAT2	40	0.109865	0.0685222	-0.187597	0.766203	FALSE	FALSE
BCL9L	60	0.49199	0.356597	12.2418	0.766087	FALSE	FALSE
HMOX1	50	0.40967	0.289278	7.03303	0.765714	FALSE	FALSE
ASNA1	60	0.449127	0.324919	2.90508	0.765391	FALSE	FALSE
MDP-1	60	0.248637	0.176343	-19.0014	0.765118	FALSE	FALSE
ZYG11BL	30	0.0921457	0.0528139	-1.36787	0.764867	FALSE	FALSE
POP1	50	0.816312	0.587117	-5.86277	0.764634	FALSE	FALSE
PCM1	60	1.60516	1.18205	-4.17644	0.76461	FALSE	FALSE
RNF20	30	0.165743	0.10388	31.8144	0.764017	FALSE	FALSE
RASGRF2	30	0.228733	0.147569	-33.0924	0.763893	FALSE	FALSE
PSME2	60	0.183848	0.128391	-0.000106179	0.763792	FALSE	FALSE
HMGB1	60	0.411733	0.297408	-2.2166	0.763551	FALSE	FALSE
LMAN2	60	1.05704	0.776046	16.2361	0.763312	FALSE	FALSE
DNAJC15	40	0.678247	0.477195	33.4921	0.761781	FALSE	FALSE
SLC22A23	60	0.215687	0.152195	-8.27485	0.760654	FALSE	FALSE
LOC388474	40	1.59361	1.13557	-0.000305258	0.760621	FALSE	FALSE
PDXP	60	0.368425	0.265679	-2.2892	0.759678	FALSE	FALSE
ATAD3B	30	0.466568	0.313136	1.59126	0.759372	FALSE	FALSE
RANBP2	40	1.74254	1.2433	-3.67739	0.759268	FALSE	FALSE
TRIP4	20	0.421801	0.262923	-0.474043	0.758862	FALSE	FALSE
ATOX1	60	0.782073	0.573177	-6.63301	0.758094	FALSE	FALSE
ZCCHC8	40	0.458484	0.319754	-1.16027	0.757944	FALSE	FALSE
GGCT	60	0.955698	0.702357	-9.06088	0.757381	FALSE	FALSE
USP30	20	0.498301	0.314007	0.000771129	0.756667	FALSE	FALSE
FTL	60	1.01235	0.74465	6.47182	0.756659	FALSE	FALSE
RAD9A	40	0.340162	0.234773	-5.97143	0.756161	FALSE	FALSE
SEC16A	40	0.768186	0.543059	-0.258138	0.756065	FALSE	FALSE
CHP	40	0.203649	0.136465	0.504543	0.756022	FALSE	FALSE
GARS	60	0.259195	0.184847	0.215392	0.755807	FALSE	FALSE
ANAPC4	40	0.511989	0.358599	9.2925	0.755645	FALSE	FALSE
ZNF259	60	0.906464	0.666259	6.75045	0.755303	FALSE	FALSE
S100A8	20	6.50862	4.30624	35.2337	0.755269	FALSE	FALSE
SLC2A3	60	0.436408	0.316737	25.1932	0.754797	FALSE	FALSE
DDC	50	0.197938	0.135035	-1.14758	0.754038	FALSE	FALSE
CHCHD2	60	0.37973	0.27467	9.28163	0.75392	FALSE	FALSE
B4DQ06_HUMAN	20	0.222901	0.13143	26.8032	0.753834	FALSE	FALSE
DLST	50	2.08021	1.51848	8.42091	0.753604	FALSE	FALSE
NLE1	50	0.236447	0.163388	28.8813	0.75327	FALSE	FALSE
DPH2	40	0.140015	0.0907907	-23.2256	0.75267	FALSE	FALSE
IK	30	0.23113	0.150097	-1.56531	0.752307	FALSE	FALSE
KIF21A	20	0.16218	0.091196	-9.41802	0.751892	FALSE	FALSE
SAAL1	30	0.102975	0.0608428	-7.94093	0.751434	FALSE	FALSE
NFIC	40	0.266988	0.182481	14.6721	0.751127	FALSE	FALSE
RSPRY1	40	0.244384	0.166191	10.8034	0.750859	FALSE	FALSE
RBM4B	60	0.50549	0.36878	-3.10087	0.749949	FALSE	FALSE
SOD1	60	0.783048	0.575742	-1.63279	0.749142	FALSE	FALSE
PODXL	20	0.0722545	0.031497	-32.5866	0.748611	FALSE	FALSE
TOP1	40	2.12972	1.5282	-4.00867	0.74825	FALSE	FALSE
AKR1C1	30	0.290386	0.191782	0.146216	0.747943	FALSE	FALSE
RP1-21O18 1	50	0.206982	0.142075	-8.5932	0.747859	FALSE	FALSE
FRK	20	0.0898213	0.0432645	3.6192	0.747043	FALSE	FALSE
TFPI	20	0.250505	0.150395	2.27757	0.746892	FALSE	FALSE
ITSN2	20	0.0575826	0.0217781	-8.41269	0.746889	FALSE	FALSE
PDE8A	20	0.152921	0.0853451	1.67851	0.746775	FALSE	FALSE
MFSD1	40	0.706104	0.500197	-7.20545	0.74674	FALSE	FALSE
AMZ2	20	0.0939788	0.0460605	-5.89981	0.74647	FALSE	FALSE
POLR1A	40	0.47904	0.336135	-4.50318	0.746438	FALSE	FALSE
NUDT19	30	0.155909	0.0980394	-6.45575	0.745818	FALSE	FALSE
B3GAT3	20	0.624723	0.400168	0.000412677	0.745441	FALSE	FALSE
SFRS2	60	0.494379	0.361209	7.47833	0.744642	FALSE	FALSE
FOXO1	20	0.101858	0.0514059	10.1251	0.74444	FALSE	FALSE
KDELC2	60	2.91224	2.16637	42.2293	0.744013	FALSE	FALSE
FBXO30	30	0.0938478	0.0547711	-10.1013	0.743534	FALSE	FALSE
BUB3	60	0.480104	0.350712	7.59643	0.743423	FALSE	FALSE
TMEM87A	60	0.165613	0.115916	8.63129	0.742669	FALSE	FALSE
OPA3	40	0.264414	0.181309	-36.4249	0.742635	FALSE	FALSE
COG6	20	0.2658	0.161021	31.1251	0.742322	FALSE	FALSE
MECR	40	0.229662	0.156193	-27.7503	0.742096	FALSE	FALSE
GRPEL1	50	0.955675	0.69498	-4.47769	0.741965	FALSE	FALSE
STX5	30	0.116233	0.0704926	2.89276	0.741908	FALSE	FALSE
ATP5L	60	0.323285	0.233769	4.24649	0.741693	FALSE	FALSE
GRN	60	0.630391	0.463347	10.6322	0.740968	FALSE	FALSE
FUS	60	0.644825	0.474171	26.9601	0.740748	FALSE	FALSE
ATP5O	60	0.812953	0.599942	0.24659	0.740221	FALSE	FALSE
MORF4L2	60	0.764301	0.563581	9.1658	0.740183	FALSE	FALSE
ARNT	30	0.370117	0.248384	-9.14148	0.739639	FALSE	FALSE
LRPPRC	30	0.622801	0.425358	-37.7805	0.739526	FALSE	FALSE
LOC654188	60	0.409235	0.298239	-12.0422	0.739456	FALSE	FALSE
UBTD1	20	0.182711	0.105774	-10.0176	0.738596	FALSE	FALSE
TRAPPC1	30	0.465692	0.315477	1.93183e-05	0.738498	FALSE	FALSE
ECE1	60	0.162158	0.113541	-6.28037	0.738486	FALSE	FALSE
NSUN4	30	0.276935	0.183236	2.23862	0.738442	FALSE	FALSE
ADAM9	60	0.89345	0.660582	13.9798	0.738244	FALSE	FALSE
C14ORF166	60	0.142001	0.0984912	13.6008	0.737884	FALSE	FALSE
SLC25A38	20	0.0539504	0.0196539	-4.78565	0.737303	FALSE	FALSE
MED23	40	0.486104	0.342561	-0.352727	0.737054	FALSE	FALSE
JAGN1	60	0.257935	0.185351	0.000373294	0.736157	FALSE	FALSE
NOC2L	30	0.483523	0.328364	-32.2925	0.735829	FALSE	FALSE
TBC1D22A	50	0.232374	0.161635	0.470997	0.735704	FALSE	FALSE
NOL7	60	1.24207	0.922221	-3.04012	0.735606	FALSE	FALSE
HSD17B7	30	0.353722	0.237389	-19.2502	0.735245	FALSE	FALSE
SLC38A3	60	0.735465	0.542996	-2.85887	0.735223	FALSE	FALSE
ARPC4	60	0.209445	0.149112	2.16149	0.735199	FALSE	FALSE
LARP1	40	1.29795	0.932263	-3.49544	0.734715	FALSE	FALSE
NUCB2	60	0.299709	0.216774	-2.84438	0.73436	FALSE	FALSE
CALR	60	2.55687	1.90771	24.8697	0.733951	FALSE	FALSE
PRDX2	60	0.534117	0.392422	-0.000307017	0.733865	FALSE	FALSE
NCOA3	40	1.30484	0.938173	-3.54641	0.732219	FALSE	FALSE
MYL6B	60	0.380672	0.277664	-0.00040889	0.732013	FALSE	FALSE
CANX	60	2.79766	2.0897	14.0345	0.731738	FALSE	FALSE
ARPC2	60	0.153037	0.107067	3.8522	0.731081	FALSE	FALSE
MYH10	60	0.8535	0.632353	9.63444	0.730929	FALSE	FALSE
SLC9A8	20	0.0849477	0.0406952	36.2859	0.730221	FALSE	FALSE
PABPC4	30	0.169227	0.108277	-1.63795	0.72981	FALSE	FALSE
MTHFS	40	0.402171	0.282625	2.81036	0.729122	FALSE	FALSE
ASS1	60	0.983857	0.730652	5.07542	0.728844	FALSE	FALSE
WDR37	40	0.309141	0.21503	-12.0182	0.728241	FALSE	FALSE
PDIA4	60	4.29941	3.21978	18.7637	0.727933	FALSE	FALSE
NUP107	30	0.192526	0.124786	-1.92891	0.727854	FALSE	FALSE
TMEM101	30	0.071436	0.0395841	-1.75278	0.727746	FALSE	FALSE
SSSCA1	50	0.514685	0.371674	3.04471	0.72722	FALSE	FALSE
PFKFB2	40	0.145319	0.0958806	7.50984	0.72688	FALSE	FALSE
BUD13	30	0.327232	0.219706	-0.349199	0.72657	FALSE	FALSE
DAP3	30	0.566718	0.388407	4.48405	0.726008	FALSE	FALSE
ALKBH2	60	1.13026	0.841392	9.67808	0.725925	FALSE	FALSE
PDLIM2	60	0.393449	0.287917	8.24999	0.725821	FALSE	FALSE
DCXR	60	0.438079	0.321502	-10.0272	0.725342	FALSE	FALSE
MMP15	40	0.286237	0.198624	2.34064	0.72527	FALSE	FALSE
RAB11FIP4	30	0.109672	0.0665951	-11.5788	0.725235	FALSE	FALSE
WARS	60	0.335775	0.244661	-9.83815	0.725085	FALSE	FALSE
TOP2A	40	0.73496	0.525596	-0.00183013	0.724967	FALSE	FALSE
SEC61G	20	0.448503	0.285715	23.7365	0.724723	FALSE	FALSE
DBI	60	0.659723	0.488224	-3.24403	0.724258	FALSE	FALSE
NEK3	20	0.163723	0.0939935	5.13955	0.724233	FALSE	FALSE
C12ORF44	50	0.393061	0.281788	5.99126	0.724231	FALSE	FALSE
ATP5J2	50	0.569378	0.412805	-4.22849	0.723751	FALSE	FALSE
ACY1	60	0.200184	0.142862	-7.8311	0.723655	FALSE	FALSE
COQ6	50	0.815383	0.595726	-11.832	0.722883	FALSE	FALSE
FAM175A	60	0.310643	0.225985	-10.7311	0.722719	FALSE	FALSE
PGPEP1	30	0.170124	0.109337	-10.4034	0.722547	FALSE	FALSE
TRIP13	30	0.756122	0.522571	7.86192	0.722543	FALSE	FALSE
ZDHHC20	20	0.188445	0.110848	-22.6069	0.721403	FALSE	FALSE
DARS2	60	3.7336	2.8021	6.97025	0.720656	FALSE	FALSE
F11	30	0.415215	0.282498	0.233318	0.720027	FALSE	FALSE
SDSL	60	0.22851	0.1644	0.793068	0.720015	FALSE	FALSE
PPME1	40	0.17085	0.114866	-13.2652	0.719884	FALSE	FALSE
ATP2B4	40	0.386379	0.272222	-6.41879	0.719715	FALSE	FALSE
DDX20	20	0.328208	0.205318	-1.81371	0.719486	FALSE	FALSE
CPSF2	30	0.315194	0.211962	-0.000370793	0.719336	FALSE	FALSE
IDH3B	50	0.213926	0.1491	-8.3715	0.719075	FALSE	FALSE
BAG3	60	0.662644	0.491384	4.12301	0.718876	FALSE	FALSE
PGM2	60	0.216204	0.155222	-13.1057	0.718696	FALSE	FALSE
PLA2G15	60	0.607132	0.449711	10.4023	0.718097	FALSE	FALSE
MAX	50	0.736733	0.538273	-0.427788	0.718092	FALSE	FALSE
KIAA1467	50	0.249812	0.17588	2.541	0.71802	FALSE	FALSE
SSR3	60	0.479171	0.353354	27.3386	0.717913	FALSE	FALSE
CHD1L	20	0.143612	0.0808314	-12.9022	0.717748	FALSE	FALSE
CSTF1	60	0.369353	0.270814	2.34703	0.716169	FALSE	FALSE
A1CF	20	0.22944	0.13895	-0.0822999	0.716044	FALSE	FALSE
ERO1L	60	5.3112	3.99582	9.70709	0.715962	FALSE	FALSE
TKT	60	0.227475	0.163896	-2.13643	0.715907	FALSE	FALSE
RNASET2	60	0.452619	0.333638	0.000193786	0.715639	FALSE	FALSE
DDX21	30	0.396328	0.269779	-3.94275	0.715111	FALSE	FALSE
SLC23A2	60	0.191761	0.137024	14.6781	0.715068	FALSE	FALSE
GLRX	60	0.565854	0.419089	-3.01632	0.715065	FALSE	FALSE
MARCH5	60	0.537518	0.397768	0.535895	0.714764	FALSE	FALSE
TMEM131	30	0.326443	0.220445	-3.46597	0.714187	FALSE	FALSE
ZNF592	20	0.836389	0.54975	-0.743953	0.714149	FALSE	FALSE
POP4	30	0.232288	0.153863	1.7328	0.713657	FALSE	FALSE
PSIP1	60	0.337984	0.247489	-1.48501	0.712838	FALSE	FALSE
[truncated: 3,977 more rows]

## Sheet: Figure3b_FigureS2b
gene_name	nObsRound	rssH0	rssH1	kappa	F_statistic	stabilized_hit_at_10percent_FDR	destabilized_hit_at_10percent_FDR
BRD2	20	4.89761	0.0545308	1.69907	62.3465	TRUE	FALSE
BRD3	30	8.7695	0.246727	1.69557	52.7243	TRUE	FALSE
BRD4	50	12.0587	0.772256	1.55631	29.826	TRUE	FALSE
HADHA	40	1.90135	0.167403	2.34766	16.4341	TRUE	FALSE
ACTN4	60	1.18023	0.189503	2.15706	9.90847	FALSE	FALSE
CCNH	50	1.46934	0.22537	-4.58045	9.90511	FALSE	FALSE
HADHB	40	1.44881	0.22445	3.68041	9.14179	FALSE	FALSE
TM9SF4	40	1.45131	0.246424	-5.23904	8.31656	FALSE	FALSE
RAB5A	60	2.73948	0.561425	1.02353	8.22896	FALSE	FALSE
FDFT1	40	0.555293	0.0781127	19.1723	7.81963	FALSE	FALSE
AHCTF1	20	1.10166	0.142535	-1.26776	7.03435	FALSE	FALSE
GNB1	50	0.954349	0.193145	0.000388907	6.87683	FALSE	FALSE
DCLRE1C	30	0.891128	0.177447	-0.0474384	5.84939	FALSE	FALSE
PPP2R5E	30	1.98366	0.43515	-0.0787457	5.74683	FALSE	FALSE
NCAM2	60	0.670192	0.163719	-0.000913899	5.71833	FALSE	FALSE
FNTA	40	0.425607	0.0840959	2.06028	5.33576	FALSE	FALSE
ADSL	60	0.996967	0.279229	6.04533	5.13697	FALSE	FALSE
HLA-DRB1	20	0.414222	0.0471189	2.92924	5.04687	FALSE	FALSE
PPP2R5D	30	0.505461	0.104073	4.19933	5.01556	FALSE	FALSE
BAT5	40	1.3519	0.364263	-0.0811773	4.85119	FALSE	FALSE
GBF1	30	1.00382	0.239625	-8.04556	4.84942	FALSE	FALSE
MDH2	60	0.816358	0.238879	1.73825	4.73915	FALSE	FALSE
MAPK8IP3	40	1.25758	0.344192	2.69479	4.71822	FALSE	FALSE
MKI67IP	20	0.285253	0.0234525	-10.2517	4.5961	FALSE	FALSE
ETFA	60	0.336683	0.0872128	1.56815	4.56139	FALSE	FALSE
FAM118B	30	0.304008	0.0602376	5.1937	4.43636	FALSE	FALSE
NCF2	30	1.89285	0.510435	-6.51526	4.42333	FALSE	FALSE
GHDC	60	1.72785	0.574207	6.96753	4.26735	FALSE	FALSE
DRG1	40	0.372242	0.0895232	1.16565	4.23814	FALSE	FALSE
RPL13	60	1.30255	0.43161	-0.727848	4.20341	FALSE	FALSE
CARS2	60	0.440588	0.130792	1.07145	4.18704	FALSE	FALSE
NDUFA11	20	0.585308	0.110154	-14.9824	4.14036	FALSE	FALSE
C3ORF26	20	1.38516	0.324416	-13.1454	4.11777	FALSE	FALSE
FEN1	30	0.375268	0.0875138	7.3384	4.07848	FALSE	FALSE
ATG9A	30	1.1201	0.311344	-6.98728	4.07192	FALSE	FALSE
BAG2	60	0.584906	0.187421	-7.92049	4.01234	FALSE	FALSE
DECR1	60	0.405498	0.123452	2.68883	3.98713	FALSE	FALSE
NUP210	40	0.307944	0.0737961	-2.40323	3.97719	FALSE	FALSE
ANXA2	60	4.61753	1.64996	-32.4992	3.9742	FALSE	FALSE
SYVN1	60	0.697459	0.229581	-0.0186532	3.97399	FALSE	FALSE
ACTR1A	60	4.00792	1.43134	-5.70527	3.96459	FALSE	FALSE
RPL28	30	1.66642	0.485952	-6.56964	3.95438	FALSE	FALSE
SMS	60	0.504177	0.1607	2.44978	3.93746	FALSE	FALSE
PCYOX1L	60	1.1148	0.38395	1.02729	3.92733	FALSE	FALSE
GAN	30	0.602481	0.162685	5.78233	3.87268	FALSE	FALSE
C3ORF64	30	0.664071	0.183474	-7.16034	3.83074	FALSE	FALSE
EIF2S2	60	1.07876	0.377843	-5.60531	3.82205	FALSE	FALSE
NID1	20	1.74144	0.447676	-12.1852	3.80773	FALSE	FALSE
MDH1	60	0.438671	0.142509	1.96536	3.74047	FALSE	FALSE
ACOX3	40	1.1085	0.359646	3.13912	3.72034	FALSE	FALSE
TCIRG1	20	0.465356	0.0904504	-14.6887	3.68907	FALSE	FALSE
PPP2CA	60	0.319238	0.0987818	3.13498	3.68565	FALSE	FALSE
EED	30	0.644335	0.183333	-8.36014	3.67693	FALSE	FALSE
AP3M1	30	0.489789	0.135643	-1.74637	3.61038	FALSE	FALSE
DPYSL2	60	0.596207	0.209347	6.61305	3.55651	FALSE	FALSE
SLC27A2	20	0.276341	0.0385511	0.675372	3.54766	FALSE	FALSE
MAP2K2	30	0.536006	0.153326	-3.48978	3.5365	FALSE	FALSE
SOAT1	30	1.65066	0.522651	1.08948	3.53034	FALSE	FALSE
ARPC4	60	0.71572	0.258057	8.16408	3.51117	FALSE	FALSE
TIMM17B	40	1.08239	0.367151	-28.5158	3.4885	FALSE	FALSE
ATP6V0D1	50	1.13685	0.413033	-1.89128	3.40873	FALSE	FALSE
RDX	60	0.766737	0.285665	3.66709	3.37428	FALSE	FALSE
RPA2	60	0.486992	0.173534	1.24288	3.37355	FALSE	FALSE
SRM	40	0.602969	0.197547	5.39897	3.36373	FALSE	FALSE
PLEKHF2	30	0.645786	0.199155	-3.61553	3.32242	FALSE	FALSE
IRF5	30	0.231913	0.0574138	1.94847	3.27192	FALSE	FALSE
C20ORF11	30	2.93881	1.00335	-5.42903	3.25532	FALSE	FALSE
EEF1E1	20	8.84065	2.74699	-6.68409	3.25407	FALSE	FALSE
TOMM70A	30	0.465704	0.140183	0.647892	3.23295	FALSE	FALSE
SEC61B	60	2.07055	0.830768	5.21214	3.22899	FALSE	FALSE
SAFB2	60	0.364372	0.131109	-2.2161	3.14667	FALSE	FALSE
RPS17	30	0.686835	0.224153	-2.2366	3.11083	FALSE	FALSE
HSPA13	30	1.15988	0.394401	-4.99647	3.10992	FALSE	FALSE
ACTR2	60	0.424264	0.158416	2.00945	3.08329	FALSE	FALSE
PCNA	60	0.353334	0.129068	2.01371	3.06263	FALSE	FALSE
CRYZL1	60	0.898124	0.361866	2.1145	3.0415	FALSE	FALSE
KLHDC3	20	0.802837	0.22386	-3.57506	3.03823	FALSE	FALSE
FAM117B	30	0.897472	0.305246	-0.254223	3.03503	FALSE	FALSE
ZNF579	40	0.602095	0.213898	4.34618	3.01692	FALSE	FALSE
SH3GLB2	30	0.228616	0.0615827	2.32794	2.99784	FALSE	FALSE
PRPSAP2	60	1.43069	0.595894	-9.35987	2.982	FALSE	FALSE
PRKCD	30	0.201145	0.0521573	21.0158	2.96051	FALSE	FALSE
TFAP4	30	0.532027	0.175083	-6.40174	2.95834	FALSE	FALSE
STRAP	60	0.371986	0.140749	1.76194	2.94952	FALSE	FALSE
USF1	60	3.51772	1.50937	-0.0439386	2.93426	FALSE	FALSE
LRRC8C	40	0.57655	0.208389	-2.02785	2.92358	FALSE	FALSE
CDC27	40	1.41954	0.552593	-14.964	2.91493	FALSE	FALSE
PTRH2	30	0.179552	0.044957	1.56805	2.91297	FALSE	FALSE
DNM1	30	0.539195	0.180123	0.000794953	2.90651	FALSE	FALSE
AKR1A1	30	0.203154	0.0539466	2.56654	2.90577	FALSE	FALSE
NRM	20	1.02623	0.310174	3.65716	2.8861	FALSE	FALSE
POMGNT1	30	0.168455	0.04136	-8.53956	2.87887	FALSE	FALSE
FAM62B	30	0.187599	0.0486685	3.03802	2.87468	FALSE	FALSE
RPL14	30	1.30191	0.470495	-2.76466	2.87016	FALSE	FALSE
ANP32B	60	0.470985	0.187657	8.32814	2.85697	FALSE	FALSE
KIAA1797	30	0.234124	0.0668294	-2.15753	2.84903	FALSE	FALSE
LONP1	40	0.168394	0.0435917	7.13478	2.84777	FALSE	FALSE
WDR26	40	1.38755	0.548128	-27.1299	2.84366	FALSE	FALSE
CORO1A	30	0.209684	0.0580067	5.82227	2.82601	FALSE	FALSE
DKFZP434B0335	30	0.517744	0.176056	2.97114	2.81888	FALSE	FALSE
ANAPC1	30	1.05313	0.382525	-6.95569	2.80185	FALSE	FALSE
ARHGEF1	30	1.42204	0.524379	-5.15071	2.80076	FALSE	FALSE
SAFB	60	0.36534	0.143427	-4.04202	2.78839	FALSE	FALSE
DCP1A	30	0.201914	0.0558274	-7.67826	2.78659	FALSE	FALSE
WHSC1L1	30	0.597936	0.209455	3.40393	2.76847	FALSE	FALSE
ADRBK1	30	0.254166	0.076534	1.5954	2.76375	FALSE	FALSE
TATDN1	60	0.305568	0.117564	2.62131	2.75942	FALSE	FALSE
AK3L1	40	0.174745	0.0480651	7.3631	2.75073	FALSE	FALSE
RPL19	50	0.427096	0.162461	-8.24327	2.74217	FALSE	FALSE
SH3GLB1	30	0.25763	0.0786513	6.13659	2.73318	FALSE	FALSE
TNRC6B	60	0.610942	0.258059	-0.264029	2.70728	FALSE	FALSE
C8ORF30A	20	0.535038	0.150933	-15.7063	2.70598	FALSE	FALSE
GSK3B	30	0.391733	0.131976	0.235926	2.70598	FALSE	FALSE
GPS1	50	0.634308	0.256215	-2.07427	2.7036	FALSE	FALSE
TAP1	20	1.37968	0.453088	-16.6225	2.69844	FALSE	FALSE
INPP4B	30	0.358771	0.119894	-7.0617	2.6816	FALSE	FALSE
ANKRD58	30	0.604782	0.21699	-6.8643	2.6812	FALSE	FALSE
EEF2	60	0.391161	0.15942	1.2616	2.67395	FALSE	FALSE
NUDT6	50	0.567255	0.228783	0.114707	2.66165	FALSE	FALSE
SUCLG1	30	0.248149	0.076894	1.97704	2.65603	FALSE	FALSE
POLR1B	30	0.6098	0.221035	-1.63983	2.64559	FALSE	FALSE
RPL17	60	0.686268	0.296744	-10.184	2.64127	FALSE	FALSE
RPL32	40	0.63238	0.247869	-7.54904	2.64091	FALSE	FALSE
RPA1	60	0.874359	0.383959	3.17559	2.63518	FALSE	FALSE
CES2	40	0.28069	0.0962317	5.24004	2.63322	FALSE	FALSE
CCNT1	30	0.219455	0.066279	2.13702	2.62267	FALSE	FALSE
DNAJC10	50	3.49733	1.55628	-28.8079	2.62002	FALSE	FALSE
CCT4	50	2.71342	1.2068	-18.6706	2.60077	FALSE	FALSE
CRELD2	60	2.33342	1.06537	-6.73276	2.59931	FALSE	FALSE
HSDL2	30	0.127547	0.030028	0.678241	2.5892	FALSE	FALSE
PSMB3	60	2.5009	1.14754	-7.12735	2.58162	FALSE	FALSE
PPIF	60	0.298232	0.120017	9.97687	2.57469	FALSE	FALSE
CCT7	60	2.83749	1.30672	-11.0853	2.57397	FALSE	FALSE
SLC30A9	40	1.09168	0.453412	-7.64646	2.57365	FALSE	FALSE
ZZEF1	30	2.06488	0.814482	-24.3167	2.57024	FALSE	FALSE
CCT3	50	2.44516	1.09273	-15.156	2.56839	FALSE	FALSE
PPP1CA	40	0.785708	0.320277	-9.49037	2.56192	FALSE	FALSE
GTF2B	50	0.45123	0.182004	-0.482201	2.55092	FALSE	FALSE
DHDDS	30	0.615589	0.229449	7.50534	2.54437	FALSE	FALSE
KIAA0754	30	0.987325	0.381503	7.26542	2.53736	FALSE	FALSE
PPM1E	50	0.784654	0.336429	6.78618	2.53335	FALSE	FALSE
TPCN1	60	0.501965	0.217804	-1.2052	2.52542	FALSE	FALSE
INTS4	40	0.249086	0.0856907	-11.5018	2.52158	FALSE	FALSE
C2CD2L	40	0.842242	0.349036	-0.234094	2.51635	FALSE	FALSE
PSME4	30	2.10554	0.842657	-6.3113	2.51266	FALSE	FALSE
UBE2E2	30	0.753436	0.28823	2.84569	2.50929	FALSE	FALSE
CKS1B	50	0.970607	0.424865	2.16811	2.50555	FALSE	FALSE
PDCL3	50	3.13245	1.42804	-8.85146	2.5007	FALSE	FALSE
CORO1B	40	0.807642	0.335128	-0.626793	2.49913	FALSE	FALSE
DBT	60	1.74538	0.809728	-4.42637	2.49751	FALSE	FALSE
PGGT1B	40	0.729323	0.300899	0.129267	2.49057	FALSE	FALSE
DLAT	40	12.7436	5.68131	-8.03316	2.47574	FALSE	FALSE
STK11	50	0.718398	0.310839	3.93642	2.46856	FALSE	FALSE
NDUFB3	60	2.15279	1.01014	-10.9772	2.46591	FALSE	FALSE
NUFIP2	60	0.590555	0.263366	-0.858722	2.4657	FALSE	FALSE
PSMB2	60	3.31375	1.56678	-2.73527	2.46095	FALSE	FALSE
TCF3	30	0.27998	0.0954734	0.345709	2.45655	FALSE	FALSE
PSMB4	60	2.04022	0.960092	-1.91745	2.44804	FALSE	FALSE
ATP6V1D	60	0.91639	0.420982	-1.59171	2.44657	FALSE	FALSE
N4BP1	30	0.201822	0.0633298	1.05969	2.4418	FALSE	FALSE
RANBP10	30	1.62349	0.657113	-2.24816	2.43759	FALSE	FALSE
PITRM1	60	0.310615	0.131149	2.40761	2.4204	FALSE	FALSE
OGDH	20	1.37988	0.490338	-6.24402	2.41583	FALSE	FALSE
ND4	20	0.88661	0.301889	-5.00042	2.4104	FALSE	FALSE
RAB1A	60	0.258215	0.106232	10.2812	2.40806	FALSE	FALSE
CDC5L	30	0.666148	0.259464	-3.89168	2.40733	FALSE	FALSE
RPS11	30	3.77194	1.57152	-6.97374	2.39272	FALSE	FALSE
GFM1	30	0.23865	0.0804795	2.97389	2.37744	FALSE	FALSE
NFKBIE	40	0.349245	0.135832	0.577054	2.37706	FALSE	FALSE
PCCA	40	1.47839	0.653174	-1.52166	2.37454	FALSE	FALSE
MCEE	60	0.64272	0.29646	0.772483	2.3499	FALSE	FALSE
PIK3CB	30	0.217444	0.0722956	-12.3656	2.34689	FALSE	FALSE
GNL1	20	0.257468	0.0629961	6.85678	2.33393	FALSE	FALSE
ETFB	60	0.408696	0.182716	1.96104	2.33011	FALSE	FALSE
CPNE3	30	0.178006	0.0561958	1.79357	2.31421	FALSE	FALSE
YPEL5	20	2.16228	0.813202	-5.27406	2.31223	FALSE	FALSE
CDC23	30	1.21463	0.503464	-5.47023	2.30494	FALSE	FALSE
SMARCE1	40	2.17298	0.990199	-5.94885	2.29471	FALSE	FALSE
DDHD1	30	0.312807	0.115052	-11.2909	2.29122	FALSE	FALSE
IFNGR1	60	0.543135	0.251464	1.5586	2.28895	FALSE	FALSE
C5ORF51	30	0.139853	0.0403664	1.64632	2.28292	FALSE	FALSE
TBC1D15	40	0.282261	0.108551	-25.8833	2.28002	FALSE	FALSE
DNM2	30	0.556128	0.221093	-5.94974	2.27944	FALSE	FALSE
HIBADH	60	0.21252	0.0875351	4.40674	2.27932	FALSE	FALSE
10 KDA PROTEIN.	20	0.753892	0.262849	2.13771	2.26751	FALSE	FALSE
COPS4	50	0.596071	0.267563	-2.53401	2.26412	FALSE	FALSE
ARL8B	60	0.396065	0.179621	2.48979	2.26378	FALSE	FALSE
PPT1	60	0.363456	0.163372	5.91573	2.26297	FALSE	FALSE
NDUFS5	50	1.31443	0.619443	-5.00921	2.25817	FALSE	FALSE
IARS	20	2.78043	1.07274	-10.4345	2.25743	FALSE	FALSE
CS	60	0.507205	0.235807	3.08479	2.25241	FALSE	FALSE
EIF6	60	0.475723	0.220202	4.22841	2.24966	FALSE	FALSE
RPE	60	0.421105	0.192859	3.85454	2.2493	FALSE	FALSE
SNF8	40	0.217617	0.0791954	8.81373	2.24847	FALSE	FALSE
FRY	20	1.09425	0.401296	-7.38579	2.24363	FALSE	FALSE
LMBRD1	20	0.633648	0.216895	9.82457	2.24155	FALSE	FALSE
PDDC1	60	0.380744	0.173007	6.7367	2.24136	FALSE	FALSE
ABHD6	20	0.665822	0.230321	5.22754	2.2348	FALSE	FALSE
RPS2	40	0.50012	0.213332	-17.058	2.2337	FALSE	FALSE
YKT6	60	0.563016	0.265198	1.39869	2.23073	FALSE	FALSE
FAM21C	50	0.428787	0.187853	-29.0759	2.22583	FALSE	FALSE
PSMB5	50	1.30289	0.61888	-4.62464	2.22439	FALSE	FALSE
HK1	40	0.151288	0.048493	-2.59019	2.2218	FALSE	FALSE
ANAPC7	30	1.06896	0.451398	-1.9852	2.21545	FALSE	FALSE
GTF2I	20	0.388404	0.119967	-7.73226	2.21294	FALSE	FALSE
VPS11	30	0.486859	0.195415	-6.00978	2.20307	FALSE	FALSE
NFKBIB	30	0.198719	0.0679497	2.44102	2.20296	FALSE	FALSE
CASP4	30	0.194076	0.065911	3.01159	2.20236	FALSE	FALSE
FAM117A	50	0.468193	0.208647	-4.58325	2.20221	FALSE	FALSE
RPS13	30	2.35539	1.02443	-6.91504	2.1941	FALSE	FALSE
NAPRT1	60	0.360328	0.165146	0.663684	2.1881	FALSE	FALSE
HSCB	40	0.564762	0.247302	-7.95453	2.18463	FALSE	FALSE
CPSF1	30	0.23429	0.0843967	-1.20065	2.17961	FALSE	FALSE
DDHD2	40	0.22866	0.0865705	-4.13869	2.17804	FALSE	FALSE
PRUNE	30	0.551368	0.225743	-4.12585	2.17603	FALSE	FALSE
TIMM50	30	0.0979487	0.0239424	1.89212	2.16507	FALSE	FALSE
PRDX5	60	0.379619	0.176128	1.84163	2.16329	FALSE	FALSE
SETD7	20	0.78175	0.283659	-9.86547	2.16157	FALSE	FALSE
PSMD2	50	3.08866	1.52188	-5.19242	2.16121	FALSE	FALSE
S100A11	60	3.26544	1.65086	6.06487	2.16111	FALSE	FALSE
TARBP1	40	0.317525	0.12999	-1.70158	2.15883	FALSE	FALSE
GPSN2	40	0.233951	0.0899576	-5.05448	2.15158	FALSE	FALSE
RET	40	0.68192	0.306697	-9.90173	2.14528	FALSE	FALSE
UXT	30	0.84422	0.359369	-0.599933	2.14445	FALSE	FALSE
THOC7	40	0.39028	0.16594	-7.50076	2.14106	FALSE	FALSE
NDUFB9	50	3.24936	1.61059	-4.25798	2.13949	FALSE	FALSE
ACTR3	60	0.510862	0.245059	2.52547	2.13344	FALSE	FALSE
ACYP2	50	0.388199	0.172689	14.9459	2.12883	FALSE	FALSE
SETD2	50	0.919034	0.440451	-7.70684	2.12686	FALSE	FALSE
C1ORF50	60	1.40246	0.705761	-0.631375	2.12021	FALSE	FALSE
NCF1B	30	0.252511	0.0944853	5.86028	2.11993	FALSE	FALSE
DCPS	60	0.167476	0.0688899	6.8859	2.11658	FALSE	FALSE
AHCYL2	60	2.18056	1.10959	8.25671	2.11064	FALSE	FALSE
TIA1	60	0.490349	0.235954	6.42427	2.11017	FALSE	FALSE
PHACTR4	60	0.623847	0.304996	21.0721	2.10977	FALSE	FALSE
THOP1	60	0.247405	0.110681	1.53942	2.10074	FALSE	FALSE
XPOT	30	0.35838	0.143356	-1.60515	2.0977	FALSE	FALSE
MYST1	40	0.486805	0.215576	-16.3504	2.09428	FALSE	FALSE
MRPS35	20	0.820006	0.306698	-9.28463	2.08842	FALSE	FALSE
ALDOC	60	0.191191	0.0819019	1.02635	2.08807	FALSE	FALSE
L2HGDH	60	0.801334	0.398958	7.43555	2.08767	FALSE	FALSE
CYB5A	60	0.48023	0.232163	5.58344	2.08673	FALSE	FALSE
PHB	60	3.19407	1.64602	-15.7454	2.07803	FALSE	FALSE
ACAD9	60	0.327853	0.153656	4.52134	2.07094	FALSE	FALSE
C22ORF28	50	0.358999	0.161243	6.76583	2.06118	FALSE	FALSE
ST3GAL1	20	0.171091	0.036251	-7.51401	2.05882	FALSE	FALSE
WDR46	20	0.389589	0.128373	-8.6539	2.05832	FALSE	FALSE
ACADM	50	0.158639	0.05877	1.50906	2.05616	FALSE	FALSE
ATPIF1	60	2.84406	1.47181	-6.91776	2.05481	FALSE	FALSE
LOH12CR1	60	1.28851	0.658724	-8.75101	2.0463	FALSE	FALSE
NPC2	60	0.346861	0.165048	8.50333	2.03921	FALSE	FALSE
JTV1	20	3.26269	1.34734	-6.09828	2.03861	FALSE	FALSE
PSMB8	60	1.67254	0.861941	-0.601157	2.03793	FALSE	FALSE
PSMA1	60	2.03221	1.05359	-5.81042	2.02774	FALSE	FALSE
ERGIC3	60	0.315874	0.14935	-0.000344644	2.02565	FALSE	FALSE
PLXNA1	40	0.22825	0.0915371	-6.98368	2.01905	FALSE	FALSE
NADSYN1	50	0.846372	0.415482	-15.7107	2.01845	FALSE	FALSE
HSPB11	40	0.50101	0.227609	13.5895	2.01766	FALSE	FALSE
SMCR7L	30	0.140285	0.0459678	0.0622676	2.01602	FALSE	FALSE
DYNC1LI1	40	1.25414	0.603849	-7.23581	2.01357	FALSE	FALSE
STOML2	60	1.14597	0.588744	-6.67491	2.01326	FALSE	FALSE
EAF1	60	1.11702	0.573483	-33.3097	2.01293	FALSE	FALSE
CHD1L	20	0.253402	0.072743	-35.224	2.01131	FALSE	FALSE
UCHL5	30	0.613107	0.266114	-3.19706	2.00875	FALSE	FALSE
PDXDC1	20	0.694824	0.261572	-10.9722	2.00854	FALSE	FALSE
CASP7	60	0.345034	0.165635	2.53366	2.00629	FALSE	FALSE
ATP9A	20	0.232314	0.0639817	-3.76301	2.00441	FALSE	FALSE
CLYBL	50	0.239471	0.102066	-1.98568	2.0034	FALSE	FALSE
SNX20	20	0.440292	0.153168	-40.665	2.00174	FALSE	FALSE
EIF2C1	60	0.786067	0.400052	-0.0243944	1.99777	FALSE	FALSE
CCT5	50	2.02816	1.033	-6.59149	1.99451	FALSE	FALSE
PSMA6	60	2.40164	1.25939	-15.9414	1.99082	FALSE	FALSE
DDX39	20	0.934189	0.366343	-9.29086	1.98859	FALSE	FALSE
RPS18	40	1.35105	0.657317	-7.20508	1.98442	FALSE	FALSE
ARHGAP18	30	0.119007	0.0367184	11.7832	1.98326	FALSE	FALSE
CLIC4	40	0.199674	0.0784988	2.72453	1.97948	FALSE	FALSE
SAP18	30	0.780182	0.347469	-15.5321	1.97326	FALSE	FALSE
ATP13A3	40	1.50108	0.73562	64.8117	1.96978	FALSE	FALSE
MCFD2	30	1.34283	0.61243	4.44959	1.96936	FALSE	FALSE
RAE1	30	0.241105	0.0945796	6.78744	1.96423	FALSE	FALSE
C19ORF54	30	0.444925	0.190676	6.35051	1.96212	FALSE	FALSE
GTF2A2	50	1.02275	0.51458	3.44077	1.95987	FALSE	FALSE
CHCHD3	60	0.463696	0.231573	-10.6992	1.9569	FALSE	FALSE
DNPEP	60	1.72968	0.909908	-1.92991	1.9565	FALSE	FALSE
PHB2	60	3.07812	1.63317	-12.1519	1.95457	FALSE	FALSE
YEATS4	30	0.223815	0.0868399	4.37381	1.95209	FALSE	FALSE
UNC119B	30	0.282582	0.114895	2.03163	1.94487	FALSE	FALSE
CCT2	50	2.47361	1.28125	-15.9849	1.94287	FALSE	FALSE
MRPS6	20	0.659868	0.25258	-8.23314	1.94214	FALSE	FALSE
IDH2	30	0.249475	0.099365	1.56711	1.94104	FALSE	FALSE
MEMO1	40	0.359383	0.16091	0.60803	1.9406	FALSE	FALSE
KCMF1	40	2.55591	1.27829	-2.15699	1.93881	FALSE	FALSE
POLR3A	30	0.987118	0.449602	-3.58137	1.93544	FALSE	FALSE
COMMD6	20	0.572844	0.2153	-6.30846	1.93416	FALSE	FALSE
PCCB	60	1.31227	0.690194	-6.29571	1.93369	FALSE	FALSE
MTX2	40	0.576427	0.271842	-0.780168	1.93336	FALSE	FALSE
DRG2	30	0.203008	0.0775889	8.89299	1.93322	FALSE	FALSE
CA2	60	0.381041	0.188653	7.31381	1.93138	FALSE	FALSE
ACIN1	60	0.275205	0.131612	-15.4135	1.93123	FALSE	FALSE
TMEM30A	60	0.2556	0.121063	-3.84377	1.93076	FALSE	FALSE
BUB3	50	0.199291	0.0836331	0.601925	1.92556	FALSE	FALSE
CEPT1	30	0.149187	0.0522473	-4.9513	1.9243	FALSE	FALSE
DDB2	60	0.838672	0.436202	-4.05935	1.92356	FALSE	FALSE
SPC25	30	0.223406	0.08761	4.02925	1.92321	FALSE	FALSE
SPR	40	0.151726	0.0559941	6.50673	1.9145	FALSE	FALSE
MAGT1	60	2.26696	1.21041	-3.6959	1.91381	FALSE	FALSE
POLR3D	20	0.680236	0.264156	-10.1276	1.91365	FALSE	FALSE
PDHX	50	2.13453	1.11168	-31.1383	1.91072	FALSE	FALSE
SDHA	60	0.201207	0.0923575	4.80729	1.91064	FALSE	FALSE
METTL1	30	0.431553	0.187521	26.3661	1.90989	FALSE	FALSE
FKBP3	60	0.291315	0.141221	9.0465	1.90942	FALSE	FALSE
SRFBP1	40	0.540365	0.255597	-11.1328	1.90546	FALSE	FALSE
VPRBP	30	0.508578	0.224681	-1.58692	1.90491	FALSE	FALSE
MEF2C	30	0.18129	0.0580502	13.7555	1.90116	FALSE	FALSE
UQCRQ	60	3.38148	1.81932	-4.85018	1.90113	FALSE	FALSE
CTTNBP2NL	30	0.641614	0.288764	-9.43676	1.90011	FALSE	FALSE
PSMB7	60	2.51198	1.34844	-4.09885	1.89753	FALSE	FALSE
MARS2	50	0.260676	0.117259	2.86665	1.89681	FALSE	FALSE
KBTBD11	50	0.545903	0.26928	3.67986	1.89614	FALSE	FALSE
TCP1	50	2.74848	1.44402	-6.16764	1.89336	FALSE	FALSE
CLPTM1	60	0.942998	0.496774	-5.22257	1.89035	FALSE	FALSE
PTDSS1	30	0.323625	0.136872	-6.77545	1.89031	FALSE	FALSE
PDE3B	20	0.398729	0.142071	-2.5582	1.88664	FALSE	FALSE
COPS7B	50	1.13042	0.582409	-8.18256	1.88552	FALSE	FALSE
RPL26	40	0.298973	0.132743	-3.68546	1.88384	FALSE	FALSE
ACSF3	30	0.334757	0.142569	-0.790663	1.88321	FALSE	FALSE
IMPAD1	60	0.30522	0.149977	2.21272	1.88208	FALSE	FALSE
COPS3	60	0.439379	0.223228	-1.14964	1.88085	FALSE	FALSE
TIFAB	30	0.591644	0.26659	-5.05443	1.87878	FALSE	FALSE
ASAP1	40	0.331033	0.14954	-7.20742	1.87863	FALSE	FALSE
CCDC134	40	0.654035	0.316703	-6.02406	1.87519	FALSE	FALSE
ZDHHC5	60	0.583059	0.302425	4.20683	1.87099	FALSE	FALSE
TPT1	60	0.256425	0.123813	1.72156	1.87043	FALSE	FALSE
A9CQZ4_HUMAN	40	0.39743	0.184333	-33.7845	1.87019	FALSE	FALSE
ESF1	30	1.57345	0.742391	-0.335856	1.86654	FALSE	FALSE
SACM1L	30	0.207351	0.0818576	20.0087	1.86419	FALSE	FALSE
CCT6A	60	3.22678	1.75154	-21.6837	1.86342	FALSE	FALSE
TAOK3	30	0.228627	0.092187	5.33533	1.86322	FALSE	FALSE
RANBP9	40	2.03285	1.03314	-1.99175	1.86226	FALSE	FALSE
RHEB	30	0.114348	0.0368962	3.68118	1.86213	FALSE	FALSE
CSNK2B	30	0.22686	0.0914272	26.8548	1.86051	FALSE	FALSE
TRIP10	30	0.1862	0.071753	6.7373	1.85983	FALSE	FALSE
LUZP6	60	0.535743	0.277698	4.68169	1.85587	FALSE	FALSE
PRPH	20	0.240281	0.0731397	-5.32696	1.85536	FALSE	FALSE
GALNT1	30	0.638091	0.291153	30.9033	1.85462	FALSE	FALSE
SH3BGRL	60	0.65934	0.346309	12.2815	1.84761	FALSE	FALSE
ACAT2	60	0.233197	0.112061	1.67138	1.84392	FALSE	FALSE
PAK2	60	0.3631	0.183818	5.98879	1.83936	FALSE	FALSE
VIM	60	0.119498	0.0495651	-1.4993	1.83935	FALSE	FALSE
NARS	60	1.0679	0.572964	-13.4639	1.83449	FALSE	FALSE
PHPT1	50	0.345525	0.165971	11.8761	1.82978	FALSE	FALSE
CANX	60	1.34273	0.725494	-3.27569	1.82973	FALSE	FALSE
CHD4	30	1.58152	0.754409	-5.36086	1.82942	FALSE	FALSE
GLS	20	0.323829	0.111867	-6.62313	1.82879	FALSE	FALSE
LRRC8A	20	0.613608	0.242723	-0.855246	1.82576	FALSE	FALSE
PSMD13	30	0.715619	0.331848	-23.6495	1.82445	FALSE	FALSE
RPS5	60	0.693299	0.367463	-4.87143	1.82244	FALSE	FALSE
MAPK9	40	0.754998	0.374671	-27.68	1.82173	FALSE	FALSE
RPL10	30	0.365226	0.160569	-2.14314	1.82156	FALSE	FALSE
BOLA3	60	1.00005	0.537348	6.39894	1.82153	FALSE	FALSE
NQO2	50	0.438678	0.217035	0.990756	1.82069	FALSE	FALSE
APOOL	60	0.35314	0.179335	-3.02715	1.82024	FALSE	FALSE
DDI2	50	0.552683	0.27911	2.32021	1.81859	FALSE	FALSE
MORF4L1	30	0.308638	0.133267	7.0215	1.81295	FALSE	FALSE
PABPC4	30	0.094349	0.0280964	1.13359	1.81223	FALSE	FALSE
C9ORF46	60	0.443818	0.23067	-3.07134	1.80302	FALSE	FALSE
PSMA7	60	2.28484	1.25519	-5.48008	1.80042	FALSE	FALSE
OTUD6B	50	0.737315	0.381366	6.43797	1.80042	FALSE	FALSE
ATM	30	0.469318	0.213212	-8.62307	1.79759	FALSE	FALSE
ACP1	30	0.239065	0.0997294	2.05284	1.79688	FALSE	FALSE
NDUFA6	20	0.915929	0.3839	-11.5505	1.78981	FALSE	FALSE
DAK	50	0.597603	0.306138	-7.31474	1.78893	FALSE	FALSE
PADI2	60	0.590264	0.31333	12.9053	1.78874	FALSE	FALSE
MAEA	30	2.28432	1.11127	-9.38311	1.78738	FALSE	FALSE
UVRAG	30	0.228007	0.094641	-5.73328	1.78698	FALSE	FALSE
NDUFA5	40	1.08326	0.552182	-3.64184	1.78687	FALSE	FALSE
CNOT3	60	1.21051	0.660185	-5.14504	1.78437	FALSE	FALSE
BCKDK	30	1.26086	0.606526	-1.26745	1.78047	FALSE	FALSE
TNKS1BP1	60	0.824658	0.445189	-1.65751	1.77979	FALSE	FALSE
GYG1	50	1.65178	0.885931	-3.24548	1.77707	FALSE	FALSE
CLIC1	60	1.00654	0.547851	11.9082	1.77325	FALSE	FALSE
PACS2	50	0.504506	0.256778	-2.31335	1.76813	FALSE	FALSE
GATM	60	0.194303	0.0930553	2.6391	1.76763	FALSE	FALSE
PABPN1	60	0.542697	0.288679	-11.3169	1.76518	FALSE	FALSE
ACTL6A	50	2.48679	1.34876	-0.129127	1.76461	FALSE	FALSE
SNRPD1	60	1.16591	0.638835	-2.52502	1.76302	FALSE	FALSE
CD109	60	0.166849	0.0778437	-0.38766	1.76099	FALSE	FALSE
PSMA3	60	2.15322	1.19406	-12.1244	1.7605	FALSE	FALSE
MED23	20	0.284158	0.0972952	-11.6707	1.75972	FALSE	FALSE
LMAN2L	40	0.232437	0.103187	-1.98771	1.75813	FALSE	FALSE
PPP2R5C	30	0.443321	0.20311	2.40657	1.75731	FALSE	FALSE
THOC5	40	0.295191	0.136757	-6.53136	1.75568	FALSE	FALSE
VPS25	40	0.363884	0.173594	1.94678	1.75232	FALSE	FALSE
TMEM51	40	0.954312	0.489212	-7.53524	1.74956	FALSE	FALSE
PFAS	30	0.310664	0.137377	0.184918	1.7489	FALSE	FALSE
COPS7A	40	0.481893	0.236883	-6.8898	1.74852	FALSE	FALSE
EEF1G	50	0.77068	0.405676	-4.40948	1.74691	FALSE	FALSE
DFFA	60	0.267231	0.134893	4.52418	1.74576	FALSE	FALSE
FTH1	60	3.05106	1.70552	-1.08955	1.74449	FALSE	FALSE
DAXX	30	0.207339	0.0859031	-3.16495	1.74396	FALSE	FALSE
RNF20	40	0.146151	0.0576325	-18.5086	1.74181	FALSE	FALSE
SMU1	40	0.363031	0.173918	0.474569	1.73889	FALSE	FALSE
RPS4X	30	2.12202	1.04599	-3.81714	1.73847	FALSE	FALSE
NUSAP1	60	1.46569	0.812594	-2.98611	1.7374	FALSE	FALSE
COPE	30	0.373698	0.16959	-2.02887	1.73688	FALSE	FALSE
MTM1	60	1.15424	0.636703	21.0947	1.7366	FALSE	FALSE
UQCRC1	60	1.07545	0.593044	-0.704032	1.73102	FALSE	FALSE
HNRNPH1	50	0.39267	0.197624	6.01936	1.72972	FALSE	FALSE
RBM39	20	0.879029	0.375085	-7.82603	1.72951	FALSE	FALSE
PSMB6	60	2.46401	1.37966	-1.0522	1.7294	FALSE	FALSE
NDUFA4	60	0.647511	0.350986	5.50265	1.72905	FALSE	FALSE
SFRS11	30	0.550204	0.258858	-2.53658	1.72814	FALSE	FALSE
ATP5B	60	0.630674	0.341551	-0.881453	1.728	FALSE	FALSE
LARS	20	3.41268	1.55426	-9.94419	1.72478	FALSE	FALSE
C2ORF28	30	0.482526	0.22559	8.22212	1.71801	FALSE	FALSE
ATP6V1E1	60	0.369077	0.194057	-5.77447	1.71581	FALSE	FALSE
ARIH1	60	0.584744	0.316728	1.6494	1.71448	FALSE	FALSE
TRAPPC10	30	0.401422	0.184944	-5.08432	1.71402	FALSE	FALSE
WDR68	40	0.600583	0.303555	5.91684	1.71355	FALSE	FALSE
GSDMD	30	0.162714	0.0644548	12.1438	1.71299	FALSE	FALSE
PLSCR3	30	0.207452	0.0871938	-15.7522	1.70891	FALSE	FALSE
RPL23	30	0.239194	0.103372	-4.44045	1.70571	FALSE	FALSE
FBXO7	20	0.167002	0.0452303	-6.81788	1.70357	FALSE	FALSE
RPS9	40	2.15915	1.14814	-27.0327	1.70168	FALSE	FALSE
ETF1	40	0.37726	0.183889	-27.0183	1.70038	FALSE	FALSE
PTGES3	60	0.295421	0.152958	5.69694	1.69994	FALSE	FALSE
NDUFB10	60	2.89272	1.6353	-3.13459	1.69872	FALSE	FALSE
ERO1LB	30	0.156585	0.0618062	-5.92459	1.69715	FALSE	FALSE
RABAC1	50	0.810455	0.433825	-10.9826	1.69687	FALSE	FALSE
FAM63A	30	0.338028	0.15395	-4.27871	1.69555	FALSE	FALSE
CCT8	60	2.21142	1.24773	-2.36892	1.69487	FALSE	FALSE
RPS10	50	0.744994	0.397603	-7.8087	1.69285	FALSE	FALSE
ARHGAP17	30	0.48434	0.228444	-6.67398	1.69258	FALSE	FALSE
MAPK7	20	0.222369	0.0717138	-5.80015	1.69019	FALSE	FALSE
SDHB	60	0.292891	0.152267	1.90029	1.68413	FALSE	FALSE
WDR23	30	0.552934	0.264124	-4.2628	1.68303	FALSE	FALSE
CDC16	30	0.977708	0.480563	-1.63931	1.68275	FALSE	FALSE
NIT2	60	0.209136	0.104361	2.90219	1.68218	FALSE	FALSE
SAE1	50	0.574554	0.303148	0.717214	1.68007	FALSE	FALSE
MICALL2	30	0.134475	0.051022	1.73965	1.67996	FALSE	FALSE
MAP1B	60	0.571726	0.312562	-5.94992	1.67764	FALSE	FALSE
RAC3	20	0.261763	0.0911407	4.3044	1.67135	FALSE	FALSE
WDR91	60	0.454981	0.246508	-12.2291	1.66471	FALSE	FALSE
BCS1L	30	0.286081	0.129126	-1.61074	1.66331	FALSE	FALSE
NSDHL	50	0.371382	0.189846	0.510313	1.66294	FALSE	FALSE
PSMA2	60	2.1269	1.20994	-4.64067	1.66158	FALSE	FALSE
ZC3HAV1L	30	0.33355	0.153552	7.84346	1.66144	FALSE	FALSE
THOC2	60	0.611505	0.336941	-2.82967	1.66124	FALSE	FALSE
ATAD3A	20	0.417074	0.165473	-1.21668	1.65919	FALSE	FALSE
DLST	60	2.54625	1.4527	-1.24564	1.65852	FALSE	FALSE
ABCE1	60	0.493736	0.269337	-13.4338	1.65804	FALSE	FALSE
CAPZB	60	0.164802	0.079667	1.56614	1.65793	FALSE	FALSE
TUBGCP3	20	0.545599	0.22678	-2.28528	1.65611	FALSE	FALSE
CLCC1	60	0.198105	0.099026	-4.45427	1.65345	FALSE	FALSE
CUL4B	40	0.3384	0.165587	-1.33542	1.65207	FALSE	FALSE
MED13L	20	0.930678	0.410417	-4.60393	1.65197	FALSE	FALSE
GM2A	60	0.409243	0.22113	2.03886	1.65022	FALSE	FALSE
WDR32	40	0.41438	0.207655	-1.15831	1.64639	FALSE	FALSE
PLA2G4A	40	0.158926	0.067384	4.05582	1.64413	FALSE	FALSE
GSTK1	30	0.173258	0.0719967	1.98455	1.64182	FALSE	FALSE
POLR2E	50	0.61039	0.327066	-10.5713	1.64149	FALSE	FALSE
AIFM1	60	0.153758	0.0737981	2.74554	1.64015	FALSE	FALSE
HINT3	50	0.263656	0.130059	5.43966	1.6387	FALSE	FALSE
TRIM38	20	0.280226	0.101578	0.244651	1.6383	FALSE	FALSE
PSMA4	60	2.9215	1.67871	-14.3638	1.63645	FALSE	FALSE
PIGU	30	0.32767	0.152091	-2.62761	1.63327	FALSE	FALSE
NEDD8	60	0.99431	0.562101	9.89032	1.63109	FALSE	FALSE
GSS	60	0.221502	0.113433	3.14596	1.62994	FALSE	FALSE
GRAMD4	20	0.214879	0.0707245	-6.67516	1.62931	FALSE	FALSE
ATP5F1	60	1.91556	1.0983	-3.1479	1.62667	FALSE	FALSE
FLG	20	13.8115	6.59761	-13.5458	1.62489	FALSE	FALSE
CPSF3L	40	0.376323	0.18812	-2.36344	1.62481	FALSE	FALSE
RABEP2	60	0.521448	0.28814	7.67051	1.62396	FALSE	FALSE
RAB1B	60	0.18401	0.0918616	1.77957	1.62375	FALSE	FALSE
OSTF1	60	0.569839	0.316744	-0.330258	1.61895	FALSE	FALSE
TBC1D4	20	0.124838	0.0278788	-2.28818	1.61834	FALSE	FALSE
PGM3	30	0.170183	0.0711686	9.52606	1.61783	FALSE	FALSE
ARFGEF1	30	0.638714	0.314658	-5.47705	1.61612	FALSE	FALSE
FLG2	20	16.3208	7.82742	-30.844	1.61487	FALSE	FALSE
IK	50	0.242492	0.119111	-14.1931	1.61354	FALSE	FALSE
ARPC1B	60	0.418354	0.229022	1.84633	1.61151	FALSE	FALSE
ACTR1B	40	0.598989	0.312643	-0.756288	1.60987	FALSE	FALSE
PNPLA6	40	0.401931	0.2033	-18.4708	1.60973	FALSE	FALSE
RRBP1	60	0.520074	0.288595	-2.91475	1.60898	FALSE	FALSE
FNTB	50	0.620562	0.33622	2.69697	1.60797	FALSE	FALSE
ATP1B1	50	1.09355	0.607895	10.1696	1.60588	FALSE	FALSE
NRIP3	30	0.316973	0.148207	-6.7497	1.60303	FALSE	FALSE
TOLLIP	40	0.645852	0.339434	4.17873	1.60246	FALSE	FALSE
TXNDC9	30	1.94514	0.998231	-2.25992	1.60053	FALSE	FALSE
MRPL46	20	0.258188	0.0929626	0.0528553	1.59946	FALSE	FALSE
TNPO2	30	0.183572	0.0787636	-2.00057	1.59897	FALSE	FALSE
CDKN2C	60	1.56751	0.903431	8.61086	1.59586	FALSE	FALSE
ENTPD5	20	0.293459	0.110282	-8.121	1.59496	FALSE	FALSE
G3BP1	60	0.813935	0.462041	-5.5729	1.59464	FALSE	FALSE
NUP43	60	0.771575	0.437214	-30.4512	1.59463	FALSE	FALSE
COX17	60	3.19917	1.86046	6.59583	1.59385	FALSE	FALSE
CD40	20	0.334694	0.130401	-0.262689	1.59281	FALSE	FALSE
C16ORF80	40	0.609427	0.320156	0.0130133	1.59279	FALSE	FALSE
CTF8	60	1.15598	0.663333	13.1964	1.59016	FALSE	FALSE
HMOX1	40	1.15486	0.625031	-9.47476	1.58867	FALSE	FALSE
EIF5B	60	0.28908	0.154873	-6.10553	1.58539	FALSE	FALSE
UBL7	30	0.127812	0.0500348	-8.84282	1.58372	FALSE	FALSE
KDELC2	30	0.263114	0.121059	-4.13431	1.58283	FALSE	FALSE
DUS3L	20	0.192931	0.0620828	0.306543	1.58192	FALSE	FALSE
AKAP9	20	1.6856	0.788719	-15.4994	1.58143	FALSE	FALSE
HEBP2	60	0.429845	0.237893	2.42769	1.58094	FALSE	FALSE
GLT25D1	60	3.34827	1.9549	-3.82198	1.58024	FALSE	FALSE
RAB40C	30	0.271763	0.125781	-3.9668	1.57905	FALSE	FALSE
SF3A2	40	0.488945	0.254175	-4.6454	1.5784	FALSE	FALSE
STOM	60	1.38059	0.797841	-0.707782	1.57767	FALSE	FALSE
G3P1_HUMAN	60	0.889962	0.50906	15.1773	1.57727	FALSE	FALSE
COX18	60	0.735872	0.41844	0.000387125	1.57639	FALSE	FALSE
ENO2	60	1.34225	0.775589	3.40813	1.57617	FALSE	FALSE
HYOU1	60	2.52992	1.47551	-3.24087	1.57502	FALSE	FALSE
UGP2	40	0.630627	0.333972	-0.831309	1.57381	FALSE	FALSE
CDK9	30	0.275889	0.128253	4.41794	1.5729	FALSE	FALSE
ATG3	60	0.211681	0.109944	1.16576	1.57103	FALSE	FALSE
LRRC8D	40	0.618849	0.327694	-3.14719	1.57069	FALSE	FALSE
CNOT10	30	0.503245	0.248159	-9.62637	1.57008	FALSE	FALSE
ACYP1	60	0.469139	0.26194	10.0516	1.56892	FALSE	FALSE
NPLOC4	40	0.165074	0.0732855	3.07371	1.56586	FALSE	FALSE
ATP11A	40	0.214737	0.101229	-8.35009	1.56477	FALSE	FALSE
PBX2	30	0.275229	0.128398	33.0735	1.56292	FALSE	FALSE
RCOR1	30	0.497774	0.245926	-9.77267	1.56244	FALSE	FALSE
MTA1	30	0.738815	0.373221	-6.22692	1.56222	FALSE	FALSE
VCP	60	0.9522	0.548108	-15.6205	1.5615	FALSE	FALSE
GNPAT	60	0.597665	0.338506	6.08361	1.56149	FALSE	FALSE
SAPS1	50	0.19303	0.0927123	-3.31519	1.56107	FALSE	FALSE
NDNL2	30	1.52146	0.787323	-0.0549101	1.55884	FALSE	FALSE
LSM7	60	0.700614	0.399688	9.9534	1.5587	FALSE	FALSE
OTUD4	50	0.547481	0.29886	25.9181	1.55814	FALSE	FALSE
KIAA0196	30	0.260285	0.120811	-1.54437	1.55653	FALSE	FALSE
SPTBN1	50	0.412905	0.220808	-10.0085	1.5557	FALSE	FALSE
GALK1	30	0.129428	0.0516295	5.33913	1.55525	FALSE	FALSE
UBR7	60	0.202558	0.105151	6.01098	1.55516	FALSE	FALSE
COPS6	40	0.389513	0.200122	-0.821861	1.55481	FALSE	FALSE
RP6-213H19 1	30	0.552992	0.275889	-42.1545	1.55386	FALSE	FALSE
RAB8A	60	0.219002	0.114962	7.83206	1.55331	FALSE	FALSE
RABL4	30	0.140149	0.0574181	1.5241	1.55115	FALSE	FALSE
NAT12	20	1.86109	0.883459	0.231258	1.55109	FALSE	FALSE
DAP3	30	0.586472	0.293986	-0.745013	1.55011	FALSE	FALSE
C3ORF21	30	0.304376	0.144567	-3.48915	1.54858	FALSE	FALSE
ZMYND8	20	0.888132	0.405605	-16.2401	1.54792	FALSE	FALSE
PLSCR1	50	0.617469	0.340654	-5.52368	1.54746	FALSE	FALSE
ENOPH1	30	0.239338	0.110224	6.02898	1.5454	FALSE	FALSE
LAMC1	20	1.04215	0.481868	-9.46452	1.54532	FALSE	FALSE
GPX4	40	0.676161	0.362833	6.32087	1.54444	FALSE	FALSE
ITPR1	20	1.53216	0.723619	-6.52668	1.54381	FALSE	FALSE
LYPLAL1	40	0.582037	0.309851	18.9495	1.54232	FALSE	FALSE
MRPS22	20	1.47923	0.698007	-7.32846	1.54193	FALSE	FALSE
ANKMY2	30	0.144639	0.0600706	8.08261	1.54174	FALSE	FALSE
STT3B	60	1.8687	1.09611	-4.03682	1.54069	FALSE	FALSE
PSMD6	50	0.681995	0.379364	-15.1142	1.53793	FALSE	FALSE
NHEJ1	20	6.03518	2.94918	-0.149044	1.5373	FALSE	FALSE
MRPS10	20	0.79501	0.361362	-2.80056	1.5365	FALSE	FALSE
PSMB9	60	2.44958	1.4436	-2.04398	1.53507	FALSE	FALSE
SMARCA5	20	0.473501	0.202694	-8.58435	1.53471	FALSE	FALSE
CROCC	40	0.576721	0.307886	-2.96391	1.53183	FALSE	FALSE
CHEK1	30	0.252214	0.117797	0.205246	1.52955	FALSE	FALSE
TWF2	50	0.610465	0.338438	-0.904259	1.52946	FALSE	FALSE
CUL4A	30	0.59367	0.300012	-2.9036	1.5284	FALSE	FALSE
COX4NB	30	0.135987	0.0559205	-0.443342	1.52571	FALSE	FALSE
SMARCD2	20	1.08069	0.504727	-16.0346	1.5245	FALSE	FALSE
RALBP1	30	0.740769	0.379048	-8.17643	1.52397	FALSE	FALSE
PPAT	60	0.444094	0.250712	-3.62194	1.52158	FALSE	FALSE
SRP09	60	0.572875	0.32824	27.7239	1.51549	FALSE	FALSE
RAB23	40	0.487659	0.258827	9.60782	1.51487	FALSE	FALSE
USP47	30	0.52917	0.267362	-2.57476	1.50938	FALSE	FALSE
RPS14	40	0.827348	0.453248	-2.77624	1.50895	FALSE	FALSE
SF3B14	30	0.416914	0.207169	-7.71403	1.5088	FALSE	FALSE
ARFGAP1	50	0.264304	0.136687	7.82551	1.50864	FALSE	FALSE
PDE12	40	0.207743	0.0997146	-9.0612	1.50488	FALSE	FALSE
NCAPD2	20	0.743672	0.340809	-9.76668	1.50026	FALSE	FALSE
MOBKL2A	40	0.475225	0.252994	3.53385	1.50003	FALSE	FALSE
MAPKSP1	60	3.10651	1.85234	-3.0467	1.49963	FALSE	FALSE
AK1	60	0.247032	0.133987	0.991737	1.4992	FALSE	FALSE
THSD7A	60	0.497485	0.284571	-8.5047	1.49849	FALSE	FALSE
HDAC1	30	0.826762	0.428671	-13.5063	1.49801	FALSE	FALSE
PM20D2	50	0.372464	0.201257	0.892421	1.49603	FALSE	FALSE
ZC3H13	50	1.00547	0.575718	-14.0806	1.49454	FALSE	FALSE
EFTUD2	60	0.501659	0.287432	1.02476	1.4944	FALSE	FALSE
ARMC8	30	2.1102	1.12172	-0.776445	1.49255	FALSE	FALSE
ARID1A	20	1.20516	0.573624	-5.90331	1.49041	FALSE	FALSE
ATP6	30	0.887296	0.462924	2.31286	1.48722	FALSE	FALSE
RPL31	50	0.73178	0.414793	-3.98219	1.48711	FALSE	FALSE
ARFRP1	20	0.274317	0.106894	2.11706	1.48704	FALSE	FALSE
AMDHD2	30	0.255653	0.121722	-1.02491	1.48603	FALSE	FALSE
KIF15	20	0.303843	0.121799	-8.31046	1.48578	FALSE	FALSE
ARRB2	30	0.220977	0.103119	2.77839	1.48282	FALSE	FALSE
SLC30A7	50	0.971726	0.557824	-3.30962	1.48203	FALSE	FALSE
GOLGA4	40	0.640966	0.349946	-0.54311	1.48136	FALSE	FALSE
REL	30	0.0866885	0.0304972	5.64531	1.48136	FALSE	FALSE
TRIP11	40	0.926571	0.514481	-23.4179	1.48006	FALSE	FALSE
RB1CC1	30	0.3439	0.169851	-7.33479	1.47922	FALSE	FALSE
SNAPIN	50	6.95714	4.11373	-4.4723	1.47852	FALSE	FALSE
TRAF6	30	0.118497	0.0478111	-1.45824	1.4776	FALSE	FALSE
DYNC1LI2	30	0.477402	0.242347	-7.61905	1.47701	FALSE	FALSE
C6ORF129	40	1.05534	0.589194	-5.59253	1.47677	FALSE	FALSE
HIF1AN	40	0.163045	0.075198	7.31824	1.47465	FALSE	FALSE
PRAF2	60	0.368168	0.208494	2.18649	1.47304	FALSE	FALSE
PYCRL	60	0.505797	0.291884	-0.726543	1.47197	FALSE	FALSE
MRS2	30	0.672314	0.348603	-6.13409	1.47184	FALSE	FALSE
IFI35	50	0.240891	0.124633	5.32559	1.47128	FALSE	FALSE
VPS13D	20	0.43564	0.18925	-7.16308	1.47106	FALSE	FALSE
HMGCR	40	0.96584	0.538609	-0.501042	1.47093	FALSE	FALSE
STAG1	30	0.643299	0.333024	-3.65063	1.47034	FALSE	FALSE
PFKP	60	0.911808	0.537935	-0.935135	1.47032	FALSE	FALSE
LARP7	30	0.574062	0.295439	-3.75509	1.47016	FALSE	FALSE
WDR22	30	0.312078	0.153262	-6.08027	1.46819	FALSE	FALSE
ASCC3	20	0.170769	0.0556386	-7.35872	1.46816	FALSE	FALSE
HTT	30	0.229855	0.108613	-1.96009	1.46736	FALSE	FALSE
ANXA4	60	0.871457	0.51397	2.20617	1.4671	FALSE	FALSE
SRI	60	1.22728	0.729674	5.64931	1.46706	FALSE	FALSE
KCTD21	20	0.114238	0.0271287	11.4655	1.46619	FALSE	FALSE
DHTKD1	30	0.369679	0.184719	13.9878	1.46596	FALSE	FALSE
CLEC11A	60	4.13019	2.49021	-3.447	1.46585	FALSE	FALSE
CHCHD5	60	1.23895	0.737363	9.77361	1.4641	FALSE	FALSE
CCDC101	30	0.388206	0.194986	5.14905	1.4633	FALSE	FALSE
FBXO3	30	0.357675	0.178408	-3.46242	1.46269	FALSE	FALSE
VDAC1	60	0.449441	0.258588	-4.47164	1.46158	FALSE	FALSE
DNAJC2	30	0.186054	0.0850664	-6.69439	1.46033	FALSE	FALSE
CTNNB1	30	0.593951	0.307584	13.702	1.45758	FALSE	FALSE
PSMB1	60	2.14481	1.28995	-0.794188	1.45561	FALSE	FALSE
MTA2	30	0.662647	0.345331	-10.0144	1.45515	FALSE	FALSE
C14ORF2	20	0.434291	0.190255	5.91262	1.4512	FALSE	FALSE
KIAA1967	40	2.67274	1.53324	-7.64649	1.44978	FALSE	FALSE
ARMC1	30	0.170443	0.0769423	10.6016	1.4495	FALSE	FALSE
HIBCH	40	0.270533	0.13849	0.000250391	1.44937	FALSE	FALSE
VARS	30	1.75701	0.94444	-4.85312	1.44883	FALSE	FALSE
RPAP1	30	0.0656234	0.0196548	-8.52788	1.4488	FALSE	FALSE
BDH2	30	0.152478	0.0671574	10.1236	1.4484	FALSE	FALSE
PMM2	50	0.307172	0.165431	3.16734	1.44813	FALSE	FALSE
GRIPAP1	60	0.274574	0.153209	4.15788	1.44626	FALSE	FALSE
PPA2	60	0.21743	0.118392	6.44071	1.44585	FALSE	FALSE
NANS	50	0.211064	0.107979	4.86763	1.4454	FALSE	FALSE
HSPB1	60	0.461171	0.267141	-0.701146	1.44403	FALSE	FALSE
MED16	30	1.04261	0.554947	-0.896969	1.44282	FALSE	FALSE
TSTA3	40	0.184797	0.0890188	1.57536	1.44121	FALSE	FALSE
TTYH3	60	0.431264	0.249185	4.35973	1.44031	FALSE	FALSE
PLEK	60	0.491397	0.285907	0.000369931	1.44024	FALSE	FALSE
MRPS31	30	0.846152	0.447792	-5.96898	1.43975	FALSE	FALSE
UBE2K	60	0.28858	0.16211	15.6393	1.43949	FALSE	FALSE
GARS	60	0.151012	0.0781219	3.78087	1.43864	FALSE	FALSE
C20ORF43	40	0.307819	0.160824	1.811	1.43788	FALSE	FALSE
PRMT5	40	0.859517	0.482652	-0.849105	1.4353	FALSE	FALSE
MBD3	30	0.941853	0.501146	-3.62997	1.43453	FALSE	FALSE
MORC3	20	0.496713	0.223708	-11.6763	1.43338	FALSE	FALSE
ASAP2	20	0.292208	0.119253	-3.4289	1.43143	FALSE	FALSE
SGPL1	60	0.650474	0.384098	-6.9232	1.43091	FALSE	FALSE
PRMT1	40	0.4917	0.268632	-8.61834	1.43045	FALSE	FALSE
TNFSF14	20	1.19447	0.582319	0.942411	1.42515	FALSE	FALSE
NUDT13	20	0.951908	0.458218	-7.82441	1.42356	FALSE	FALSE
RAP1GDS1	50	0.228935	0.119842	1.58516	1.42041	FALSE	FALSE
PFKL	60	1.61485	0.977628	-1.52707	1.41924	FALSE	FALSE
SEC24D	40	0.213567	0.106734	-16.5078	1.41908	FALSE	FALSE
ASMTL	40	0.499279	0.274165	-8.08295	1.41849	FALSE	FALSE
CHST14	30	0.467904	0.24235	-3.35711	1.41729	FALSE	FALSE
HERC1	20	0.512934	0.23375	8.89929	1.41605	FALSE	FALSE
LAP3	60	0.5037	0.295663	-1.42127	1.41524	FALSE	FALSE
CDC42	50	0.519457	0.295758	10.8659	1.41467	FALSE	FALSE
RPS3	60	1.99547	1.21311	-2.31609	1.41411	FALSE	FALSE
TIMM13	60	2.86667	1.7489	3.24716	1.41396	FALSE	FALSE
C19ORF52	50	1.00557	0.589834	-3.25377	1.41369	FALSE	FALSE
IRF8	60	0.339948	0.195096	7.97396	1.41368	FALSE	FALSE
WIPI2	20	0.117437	0.0304111	3.53914	1.41275	FALSE	FALSE
PLEKHM2	30	0.327234	0.164963	-9.9965	1.4127	FALSE	FALSE
RNASEH2A	40	0.234688	0.119461	2.92246	1.41169	FALSE	FALSE
PSMC3	30	1.70915	0.929819	-13.7125	1.41061	FALSE	FALSE
ALDH9A1	60	0.305831	0.174309	4.23491	1.41028	FALSE	FALSE
TMEM141	40	0.264389	0.137026	3.51764	1.40927	FALSE	FALSE
PLCB3	40	0.300469	0.158296	-1.51018	1.40805	FALSE	FALSE
RAB10	60	0.36932	0.213547	1.29118	1.40799	FALSE	FALSE
TCOF1	60	0.539291	0.318259	-4.65935	1.40782	FALSE	FALSE
ZNF768	60	1.18911	0.718617	-3.43058	1.40745	FALSE	FALSE
SMARCA4	20	0.903824	0.436373	-6.48308	1.40698	FALSE	FALSE
EVI2B	60	0.798869	0.478312	7.2531	1.40671	FALSE	FALSE
FECH	50	0.134988	0.0635618	2.28396	1.40643	FALSE	FALSE
SUPV3L1	30	0.0736725	0.0248717	2.15128	1.40582	FALSE	FALSE
CTNNBL1	20	0.165917	0.0556678	-10.6814	1.40556	FALSE	FALSE
POLR1E	20	0.126819	0.0354983	-22.0414	1.40511	FALSE	FALSE
DOK3	50	0.301177	0.164362	1.79796	1.40489	FALSE	FALSE
XPC	20	0.262767	0.105766	23.6737	1.40384	FALSE	FALSE
SNRPD2	60	0.410164	0.239069	-7.97928	1.40315	FALSE	FALSE
EIF2S1	50	0.247987	0.132205	7.67835	1.40311	FALSE	FALSE
EXOG	50	2.60553	1.56221	8.90093	1.40307	FALSE	FALSE
NDUFV3	60	0.604215	0.358871	-3.45423	1.40207	FALSE	FALSE
NAGA	60	0.224731	0.124851	2.11438	1.39969	FALSE	FALSE
DPYSL3	50	0.689642	0.400534	6.63138	1.3996	FALSE	FALSE
MKNK1	30	0.340926	0.173405	2.12747	1.39954	FALSE	FALSE
NDUFA9	30	2.59172	1.424	-7.65803	1.39808	FALSE	FALSE
KIAA1429	20	0.212669	0.0801826	-28.8207	1.39782	FALSE	FALSE
RPS19	60	0.984829	0.594626	-6.16718	1.39666	FALSE	FALSE
NUTF2	60	0.224906	0.125112	4.52121	1.39623	FALSE	FALSE
MAF1	30	0.572816	0.302634	-2.97041	1.39532	FALSE	FALSE
SLC19A1	60	0.31735	0.182302	2.37983	1.39514	FALSE	FALSE
ZFAND1	50	0.529818	0.303943	24.4155	1.39505	FALSE	FALSE
LYSMD2	50	0.969218	0.571194	10.522	1.39433	FALSE	FALSE
SNRNP200	60	0.459204	0.270069	-2.18619	1.39414	FALSE	FALSE
LIG1	20	0.751384	0.359843	-11.3348	1.3923	FALSE	FALSE
CD47	30	0.110235	0.0454886	-4.49664	1.39211	FALSE	FALSE
HN1	60	3.78659	2.32902	8.35069	1.3916	FALSE	FALSE
MOBKL3	50	0.652622	0.379085	-3.06667	1.39099	FALSE	FALSE
ANPEP	60	0.219953	0.122287	-8.62649	1.39079	FALSE	FALSE
STRN3	40	0.413559	0.226188	-5.06848	1.39003	FALSE	FALSE
TTC13	20	0.806433	0.388972	-7.1854	1.38859	FALSE	FALSE
GALK2	40	0.306792	0.1632	0.0185299	1.38851	FALSE	FALSE
FAHD2A	60	0.178256	0.0965682	7.15559	1.38844	FALSE	FALSE
SFRS2	60	0.26087	0.147858	2.4761	1.38586	FALSE	FALSE
ENSA	60	3.3183	2.04295	15.9568	1.38515	FALSE	FALSE
TUBB6	40	0.342151	0.184407	-28.6028	1.38396	FALSE	FALSE
SKIV2L2	40	0.138064	0.0636375	-6.94931	1.38308	FALSE	FALSE
NF2	30	0.171851	0.0801594	1.46991	1.38201	FALSE	FALSE
DBNL	60	0.163215	0.0875255	1.24412	1.38043	FALSE	FALSE
CNBP	60	0.780642	0.470767	2.83223	1.38006	FALSE	FALSE
UBR4	30	2.68965	1.48716	-2.58455	1.38002	FALSE	FALSE
MAPKAPK2	30	0.0704187	0.0235669	0.477131	1.37933	FALSE	FALSE
OSBPL1A	30	0.592745	0.315775	-6.07859	1.37691	FALSE	FALSE
VKORC1	20	0.254796	0.103187	-2.25986	1.37679	FALSE	FALSE
RAC2	40	0.202827	0.102257	2.14246	1.37669	FALSE	FALSE
AP1S1	40	0.539432	0.301931	-5.6183	1.37656	FALSE	FALSE
GTF2E1	40	0.978623	0.562481	24.1512	1.3764	FALSE	FALSE
CSK	30	0.320413	0.163497	5.80418	1.37611	FALSE	FALSE
MCCC1	20	0.520102	0.241916	-4.80329	1.37307	FALSE	FALSE
KIAA1033	30	0.242745	0.120235	-12.9203	1.37226	FALSE	FALSE
MRPS26	20	1.57564	0.793518	-6.85942	1.37135	FALSE	FALSE
ZWINT	20	1.01837	0.502737	-7.3275	1.36962	FALSE	FALSE
PSMA5	60	1.59265	0.978421	-1.84001	1.36697	FALSE	FALSE
TERF2	30	0.247891	0.1234	2.78955	1.36674	FALSE	FALSE
RABGGTB	40	0.462411	0.257192	-5.3276	1.36591	FALSE	FALSE
AKT2	30	0.0892887	0.0344376	5.3315	1.36491	FALSE	FALSE
PSME2	60	0.715916	0.433158	-5.68754	1.36018	FALSE	FALSE
MARS	20	1.81101	0.920426	-8.97626	1.35982	FALSE	FALSE
PTMA	60	3.87794	2.40684	13.5795	1.35978	FALSE	FALSE
UQCRC2	60	1.11695	0.683588	-14.5901	1.35946	FALSE	FALSE
MRPL32	60	1.78136	1.09916	-3.20712	1.35681	FALSE	FALSE
HSPA9	60	0.206345	0.11528	2.04681	1.35673	FALSE	FALSE
NAP1L1	50	0.430766	0.246961	2.913	1.3558	FALSE	FALSE
UBFD1	50	0.223698	0.119704	5.03325	1.35515	FALSE	FALSE
ARPC2	60	0.397379	0.234751	3.59617	1.35495	FALSE	FALSE
SAMM50	60	0.830316	0.505664	-7.82006	1.35277	FALSE	FALSE
NRP1	40	0.337932	0.184078	-1.80871	1.35177	FALSE	FALSE
ENO1	60	0.401141	0.237497	12.7551	1.34975	FALSE	FALSE
FAM36A	60	0.616588	0.372411	5.59896	1.34918	FALSE	FALSE
PSMC6	40	2.22613	1.31352	-5.42438	1.34899	FALSE	FALSE
ABHD11	30	0.57464	0.308788	6.06333	1.34843	FALSE	FALSE
ERLIN2	60	7.06047	4.40838	-3.51827	1.34748	FALSE	FALSE
NDUFA13	50	0.890317	0.530828	-3.01847	1.34742	FALSE	FALSE
AGXT2L2	60	0.460923	0.275133	3.74745	1.34722	FALSE	FALSE
ATP6V0A1	60	0.924468	0.565757	-2.361	1.3455	FALSE	FALSE
CHMP4B	60	4.0023	2.49478	-8.69639	1.34503	FALSE	FALSE
DHPS	60	0.276379	0.159781	2.27427	1.3429	FALSE	FALSE
TNPO1	40	0.0960461	0.0397614	0.304679	1.34279	FALSE	FALSE
HELZ	30	0.334986	0.173916	-2.86448	1.34237	FALSE	FALSE
DCTN4	60	0.600118	0.362858	-6.5639	1.34232	FALSE	FALSE
PRPF8	30	0.876036	0.479999	-7.41342	1.34198	FALSE	FALSE
GDAP1	30	0.219114	0.108423	8.79138	1.34142	FALSE	FALSE
PLCB2	50	0.444825	0.256955	-5.59769	1.34012	FALSE	FALSE
THOC3	50	0.53505	0.312676	9.71301	1.34001	FALSE	FALSE
SH3PXD2B	50	0.583505	0.342606	0.386064	1.33993	FALSE	FALSE
WDR43	50	0.247175	0.13493	-7.18582	1.33978	FALSE	FALSE
PYCR2	60	0.648717	0.393722	-4.46443	1.33912	FALSE	FALSE
PARN	50	0.153096	0.0768994	0.584428	1.33791	FALSE	FALSE
PRKDC	20	0.895912	0.444493	-5.78902	1.33694	FALSE	FALSE
TRAPPC6A	30	0.294612	0.151467	-12.0017	1.336	FALSE	FALSE
SFRS3	60	0.289851	0.168676	1.87747	1.33504	FALSE	FALSE
MAP4K2	20	0.303003	0.131145	1.41205	1.33477	FALSE	FALSE
LSM6	60	0.521436	0.314379	4.63272	1.3334	FALSE	FALSE
SRA1	50	1.96691	1.19923	19.5854	1.33324	FALSE	FALSE
MICALL1	30	0.12107	0.0532021	0.599232	1.33277	FALSE	FALSE
FAM82B	40	0.465582	0.262133	-4.93687	1.33231	FALSE	FALSE
GCA	20	0.295174	0.127195	0.661167	1.33187	FALSE	FALSE
SH3GL1	60	0.316337	0.185523	5.7537	1.33178	FALSE	FALSE
SYMPK	20	0.434193	0.200911	-9.74477	1.33102	FALSE	FALSE
ASPSCR1	30	0.22296	0.111154	-7.6984	1.32976	FALSE	FALSE
RFC4	30	0.157486	0.0740539	5.25267	1.32742	FALSE	FALSE
UNC84B	30	0.40558	0.215066	-9.6978	1.32732	FALSE	FALSE
CALM2	30	0.550879	0.297702	11.6744	1.32683	FALSE	FALSE
LRMP	40	0.201173	0.103475	-3.19296	1.32634	FALSE	FALSE
MBOAT7	60	0.457948	0.275135	-2.7686	1.32563	FALSE	FALSE
MPP1	30	0.139263	0.0637727	1.53706	1.32506	FALSE	FALSE
CNN2	60	0.307355	0.180325	1.4016	1.32429	FALSE	FALSE
SUGT1	60	0.450943	0.270862	4.22845	1.32399	FALSE	FALSE
PTER	60	0.270576	0.157191	2.58819	1.32337	FALSE	FALSE
SYNJ1	30	0.175203	0.0843284	5.03233	1.32216	FALSE	FALSE
RAB8B	60	0.282525	0.164802	6.59478	1.322	FALSE	FALSE
AIP	50	0.526159	0.309139	-7.40157	1.32076	FALSE	FALSE
IMMT	60	0.647459	0.395206	-143.031	1.32017	FALSE	FALSE
ADPGK	60	0.458757	0.276135	-5.33021e-05	1.32	FALSE	FALSE
MAPK13	30	0.485689	0.261359	4.72489	1.31943	FALSE	FALSE
STIM1	50	0.840556	0.504983	-0.121683	1.31674	FALSE	FALSE
RPLP0-LIKE	60	0.524634	0.31805	2.84014	1.31656	FALSE	FALSE
MIER1	40	0.337823	0.186446	-0.000502556	1.31637	FALSE	FALSE
TSC22D4	40	0.458206	0.259149	-15.9597	1.31636	FALSE	FALSE
CCNDBP1	40	0.68842	0.398347	0.000959244	1.31511	FALSE	FALSE
MTSS1	20	0.27018	0.115025	-0.30365	1.31478	FALSE	FALSE
FPGT	30	0.323685	0.169397	3.5143	1.31417	FALSE	FALSE
NUBP1	30	0.162735	0.0775327	1.03004	1.31397	FALSE	FALSE
HADH	50	0.260597	0.144648	1.69788	1.31356	FALSE	FALSE
MED17	20	0.600177	0.291234	-8.21236	1.31198	FALSE	FALSE
C6ORF108	60	0.620105	0.37893	9.83522	1.31166	FALSE	FALSE
PLAUR	60	0.329897	0.195364	-1.8217	1.31146	FALSE	FALSE
NCAPH	20	0.873138	0.437021	-16.8464	1.31096	FALSE	FALSE
PNN	50	0.508939	0.299426	-1.68187	1.3109	FALSE	FALSE
RPL3	30	0.17506	0.084723	-13.2348	1.31004	FALSE	FALSE
SEPT9	50	0.509162	0.299717	-7.34533	1.30937	FALSE	FALSE
GTSF1	60	0.910616	0.56318	7.92152	1.30881	FALSE	FALSE
GALE	20	0.12116	0.0358288	2.37887	1.30851	FALSE	FALSE
POLR3C	30	0.196768	0.097245	-5.3923	1.30741	FALSE	FALSE
PDE6D	30	0.322935	0.16944	13.0601	1.30714	FALSE	FALSE
ATP6V1B2	60	0.277736	0.16264	2.05228	1.30652	FALSE	FALSE
UBE3B	20	0.259516	0.10985	-5.53575	1.30646	FALSE	FALSE
PHF5A	60	0.418863	0.252139	2.82855	1.30534	FALSE	FALSE
MFI2	60	0.340903	0.202761	-0.323631	1.30497	FALSE	FALSE
MCTS1	50	0.403965	0.234741	0.398098	1.30252	FALSE	FALSE
RECQL	40	0.10251	0.0447057	1.2316	1.3025	FALSE	FALSE
PFKFB4	30	0.158639	0.0756141	1.4207	1.30243	FALSE	FALSE
AGFG2	20	0.170254	0.0623237	2.52496	1.30232	FALSE	FALSE
XIAP	40	0.168013	0.0845085	-0.496286	1.30049	FALSE	FALSE
AP3S1	30	0.368786	0.196191	9.56605	1.30031	FALSE	FALSE
KHDRBS1	60	0.276818	0.162485	0.747007	1.29889	FALSE	FALSE
SLC25A17	60	1.54323	0.966796	-5.56687	1.29773	FALSE	FALSE
RAB3D	60	0.312446	0.185202	4.36723	1.2973	FALSE	FALSE
LSM3	60	0.373103	0.223728	2.09105	1.2973	FALSE	FALSE
MKLN1	30	0.562049	0.307385	-0.627362	1.29697	FALSE	FALSE
ISCA2	60	0.321156	0.190758	15.9665	1.29693	FALSE	FALSE
PSMD1	60	1.56677	0.982486	-5.72357	1.29515	FALSE	FALSE
C19ORF2	60	0.945032	0.587558	-0.951549	1.294	FALSE	FALSE
FOXP1	20	0.223841	0.0914857	-38.1457	1.29359	FALSE	FALSE
PRMT3	40	0.380458	0.213978	5.99523	1.29342	FALSE	FALSE
ZNRF2	60	0.433894	0.262719	10.0415	1.29277	FALSE	FALSE
PDHA1	30	2.83484	1.61451	-3.60995	1.29242	FALSE	FALSE
RPL13A	30	0.239826	0.122688	-1.91929	1.29179	FALSE	FALSE
C11ORF67	60	0.651246	0.401128	7.24604	1.29127	FALSE	FALSE
NDUFS1	40	0.444134	0.252937	-15.3711	1.2908	FALSE	FALSE
MRCL3	60	1.31556	0.823898	11.7018	1.29076	FALSE	FALSE
CEP76	40	0.615338	0.357181	-26.1171	1.29041	FALSE	FALSE
TPI1	60	0.267432	0.156992	6.7045	1.29031	FALSE	FALSE
ATRX	60	1.74461	1.09705	-4.77925	1.29029	FALSE	FALSE
SNX1	30	0.0875038	0.0351447	7.35171	1.28991	FALSE	FALSE
SPG7	20	0.313142	0.139778	-13.4047	1.28885	FALSE	FALSE
NDUFC2	60	2.1299	1.34302	-2.77335	1.2883	FALSE	FALSE
GSE1	20	1.01378	0.516738	-1.18425	1.28829	FALSE	FALSE
HMGN4	50	3.03544	1.88544	-8.22503	1.28776	FALSE	FALSE
PACSIN2	40	0.479857	0.275062	-3.43653	1.28684	FALSE	FALSE
WDR37	30	0.328178	0.173876	-5.2929	1.28621	FALSE	FALSE
OCIAD1	60	0.143946	0.0785465	-5.51268	1.28602	FALSE	FALSE
WDR81	20	0.754847	0.377802	-1.86405	1.28601	FALSE	FALSE
ISOC2	50	0.324756	0.186453	0.211544	1.28538	FALSE	FALSE
ARHGAP12	20	0.153986	0.0543428	5.91438	1.28481	FALSE	FALSE
KIAA0195	20	0.251039	0.106652	-2.55365	1.28427	FALSE	FALSE
RHOA	60	0.454453	0.276587	2.60232	1.28376	FALSE	FALSE
ADA	60	0.193219	0.110078	2.50839	1.28271	FALSE	FALSE
NPM1	60	0.351481	0.211014	-7.23967	1.28264	FALSE	FALSE
BOLA2	60	0.995202	0.621647	8.2244	1.28215	FALSE	FALSE
MFSD10	60	1.05519	0.659928	0.076956	1.28207	FALSE	FALSE
PRKAG1	40	0.288583	0.158835	1.71586	1.2816	FALSE	FALSE
GTF3C5	20	0.134182	0.0438312	-4.24112	1.28072	FALSE	FALSE
CDKAL1	30	0.143276	0.067592	7.22002	1.2794	FALSE	FALSE
SQSTM1	30	1.38797	0.786568	-0.671315	1.27817	FALSE	FALSE
ATG2B	50	0.37002	0.21541	-6.91618	1.27795	FALSE	FALSE
MRPS34	20	0.396824	0.185803	-1.21682	1.27741	FALSE	FALSE
SOD1	60	0.607678	0.37503	12.2576	1.27728	FALSE	FALSE
GCSH	60	0.86774	0.541538	6.54001	1.27485	FALSE	FALSE
H1F0	50	1.19365	0.734016	-2.13653	1.27418	FALSE	FALSE
EIF4E	40	0.230808	0.123957	4.65475	1.27411	FALSE	FALSE
MAP7D3	60	0.282055	0.16734	-1.71633	1.27216	FALSE	FALSE
TALDO1	60	0.157446	0.0876358	8.54807	1.27207	FALSE	FALSE
IMPDH2	60	1.52538	0.962723	-4.06286	1.27187	FALSE	FALSE
NDUFS8	50	0.743493	0.451061	-2.22549	1.27187	FALSE	FALSE
YIPF6	20	0.462421	0.221884	-8.70543	1.27102	FALSE	FALSE
PPOX	30	0.233741	0.120273	2.1433	1.27068	FALSE	FALSE
SERPINB6	60	0.392016	0.237826	6.53764	1.27024	FALSE	FALSE
NDUFS3	50	0.26714	0.15118	-0.586055	1.27023	FALSE	FALSE
PRCC	60	0.393418	0.238725	1.95518	1.27023	FALSE	FALSE
RDBP	60	0.201102	0.115649	3.03309	1.27005	FALSE	FALSE
PVRL2	60	0.27014	0.159842	2.43589	1.26993	FALSE	FALSE
MRPL12	50	3.40322	2.12746	7.08575	1.26953	FALSE	FALSE
CMBL	30	0.341579	0.182813	-6.05997	1.26932	FALSE	FALSE
ZNF622	20	0.178089	0.0681005	43.6807	1.26822	FALSE	FALSE
EIF3E	30	1.30237	0.739812	-35.8343	1.26769	FALSE	FALSE
VTI1B	60	0.489244	0.300311	-0.197851	1.26753	FALSE	FALSE
IQGAP1	30	0.24805	0.128759	-13.4053	1.26699	FALSE	FALSE
VPS13C	50	0.378622	0.221698	-3.34609	1.26663	FALSE	FALSE
TCEB2	60	0.413476	0.251861	5.3043	1.26656	FALSE	FALSE
LBR	30	0.446574	0.243893	4.20652	1.26655	FALSE	FALSE
CHCHD6	60	0.807122	0.504076	-6.56041	1.26646	FALSE	FALSE
LILRB4	60	1.21045	0.762534	-0.000267451	1.26624	FALSE	FALSE
ARL8A	20	0.132546	0.0435941	7.03899	1.26372	FALSE	FALSE
NDUFA10	20	1.78196	0.938821	-5.95677	1.26371	FALSE	FALSE
ADK	50	0.458351	0.272292	3.60294	1.2633	FALSE	FALSE
PRDX4	60	0.535507	0.330547	-1.3214	1.26172	FALSE	FALSE
ATP6V0A2	40	1.363	0.819953	-2.37398	1.2611	FALSE	FALSE
GTF2F1	60	0.317466	0.190738	-0.580548	1.26055	FALSE	FALSE
INTS9	40	0.254094	0.138961	-7.63605	1.2605	FALSE	FALSE
EBAG9	50	0.543663	0.32649	1.29687	1.26018	FALSE	FALSE
DOCK10	30	0.366732	0.198097	-7.04299	1.26012	FALSE	FALSE
RPLP2	40	2.23773	1.35765	7.48324	1.25993	FALSE	FALSE
RPS21	60	0.748202	0.467359	7.96414	1.25923	FALSE	FALSE
CAPZA1	60	0.212367	0.123378	2.31737	1.25856	FALSE	FALSE
PIGK	30	0.368921	0.199501	-6.56727	1.25843	FALSE	FALSE
HN1L	60	2.35153	1.49739	9.32221	1.25768	FALSE	FALSE
LMAN1	60	1.73349	1.10052	-7.62645	1.25738	FALSE	FALSE
UBXN7	60	0.257682	0.152566	3.46148	1.25689	FALSE	FALSE
ATP2A3	30	0.208381	0.106263	0.000327141	1.25635	FALSE	FALSE
ZFAND6	50	0.398893	0.235348	6.64132	1.2561	FALSE	FALSE
ATP5A1	60	0.96133	0.604764	-2.38667	1.25607	FALSE	FALSE
EIF4E2	20	0.353154	0.163968	8.99721	1.25591	FALSE	FALSE
TIMM9	60	3.3802	2.15927	10.4602	1.25579	FALSE	FALSE
SPTAN1	60	0.49863	0.307584	-1.04713	1.2546	FALSE	FALSE
ERLIN1	40	6.1867	3.79073	-3.60784	1.25398	FALSE	FALSE
RB1	40	0.360629	0.204899	6.89411	1.25396	FALSE	FALSE
C19ORF66	60	0.579795	0.359884	-3.475	1.25352	FALSE	FALSE
APBB1IP	40	0.317333	0.178306	4.93837	1.25317	FALSE	FALSE
ZDHHC6	20	0.142704	0.0495548	-26.1472	1.25264	FALSE	FALSE
GRSF1	30	0.114326	0.0516636	2.26875	1.25219	FALSE	FALSE
ETHE1	60	0.243912	0.143984	5.76754	1.25175	FALSE	FALSE
FDX1	60	0.586759	0.364577	11.6663	1.25163	FALSE	FALSE
RPL23A	60	1.09186	0.689572	-10.1953	1.25155	FALSE	FALSE
TRABD	40	0.230705	0.125095	7.5869	1.25085	FALSE	FALSE
KCTD12	60	0.664367	0.414636	-6.70474	1.25065	FALSE	FALSE
HOMER3	40	0.646442	0.381321	-2.67206	1.25007	FALSE	FALSE
GNG5	40	2.79262	1.70391	12.0031	1.24994	FALSE	FALSE
RAB5B	60	0.958846	0.604425	-22.2521	1.24918	FALSE	FALSE
RNF25	50	0.240084	0.135319	2.74697	1.24782	FALSE	FALSE
SETD3	30	0.131986	0.0621027	6.83232	1.24757	FALSE	FALSE
NLRX1	30	0.188032	0.0948059	-3.5602	1.24757	FALSE	FALSE
LRBA	30	0.0772958	0.030226	-1.70123	1.24599	FALSE	FALSE
EIF4H	60	0.473352	0.292196	7.71236	1.24538	FALSE	FALSE
PPP2R5A	30	0.207812	0.106475	8.09236	1.24487	FALSE	FALSE
CCNA2	60	1.9773	1.26183	1.14497	1.24466	FALSE	FALSE
EDD1	40	1.40875	0.852574	-8.41481	1.24461	FALSE	FALSE
NSUN5	40	0.404957	0.232986	-8.8238	1.24451	FALSE	FALSE
CAB39	60	0.991407	0.62642	4.04649	1.24372	FALSE	FALSE
COX4I1	60	0.191709	0.110765	-6.22434	1.24298	FALSE	FALSE
RHOT2	30	0.361315	0.19634	5.97188	1.2421	FALSE	FALSE
CCDC93	30	0.432179	0.237787	-4.75704	1.24186	FALSE	FALSE
SLC25A3	60	0.218432	0.128077	3.43191	1.24136	FALSE	FALSE
RAD23A	60	0.537465	0.333963	5.74346	1.24119	FALSE	FALSE
S100A4	60	3.26421	2.09404	6.70538	1.24044	FALSE	FALSE
FTL	60	3.02825	1.94194	-2.18237	1.24008	FALSE	FALSE
CCDC75	60	0.653248	0.408869	-3.10207	1.2397	FALSE	FALSE
APH1A	30	0.690547	0.389167	-23.8458	1.23951	FALSE	FALSE
UBE2V2	50	0.479651	0.288128	-7.94842	1.23883	FALSE	FALSE
TXN	60	0.762976	0.479867	18.3567	1.23863	FALSE	FALSE
PIGS	40	0.496901	0.290357	-7.53086	1.23852	FALSE	FALSE
ADD3	60	0.081904	0.0400753	-6.53548	1.23686	FALSE	FALSE
MGRN1	60	0.326447	0.198112	-2.34741	1.23637	FALSE	FALSE
PYGB	50	0.20109	0.111131	-8.00086	1.23609	FALSE	FALSE
RPL8	40	0.503963	0.29511	-1.97889	1.23484	FALSE	FALSE
CCDC88C	20	0.187087	0.0746285	23.7403	1.23474	FALSE	FALSE
TXNDC13	30	0.318536	0.171951	15.1274	1.23321	FALSE	FALSE
POLR2B	60	1.0266	0.651235	9.92601	1.23293	FALSE	FALSE
SPG20	50	0.0881568	0.0393507	1.25883	1.23269	FALSE	FALSE
LMNA	60	0.365368	0.223608	-1.56545	1.23172	FALSE	FALSE
ERGIC1	50	0.398273	0.236986	-17.139	1.23158	FALSE	FALSE
MYL6	60	1.55392	0.992783	25.6636	1.23138	FALSE	FALSE
DEGS1	50	0.316761	0.185094	4.18714	1.23089	FALSE	FALSE
HMGCL	60	0.291527	0.175879	1.99357	1.23089	FALSE	FALSE
GMPR2	60	0.668721	0.42006	-0.868523	1.23049	FALSE	FALSE
PICALM	40	0.728527	0.434837	-38.3	1.23013	FALSE	FALSE
CCDC25	30	0.163624	0.0812861	1.59828	1.2291	FALSE	FALSE
ATP5C1	60	1.35769	0.866665	-11.5425	1.22804	FALSE	FALSE
USP9X	40	0.821839	0.493153	-8.79168	1.22735	FALSE	FALSE
RPL29	50	0.905632	0.561321	-3.21316	1.22576	FALSE	FALSE
EEF1D	60	0.821401	0.51965	-5.71652	1.22572	FALSE	FALSE
CSTF3	30	0.0859181	0.0357463	-11.6356	1.22563	FALSE	FALSE
PELP1	30	0.225793	0.118073	-1.78616	1.22354	FALSE	FALSE
MUT	30	0.0845831	0.035024	1.97171	1.22301	FALSE	FALSE
THOC1	30	0.579662	0.326316	-4.61806	1.2228	FALSE	FALSE
TCEA1	60	0.24532	0.146418	2.0549	1.22239	FALSE	FALSE
VPS72	50	0.894436	0.554787	-1.74833	1.22231	FALSE	FALSE
NF1	20	0.481822	0.237664	-9.91482	1.22221	FALSE	FALSE
MIF	60	1.08389	0.690561	10.5551	1.22202	FALSE	FALSE
PLEC1	30	0.306113	0.165446	-7.90826	1.22167	FALSE	FALSE
KRI1	30	0.446684	0.248272	-8.52645	1.22076	FALSE	FALSE
NRAS	60	0.331208	0.202265	2.47094	1.2206	FALSE	FALSE
SATB1	40	0.619568	0.368594	-5.27318	1.21983	FALSE	FALSE
TRIAP1	20	1.646	0.880063	28.955	1.21959	FALSE	FALSE
C2ORF79	60	3.0688	1.98	7.4758	1.21947	FALSE	FALSE
USP7	30	2.17722	1.26837	-2.01815	1.218	FALSE	FALSE
TMEM128	20	0.7583	0.39088	-10.5486	1.21699	FALSE	FALSE
ARPC3	60	1.22922	0.786056	-2.26391	1.21696	FALSE	FALSE
FCER1G	60	1.48625	0.953249	5.27453	1.21637	FALSE	FALSE
ACAA1	50	0.188651	0.104092	2.43651	1.21629	FALSE	FALSE
FUCA2	50	0.549479	0.335114	-2.13631	1.21576	FALSE	FALSE
RAB5C	60	0.41175	0.255001	4.50818	1.21519	FALSE	FALSE
EIF4G3	30	0.438955	0.244434	-8.16098	1.21321	FALSE	FALSE
CCDC56	20	1.56198	0.836064	13.3306	1.21251	FALSE	FALSE
GLTP	30	0.323418	0.176332	10.4672	1.21187	FALSE	FALSE
CEP250	60	0.225553	0.134125	-8.69427	1.21152	FALSE	FALSE
ILF3	50	0.29603	0.173162	4.72711	1.21109	FALSE	FALSE
APOO	60	0.343908	0.211187	13.7389	1.21106	FALSE	FALSE
OPTN	60	0.155675	0.0886731	4.11871	1.21076	FALSE	FALSE
NDUFA12	20	2.15159	1.16307	-2.32552	1.2104	FALSE	FALSE
GHITM	60	0.950197	0.606278	-14.5586	1.20867	FALSE	FALSE
SHC1	60	0.391597	0.242429	0.00078014	1.20858	FALSE	FALSE
BAT2L	60	0.926022	0.590565	8.95999	1.20848	FALSE	FALSE
MAP1LC3B2	20	1.51966	0.814068	-4.47396	1.20814	FALSE	FALSE
ILKAP	30	0.126115	0.0599462	1.3912	1.20787	FALSE	FALSE
MED1	40	0.398259	0.23207	-2.82605	1.20666	FALSE	FALSE
TSN	60	0.271677	0.164482	-6.34535	1.20568	FALSE	FALSE
ACOT7	60	0.362227	0.223536	2.2393	1.2054	FALSE	FALSE
CAMSAP1	30	0.128352	0.0613549	7.50413	1.20525	FALSE	FALSE
TP53RK	40	0.0982201	0.0447799	0.652634	1.20316	FALSE	FALSE
MED12	20	0.789367	0.410526	-4.24325	1.20264	FALSE	FALSE
DLD	60	0.23172	0.138618	-0.231336	1.20201	FALSE	FALSE
SAMSN1	60	0.296748	0.181087	9.59395	1.20154	FALSE	FALSE
C1ORF58	40	0.359318	0.208202	5.48965	1.20089	FALSE	FALSE
TAGLN2	60	0.77677	0.49473	12.2682	1.19942	FALSE	FALSE
CRELD1	60	0.27364	0.166134	2.39134	1.19931	FALSE	FALSE
HMGA1	50	2.95311	1.88383	-13.806	1.19838	FALSE	FALSE
PCBD2	20	0.450047	0.22277	14.0019	1.19722	FALSE	FALSE
SNX2	50	0.491591	0.300051	13.6709	1.19629	FALSE	FALSE
SMARCB1	20	0.935293	0.492947	-1.73821	1.19568	FALSE	FALSE
S100A6	50	5.41727	3.47349	6.43209	1.19457	FALSE	FALSE
DAZAP1	60	0.231289	0.13872	8.22559	1.19444	FALSE	FALSE
AP3M2	20	0.341948	0.163005	-4.79047	1.193	FALSE	FALSE
PREX1	20	0.497415	0.249606	-19.3369	1.19295	FALSE	FALSE
FUNDC2	60	0.772213	0.492758	7.42404	1.19285	FALSE	FALSE
SUPT16H	30	0.202715	0.105973	-16.4498	1.19265	FALSE	FALSE
MYL6B	60	1.46663	0.947236	12.1684	1.19256	FALSE	FALSE
EPRS	60	0.926465	0.593812	6.2612	1.1922	FALSE	FALSE
GOSR2	60	0.741482	0.472891	-5.6159	1.19121	FALSE	FALSE
ANP32E	50	2.2874	1.45894	3.76869	1.19056	FALSE	FALSE
TMEM111	40	0.285813	0.162883	-11.6867	1.19052	FALSE	FALSE
IKZF1	60	0.274315	0.167111	10.5291	1.1902	FALSE	FALSE
SMARCA2	50	1.05078	0.661419	-7.39076	1.19009	FALSE	FALSE
AIDA	40	0.414019	0.243398	21.1863	1.19006	FALSE	FALSE
EFTUD1	30	0.210306	0.110659	-3.40923	1.18916	FALSE	FALSE
DPF2	60	0.466615	0.293157	-5.58067	1.18898	FALSE	FALSE
CDK6	50	0.138646	0.0730667	3.64513	1.18847	FALSE	FALSE
RUFY3	30	0.0983114	0.0440354	0.316777	1.18823	FALSE	FALSE
HAGHL	60	0.343796	0.212766	6.94999	1.18806	FALSE	FALSE
TAF3	20	0.544626	0.276592	0.23436	1.18747	FALSE	FALSE
C10ORF118	20	0.243144	0.108346	-0.000160076	1.18707	FALSE	FALSE
NUMA1	40	0.17503	0.0935049	-0.727377	1.18682	FALSE	FALSE
UBAP1	50	0.535459	0.329516	5.44562	1.18539	FALSE	FALSE
MGMT	40	0.283339	0.161718	18.6767	1.18451	FALSE	FALSE
PTCD3	20	1.04798	0.558503	-12.7803	1.1833	FALSE	FALSE
PSMC4	40	1.56205	0.966258	-4.74097	1.18329	FALSE	FALSE
TMEM43	60	0.49475	0.312283	-4.03543	1.18211	FALSE	FALSE
GATAD2B	20	0.850414	0.448382	-11.894	1.1816	FALSE	FALSE
SLC9A3R1	60	0.215375	0.128952	2.82698	1.18105	FALSE	FALSE
POLR3E	20	0.345872	0.16627	-7.23456	1.18026	FALSE	FALSE
AKR1B1	50	0.431212	0.262694	17.004	1.17974	FALSE	FALSE
TOM1	40	0.618313	0.373075	-8.26148	1.17916	FALSE	FALSE
IPO5	50	0.167703	0.0922106	2.45237	1.17902	FALSE	FALSE
TTN	50	0.651691	0.405516	-1.65628	1.17861	FALSE	FALSE
C4ORF41	20	0.126805	0.0437812	-16.3768	1.17742	FALSE	FALSE
NDC80	20	0.228936	0.101039	-2.22408	1.17676	FALSE	FALSE
ADPRHL2	30	0.154595	0.0780018	0.597688	1.17633	FALSE	FALSE
RPS6KB1	20	0.100382	0.0290262	0.865603	1.17599	FALSE	FALSE
EPHB4	30	0.351339	0.195629	-4.39463	1.17595	FALSE	FALSE
EPN2	60	0.609626	0.388453	-5.10741	1.17591	FALSE	FALSE
STUB1	30	0.372684	0.208468	-4.15559	1.175	FALSE	FALSE
SLC37A4	50	0.387428	0.234765	-7.98946	1.17495	FALSE	FALSE
TRMT61B	50	0.405313	0.246425	-8.58437	1.17415	FALSE	FALSE
FAM49B	60	0.662511	0.423578	2.39125	1.1733	FALSE	FALSE
CBFA2T2	30	0.441362	0.249766	10.8567	1.17265	FALSE	FALSE
C19ORF53	60	5.44015	3.56895	-2.88663	1.17208	FALSE	FALSE
EIF3D	30	0.975688	0.56971	-18.0954	1.17184	FALSE	FALSE
PGAM5	60	0.671284	0.429559	-2.84683	1.17178	FALSE	FALSE
FABP5	60	0.411866	0.258788	5.56942	1.17149	FALSE	FALSE
NCLN	50	0.324865	0.194501	-0.293552	1.17109	FALSE	FALSE
GSTM3	20	0.248649	0.112476	-17.1579	1.17079	FALSE	FALSE
PPFIA1	40	0.484759	0.289908	-8.13888	1.16997	FALSE	FALSE
CBR1	50	0.235194	0.136417	6.83254	1.16942	FALSE	FALSE
NUDT9	40	0.232096	0.130327	2.29033	1.16926	FALSE	FALSE
PLK1	30	0.187196	0.0979105	2.52046	1.16709	FALSE	FALSE
ABCF1	60	2.00311	1.30857	-5.13863	1.16625	FALSE	FALSE
GAS6	20	0.309277	0.146895	-10.0966	1.16607	FALSE	FALSE
STAG2	40	0.658539	0.400294	-1.75732	1.16569	FALSE	FALSE
EXOSC7	60	0.256913	0.157123	4.38755	1.1651	FALSE	FALSE
IKIP	50	1.2662	0.806944	-9.49049	1.16432	FALSE	FALSE
ZWILCH	40	0.681836	0.415367	-8.01252	1.16338	FALSE	FALSE
C16ORF13	30	0.185403	0.0970058	0.40225	1.16336	FALSE	FALSE
UPRT	20	0.188984	0.0793845	-12.0392	1.16287	FALSE	FALSE
IMPA1	60	0.197182	0.117836	7.87706	1.16254	FALSE	FALSE
CD14	30	0.510428	0.292321	-4.33613	1.16178	FALSE	FALSE
SFRS8	40	0.169199	0.0909034	-7.91393	1.16172	FALSE	FALSE
CYP51A1	40	0.252617	0.143747	1.21621	1.16161	FALSE	FALSE
CLCN3	20	0.228282	0.101634	-1.16781	1.16104	FALSE	FALSE
NIPSNAP3A	60	0.587263	0.375615	-7.22892	1.16034	FALSE	FALSE
ACOX1	60	0.562227	0.359134	-5.61538	1.15984	FALSE	FALSE
JMJD1A	30	0.1218	0.0589516	6.96112	1.15929	FALSE	FALSE
HSD17B8	60	0.305425	0.18955	1.46481	1.15864	FALSE	FALSE
LIAS	50	0.763028	0.480756	4.35853	1.15851	FALSE	FALSE
TRMT11	40	0.179666	0.0976809	1.07065	1.15843	FALSE	FALSE
DOK2	30	0.116592	0.05586	1.67318	1.15804	FALSE	FALSE
SNRNP40	30	0.367653	0.206898	-16.575	1.15768	FALSE	FALSE
DOPEY2	30	0.0812805	0.0346354	-11.727	1.15745	FALSE	FALSE
RPS8	40	1.21483	0.754388	-6.91453	1.15704	FALSE	FALSE
MAN2C1	50	1.24298	0.793725	-0.918118	1.15688	FALSE	FALSE
VPS37A	30	0.107096	0.0501951	10.9202	1.15647	FALSE	FALSE
TMF1	60	0.188267	0.112314	3.60953	1.15417	FALSE	FALSE
LSM12	50	0.190625	0.108218	3.72571	1.15368	FALSE	FALSE
CLPX	60	0.973581	0.63212	10.7295	1.15363	FALSE	FALSE
PFDN6	60	6.08004	4.01221	-4.32622	1.15344	FALSE	FALSE
MCART1	30	0.52459	0.301808	-4.76888	1.15334	FALSE	FALSE
SHARPIN	30	0.0996436	0.0458306	10.6686	1.15218	FALSE	FALSE
ELP4	60	0.314143	0.19576	-1.4471	1.15205	FALSE	FALSE
ZNF259	60	0.221128	0.134183	0.969378	1.15173	FALSE	FALSE
RNF139	30	0.320285	0.178874	-2.08875	1.15132	FALSE	FALSE
GLUD1	50	0.421926	0.259295	-2.0277	1.1512	FALSE	FALSE
WDR42A	40	0.482125	0.290305	-0.814201	1.15041	FALSE	FALSE
GOLGA3	60	0.360293	0.226459	-1.10859	1.15025	FALSE	FALSE
PYCR1	60	0.753657	0.487143	-5.64512	1.14981	FALSE	FALSE
NAGK	50	0.28951	0.172989	4.10649	1.14942	FALSE	FALSE
C4ORF32	60	1.32538	0.866166	-4.66095	1.14911	FALSE	FALSE
PHF23	60	0.395277	0.249739	9.32161	1.14904	FALSE	FALSE
PRKAR1B	50	0.808199	0.511786	1.53659	1.14891	FALSE	FALSE
NUDT2	40	0.374422	0.221986	-10.9704	1.1487	FALSE	FALSE
GNB2	30	0.154401	0.0789862	-0.994852	1.1483	FALSE	FALSE
TBP	60	0.687613	0.443639	-2.23591	1.14798	FALSE	FALSE
CTSL1	60	0.395364	0.249885	1.67947	1.14798	FALSE	FALSE
DARS	30	0.444619	0.254255	-6.24352	1.14708	FALSE	FALSE
LOC727762	30	1.83124	1.0915	-3.50114	1.14692	FALSE	FALSE
RCOR3	20	0.539452	0.278861	-2.12	1.14681	FALSE	FALSE
APRT	60	0.787702	0.510298	0.919244	1.1461	FALSE	FALSE
ZNF516	20	0.359932	0.177282	-9.68484	1.14505	FALSE	FALSE
ATP11B	50	0.147294	0.0802921	-7.67284	1.14494	FALSE	FALSE
DAP	60	2.34838	1.54624	15.6835	1.14464	FALSE	FALSE
TMEM62	20	0.220452	0.0982476	5.62146	1.14398	FALSE	FALSE
PLDN	50	2.61363	1.69379	-7.06529	1.14347	FALSE	FALSE
NUDT12	30	0.820597	0.481992	-1.02329	1.14295	FALSE	FALSE
DTYMK	30	0.264585	0.14586	31.0921	1.14227	FALSE	FALSE
YBX1	60	0.365436	0.230525	-2.50362	1.14184	FALSE	FALSE
CPM	60	0.43068	0.27387	-1.04178	1.14171	FALSE	FALSE
SORL1	30	0.417659	0.238537	-7.29853	1.14118	FALSE	FALSE
SCARB1	60	0.298342	0.186015	8.18902	1.14104	FALSE	FALSE
WDR89	40	0.486278	0.293954	-16.978	1.141	FALSE	FALSE
CRABP1	40	0.345502	0.204209	0.949119	1.14088	FALSE	FALSE
HDLBP	20	0.309248	0.148888	-20.49	1.14067	FALSE	FALSE
SLC4A7	50	0.295692	0.177773	-3.97143	1.13838	FALSE	FALSE
SRF	30	0.196264	0.104746	4.25166	1.13809	FALSE	FALSE
SH3BGRL3	60	1.27635	0.836496	20.985	1.13807	FALSE	FALSE
HSD17B11	60	0.622608	0.401883	-34.8964	1.13756	FALSE	FALSE
BIRC6	40	2.95601	1.87102	-4.47233	1.13698	FALSE	FALSE
EFNB1	30	0.260725	0.143897	-0.853918	1.13631	FALSE	FALSE
GTF2H3	30	0.709878	0.416206	-0.599089	1.13556	FALSE	FALSE
BRP44	60	1.4146	0.92917	-16.075	1.13543	FALSE	FALSE
CNOT1	30	0.763616	0.448896	-4.07904	1.13487	FALSE	FALSE
YTHDF3	30	0.0963853	0.0443613	4.52784	1.1343	FALSE	FALSE
SMC4	30	1.28635	0.765995	-6.72092	1.13429	FALSE	FALSE
PTMS	60	4.22196	2.7985	8.62151	1.13395	FALSE	FALSE
RBCK1	50	0.260677	0.155119	1.95107	1.13366	FALSE	FALSE
ARFGAP3	40	0.237264	0.135629	14.5538	1.13333	FALSE	FALSE
LMNB1	60	0.299072	0.187092	-22.1763	1.13203	FALSE	FALSE
SRPRB	60	0.51562	0.331427	0.103777	1.13117	FALSE	FALSE
ROBLD3	40	0.717821	0.443328	-9.95439	1.1297	FALSE	FALSE
CTPS	50	0.319448	0.193976	0.155855	1.12961	FALSE	FALSE
CD74	60	0.590538	0.381634	-6.13574	1.1288	FALSE	FALSE
TIMM8B	40	2.18576	1.38303	5.15573	1.12877	FALSE	FALSE
PPM1B	40	0.162688	0.0881652	1.0048	1.12859	FALSE	FALSE
COG1	20	0.93547	0.507247	-7.33227	1.12843	FALSE	FALSE
HSPD1	60	0.60772	0.393225	3.0173	1.12773	FALSE	FALSE
ARHGEF2	60	0.536339	0.345716	-4.30938	1.12687	FALSE	FALSE
ATG5	30	0.119147	0.0584434	-0.019111	1.12578	FALSE	FALSE
NDUFAF1	50	0.490617	0.306891	-0.578642	1.12525	FALSE	FALSE
ARPC5L	60	1.37594	0.90636	9.36178	1.12494	FALSE	FALSE
MAGOH	50	0.331748	0.202468	-1.64178	1.12416	FALSE	FALSE
MCM7	20	0.391166	0.197079	-5.97631	1.12378	FALSE	FALSE
HRSP12	60	0.285415	0.178557	6.96516	1.12315	FALSE	FALSE
LIMD2	20	0.544236	0.284722	12.5283	1.12277	FALSE	FALSE
ACP2	50	0.895717	0.573919	6.27493	1.12234	FALSE	FALSE
SLC35B3	20	0.284146	0.136079	-3.11202	1.12133	FALSE	FALSE
PPP1R12A	60	0.567122	0.366959	-6.0189	1.12093	FALSE	FALSE
MCCC2	60	0.476491	0.306426	-4.03845	1.12059	FALSE	FALSE
PIR	40	0.349138	0.208219	19.4346	1.11979	FALSE	FALSE
RBM33	60	0.49716	0.320332	4.40125	1.11973	FALSE	FALSE
SLC38A10	60	0.33964	0.215074	-5.12275	1.11909	FALSE	FALSE
MAPK12	30	0.0937156	0.0431764	7.17893	1.11845	FALSE	FALSE
EIF3B	50	0.823987	0.527476	-2.67089	1.11785	FALSE	FALSE
RPL5	50	0.159221	0.0892011	6.39434	1.11784	FALSE	FALSE
RNH1	60	0.221365	0.136067	9.25106	1.11757	FALSE	FALSE
KIAA2013	60	0.34897	0.221462	-9.16279	1.11712	FALSE	FALSE
CRYZ	50	0.364093	0.224344	9.55721	1.11698	FALSE	FALSE
CRTAP	50	2.99999	1.96277	-3.5403	1.11677	FALSE	FALSE
DHRS7	60	0.230453	0.142197	8.43709	1.11661	FALSE	FALSE
CXORF15	30	0.0778302	0.033537	6.17364	1.1165	FALSE	FALSE
COMMD5	40	0.446386	0.271087	-21.1291	1.11538	FALSE	FALSE
PSMB10	60	1.57187	1.04073	-1.81182	1.11369	FALSE	FALSE
RPAP2	20	0.271863	0.129614	-5.50326	1.11363	FALSE	FALSE
HIST2H2BA	60	0.98599	0.648401	-3.12836	1.11343	FALSE	FALSE
CAPNS1	60	0.371465	0.236889	1.36541	1.11246	FALSE	FALSE
VDAC2	60	0.526572	0.341033	-3.22941	1.11043	FALSE	FALSE
ANXA5	60	2.10034	1.39604	5.87878	1.11041	FALSE	FALSE
TMED8	30	0.136262	0.0694294	4.64088	1.11005	FALSE	FALSE
MGC3207	50	0.273047	0.164751	10.9575	1.11	FALSE	FALSE
ATP5O	60	1.82878	1.21429	-6.0114	1.10963	FALSE	FALSE
MAP2K1	30	0.101052	0.0479112	2.17072	1.10952	FALSE	FALSE
HIP1	40	0.265131	0.154994	-12.3381	1.10884	FALSE	FALSE
HINT1	60	0.339872	0.216005	3.67434	1.10869	FALSE	FALSE
DYNC1H1	40	2.89752	1.85118	-5.598	1.10797	FALSE	FALSE
PSMD3	40	0.983435	0.617879	-3.81736	1.10794	FALSE	FALSE
MTCH1	40	0.261377	0.15264	-2.15243	1.10783	FALSE	FALSE
MAN2B1	60	0.28648	0.180335	-2.16117	1.1065	FALSE	FALSE
CLPB	30	0.118431	0.0586763	29.8575	1.10545	FALSE	FALSE
ARRB1	40	0.195494	0.110312	0.631921	1.10531	FALSE	FALSE
AASDHPPT	40	0.333922	0.199607	1.93759	1.10499	FALSE	FALSE
HNMT	40	0.346927	0.208017	9.13353	1.10472	FALSE	FALSE
GDE1	60	0.491503	0.318129	1.96572	1.10467	FALSE	FALSE
CAP2	30	0.525665	0.308334	-2.23982	1.10378	FALSE	FALSE
EMG1	40	0.194173	0.109548	7.34053e-05	1.10354	FALSE	FALSE
C2ORF29	20	0.880152	0.480833	-12.1447	1.10347	FALSE	FALSE
RNF31	30	0.301989	0.171269	13.6901	1.10336	FALSE	FALSE
CBX5	60	0.151102	0.0896064	-5.65934	1.10302	FALSE	FALSE
SDSL	60	0.228063	0.141376	1.50571	1.10182	FALSE	FALSE
ITGAM	40	0.806327	0.504842	-9.27957	1.10182	FALSE	FALSE
ACOT2	40	0.338304	0.202726	-4.9799	1.1013	FALSE	FALSE
PTPRK	50	0.912928	0.589358	-0.0493729	1.10111	FALSE	FALSE
KIAA1109	30	0.581278	0.342822	-0.000631795	1.10076	FALSE	FALSE
SEMG1	60	0.175901	0.106378	-11.3752	1.10043	FALSE	FALSE
C18ORF19	60	0.296728	0.187684	2.13113	1.09943	FALSE	FALSE
LYPLA1	50	0.295701	0.180462	20.4351	1.09931	FALSE	FALSE
COMMD10	50	0.413804	0.258796	7.2882	1.09902	FALSE	FALSE
TRRAP	40	0.490182	0.301072	-1.27948	1.09881	FALSE	FALSE
DCTN1	50	1.12997	0.733827	-1.49782	1.09844	FALSE	FALSE
H2AFZ	30	0.716015	0.425985	-3.01086	1.09772	FALSE	FALSE
YWHAB	60	0.761005	0.500262	6.88788	1.09741	FALSE	FALSE
BAK1	50	0.739457	0.475034	20.4682	1.09716	FALSE	FALSE
C2ORF49	40	0.44554	0.272424	-2.65562	1.09684	FALSE	FALSE
REPS1	50	0.407895	0.255139	6.4389	1.0962	FALSE	FALSE
SND1	20	0.696155	0.376085	-16.8109	1.09596	FALSE	FALSE
TPK1	60	0.573905	0.374656	3.80645	1.09492	FALSE	FALSE
EIF2AK4	20	0.136922	0.0530081	-25.6259	1.09456	FALSE	FALSE
PSMD5	40	0.373387	0.225973	-1.23093	1.09447	FALSE	FALSE
RYBP	60	0.33224	0.212058	2.30688	1.09281	FALSE	FALSE
ARF4	30	0.612126	0.362965	6.40688	1.09207	FALSE	FALSE
TSPAN14	60	0.78108	0.514686	-8.72744	1.09185	FALSE	FALSE
CHID1	40	1.72715	1.10303	-3.9473	1.09178	FALSE	FALSE
PGK1	60	0.407854	0.263125	7.50744	1.09156	FALSE	FALSE
HDAC3	30	0.456094	0.267017	-29.1323	1.09131	FALSE	FALSE
MRC2	60	0.451347	0.292528	-1.25242	1.09072	FALSE	FALSE
NDUFB5	60	1.81867	1.21474	-2.11276	1.09017	FALSE	FALSE
TRAPPC6B	50	0.289491	0.17702	-1.13935	1.08945	FALSE	FALSE
ATP5J	60	5.93466	3.99172	-4.72414	1.08928	FALSE	FALSE
PIK3C3	30	0.208894	0.11498	-0.8346	1.08862	FALSE	FALSE
MDP-1	60	0.312923	0.199355	4.71927	1.08833	FALSE	FALSE
IL16	60	0.729574	0.480525	7.17756	1.08822	FALSE	FALSE
MCAT	50	0.657874	0.42223	-30.2322	1.08795	FALSE	FALSE
PRPF3	60	0.921814	0.610325	-3.94281	1.08784	FALSE	FALSE
MCM3	40	0.171029	0.0953274	4.13473	1.08767	FALSE	FALSE
APP	60	1.13233	0.75247	-0.189827	1.08755	FALSE	FALSE
COPS5	50	0.37951	0.237071	-1.55481	1.08734	FALSE	FALSE
C2ORF56	30	0.474748	0.278958	2.93953	1.08718	FALSE	FALSE
RNF146	60	0.499476	0.325395	20.3748	1.08689	FALSE	FALSE
UNC45A	30	0.655787	0.390958	-5.20347	1.08461	FALSE	FALSE
H6PD	50	1.23934	0.810067	-4.72079	1.08433	FALSE	FALSE
APOC2	20	1.47123	0.828042	40.8811	1.084	FALSE	FALSE
NT5DC1	50	0.432718	0.272822	0.78462	1.08386	FALSE	FALSE
WDR70	50	0.16681	0.0957153	2.96248	1.08294	FALSE	FALSE
EPHX1	60	0.455993	0.296503	-7.57163	1.08224	FALSE	FALSE
DGAT1	50	1.18136	0.772046	-3.11278	1.08194	FALSE	FALSE
UPF3A	50	0.493606	0.313638	-5.95942	1.08158	FALSE	FALSE
DGCR14	50	0.984143	0.640735	-5.24719	1.08123	FALSE	FALSE
HMGCS1	40	0.242545	0.142099	3.7371	1.0812	FALSE	FALSE
SLC43A3	50	0.820729	0.531904	3.34573	1.08054	FALSE	FALSE
ACBD3	40	0.269259	0.159511	16.1658	1.08044	FALSE	FALSE
PGAM1	60	0.30408	0.193933	2.45231	1.08041	FALSE	FALSE
VAPB	60	0.273467	0.17325	1.464	1.08004	FALSE	FALSE
RCN2	60	1.07462	0.715241	-3.1973	1.07988	FALSE	FALSE
DEF6	20	0.3094	0.153966	-4.92529	1.07964	FALSE	FALSE
MOV10	40	0.485451	0.300214	-4.23052	1.07898	FALSE	FALSE
IKBKAP	40	0.648709	0.40659	-1.50879	1.07764	FALSE	FALSE
HIST1H1B	60	1.55686	1.04224	-2.82103	1.07751	FALSE	FALSE
RBM25	40	0.307693	0.184762	-4.9499	1.07686	FALSE	FALSE
NOLC1	60	0.279896	0.177805	-5.32978	1.07682	FALSE	FALSE
HISPPD2A	20	0.702481	0.383034	6.7748	1.07675	FALSE	FALSE
DENND1B	30	0.379125	0.220963	0.000144548	1.07661	FALSE	FALSE
RAB3IL1	30	0.178827	0.0970261	4.09461	1.07637	FALSE	FALSE
GAPDH	60	0.906967	0.602557	8.26262	1.07604	FALSE	FALSE
CBR3	30	0.111994	0.0556952	1.0959	1.07545	FALSE	FALSE
TTC5	20	0.258801	0.124847	-11.7368	1.07544	FALSE	FALSE
SASH1	30	0.151657	0.0802564	13.1877	1.07527	FALSE	FALSE
C9ORF167	20	0.655241	0.35589	-1.40951	1.07455	FALSE	FALSE
UBA6	40	0.506374	0.314359	-2.77131	1.07436	FALSE	FALSE
DENND1A	20	0.10454	0.0350431	8.77717	1.07433	FALSE	FALSE
DNTTIP2	30	0.280751	0.160265	-0.366021	1.07405	FALSE	FALSE
DJ-1	60	0.398475	0.258349	7.19064	1.07397	FALSE	FALSE
EP300	30	0.808836	0.487453	-11.1721	1.0735	FALSE	FALSE
PDE4DIP	20	1.5005	0.848887	-0.844721	1.07307	FALSE	FALSE
FH	40	0.290447	0.173809	8.22414	1.07302	FALSE	FALSE
PGLS	60	0.386672	0.250528	5.68102	1.07191	FALSE	FALSE
ARPC5	60	1.73307	1.16389	5.52393	1.07096	FALSE	FALSE
PUS7L	40	0.554663	0.34637	3.67955	1.06997	FALSE	FALSE
DAB2	30	0.461902	0.272935	4.86903	1.06977	FALSE	FALSE
AKAP8L	20	0.409474	0.213308	-10.1711	1.06885	FALSE	FALSE
C12ORF4	20	0.53214	0.284978	35.7893	1.06854	FALSE	FALSE
DNAJB11	60	0.326831	0.210224	-16.7845	1.06819	FALSE	FALSE
RHOG	60	0.220761	0.13823	5.75712	1.06791	FALSE	FALSE
WTAP	30	0.227205	0.127465	-5.34497	1.06774	FALSE	FALSE
MRPS15	20	1.81274	1.03318	-5.93113	1.06773	FALSE	FALSE
DOCK8	20	0.308026	0.154199	-12.2827	1.06732	FALSE	FALSE
TXNDC12	60	0.258449	0.163919	13.9979	1.06623	FALSE	FALSE
SLC26A6	50	0.210399	0.125689	9.71311	1.06545	FALSE	FALSE
ZMYM3	30	0.244187	0.138179	-25.4891	1.06495	FALSE	FALSE
PSMC1	30	2.437	1.50079	-2.20777	1.0649	FALSE	FALSE
UNG	30	0.16317	0.0878413	1.20058	1.06484	FALSE	FALSE
KCNAB2	60	0.615578	0.406717	-2.11142	1.06467	FALSE	FALSE
UTP14A	50	0.631978	0.408268	-3.47705	1.06457	FALSE	FALSE
ACOT8	40	0.546944	0.342013	-1.99984	1.06456	FALSE	FALSE
MUL1	40	0.535794	0.334744	4.39836	1.06443	FALSE	FALSE
THADA	20	0.343807	0.175386	22.6598	1.06428	FALSE	FALSE
UBE2E1	20	0.0989814	0.0321755	1.55732	1.06418	FALSE	FALSE
PCMT1	60	0.255121	0.161794	0.000113742	1.06394	FALSE	FALSE
SPN	60	3.7721	2.55269	9.94936	1.06364	FALSE	FALSE
UBE2F	50	0.696061	0.451411	-0.801087	1.0633	FALSE	FALSE
VAPA	60	0.170815	0.10452	1.72065	1.06316	FALSE	FALSE
UBE2J1	30	0.119843	0.0610222	1.08062	1.0618	FALSE	FALSE
PPIE	60	0.207872	0.129805	1.61979	1.06137	FALSE	FALSE
MPST	40	0.262441	0.15638	13.8998	1.06043	FALSE	FALSE
LRP1	50	0.209992	0.125732	-2.49686	1.05953	FALSE	FALSE
GATAD2A	30	1.13942	0.696126	-11.7824	1.05856	FALSE	FALSE
AKT1	30	0.132325	0.0689314	1.22637	1.05792	FALSE	FALSE
ATP5L	60	2.7481	1.85997	4.85405	1.05766	FALSE	FALSE
POLR2H	50	0.984639	0.646096	-3.26016	1.05766	FALSE	FALSE
NISCH	30	0.155919	0.0836831	8.74969	1.05666	FALSE	FALSE
CDC73	20	0.105327	0.0362363	-10.0791	1.05508	FALSE	FALSE
PSMD14	30	0.909408	0.553629	-1.07526	1.05497	FALSE	FALSE
REEP3	60	0.351204	0.227821	-15.1829	1.05495	FALSE	FALSE
TUBB3	30	0.243832	0.138592	-15.0174	1.05474	FALSE	FALSE
CYB5B	60	0.55869	0.369424	6.81005	1.05347	FALSE	FALSE
SCPEP1	60	0.416971	0.272795	9.44085	1.05337	FALSE	FALSE
TOR1A	50	0.664849	0.43197	-9.46514	1.05329	FALSE	FALSE
PDAP1	60	3.52583	2.39302	-5.00471	1.05305	FALSE	FALSE
CISD1	60	0.143071	0.0860404	-4.15642	1.05276	FALSE	FALSE
SIDT2	30	0.226781	0.128088	-5.67543	1.05252	FALSE	FALSE
TOMM40	60	0.704921	0.46931	-4.07228	1.05234	FALSE	FALSE
IL6R	30	0.077981	0.0352212	-1.24416	1.05229	FALSE	FALSE
C2ORF30	40	0.372701	0.229304	-1.34893	1.0517	FALSE	FALSE
ALAD	60	0.296889	0.191108	-2.43601	1.05048	FALSE	FALSE
FLYWCH2	30	0.949463	0.579618	7.79083	1.05037	FALSE	FALSE
CAP1	60	0.952419	0.638541	-3.38883	1.05036	FALSE	FALSE
COPG2	40	0.582215	0.367091	7.62463	1.04941	FALSE	FALSE
SUMO1	60	1.30834	0.881967	11.0728	1.04858	FALSE	FALSE
VPS13A	50	0.31609	0.19782	-12.8709	1.048	FALSE	FALSE
GAMT	30	0.245009	0.139758	16.5301	1.04784	FALSE	FALSE
TP53BP2	20	0.183281	0.0824252	-5.03352	1.04757	FALSE	FALSE
CMC1	60	1.69091	1.14366	6.98934	1.04737	FALSE	FALSE
HMGN1	60	4.3861	2.98526	-12.3846	1.04696	FALSE	FALSE
ECSIT	40	0.609027	0.385048	-3.61093	1.04692	FALSE	FALSE
HNRPA1L-2	60	0.380518	0.248505	-27.4261	1.04677	FALSE	FALSE
COG6	20	0.421108	0.222652	-6.6973	1.04583	FALSE	FALSE
A2M	50	0.730711	0.477724	-4.77601	1.04433	FALSE	FALSE
STK24	40	0.363196	0.223725	-7.331	1.04418	FALSE	FALSE
KIAA0368	30	2.18872	1.35681	-7.5447	1.04408	FALSE	FALSE
PPIA	60	0.94769	0.637002	8.8222	1.04205	FALSE	FALSE
SERPINB8	60	0.223901	0.141758	4.96488	1.04182	FALSE	FALSE
IGF2R	60	0.616806	0.410638	-0.675803	1.04172	FALSE	FALSE
NSF	40	1.16987	0.755181	-7.86386	1.04102	FALSE	FALSE
PXK	20	0.104732	0.036441	0.370595	1.04069	FALSE	FALSE
NIF3L1	60	0.553914	0.367729	-1.99514	1.04066	FALSE	FALSE
SLC9A1	60	0.627415	0.418131	-0.469513	1.04003	FALSE	FALSE
NCAPD3	20	0.322457	0.165062	-2.92298	1.03983	FALSE	FALSE
ASPH	50	1.0662	0.705054	-3.47805	1.03975	FALSE	FALSE
M6PRBP1	60	0.308343	0.199705	7.13203	1.03955	FALSE	FALSE
KIAA1919	30	0.224079	0.127193	-2.20363	1.03892	FALSE	FALSE
AMPD2	60	0.567329	0.37715	-1.53072	1.03877	FALSE	FALSE
IPO4	50	0.409223	0.261463	-1.45797	1.03856	FALSE	FALSE
CROP	50	0.434114	0.27835	-5.64889	1.03787	FALSE	FALSE
BASP1	60	4.65241	3.17619	8.92813	1.03772	FALSE	FALSE
PSAP	60	0.407559	0.267819	5.83062	1.03767	FALSE	FALSE
DENND2C	30	0.320787	0.187976	-2.97807	1.03731	FALSE	FALSE
COPB1	40	0.443434	0.27726	-1.87867	1.03702	FALSE	FALSE
CPT2	30	0.167193	0.0916132	3.38609	1.03676	FALSE	FALSE
JMJD5	40	0.276861	0.167457	18.5519	1.03664	FALSE	FALSE
NDUFB6	40	1.09337	0.706415	-3.09219	1.0345	FALSE	FALSE
MPV17	40	0.274834	0.166314	1.8128	1.03385	FALSE	FALSE
LIMD1	60	0.283096	0.182799	2.4196	1.03378	FALSE	FALSE
VPS53	20	0.099845	0.0338286	-1.78285	1.03346	FALSE	FALSE
SF3A1	50	0.632378	0.413024	28.5155	1.03304	FALSE	FALSE
FRYL	40	1.66229	1.08254	-1.71075	1.0326	FALSE	FALSE
GIPC1	20	0.335765	0.173597	19.746	1.03255	FALSE	FALSE
CCDC9	60	0.306834	0.199214	-1.99132	1.03195	FALSE	FALSE
UQCRB	60	2.5637	1.74832	-0.967491	1.03178	FALSE	FALSE
HDHD2	60	0.358217	0.234532	7.89364	1.03133	FALSE	FALSE
MNDA	20	0.098573	0.033162	0.000208561	1.03116	FALSE	FALSE
NAMPT	60	0.230096	0.146614	3.3845	1.0307	FALSE	FALSE
YWHAZ	60	0.85037	0.572554	7.76156	1.03043	FALSE	FALSE
UROS	30	0.257519	0.14873	2.71856	1.03041	FALSE	FALSE
COTL1	60	0.490557	0.325541	10.5507	1.02988	FALSE	FALSE
HACL1	60	0.43467	0.28717	-6.62151	1.02976	FALSE	FALSE
PRIM2	20	0.13038	0.052106	5.39909	1.02906	FALSE	FALSE
C1ORF31	50	1.27335	0.847984	3.80326	1.02891	FALSE	FALSE
CCDC86	60	0.625064	0.418062	-2.6474	1.02884	FALSE	FALSE
MAPRE2	20	0.897611	0.507536	-20.2811	1.02739	FALSE	FALSE
LCMT1	30	0.140635	0.0753228	5.43459	1.02725	FALSE	FALSE
NSL1	20	0.140429	0.0582055	-17.2392	1.02613	FALSE	FALSE
RLF	20	0.706915	0.394743	-9.92985	1.02525	FALSE	FALSE
GNB2L1	50	0.822942	0.543438	7.54953	1.02522	FALSE	FALSE
DDX6	30	0.0634074	0.0267296	0.995525	1.02519	FALSE	FALSE
GPHN	60	0.489936	0.325641	-0.576511	1.0251	FALSE	FALSE
RNASET2	60	1.44987	0.986029	7.9776	1.02459	FALSE	FALSE
PEX14	50	1.42089	0.949342	-4.00863	1.0245	FALSE	FALSE
EIF3C	60	0.682771	0.458393	-16.4953	1.02429	FALSE	FALSE
FXR1	20	0.376317	0.198475	-14.2065	1.0242	FALSE	FALSE
HIST1H1C	60	2.47292	1.69032	-8.10388	1.02357	FALSE	FALSE
SLC39A11	60	0.256487	0.165173	-5.15089	1.02353	FALSE	FALSE
ARID1B	20	0.419251	0.224081	-1.3134	1.02338	FALSE	FALSE
GALNT2	30	0.198643	0.112084	16.7695	1.023	FALSE	FALSE
ANLN	40	0.214842	0.127368	14.9722	1.02234	FALSE	FALSE
CD46	50	0.376837	0.241106	10.0414	1.02159	FALSE	FALSE
RAB3GAP2	30	0.521943	0.316401	-0.0129448	1.02	FALSE	FALSE
DERA	60	1.13605	0.771642	4.41455	1.01855	FALSE	FALSE
TUBA1A	60	0.264529	0.171043	0.000611774	1.01822	FALSE	FALSE
RSPRY1	40	0.574286	0.366123	-5.53854	1.01784	FALSE	FALSE
DIMT1L	40	0.920042	0.59558	-1.43644	1.01766	FALSE	FALSE
ANXA8	20	0.143074	0.0601906	0.346362	1.01756	FALSE	FALSE
SENP8	30	0.266283	0.155221	4.9241	1.01619	FALSE	FALSE
ZBTB33	20	0.1976	0.0927956	-18.6151	1.01565	FALSE	FALSE
SLMAP	20	0.571875	0.31597	-5.92548	1.01562	FALSE	FALSE
BRMS1	20	0.45562	0.246654	-2.62897	1.01558	FALSE	FALSE
SCP2	60	0.322268	0.211077	19.2041	1.01505	FALSE	FALSE
PSMC2	40	1.93346	1.26925	-6.46428	1.01491	FALSE	FALSE
ILK	30	0.128417	0.0680938	28.4269	1.01481	FALSE	FALSE
RNPEP	40	0.147999	0.0834073	20.9557	1.01461	FALSE	FALSE
LRRC45	20	0.246787	0.122211	8.04561e-05	1.01446	FALSE	FALSE
AIF1	60	3.40678	2.33975	10.0455	1.01413	FALSE	FALSE
CKAP4	60	0.22431	0.143553	-5.55656	1.01402	FALSE	FALSE
NOP5/NOP58	30	0.844788	0.521549	-3.24916	1.01365	FALSE	FALSE
CD2AP	50	0.285198	0.179427	-8.2337	1.01362	FALSE	FALSE
SUCLA2	30	0.401788	0.241174	1.56782	1.01352	FALSE	FALSE
TMEM38B	60	0.934245	0.63368	-9.24446	1.0131	FALSE	FALSE
SEPSECS	60	0.346002	0.227614	-0.888589	1.01304	FALSE	FALSE
PXMP2	50	2.14574	1.44665	-4.84183	1.01291	FALSE	FALSE
RPS6	30	1.51211	0.944361	-6.52918	1.0124	FALSE	FALSE
PRKCA	20	0.199407	0.0940775	-4.03801	1.01235	FALSE	FALSE
GLRX5	30	0.707033	0.434757	8.25536	1.01132	FALSE	FALSE
NENF	60	0.933393	0.633462	11.0651	1.01129	FALSE	FALSE
C11ORF54	50	0.256478	0.160143	2.26541	1.00944	FALSE	FALSE
HIST1H2AD	40	4.25382	2.81694	-4.88706	1.00796	FALSE	FALSE
ARID4B	30	0.671027	0.412507	-6.52104	1.00788	FALSE	FALSE
PPHLN1	60	0.821048	0.5565	-2.1836	1.0078	FALSE	FALSE
FUBP3	40	0.198844	0.117556	1.85122	1.00762	FALSE	FALSE
VPS29	60	0.509351	0.341025	0.510355	1.00743	FALSE	FALSE
CUEDC2	60	2.24095	1.53849	-8.59823	1.00733	FALSE	FALSE
SH3KBP1	50	0.375311	0.241374	-8.69699	1.00715	FALSE	FALSE
SCCPDH	60	0.85148	0.577875	1.89799	1.00603	FALSE	FALSE
TRMT1	50	0.150302	0.0879164	13.6641	1.00549	FALSE	FALSE
ZC3H4	60	0.279388	0.182153	-1.52954	1.00519	FALSE	FALSE
IGF2BP2	20	1.4834	0.863512	-0.588158	1.00469	FALSE	FALSE
INTS5	30	0.704531	0.434425	-5.34626	1.00396	FALSE	FALSE
ANO6	40	0.236392	0.142823	-2.43252	1.00328	FALSE	FALSE
MSRB2	60	0.578221	0.389291	10.5133	1.0025	FALSE	FALSE
DLL1	60	1.45061	0.99353	2.09902	1.00231	FALSE	FALSE
SLC12A6	40	0.297866	0.183925	-36.1249	1.00176	FALSE	FALSE
POLG2	60	0.532202	0.357609	-14.113	1.00094	FALSE	FALSE
UQCRH	30	2.30124	1.45103	25.6837	0.99943	FALSE	FALSE
NUB1	20	0.213041	0.103075	7.18531	0.999311	FALSE	FALSE
RAD23B	60	0.644307	0.435542	11.609	0.999172	FALSE	FALSE
ZFP91	60	0.310354	0.204024	3.44769	0.99917	FALSE	FALSE
PUM1	30	0.118558	0.0624154	29.1718	0.999073	FALSE	FALSE
RBBP4	60	0.468279	0.313538	13.5391	0.998886	FALSE	FALSE
USMG5	50	0.936064	0.625746	5.37587	0.99884	FALSE	FALSE
C9ORF23	20	0.196321	0.0931689	37.3344	0.997231	FALSE	FALSE
SLC20A1	60	0.794731	0.540311	17.678	0.996425	FALSE	FALSE
XPNPEP1	40	0.100715	0.0526012	2.39968	0.995877	FALSE	FALSE
TOP2B	50	0.919394	0.614995	-5.74122	0.995717	FALSE	FALSE
KIF5B	50	0.57002	0.375766	-10.4466	0.995583	FALSE	FALSE
GALM	40	0.22682	0.136906	9.57334	0.995573	FALSE	FALSE
NUDT7	60	0.501101	0.336895	7.46913	0.993647	FALSE	FALSE
JUNB	40	1.3134	0.86405	-21.8701	0.992857	FALSE	FALSE
CGREF1	40	1.29606	0.852451	13.593	0.992838	FALSE	FALSE
CUL5	50	0.224082	0.139076	-0.815722	0.991951	FALSE	FALSE
CCDC22	30	0.15233	0.0842255	-8.15364	0.99173	FALSE	FALSE
SERPINB1	60	0.322229	0.212832	-10.952	0.991646	FALSE	FALSE
HCLS1	60	0.324381	0.214339	2.17295	0.991504	FALSE	FALSE
ELP2	40	0.611855	0.394963	-3.17601	0.990904	FALSE	FALSE
DNAJC19	50	1.08849	0.73209	-6.72414	0.990437	FALSE	FALSE
DENND4A	20	0.286897	0.148161	-13.5212	0.990263	FALSE	FALSE
RSBN1	30	0.151722	0.0839156	-1.68351	0.989938	FALSE	FALSE
DDAH2	60	0.856572	0.584722	10.1132	0.988551	FALSE	FALSE
NQO1	40	0.424663	0.269907	4.08565	0.988369	FALSE	FALSE
CHMP5	60	3.29727	2.28243	-6.85614	0.988366	FALSE	FALSE
MCL1	60	0.250479	0.163206	-0.309445	0.987888	FALSE	FALSE
FNBP4	60	0.27944	0.183382	-9.99044	0.987467	FALSE	FALSE
NR2C2AP	30	0.215029	0.124481	5.8406	0.987391	FALSE	FALSE
ATOX1	60	1.41302	0.97211	7.77369	0.987389	FALSE	FALSE
OCIAD2	60	0.345908	0.229691	-14.2359	0.986688	FALSE	FALSE
HUWE1	40	0.836434	0.546171	-0.764459	0.986564	FALSE	FALSE
VPS13B	20	0.288187	0.149328	-7.63424	0.985678	FALSE	FALSE
COL6A1	60	0.503551	0.339726	-13.0261	0.983877	FALSE	FALSE
SR140	60	0.989278	0.678144	-6.12313	0.983456	FALSE	FALSE
RBBP7	50	0.124696	0.0713491	6.81858	0.980892	FALSE	FALSE
OS9	60	1.03623	0.711514	-0.398892	0.980582	FALSE	FALSE
CUL3	40	0.150488	0.0865392	-1.30371	0.980477	FALSE	FALSE
SURF4	60	0.652837	0.444227	-0.342776	0.980381	FALSE	FALSE
CPNE1	20	0.0682042	0.020017	0.658569	0.979329	FALSE	FALSE
TP53BP1	60	0.518816	0.350931	-0.183647	0.979087	FALSE	FALSE
CDC37	60	0.175036	0.111142	0.513216	0.978642	FALSE	FALSE
AKAP8	60	0.636175	0.432884	-2.86156	0.978485	FALSE	FALSE
ITGAV	60	0.278043	0.183026	-3.62977	0.978346	FALSE	FALSE
MRPL21	20	1.85039	1.09556	-3.35729	0.978157	FALSE	FALSE
RBMX	60	0.708559	0.483465	-3.15793	0.977988	FALSE	FALSE
BAT1	40	0.148356	0.0852367	0.000213002	0.977499	FALSE	FALSE
FKBP7	50	0.405067	0.264592	-6.30523	0.977416	FALSE	FALSE
NSMCE1	20	0.0967234	0.0341079	-2.329	0.977373	FALSE	FALSE
C3ORF19	60	0.32593	0.216522	7.58614	0.977272	FALSE	FALSE
HBA1	60	1.44766	0.999549	-2.62136	0.976934	FALSE	FALSE
NTSR1	30	1.68553	1.06836	-30.263	0.976929	FALSE	FALSE
PLOD1	40	1.08512	0.715437	-1.24815	0.976599	FALSE	FALSE
HGSNAT	30	0.262088	0.155322	-7.7675	0.976357	FALSE	FALSE
POLDIP3	60	0.508329	0.343962	-3.21027	0.976141	FALSE	FALSE
GCC2	40	0.416252	0.265641	-5.6969	0.975131	FALSE	FALSE
POLR2A	60	0.782788	0.535863	-3.80588	0.974588	FALSE	FALSE
UBE2M	60	0.400154	0.268616	-15.0657	0.974209	FALSE	FALSE
GINS2	30	0.109575	0.0575775	8.8551	0.973262	FALSE	FALSE
SPCS1	60	0.358342	0.239513	-9.64291	0.972951	FALSE	FALSE
CAD	30	2.60052	1.65807	-7.12426	0.972457	FALSE	FALSE
GCLC	30	0.175682	0.100082	7.36112	0.972419	FALSE	FALSE
TOR1AIP1	60	0.221499	0.143923	0.462584	0.972079	FALSE	FALSE
SEPT2	60	0.160308	0.10117	8.76921	0.97151	FALSE	FALSE
P76	40	0.406059	0.259152	7.99883	0.971482	FALSE	FALSE
RUNX1	30	0.102409	0.0530761	8.95715	0.970153	FALSE	FALSE
UFM1	50	1.1284	0.764722	5.43448	0.969995	FALSE	FALSE
POLR2D	30	1.67451	1.06411	6.72926	0.969955	FALSE	FALSE
WDR11	40	0.219132	0.133327	-1.5018	0.969203	FALSE	FALSE
DCTN5	60	0.609401	0.415586	-10.2017	0.968583	FALSE	FALSE
RPL12	60	0.297027	0.196982	16.8566	0.968484	FALSE	FALSE
PHGDH	50	0.189693	0.11674	2.863	0.967934	FALSE	FALSE
ABHD12	50	0.237414	0.149716	-7.72518	0.967815	FALSE	FALSE
ZNF830	60	0.310609	0.206572	17.5883	0.967368	FALSE	FALSE
C7ORF42	20	0.525763	0.295373	-32.6936	0.96706	FALSE	FALSE
APPBP2	20	0.148233	0.0658377	-11.5278	0.966874	FALSE	FALSE
LOC728557	40	2.98832	2.00239	-2.29144	0.966868	FALSE	FALSE
NFKB2	20	0.243055	0.123498	-11.6235	0.96684	FALSE	FALSE
TMEM115	50	0.679466	0.455308	2.06395	0.966671	FALSE	FALSE
RALB	60	0.599886	0.409205	1.4689	0.966565	FALSE	FALSE
CECR5	50	0.712455	0.478133	-3.10279	0.966521	FALSE	FALSE
ERO1L	60	0.703655	0.481912	-0.000881343	0.966316	FALSE	FALSE
PDHB	50	4.65834	3.20681	-0.411083	0.965188	FALSE	FALSE
INSR	40	0.551983	0.358369	-0.0856495	0.964932	FALSE	FALSE
HIST1H1D	40	1.83057	1.22188	-6.3648	0.964855	FALSE	FALSE
STX18	20	0.314086	0.16688	-1.77325	0.964794	FALSE	FALSE
GNAI1	50	0.375309	0.245325	-8.6103	0.964174	FALSE	FALSE
RAC1	60	0.69292	0.474754	17.6769	0.964046	FALSE	FALSE
NDUFS4	60	0.474649	0.321797	-3.13869	0.963932	FALSE	FALSE
ARID3A	20	0.146728	0.065092	-1.4625	0.96359	FALSE	FALSE
SBF1	20	0.233619	0.118027	-3.54764	0.963182	FALSE	FALSE
ERH	60	1.80016	1.25109	5.75534	0.963141	FALSE	FALSE
BAG3	60	5.10425	3.5683	-3.04889	0.962262	FALSE	FALSE
PFDN5	60	5.90268	4.12911	7.93525	0.961538	FALSE	FALSE
PARP1	60	0.263494	0.174032	-2.8777	0.960538	FALSE	FALSE
CD151	60	0.302919	0.201712	7.09523	0.960261	FALSE	FALSE
MRPL37	40	0.819363	0.539918	-0.968953	0.959957	FALSE	FALSE
ABI2	30	0.167293	0.095339	-6.78593	0.95899	FALSE	FALSE
LRP10	20	0.295211	0.155912	-4.09069	0.958929	FALSE	FALSE
COMMD3	30	0.408134	0.250872	-6.15392	0.958805	FALSE	FALSE
DDX10	40	0.502869	0.325995	-7.99525	0.95856	FALSE	FALSE
SLC5A3	60	0.408161	0.275721	-3.20913	0.958547	FALSE	FALSE
GLO1	60	0.395145	0.266642	6.17627	0.957933	FALSE	FALSE
ARFGAP2	50	0.442196	0.292292	5.17394	0.957698	FALSE	FALSE
NACC1	30	0.461609	0.28559	9.72749	0.957233	FALSE	FALSE
QARS	20	0.863556	0.503071	-6.01848	0.956949	FALSE	FALSE
ARHGEF18	20	0.156529	0.0714661	-35.7279	0.956084	FALSE	FALSE
UHRF1BP1L	40	0.101987	0.05479	-0.800689	0.955338	FALSE	FALSE
CD81	60	1.14078	0.790881	8.30211	0.95524	FALSE	FALSE
RCHY1	60	0.288887	0.192225	5.53237	0.95523	FALSE	FALSE
HMBS	60	0.26829	0.177789	2.45468	0.954642	FALSE	FALSE
B3GNT1	40	0.166504	0.0985656	18.837	0.954015	FALSE	FALSE
CREB1	60	0.316205	0.211528	6.69676	0.953861	FALSE	FALSE
MLL2	60	1.02812	0.712301	-3.04634	0.952716	FALSE	FALSE
APEH	60	0.576627	0.394894	-1.36672	0.951789	FALSE	FALSE
EML4	30	0.678167	0.426481	-4.96333	0.951578	FALSE	FALSE
RAB7A	60	0.259383	0.17173	6.86292	0.951528	FALSE	FALSE
OTUD7B	20	0.496156	0.279521	3.38589	0.951526	FALSE	FALSE
MRPL50	20	0.382806	0.210198	7.42145	0.95124	FALSE	FALSE
MKRN1	20	0.23628	0.120578	1.70045	0.950631	FALSE	FALSE
VDAC3	60	0.844646	0.583703	-7.18175	0.950452	FALSE	FALSE
WDR18	30	0.149518	0.0842677	-2.46224	0.949827	FALSE	FALSE
FUK	50	0.394293	0.25992	-2.24513	0.949225	FALSE	FALSE
GLOD4	60	0.381256	0.25769	0.833154	0.949175	FALSE	FALSE
CCDC58	60	1.58481	1.10522	2.93507	0.94877	FALSE	FALSE
C18ORF32	20	1.74273	1.04351	16.1537	0.948759	FALSE	FALSE
NT5C3	30	0.251296	0.150297	4.36401	0.948572	FALSE	FALSE
CA13	30	0.2876	0.173871	8.05449	0.948026	FALSE	FALSE
CHMP1A	60	0.423706	0.287709	10.2436	0.947878	FALSE	FALSE
PPM1A	40	0.230088	0.142088	1.97759	0.94729	FALSE	FALSE
APBA1	40	0.243522	0.151277	5.64463	0.946356	FALSE	FALSE
GGH	60	0.370089	0.250086	3.79184	0.946287	FALSE	FALSE
RAB2A	60	0.200586	0.130662	1.54369	0.945788	FALSE	FALSE
PLAU	60	0.44022	0.299585	-2.02997	0.945552	FALSE	FALSE
TGFBRAP1	20	0.33499	0.181519	-5.63829	0.945388	FALSE	FALSE
DDX23	40	0.516342	0.336817	16.4448	0.945299	FALSE	FALSE
NCOR1	40	0.206155	0.125955	-3.02559	0.9451	FALSE	FALSE
PSMD11	40	1.32677	0.887981	-3.51002	0.94463	FALSE	FALSE
SF3B1	60	0.689022	0.475134	-22.534	0.944443	FALSE	FALSE
WDR41	40	0.439865	0.284923	-7.81768	0.944429	FALSE	FALSE
RAD21	40	0.355621	0.227658	-3.77196	0.94417	FALSE	FALSE
HSPA1A	50	0.345365	0.226456	2.91196	0.943038	FALSE	FALSE
FAM162A	60	2.51746	1.76521	-6.65085	0.942975	FALSE	FALSE
RMND5A	30	7.99833	5.18325	-3.76771	0.942735	FALSE	FALSE
ANKFY1	20	0.509733	0.2891	-41.4676	0.942646	FALSE	FALSE
FAM96A	60	0.340519	0.229571	1.98174	0.94239	FALSE	FALSE
CTSA	50	0.463426	0.308751	22.8619	0.942362	FALSE	FALSE
CAMLG	60	0.288839	0.193137	-3.03214	0.941981	FALSE	FALSE
VAC14	40	0.328453	0.209374	-6.85095	0.94193	FALSE	FALSE
GTF2H2	20	0.0875426	0.0298765	19.7886	0.941576	FALSE	FALSE
PDCD5	60	2.73136	1.91727	8.24925	0.941064	FALSE	FALSE
RAB3GAP	20	0.203978	0.101547	-12.6323	0.939526	FALSE	FALSE
SUSD3	50	1.38163	0.949318	18.5112	0.939259	FALSE	FALSE
LIN54	20	0.103172	0.0395804	26.5968	0.939134	FALSE	FALSE
ATP11C	40	0.1467	0.0858039	-14.8371	0.938953	FALSE	FALSE
NOTCH1	40	1.17295	0.785035	-7.29477	0.93877	FALSE	FALSE
ARHGDIB	60	0.322814	0.217373	1.99403	0.938679	FALSE	FALSE
CUL1	50	0.212977	0.134517	-2.29202	0.938656	FALSE	FALSE
BLM	20	0.734605	0.428028	-38.9943	0.93848	FALSE	FALSE
C2ORF43	30	0.139951	0.0785684	5.56172	0.938062	FALSE	FALSE
COQ7	60	1.10836	0.772447	17.1102	0.937975	FALSE	FALSE
ANAPC5	20	0.616431	0.355493	-0.324385	0.937554	FALSE	FALSE
ADRM1	50	1.83307	1.26499	-19.7651	0.937113	FALSE	FALSE
PAICS	60	0.433719	0.295883	-1.34986	0.937056	FALSE	FALSE
STRN	40	0.309384	0.196806	-0.571271	0.936914	FALSE	FALSE
CD3EAP	60	2.5066	1.76106	-7.47757	0.936733	FALSE	FALSE
TFG	40	0.195899	0.119487	-1.66175	0.935998	FALSE	FALSE
ARL2	20	0.469675	0.26542	51.0338	0.93579	FALSE	FALSE
GOLGB1	60	0.745902	0.516826	-6.06201	0.935259	FALSE	FALSE
MYO1F	30	0.171885	0.0994927	6.63486	0.935211	FALSE	FALSE
TWSG1	60	0.310698	0.209149	5.09681	0.934323	FALSE	FALSE
CDC37L1	50	0.198532	0.1247	-8.69221	0.933995	FALSE	FALSE
SLC7A2	20	0.310475	0.167561	-1.43205	0.933886	FALSE	FALSE
ELMO2	20	0.282784	0.150751	26.1805	0.930952	FALSE	FALSE
SMAP2	60	0.518334	0.356435	1.56304	0.930943	FALSE	FALSE
C14ORF129	40	0.488637	0.319808	1.55474	0.930507	FALSE	FALSE
CHCHD2	50	1.41054	0.972361	36.4217	0.930485	FALSE	FALSE
FAM175A	60	0.703863	0.488002	-28.7166	0.929757	FALSE	FALSE
MYD88	20	0.19165	0.0946162	1.58307	0.929414	FALSE	FALSE
CAMK2G	20	0.930762	0.551025	-7.10871	0.9292	FALSE	FALSE
ASNA1	60	0.673531	0.466636	12.0618	0.928995	FALSE	FALSE
HSPE1	60	1.55072	1.08825	8.23006	0.928701	FALSE	FALSE
NECAP2	50	0.147174	0.0891007	12.4355	0.927808	FALSE	FALSE
ARFIP1	40	0.475568	0.311229	6.44807	0.927604	FALSE	FALSE
CCDC72	60	4.34388	3.06866	-7.97852	0.927474	FALSE	FALSE
XTP3TPA	40	1.88423	1.2748	9.18112	0.927257	FALSE	FALSE
LETM1	60	0.400205	0.273179	2.13292	0.926916	FALSE	FALSE
ILF2	50	0.307079	0.201119	13.9211	0.926411	FALSE	FALSE
ATP2A2	40	0.424031	0.276123	-4.70607	0.926307	FALSE	FALSE
RPS25	60	3.27355	2.31082	-3.05251	0.926291	FALSE	FALSE
HM13	60	1.03222	0.721513	-12.4538	0.925893	FALSE	FALSE
BLOC1S1	50	3.71729	2.58987	-7.74904	0.925121	FALSE	FALSE
ANTXR2	60	0.230422	0.152915	11.7285	0.925047	FALSE	FALSE
PKNOX1	20	0.16125	0.0760981	7.27493	0.924982	FALSE	FALSE
SLC25A44	60	0.787922	0.548468	4.79018	0.924727	FALSE	FALSE
C1ORF128	60	0.660912	0.458431	6.32862	0.924261	FALSE	FALSE
CDYL	60	0.378157	0.257826	-5.23214	0.923897	FALSE	FALSE
SSNA1	30	2.59807	1.68734	11.1743	0.923758	FALSE	FALSE
RAB11FIP1	40	0.223555	0.139116	15.3311	0.923684	FALSE	FALSE
QTRT1	50	0.389488	0.259111	13.1799	0.92344	FALSE	FALSE
KNTC1	20	0.275179	0.146718	-25.859	0.923269	FALSE	FALSE
BCL2L7P1	30	0.607483	0.385147	9.39144	0.923146	FALSE	FALSE
LACTB2	60	0.300833	0.20308	9.478	0.922197	FALSE	FALSE
ARHGEF6	30	0.436315	0.273266	-16.3781	0.92205	FALSE	FALSE
COL4A3BP	30	0.0768504	0.0379661	25.4975	0.921309	FALSE	FALSE
FAM108A1	40	0.524806	0.345891	1.87454	0.920183	FALSE	FALSE
RARS	20	1.82804	1.10986	-8.25787	0.9193	FALSE	FALSE
ANKRD17	20	0.202372	0.10196	-4.22582	0.918696	FALSE	FALSE
TMEM206	60	0.882828	0.617069	-2.63784	0.918554	FALSE	FALSE
DDB1	60	0.496169	0.342224	-7.34611	0.918436	FALSE	FALSE
MAP3K7IP1	30	0.161334	0.0934305	4.32768	0.918364	FALSE	FALSE
CD55	30	0.11242	0.0613747	-0.101754	0.918099	FALSE	FALSE
NFIX	50	0.859083	0.589329	-4.19316	0.918018	FALSE	FALSE
SMARCC2	40	0.775351	0.518102	-1.00954	0.917986	FALSE	FALSE
TMCO1	40	0.405093	0.264056	-13.0659	0.917834	FALSE	FALSE
BOLA1	20	0.663015	0.38781	6.6939	0.917772	FALSE	FALSE
BLMH	60	0.889192	0.621759	-0.624709	0.917754	FALSE	FALSE
RPA3	60	0.407378	0.279176	1.88375	0.917711	FALSE	FALSE
EHHADH	30	0.0848622	0.0433359	-15.6094	0.917144	FALSE	FALSE
FAF1	50	0.148633	0.0905965	3.15779	0.917078	FALSE	FALSE
TNFRSF10B	40	0.990753	0.666197	-5.79934	0.916787	FALSE	FALSE
CTBS	50	0.4925	0.332144	0.969355	0.916589	FALSE	FALSE
SLC4A1AP	40	0.424317	0.277417	-4.51012	0.916292	FALSE	FALSE
DMXL1	20	0.220588	0.113447	-2.74583	0.916071	FALSE	FALSE
KPNA3	20	0.183225	0.0902505	-2.22239	0.916065	FALSE	FALSE
P4HB	60	0.389902	0.267075	9.81799	0.914314	FALSE	FALSE
NUP107	20	0.718927	0.423359	-4.83551	0.913487	FALSE	FALSE
SET	60	0.321982	0.218799	11.6249	0.913439	FALSE	FALSE
CAMK2D	30	0.628208	0.40032	-2.15619	0.913283	FALSE	FALSE
FAM133B	20	0.135837	0.0609891	-23.0993	0.912938	FALSE	FALSE
COX6C	60	2.90217	2.05627	-7.48922	0.912875	FALSE	FALSE
EIF3M	30	0.237605	0.143882	24.7313	0.911657	FALSE	FALSE
TTC19	50	0.678173	0.463423	-10.0263	0.911354	FALSE	FALSE
HPCAL1	60	0.525236	0.363852	-23.8796	0.910777	FALSE	FALSE
LRCH4	20	0.149121	0.0693769	-1.31177	0.910556	FALSE	FALSE
CLNS1A	60	1.04144	0.731812	6.6149	0.910316	FALSE	FALSE
SKIV2L	20	0.209545	0.107005	-6.97071	0.910161	FALSE	FALSE
SPRY2	40	0.906738	0.610128	-7.61353	0.909622	FALSE	FALSE
BTAF1	30	0.192189	0.114204	28.886	0.908637	FALSE	FALSE
RAP1B	60	0.434851	0.299705	5.86787	0.90832	FALSE	FALSE
AK2	60	0.320241	0.217992	7.61596	0.908049	FALSE	FALSE
YDJC	40	0.271	0.172769	6.93076	0.908018	FALSE	FALSE
ECHS1	40	0.103507	0.0574483	-5.63384	0.907952	FALSE	FALSE
TXNDC17	60	0.456615	0.315283	7.6435	0.9078	FALSE	FALSE
RPL22	40	0.152937	0.0915256	-5.98989	0.907039	FALSE	FALSE
TMEM199	50	0.744375	0.51083	-8.42928	0.906782	FALSE	FALSE
GEMIN6	40	0.258028	0.163933	4.75947	0.906677	FALSE	FALSE
CCDC12	60	2.534	1.79768	-8.56963	0.906668	FALSE	FALSE
MRE11A	60	0.219382	0.146147	1.50931	0.9065	FALSE	FALSE
INTS1	20	0.486959	0.28019	-5.14546	0.906419	FALSE	FALSE
LPCAT2	40	0.210053	0.130962	3.43676	0.905409	FALSE	FALSE
SWAP70	50	0.452781	0.305524	0.861438	0.905404	FALSE	FALSE
POLR2G	60	0.831228	0.582958	-3.00938	0.905378	FALSE	FALSE
KIAA0664	30	0.444419	0.280586	-5.75566	0.90505	FALSE	FALSE
ROCK1	40	0.201815	0.125307	18.3462	0.905025	FALSE	FALSE
NFYB	60	0.462657	0.32005	0.712878	0.903735	FALSE	FALSE
FN3KRP	60	0.190162	0.125449	2.18303	0.903513	FALSE	FALSE
AQR	20	0.395454	0.223535	-2.39853	0.903183	FALSE	FALSE
GBA2	40	0.532377	0.35349	-34.9751	0.902469	FALSE	FALSE
FCHO1	20	0.218851	0.113366	-13.9266	0.902328	FALSE	FALSE
GATC	30	1.23478	0.802254	7.04165	0.902043	FALSE	FALSE
STX12	60	0.861683	0.605378	-6.99341	0.90202	FALSE	FALSE
LOC100128525	20	0.429228	0.244782	-0.963666	0.901885	FALSE	FALSE
MMP14	50	0.180098	0.113502	-0.199831	0.901497	FALSE	FALSE
EZR	60	0.434738	0.300367	6.56373	0.901327	FALSE	FALSE
RAB4B	50	0.445665	0.300992	-9.92752	0.901125	FALSE	FALSE
SSR1	60	0.279641	0.189553	-0.580044	0.900787	FALSE	FALSE
POLR2C	50	1.10966	0.769869	-0.565101	0.900583	FALSE	FALSE
LMNB2	60	0.637837	0.445645	-2.65395	0.900565	FALSE	FALSE
TWF1	40	0.725187	0.486953	-3.35471	0.89997	FALSE	FALSE
CASP2	20	0.246144	0.130612	3.40484	0.89978	FALSE	FALSE
CRIP2	40	0.55907	0.372324	-3.16765	0.899538	FALSE	FALSE
AK3	50	0.285655	0.188162	6.77155	0.899487	FALSE	FALSE
HMOX2	60	0.34321	0.235108	-20.4553	0.899478	FALSE	FALSE
C15ORF24	30	0.190872	0.113886	-3.97566	0.898918	FALSE	FALSE
FAM76B	40	0.402879	0.264539	1.32776	0.898879	FALSE	FALSE
DNAJC9	60	0.321971	0.219975	-3.11062	0.898792	FALSE	FALSE
HS1BP3	40	0.208066	0.130002	0.497786	0.898574	FALSE	FALSE
BIRC2	20	0.181661	0.0903891	-10.0639	0.898479	FALSE	FALSE
SAR1B	20	0.100556	0.0396782	1.93643	0.898184	FALSE	FALSE
SEMA4C	40	0.48343	0.320375	-0.251634	0.897283	FALSE	FALSE
SOS1	20	0.0653161	0.0176681	0.825644	0.897236	FALSE	FALSE
TTC35	40	0.182765	0.112602	-5.61522	0.897138	FALSE	FALSE
HSPA8	60	0.640718	0.448304	32.2039	0.896657	FALSE	FALSE
IRF2	60	0.315028	0.215193	1.99561	0.896477	FALSE	FALSE
HEATR5B	30	0.159563	0.0933423	-5.78511	0.896216	FALSE	FALSE
EIF2C2	60	0.175577	0.115387	-7.32477	0.896114	FALSE	FALSE
CDKN2AIPNL	20	1.13574	0.688036	10.0842	0.895401	FALSE	FALSE
ATF2	60	0.374905	0.258168	-5.48598	0.895265	FALSE	FALSE
CD97	60	0.182704	0.120561	-28.332	0.894675	FALSE	FALSE
COMMD4	40	0.230483	0.145748	-11.3866	0.894579	FALSE	FALSE
TRIM11	20	0.0796337	0.0267363	-10.6172	0.894279	FALSE	FALSE
QRICH1	20	0.171925	0.0845659	-30.5562	0.894128	FALSE	FALSE
SNTB1	30	0.118384	0.0662439	47.4725	0.893041	FALSE	FALSE
GSTP1	60	0.961967	0.679117	1.95052	0.892838	FALSE	FALSE
WDR4	30	0.147504	0.0855447	0.187486	0.892429	FALSE	FALSE
TOR1B	20	0.101191	0.0403489	-1.50373	0.891773	FALSE	FALSE
TLR2	60	0.345706	0.237576	4.53063	0.891605	FALSE	FALSE
SCD	30	0.152007	0.0886154	5.49619	0.890518	FALSE	FALSE
MRPL49	40	1.23028	0.839062	8.02616	0.888848	FALSE	FALSE
ARL3	60	0.760815	0.535691	8.31091	0.888811	FALSE	FALSE
RWDD1	60	0.297938	0.203546	1.38234	0.888765	FALSE	FALSE
THG1L	30	0.0894653	0.0472425	0.658243	0.888657	FALSE	FALSE
METT11D1	20	0.253897	0.136389	-11.9262	0.888515	FALSE	FALSE
CBS	50	0.379762	0.255717	-8.08775	0.888464	FALSE	FALSE
ALKBH4	20	0.185131	0.0932606	0.649161	0.887639	FALSE	FALSE
AP2A1	50	0.27589	0.182176	-2.05794	0.887279	FALSE	FALSE
GSTO1	60	0.361543	0.249346	4.02834	0.887021	FALSE	FALSE
KCTD10	60	0.44979	0.312773	-13.3784	0.886417	FALSE	FALSE
NHP2L1	60	0.740304	0.521436	6.49434	0.886196	FALSE	FALSE
CPD	60	0.656479	0.461237	-0.22564	0.886188	FALSE	FALSE
SPG21	20	0.108666	0.0453056	1.55169	0.885793	FALSE	FALSE
FBP1	60	0.24769	0.167701	-0.565265	0.885477	FALSE	FALSE
C1ORF144	60	1.85779	1.32447	16.0754	0.885085	FALSE	FALSE
CNPY2	60	0.270568	0.184165	8.23616	0.885069	FALSE	FALSE
PIN4	60	0.845884	0.597551	7.73987	0.884759	FALSE	FALSE
DHX9	40	0.595279	0.399648	-5.58712	0.884343	FALSE	FALSE
RTN3	60	0.442177	0.307535	-6.90153	0.884322	FALSE	FALSE
TSG101	30	0.123801	0.0702151	1.99253	0.883433	FALSE	FALSE
THYN1	20	0.120404	0.0528238	9.47836	0.882914	FALSE	FALSE
ANXA11	30	0.566702	0.364656	7.7696	0.881832	FALSE	FALSE
ICT1	20	1.75253	1.08076	-5.19474	0.881804	FALSE	FALSE
UBE4B	30	0.0981237	0.0532534	-1.25311	0.880637	FALSE	FALSE
COX7A2L	40	1.20692	0.82557	-0.725461	0.87987	FALSE	FALSE
HNRNPK	60	0.233136	0.157779	0.919575	0.876851	FALSE	FALSE
DNAJC13	20	0.503776	0.295177	-5.14453	0.87607	FALSE	FALSE
SLC39A6	50	0.244241	0.160503	-6.63775	0.875909	FALSE	FALSE
MAPT	30	0.739022	0.480385	-0.43943	0.87574	FALSE	FALSE
ACO1	40	0.131588	0.0781752	5.56094	0.874837	FALSE	FALSE
CD2BP2	30	0.390035	0.248002	21.6035	0.874706	FALSE	FALSE
LAMP1	60	0.373373	0.25909	11.8162	0.873708	FALSE	FALSE
IMPDH1	30	0.93377	0.610676	-5.94244	0.873507	FALSE	FALSE
HDGF	60	0.383759	0.26661	29.9448	0.873389	FALSE	FALSE
C3ORF75	60	1.03084	0.733317	-1.68456	0.873013	FALSE	FALSE
C22ORF9	50	0.114828	0.068506	0.40721	0.87282	FALSE	FALSE
C18ORF55	50	0.337079	0.226882	-6.76007	0.872595	FALSE	FALSE
THTPA	50	0.359253	0.242687	9.31617	0.872538	FALSE	FALSE
C22ORF30	30	0.225678	0.135171	-11.3139	0.872288	FALSE	FALSE
RAB27A	60	0.514468	0.361024	4.0968	0.872132	FALSE	FALSE
DSG2	40	1.50808	1.03787	34.8961	0.872066	FALSE	FALSE
MGC52424	20	0.4837	0.283124	-14.5022	0.871791	FALSE	FALSE
CFD	20	0.146285	0.0697476	2.11113	0.871476	FALSE	FALSE
NIBP	30	0.453095	0.290489	-2.39664	0.87101	FALSE	FALSE
ZMAT2	60	0.203245	0.136585	9.08816	0.870753	FALSE	FALSE
SFRS18	60	0.448869	0.313876	-10.3396	0.870569	FALSE	FALSE
UBR1	20	0.127533	0.0579442	-2.48282	0.870341	FALSE	FALSE
PSTPIP1	30	0.0942724	0.0510515	4.7109	0.86977	FALSE	FALSE
FIBP	30	0.155251	0.0918029	-8.18197	0.86905	FALSE	FALSE
KIAA1949	60	0.467586	0.32761	-0.446748	0.868639	FALSE	FALSE
PSAT1	60	0.595303	0.419866	0.225984	0.868514	FALSE	FALSE
PTGFRN	60	0.296358	0.203972	-7.85986	0.868331	FALSE	FALSE
ITFG3	50	0.271529	0.180515	-0.000878317	0.868021	FALSE	FALSE
FAM175B	60	0.167267	0.110773	-1.00366	0.867466	FALSE	FALSE
RPS3A	60	1.01521	0.723541	-4.3785	0.866848	FALSE	FALSE
SCAMP4	60	0.521561	0.366876	4.10504	0.866424	FALSE	FALSE
VBP1	60	1.07644	0.767913	6.69196	0.866349	FALSE	FALSE
MED7	20	0.358761	0.204752	-5.48463	0.866066	FALSE	FALSE
FIS1	50	1.35575	0.954957	10.2803	0.865885	FALSE	FALSE
RPP30	60	0.289351	0.1991	-0.223386	0.865816	FALSE	FALSE
SQLE	20	0.347127	0.197442	0.000763325	0.865468	FALSE	FALSE
BAG5	40	0.284131	0.185181	-2.08608	0.865203	FALSE	FALSE
C1GALT1C1	20	0.179179	0.0909608	-7.18921	0.865166	FALSE	FALSE
DNAJA2	50	0.400025	0.272536	-8.0432	0.864963	FALSE	FALSE
PROCR	60	0.831841	0.591684	0.000829653	0.863623	FALSE	FALSE
SELS	30	1.76358	1.16897	-2.39016	0.862614	FALSE	FALSE
FGGY	50	0.393459	0.268113	-1.35963	0.862384	FALSE	FALSE
GPR124	60	0.703631	0.499156	-4.84683	0.86237	FALSE	FALSE
ACADSB	50	0.481566	0.331215	0.0095201	0.861515	FALSE	FALSE
RAD51AP1	60	0.508167	0.357846	-27.4003	0.861278	FALSE	FALSE
ISOC1	50	0.214134	0.139982	0.550345	0.861098	FALSE	FALSE
TNIP1	20	0.158173	0.077904	-9.55541	0.860683	FALSE	FALSE
POLR1A	20	0.437391	0.255344	-13.195	0.860526	FALSE	FALSE
PATL1	20	0.0618144	0.0166977	22.5793	0.860046	FALSE	FALSE
ATP6V1H	40	0.160949	0.0993631	-1.72017	0.860013	FALSE	FALSE
FMR1	30	0.188391	0.11447	-7.21979	0.859778	FALSE	FALSE
TNRC6C	20	0.705026	0.425656	-4.47104	0.859358	FALSE	FALSE
ZYG11BL	30	0.381388	0.243878	3.2697	0.859336	FALSE	FALSE
NAPA	60	0.292366	0.201815	-2.80813	0.858794	FALSE	FALSE
ELAC1	60	1.01774	0.727348	-5.9504	0.858762	FALSE	FALSE
SFXN3	60	0.455909	0.320337	-0.000125973	0.858461	FALSE	FALSE
TXNRD2	60	0.192801	0.129703	4.57679	0.858391	FALSE	FALSE
RBM10	60	0.547781	0.38705	-2.3255	0.857391	FALSE	FALSE
QSOX1	50	0.444907	0.305515	-4.37732	0.857067	FALSE	FALSE
GMFG	60	0.25578	0.175431	4.03211	0.857002	FALSE	FALSE
FGFR1OP	60	0.456293	0.320784	-0.556039	0.856996	FALSE	FALSE
DTNBP1	50	0.294708	0.198069	2.41768	0.855456	FALSE	FALSE
RDH11	30	0.408185	0.26232	25.5722	0.855167	FALSE	FALSE
SIL1	50	0.313437	0.211539	-0.247353	0.854889	FALSE	FALSE
ABCC1	30	0.0683053	0.0341126	-25.2859	0.854802	FALSE	FALSE
ELP3	40	0.458711	0.308455	-10.131	0.854782	FALSE	FALSE
SPTLC1	30	0.0562158	0.0259964	-7.47788	0.854691	FALSE	FALSE
ADH5	60	0.387584	0.271241	3.16255	0.854314	FALSE	FALSE
PTTG1	20	0.802727	0.488968	42.7777	0.854233	FALSE	FALSE
ATP13A1	30	0.137006	0.0802842	13.2928	0.854016	FALSE	FALSE
PBLD	20	0.19602	0.102429	12.9126	0.853839	FALSE	FALSE
NARFL	30	0.294433	0.186076	-39.5964	0.853565	FALSE	FALSE
TPM1	30	3.35646	2.24342	-3.7011	0.853528	FALSE	FALSE
SRGN	60	0.487531	0.343917	8.72641	0.852993	FALSE	FALSE
RPS15A	20	1.75285	1.09499	-0.677933	0.852918	FALSE	FALSE
ARHGEF16	20	0.123869	0.0564981	11.8108	0.852888	FALSE	FALSE
UBXN1	60	1.41988	1.02078	-8.69873	0.8526	FALSE	FALSE
ACCS	50	0.596911	0.415157	-0.732564	0.852003	FALSE	FALSE
SLC12A4	30	0.135225	0.0791857	-3.61719	0.851801	FALSE	FALSE
EIF4A3	50	0.297979	0.200725	-2.52895	0.851646	FALSE	FALSE
C12ORF10	60	0.145987	0.0960841	14.7842	0.851288	FALSE	FALSE
RPS16	20	1.26977	0.787826	-9.38526	0.850684	FALSE	FALSE
FAM50A	60	0.208345	0.141415	-5.66369	0.850516	FALSE	FALSE
GOLPH3	30	0.137263	0.0806243	-11.3485	0.850267	FALSE	FALSE
TMCO4	20	0.331672	0.189296	2.39782	0.849894	FALSE	FALSE
LOC100132499	20	0.501162	0.297512	8.83503	0.849728	FALSE	FALSE
NBN	20	0.170261	0.0862732	-6.32626	0.849721	FALSE	FALSE
ARHGEF7	30	0.491475	0.318993	-4.42185	0.849689	FALSE	FALSE
LSM8	60	0.270874	0.186915	13.9485	0.849432	FALSE	FALSE
NRBP1	40	0.158967	0.0985074	8.85981	0.849344	FALSE	FALSE
RGP1	30	0.198687	0.122014	0.201195	0.84915	FALSE	FALSE
SIGIRR	20	0.198019	0.104048	1.22987	0.848942	FALSE	FALSE
UBQLN4	60	0.382916	0.268387	11.0714	0.848873	FALSE	FALSE
NUDT14	40	0.62257	0.424561	12.8463	0.847539	FALSE	FALSE
GNB1L	60	0.363539	0.254461	-8.52558	0.847195	FALSE	FALSE
CYTH1	30	0.21098	0.130439	-3.79286	0.84678	FALSE	FALSE
PURA	60	0.285837	0.198007	11.0787	0.846522	FALSE	FALSE
C1ORF52	50	1.05071	0.742188	30.6515	0.84641	FALSE	FALSE
C13ORF15	50	0.594191	0.414145	7.18381	0.845854	FALSE	FALSE
DNAJC14	60	0.399755	0.280948	0.98317	0.845713	FALSE	FALSE
CAT	60	0.300666	0.205012	-3.13553	0.845621	FALSE	FALSE
NT5DC3	50	0.543873	0.378155	-14.0478	0.844551	FALSE	FALSE
MYO9B	20	0.183397	0.0950298	-13.2568	0.844171	FALSE	FALSE
ERC1	30	0.110157	0.0626328	-17.9835	0.84385	FALSE	FALSE
ZNF217	30	0.546824	0.357187	3.04687	0.843401	FALSE	FALSE
RABGAP1	40	0.233462	0.151266	-43.9716	0.843306	FALSE	FALSE
TASP1	20	0.178254	0.0918294	-0.296935	0.842791	FALSE	FALSE
MECP2	60	0.343746	0.240472	-4.99743	0.842651	FALSE	FALSE
CD63	60	0.33751	0.235978	0.869913	0.842111	FALSE	FALSE
COPA	40	0.412712	0.27763	-1.86853	0.84202	FALSE	FALSE
CALU	60	0.258779	0.17866	2.75109	0.841714	FALSE	FALSE
LNPEP	60	0.476441	0.337233	-11.6131	0.841621	FALSE	FALSE
THRAP3	60	0.269934	0.186793	-0.316533	0.841614	FALSE	FALSE
RANGAP1	40	0.181617	0.114887	-10.0939	0.841012	FALSE	FALSE
BECN1	40	0.356579	0.238192	-7.92878	0.840959	FALSE	FALSE
XPO4	40	0.197588	0.126158	-2.60868	0.840745	FALSE	FALSE
GDF1	30	0.167664	0.101595	0.983186	0.840464	FALSE	FALSE
ALDH1L2	20	0.386503	0.225466	7.17695	0.840337	FALSE	FALSE
USP24	40	0.325864	0.216629	-1.54924	0.840049	FALSE	FALSE
GMPPA	40	0.280593	0.184715	14.3831	0.840046	FALSE	FALSE
ATP6V1G1	60	2.62065	1.90028	-5.26291	0.840026	FALSE	FALSE
KATNB1	30	0.728068	0.480192	-0.460035	0.839619	FALSE	FALSE
TES	40	0.125923	0.0757276	9.40569	0.838898	FALSE	FALSE
SEC63	50	0.195393	0.127856	-15.0905	0.838881	FALSE	FALSE
WARS2	30	0.312943	0.199857	2.11506	0.838726	FALSE	FALSE
GPR107	50	0.184746	0.120211	3.26383	0.83839	FALSE	FALSE
STXBP3	20	0.0800244	0.0291234	0.446281	0.837987	FALSE	FALSE
NUP155	30	0.175779	0.107233	-12.7571	0.837583	FALSE	FALSE
GUSB	60	0.610273	0.435406	-3.00998	0.837173	FALSE	FALSE
HECTD1	20	0.138258	0.0665434	-8.47305	0.836928	FALSE	FALSE
HK3	30	0.16772	0.101838	15.1657	0.836603	FALSE	FALSE
SMC2	30	1.48	0.989371	-3.48685	0.836468	FALSE	FALSE
MAP7D1	40	1.39347	0.970603	-6.02002	0.836251	FALSE	FALSE
HUS1	30	0.132937	0.0783556	7.25417	0.835664	FALSE	FALSE
PDLIM4	60	0.295088	0.205586	1.40729e-05	0.835617	FALSE	FALSE
AUH	50	0.446603	0.30928	-1.81923	0.835405	FALSE	FALSE
IFITM1	50	0.997075	0.70648	-3.56293	0.835039	FALSE	FALSE
TCEAL4	60	1.07657	0.776241	-0.000428697	0.834689	FALSE	FALSE
CCS	60	0.323946	0.226729	1.89867	0.834683	FALSE	FALSE
IVD	60	0.266076	0.184573	13.7363	0.833321	FALSE	FALSE
SPAG9	60	0.254878	0.176459	2.79973	0.832373	FALSE	FALSE
EHMT1	20	0.235538	0.129372	-8.78107	0.832194	FALSE	FALSE
XPO7	40	0.200889	0.129022	-3.32777	0.831915	FALSE	FALSE
TARS2	30	0.0867148	0.0472201	3.07701	0.831463	FALSE	FALSE
CHERP	50	1.18763	0.845028	-4.85361	0.831463	FALSE	FALSE
NCKAP1L	30	0.136875	0.0812132	-2.2421	0.831399	FALSE	FALSE
LDHD	60	0.205624	0.14053	9.05046	0.831317	FALSE	FALSE
MCM6	30	0.670488	0.442961	-8.23011	0.830627	FALSE	FALSE
CABC1	40	0.188825	0.12061	10.8123	0.829907	FALSE	FALSE
ZC3H10	20	0.940021	0.583223	42.1018	0.829503	FALSE	FALSE
ATPAF2	60	1.2901	0.933799	3.91009	0.829415	FALSE	FALSE
DRAP1	60	5.29109	3.86032	-3.048	0.829192	FALSE	FALSE
TNPO3	40	0.264924	0.174516	-5.04075	0.829024	FALSE	FALSE
TPD52L2	60	1.43023	1.03646	5.79725	0.828931	FALSE	FALSE
POP1	60	0.681948	0.48918	-7.24749	0.82843	FALSE	FALSE
KPNA1	30	0.19951	0.123845	14.6412	0.828379	FALSE	FALSE
MED4	50	0.379265	0.26149	-1.09361	0.82773	FALSE	FALSE
CACYBP	60	0.270349	0.188106	2.3325	0.827656	FALSE	FALSE
SPIN1	30	0.0801746	0.0429068	4.31321	0.827579	FALSE	FALSE
LANCL2	50	0.341176	0.23398	-20.0324	0.827331	FALSE	FALSE
RRAS	50	0.500546	0.349276	2.77599	0.827203	FALSE	FALSE
PTGR1	40	0.662819	0.456432	0.000687505	0.82718	FALSE	FALSE
USP39	30	0.083593	0.0452546	4.30857	0.826694	FALSE	FALSE
DYNLRB1	60	0.61953	0.443937	14.1028	0.825708	FALSE	FALSE
PRDX2	60	0.328596	0.230911	-0.156387	0.825573	FALSE	FALSE
PXN	60	0.196406	0.134112	2.39342	0.825529	FALSE	FALSE
NEK3	30	1.40296	0.941412	38.7282	0.825505	FALSE	FALSE
UTRN	20	0.105926	0.0463245	-2.20527	0.825396	FALSE	FALSE
RAB6B	60	0.372548	0.263138	3.11208	0.825148	FALSE	FALSE
PAF1	20	0.5913	0.359479	-3.76654	0.82506	FALSE	FALSE
KIAA1462	60	0.32372	0.227507	9.21949	0.823622	FALSE	FALSE
KIF11	20	0.252624	0.141128	-1.73743	0.823399	FALSE	FALSE
NASP	60	0.321783	0.226128	4.63039	0.82315	FALSE	FALSE
SFXN1	50	0.316794	0.216739	9.08807	0.822836	FALSE	FALSE
NUDT5	60	0.203677	0.139625	-0.309063	0.822223	FALSE	FALSE
PROSC	60	0.357567	0.252462	4.78431	0.821985	FALSE	FALSE
LEPRE1	60	1.47197	1.06963	-0.355693	0.821552	FALSE	FALSE
FSCN1	60	0.239596	0.166014	5.63285	0.821343	FALSE	FALSE
ATP6V1C1	40	0.294059	0.19579	-2.16897	0.821291	FALSE	FALSE
DUSP23	50	0.382826	0.264739	8.81822	0.821261	FALSE	FALSE
CCNB1	30	0.224006	0.140983	7.74963	0.820826	FALSE	FALSE
ECM1	60	0.171172	0.115902	4.65869	0.820082	FALSE	FALSE
HNRNPU	60	0.505645	0.361284	-1.53218	0.819975	FALSE	FALSE
BSDC1	60	0.501493	0.358271	12.5007	0.819716	FALSE	FALSE
BPNT1	60	0.519284	0.371351	3.04844	0.819511	FALSE	FALSE
CEBPB	60	2.29085	1.67125	-5.70596	0.819428	FALSE	FALSE
NDUFS6	50	0.289965	0.197589	5.42829	0.819326	FALSE	FALSE
ACADVL	60	0.458668	0.326907	2.06334	0.819241	FALSE	FALSE
MEF2D	60	0.282441	0.197614	11.9739	0.818958	FALSE	FALSE
RRM1	60	0.156831	0.105433	2.4225	0.818954	FALSE	FALSE
C17ORF59	60	0.472518	0.337106	-17.5625	0.818944	FALSE	FALSE
WDFY4	20	0.136114	0.0661707	-1.12669	0.818626	FALSE	FALSE
EIF4A1	40	0.163361	0.103233	-25.8799	0.817639	FALSE	FALSE
ATP8B4	30	0.0991873	0.0561673	-10.013	0.81757	FALSE	FALSE
APOB	20	0.325314	0.188718	2.78094	0.817269	FALSE	FALSE
RAD1	40	0.205991	0.133552	3.75693	0.817198	FALSE	FALSE
KHSRP	60	0.162325	0.109557	1.87769	0.817005	FALSE	FALSE
NDUFA8	60	0.475429	0.3395	-3.02661	0.816833	FALSE	FALSE
CNO	40	1.49197	1.04759	-7.9645	0.816832	FALSE	FALSE
CABIN1	60	0.474355	0.338731	11.0377	0.81667	FALSE	FALSE
C17ORF62	60	0.534529	0.382931	0.485445	0.816615	FALSE	FALSE
ARPC1A	60	0.93451	0.676772	-3.93265	0.816248	FALSE	FALSE
AFG3L2	60	0.687557	0.495396	-10.3306	0.816167	FALSE	FALSE
FUBP1	60	0.199791	0.13712	4.83007	0.816106	FALSE	FALSE
C16ORF61	60	3.52425	2.57916	-5.64675	0.816014	FALSE	FALSE
CIRBP	60	0.285637	0.200258	2.9509	0.81507	FALSE	FALSE
EMR2	60	0.552858	0.39672	-0.285674	0.814285	FALSE	FALSE
PLA2G15	60	0.283316	0.19866	-1.40208	0.813663	FALSE	FALSE
NCOR2	40	0.364383	0.246511	-0.764218	0.813351	FALSE	FALSE
MFSD1	50	0.713423	0.505841	-9.16754	0.813255	FALSE	FALSE
AP1G1	50	0.550784	0.387805	-1.53103	0.812131	FALSE	FALSE
TLE1	40	0.780052	0.542662	22.9278	0.811681	FALSE	FALSE
MBNL1	60	0.381692	0.271189	2.21408	0.811571	FALSE	FALSE
EXOSC3	20	0.162405	0.0836659	-7.06576	0.810883	FALSE	FALSE
KIAA0907	30	0.324229	0.210163	4.35859	0.810543	FALSE	FALSE
STRN4	30	0.352341	0.229381	-0.514915	0.810416	FALSE	FALSE
MRPS7	20	0.569252	0.347839	-2.15061	0.810395	FALSE	FALSE
TRADD	30	0.208515	0.131142	1.48502	0.810055	FALSE	FALSE
POLE3	60	2.14437	1.56878	-9.92993	0.809826	FALSE	FALSE
ATP6V1A	60	0.581576	0.418552	-4.1181	0.809393	FALSE	FALSE
ABCB7	30	0.135448	0.081248	6.93788	0.809324	FALSE	FALSE
PDIA3	60	1.17596	0.856144	-0.110601	0.809275	FALSE	FALSE
A2LD1	30	0.114801	0.0671462	4.10446	0.809064	FALSE	FALSE
GGA3	30	0.0796306	0.0431062	1.4507	0.809019	FALSE	FALSE
PGM2L1	40	0.145974	0.091295	12.4193	0.80897	FALSE	FALSE
EMILIN2	20	0.869679	0.543365	-0.645314	0.808582	FALSE	FALSE
[truncated: 3,211 more rows]

## Sheet: Figure4b_FigureS4a
gene_name	nObsRound	rssH0	rssH1	kappa	F_statistic	affected_by_carry_over	stabilized_hit_at_10percent_FDR	destabilized_hit_at_10percent_FDR
HSD17B12	50	7.46433	0.0687653	2.14478	167.578	FALSE	TRUE	FALSE
HDAC8	30	9.37585	0.0873539	2.31027	144.321	FALSE	TRUE	FALSE
SPR	40	28.4078	0.415639	2.54736	128.54	FALSE	TRUE	FALSE
HMOX2	50	9.75087	0.146234	2.02117	120.889	FALSE	TRUE	FALSE
SCCPDH	50	20.9967	0.372019	3.75386	113.084	FALSE	TRUE	FALSE
CBS	40	3.79609	0.095672	-2.67983	58.8732	FALSE	FALSE	TRUE
LAP3	50	4.94439	0.1663	3.69292	53.9302	FALSE	TRUE	FALSE
DHRS1	30	3.15163	0.0826803	3.83942	49.5872	FALSE	TRUE	FALSE
GPX4	50	6.84703	0.320761	-4.06136	41.0415	FALSE	FALSE	TRUE
CNDP2	50	1.83242	0.0784721	-3.5347	36.121	FALSE	FALSE	TRUE
NSDHL	50	1.36649	0.070143	0.895082	28.962	FALSE	TRUE	FALSE
ALDH1A1	20	11.3374	0.621087	11.248	27.4619	FALSE	TRUE	FALSE
CCPG1	40	2.75321	0.166612	4.45118	26.6109	FALSE	TRUE	FALSE
ANXA2	40	10.1073	0.734639	-9.44463	25.1806	FALSE	FALSE	TRUE
ACOX3	50	0.887124	0.0565731	0.663441	21.5314	FALSE	TRUE	FALSE
LOC100133930	40	2.1889	0.174401	-4.03018	19.9511	FALSE	FALSE	TRUE
GSTO1	50	1.34453	0.135112	2.76288	16.26	FALSE	TRUE	FALSE
C16ORF13	30	1.14379	0.0897455	3.59737	16.0619	FALSE	TRUE	FALSE
TMEM19	30	1.39738	0.117066	1.75446	15.9915	FALSE	TRUE	FALSE
TM7SF3	50	1.45799	0.155309	5.06904	15.5846	FALSE	TRUE	FALSE
ADK	50	1.24391	0.136493	1.4193	14.7637	FALSE	TRUE	FALSE
RPS6KA3	40	2.68285	0.316924	14.7823	13.9192	FALSE	TRUE	FALSE
RSBN1L	50	1.61865	0.210959	-2.27858	12.9196	FALSE	FALSE	TRUE
SRGN	40	2.30646	0.292547	0.917523	12.7323	FALSE	TRUE	FALSE
NPEPPS	50	3.16802	0.455025	3.55691	12.3191	FALSE	TRUE	FALSE
DPH5	40	0.556034	0.0523718	2.66519	12.0235	FALSE	TRUE	FALSE
ILF3	50	1.34854	0.1851	3.59056	11.9734	FALSE	TRUE	FALSE
ASMTL	30	1.00403	0.108252	3.78493	11.8797	FALSE	TRUE	FALSE
NMRAL1	40	1.69999	0.232794	1.62302	11.3522	FALSE	TRUE	FALSE
UGP2	40	0.76192	0.0927052	-6.9752	10.8961	FALSE	FALSE	TRUE
EGLN1	50	1.83411	0.28405	-4.11937	10.8944	FALSE	FALSE	TRUE
EIF3J	50	1.56528	0.252796	35.3898	10.2513	FALSE	TRUE	FALSE
PCNA	50	0.365343	0.0415211	1.09431	10.2115	FALSE	TRUE	FALSE
BAG1	50	0.839808	0.130202	-0.0607014	9.83641	FALSE	FALSE	TRUE
ACLY	50	2.37955	0.417028	6.77616	9.67217	FALSE	TRUE	FALSE
ADSL	50	0.461709	0.0626958	1.19999	9.64613	FALSE	TRUE	FALSE
DARS2	50	0.955611	0.156991	1.82494	9.46749	FALSE	TRUE	FALSE
TARS2	30	0.594652	0.0710774	-4.2527	9.39016	FALSE	FALSE	TRUE
C1ORF156	30	0.524334	0.0598769	-2.30591	9.31927	FALSE	FALSE	TRUE
C22ORF28	50	0.661207	0.104108	0.881822	9.24727	FALSE	TRUE	FALSE
HSPB1	50	5.41083	1.02888	-5.42471	9.09412	FALSE	FALSE	TRUE
GLUD1	50	0.988639	0.171044	5.39122	9.00824	FALSE	TRUE	FALSE
SC4MOL	50	1.52295	0.277214	-6.70934	8.95164	FALSE	FALSE	TRUE
HSPA8	50	0.845669	0.14616	3.08973	8.80816	FALSE	TRUE	FALSE
NQO2	50	2.45242	0.476016	12.9048	8.60066	FALSE	TRUE	FALSE
FLG	30	22.3657	4.00994	-2.53512	8.58781	FALSE	FALSE	TRUE
RTCD1	40	0.541842	0.0783569	5.2614	8.50887	FALSE	TRUE	FALSE
CDKAL1	30	0.410038	0.0464669	-3.52085	8.50432	FALSE	FALSE	TRUE
THEM4	40	0.487323	0.0681549	6.60962	8.46267	FALSE	TRUE	FALSE
CDK5RAP1	30	0.713556	0.105082	-3.86124	8.25281	FALSE	FALSE	TRUE
COX6A1	30	1.28844	0.214477	6.60009	8.16433	FALSE	TRUE	FALSE
TBK1	40	2.24401	0.427521	14.0422	8.12662	FALSE	TRUE	FALSE
HSPA9	50	0.266683	0.0363777	0.708166	7.84236	FALSE	TRUE	FALSE
PTK2B	50	3.57719	0.766905	7.83225	7.75439	FALSE	TRUE	FALSE
GGCT	40	0.668872	0.116244	-1.99741	7.58956	FALSE	FALSE	TRUE
XPNPEP3	50	2.26585	0.492885	4.67344	7.46553	FALSE	TRUE	FALSE
GHDC	50	0.474414	0.0884494	2.63104	7.26778	FALSE	TRUE	FALSE
TPMT	40	1.93817	0.402353	5.01882	7.26714	FALSE	TRUE	FALSE
GSTCD	30	0.795568	0.142214	2.16777	6.99874	FALSE	TRUE	FALSE
NLN	50	0.721763	0.153943	0.964835	6.84411	FALSE	TRUE	FALSE
ME2	50	0.855983	0.186937	2.2811	6.82655	FALSE	TRUE	FALSE
C16ORF58	40	0.339382	0.0541855	-2.02797	6.66848	FALSE	FALSE	TRUE
SNAP23	50	0.543308	0.113774	6.49028	6.64385	FALSE	TRUE	FALSE
TEX264	30	0.317529	0.0436828	5.3467	6.63389	FALSE	TRUE	FALSE
HADHA	30	0.422345	0.0670453	2.22459	6.6254	FALSE	TRUE	FALSE
HDAC6	30	1.18052	0.240036	1.0211	6.4838	FALSE	TRUE	FALSE
CCDC76	30	0.257635	0.0315808	2.32477	6.48017	FALSE	TRUE	FALSE
GCDH	50	0.35525	0.0697205	0.934577	6.40664	FALSE	TRUE	FALSE
DSG1	30	11.4403	2.58383	-2.64789	6.40039	FALSE	FALSE	TRUE
RPS17	50	0.641665	0.144008	1.96381	6.34484	FALSE	TRUE	FALSE
RPL37	50	2.08092	0.525357	0.565805	6.16573	FALSE	TRUE	FALSE
SET	50	1.3084	0.322658	0.288787	6.16549	FALSE	TRUE	FALSE
CASP14	40	28.3871	7.12026	-2.39895	6.13956	FALSE	FALSE	TRUE
EPHX1	50	0.370438	0.077547	0.837372	6.08469	FALSE	TRUE	FALSE
CDC42	50	1.23305	0.3096	-12.7834	5.99924	FALSE	FALSE	TRUE
C9ORF123	50	1.36137	0.346933	-3.78267	5.9342	FALSE	FALSE	TRUE
L2HGDH	50	0.255375	0.0494633	9.5353	5.82784	FALSE	TRUE	FALSE
C11ORF54	50	1.44149	0.376051	6.98129	5.7834	FALSE	TRUE	FALSE
C19ORF59	30	0.374251	0.0669856	3.833	5.73307	FALSE	TRUE	FALSE
FTSJ1	30	0.473628	0.0919991	4.46235	5.71175	FALSE	TRUE	FALSE
ODC1	20	1.3199	0.259139	-0.198716	5.70051	FALSE	FALSE	FALSE
RAB43	30	0.778713	0.170471	-3.36518	5.61697	FALSE	FALSE	TRUE
CCDC93	30	0.230019	0.0323896	3.1241	5.59675	FALSE	TRUE	FALSE
IDE	40	1.07936	0.268802	-9.53821	5.52614	FALSE	FALSE	FALSE
BTF3L4	50	0.345022	0.0783837	-5.91262	5.49574	FALSE	FALSE	TRUE
DBR1	50	0.378159	0.0883014	7.23371	5.46501	FALSE	TRUE	FALSE
ISOC1	40	0.458561	0.101495	6.44885	5.43698	FALSE	FALSE	FALSE
ENOSF1	50	0.526606	0.131849	2.33906	5.41565	FALSE	TRUE	FALSE
PRAF2	40	1.144	0.291552	4.64267	5.40576	FALSE	FALSE	FALSE
RNF103	30	0.560713	0.120436	-6.33142	5.37949	FALSE	FALSE	TRUE
DARS	40	0.324989	0.0670311	3.50135	5.26581	FALSE	FALSE	FALSE
C6ORF130	30	0.449226	0.0934286	3.93117	5.2656	FALSE	TRUE	FALSE
ADFP	30	0.323197	0.0601677	-2.68291	5.26143	FALSE	FALSE	TRUE
SLC27A2	30	0.170071	0.0197983	4.94625	5.24382	FALSE	TRUE	FALSE
EIF4E	40	0.348388	0.0742735	1.23686	5.22185	FALSE	FALSE	FALSE
DCTN3	30	0.272487	0.0476711	6.09514	5.18157	FALSE	TRUE	FALSE
RRM2	50	0.330936	0.0793513	-2.75853	5.13875	FALSE	FALSE	TRUE
HADHB	30	0.415006	0.0870279	2.74339	5.10968	FALSE	TRUE	FALSE
METAP2	50	0.387646	0.0978216	7.31249	5.05107	FALSE	TRUE	FALSE
LMNA	50	1.4656	0.425584	-4.26103	5.02896	FALSE	FALSE	TRUE
RAB3D	50	0.51444	0.138417	-7.97141	4.95508	FALSE	FALSE	TRUE
MAPK14	50	2.53834	0.759593	6.95237	4.95364	FALSE	TRUE	FALSE
PRPS2	50	0.920501	0.26344	9.24801	4.94462	FALSE	TRUE	FALSE
NOP16	40	1.20827	0.333734	1.45317	4.90995	FALSE	FALSE	FALSE
CYP51A1	30	0.206817	0.0326826	3.06641	4.90986	FALSE	TRUE	FALSE
MNAT1	50	0.469206	0.1259	0.058383	4.89182	FALSE	TRUE	FALSE
C3ORF38	30	0.456574	0.102783	-11.3781	4.87893	FALSE	FALSE	TRUE
PTGR1	50	0.589642	0.163538	3.8577	4.87874	FALSE	TRUE	FALSE
RPS20	50	0.377905	0.0982783	2.98496	4.85571	FALSE	TRUE	FALSE
RPS21	50	0.788775	0.226448	2.01488	4.84684	FALSE	TRUE	FALSE
STC2	40	0.248865	0.0504854	1.98238	4.8413	FALSE	FALSE	FALSE
NUP37	50	0.266145	0.0641161	5.08428	4.80877	FALSE	TRUE	FALSE
BANF1	40	0.806508	0.219273	6.4855	4.78605	FALSE	FALSE	FALSE
MRPL14	40	0.33813	0.0784811	14.7041	4.7615	FALSE	FALSE	FALSE
ASCC1	30	0.219432	0.0380934	0.955123	4.73149	FALSE	TRUE	FALSE
TARSL2	30	0.965415	0.251528	0.733396	4.72382	FALSE	TRUE	FALSE
DNAJC8	50	0.460689	0.128005	-11.7506	4.67649	FALSE	FALSE	TRUE
MDH2	50	0.475453	0.133056	7.08412	4.66212	FALSE	TRUE	FALSE
SCYL3	30	0.25077	0.0479682	11.8693	4.65732	FALSE	TRUE	FALSE
EMG1	50	0.57017	0.163671	5.12984	4.65103	FALSE	TRUE	FALSE
DEGS1	50	0.397832	0.10913	-6.86097	4.61668	FALSE	FALSE	TRUE
TPD52	50	0.426864	0.118659	9.5771	4.60843	FALSE	TRUE	FALSE
LYPLA1	50	0.69062	0.20416	1.67226	4.5954	FALSE	TRUE	FALSE
MRPL12	50	1.00701	0.307725	29.5252	4.56832	FALSE	TRUE	FALSE
RSBN1	40	0.670847	0.185758	-3.07287	4.5561	FALSE	FALSE	FALSE
OPLAH	20	0.996225	0.22954	-0.245592	4.5262	FALSE	FALSE	FALSE
HIST1H4A	50	1.35751	0.424628	0.303402	4.52048	FALSE	TRUE	FALSE
EAF1	20	0.610534	0.121613	6.86374	4.50552	FALSE	FALSE	FALSE
VPS13B	30	1.12454	0.309341	6.45392	4.48704	FALSE	FALSE	FALSE
DNAJC9	50	1.4324	0.453554	-0.947022	4.45827	FALSE	FALSE	TRUE
LPGAT1	30	0.241039	0.0480847	1.98424	4.42492	FALSE	FALSE	FALSE
UBA5	40	0.242836	0.05426	1.7678	4.40557	FALSE	FALSE	FALSE
BAT5	30	0.178842	0.0296931	2.18764	4.40143	FALSE	FALSE	FALSE
IDI1	50	0.407151	0.117233	-2.84971	4.37753	FALSE	FALSE	TRUE
AAMP	50	0.184903	0.043339	3.26726	4.35041	FALSE	TRUE	FALSE
EIF2AK2	30	0.206737	0.0388672	1.41502	4.33383	FALSE	FALSE	FALSE
NCOA4	20	0.546577	0.108592	2.42666	4.3291	FALSE	FALSE	FALSE
TRMT1	50	0.474473	0.141287	1.40076	4.31617	FALSE	TRUE	FALSE
C6ORF115	50	1.11533	0.359391	6.26828	4.27984	FALSE	TRUE	FALSE
CPOX	50	0.772429	0.243679	4.7031	4.26841	FALSE	TRUE	FALSE
TFB1M	30	0.228844	0.0468156	5.71678	4.23958	FALSE	FALSE	FALSE
SKAP2	30	0.269697	0.0594612	6.04139	4.23703	FALSE	FALSE	FALSE
PCK2	30	0.195861	0.0367294	-3.83872	4.23167	FALSE	FALSE	FALSE
SCAMP3	50	0.457615	0.138414	-5.3576	4.20637	FALSE	FALSE	TRUE
ZCCHC6	30	0.533919	0.142483	-2.21218	4.18671	FALSE	FALSE	FALSE
ZZZ3	20	0.682632	0.153738	-37.1071	4.17653	FALSE	FALSE	FALSE
HIBCH	30	0.146991	0.022236	3.82567	4.16608	FALSE	FALSE	FALSE
SSR4	50	0.472698	0.145659	-7.74616	4.12992	FALSE	FALSE	TRUE
TPRKB	40	0.697588	0.209843	-8.92072	4.12884	FALSE	FALSE	FALSE
ELMO1	30	0.144094	0.0217489	1.41775	4.12105	FALSE	FALSE	FALSE
PRPS1	50	0.401582	0.121535	5.59391	4.10688	FALSE	TRUE	FALSE
PSMD14	40	0.468465	0.134516	4.031	4.08948	FALSE	FALSE	FALSE
PTPLAD1	40	0.558799	0.164957	-0.34231	4.08551	FALSE	FALSE	FALSE
TMEM159	20	0.314205	0.0457636	-6.76993	4.08363	FALSE	FALSE	FALSE
RDH11	30	0.243686	0.0541861	1.49527	4.04648	FALSE	FALSE	FALSE
CD2AP	50	1.29569	0.439223	-34.5538	4.02055	FALSE	FALSE	TRUE
OGFOD1	50	0.471153	0.148465	-5.66813	4.01018	FALSE	FALSE	TRUE
ALDH5A1	50	0.414809	0.128638	1.95347	4.00644	FALSE	TRUE	FALSE
SLC25A1	50	0.231313	0.0637902	0.11993	4.0016	FALSE	TRUE	FALSE
SEC23IP	40	0.597743	0.181099	-3.34667	3.99794	FALSE	FALSE	FALSE
NARFL	30	0.281272	0.0670454	-3.70239	3.99477	FALSE	FALSE	FALSE
FLG2	20	9.03733	2.7298	-26.3892	3.99319	FALSE	FALSE	FALSE
CARD9	30	0.243113	0.0548361	5.64016	3.99109	FALSE	FALSE	FALSE
LIAS	50	0.434317	0.136187	-2.66007	3.982	FALSE	FALSE	TRUE
COMT	50	0.683612	0.227052	4.13343	3.92588	FALSE	TRUE	FALSE
ARL6IP5	50	0.288887	0.0856566	-7.23769	3.92087	FALSE	FALSE	TRUE
PRMT3	30	0.344894	0.0891018	6.00241	3.91816	FALSE	FALSE	FALSE
BUB3	50	0.230251	0.0647355	10.2374	3.91336	FALSE	TRUE	FALSE
SLC35F2	50	0.988362	0.337304	-15.3336	3.90889	FALSE	FALSE	TRUE
ZWINT	30	0.189694	0.0387524	-3.20373	3.90291	FALSE	FALSE	FALSE
RING1	20	0.33313	0.0556748	-5.05648	3.88996	FALSE	FALSE	FALSE
FKSG27	30	0.348927	0.0911061	5.53309	3.8862	FALSE	FALSE	FALSE
MRPL50	50	3.21286	1.14126	6.89828	3.88608	FALSE	TRUE	FALSE
EFHD2	50	0.734602	0.247211	-1.72742	3.88406	FALSE	FALSE	TRUE
LAT	20	0.38455	0.072108	-0.0132282	3.87671	FALSE	FALSE	FALSE
CYB5R3	50	0.341177	0.105537	5.26108	3.86953	FALSE	TRUE	FALSE
ATP6	40	0.784041	0.250627	-4.37115	3.86876	FALSE	FALSE	FALSE
PCMT1	50	1.07814	0.372999	3.07493	3.85681	FALSE	TRUE	FALSE
PGAM1	50	0.651836	0.218481	0.1127	3.85591	FALSE	TRUE	FALSE
BPGM	40	2.38855	0.811083	0.412972	3.85474	FALSE	FALSE	FALSE
CDK5RAP3	30	0.135856	0.0217545	1.87225	3.84298	FALSE	FALSE	FALSE
IFRD2	20	0.567848	0.130956	0.149474	3.83961	FALSE	FALSE	FALSE
BTF3	50	0.248245	0.0724951	-1.73678	3.83459	FALSE	FALSE	TRUE
MRPL1	30	0.206355	0.0451889	1.96466	3.83036	FALSE	FALSE	FALSE
PDCD5	50	1.05499	0.366816	25.9446	3.82292	FALSE	TRUE	FALSE
TUBB	50	0.45919	0.149708	0.625682	3.81918	FALSE	TRUE	FALSE
TIFA	30	0.20231	0.0440059	5.59034	3.8191	FALSE	FALSE	FALSE
RAD23B	50	0.72307	0.246149	0.994269	3.81533	FALSE	TRUE	FALSE
GLMN	30	0.110572	0.013758	6.88978	3.80187	FALSE	FALSE	FALSE
CLPP	50	0.293873	0.0899791	1.10155	3.7896	FALSE	TRUE	FALSE
PRKAB1	40	0.576023	0.181215	49.3892	3.78636	FALSE	FALSE	FALSE
SCFD1	30	0.173629	0.0351767	3.66744	3.76389	FALSE	FALSE	FALSE
SLC25A12	50	0.347292	0.110826	0.227511	3.73519	FALSE	TRUE	FALSE
AHCTF1	50	0.661118	0.227466	-7.2649	3.72286	FALSE	FALSE	TRUE
STK39	30	0.233397	0.0565021	3.42885	3.6811	FALSE	FALSE	FALSE
HIBADH	50	0.241734	0.072885	3.2588	3.66981	FALSE	TRUE	FALSE
COMMD7	30	0.311498	0.0833217	-8.7407	3.66674	FALSE	FALSE	FALSE
ETFA	50	0.828174	0.294507	-5.82537	3.62922	FALSE	FALSE	TRUE
TXNIP	30	0.395293	0.113741	33.3271	3.59556	FALSE	FALSE	FALSE
PRTN3	30	0.906701	0.290922	-5.10804	3.58127	FALSE	FALSE	FALSE
IER3IP1	40	0.936425	0.321179	-9.43567	3.57627	FALSE	FALSE	FALSE
MDH1	50	0.727513	0.259965	46.1924	3.56093	FALSE	TRUE	FALSE
PNPO	40	0.396655	0.125071	4.94437	3.52303	FALSE	FALSE	FALSE
PGM1	50	0.18505	0.0537513	5.60129	3.52125	FALSE	TRUE	FALSE
NANS	40	0.309124	0.0931584	-6.23107	3.50382	FALSE	FALSE	FALSE
FNTB	30	0.185982	0.0428746	34.0023	3.503	FALSE	FALSE	FALSE
TXNL4B	30	0.18653	0.0431925	2.7318	3.49426	FALSE	FALSE	FALSE
HBA1	40	1.33693	0.475874	-3.26638	3.487	FALSE	FALSE	FALSE
PDCD11	30	0.762348	0.245946	-2.8462	3.48509	FALSE	FALSE	FALSE
SRP68	30	0.112702	0.0173606	2.31891	3.48359	FALSE	FALSE	FALSE
SNRPA1	50	0.283225	0.0922941	0.61823	3.48039	FALSE	TRUE	FALSE
YDJC	30	0.514888	0.159223	-3.96772	3.47525	FALSE	FALSE	FALSE
QTRT1	50	0.599769	0.214914	7.53662	3.47464	FALSE	TRUE	FALSE
COPS6	40	0.214637	0.0587947	-7.2324	3.4632	FALSE	FALSE	FALSE
RUVBL1	50	0.113656	0.0269524	-4.88059	3.4585	FALSE	FALSE	TRUE
IL16	30	0.109535	0.0165901	4.3447	3.4473	FALSE	FALSE	FALSE
CMAS	30	0.317445	0.0910087	1.7685	3.41577	FALSE	FALSE	FALSE
ABCB10	40	0.210427	0.0583293	2.68897	3.397	FALSE	FALSE	FALSE
ALKBH3	50	0.417459	0.146784	-3.792	3.39614	FALSE	FALSE	TRUE
RAP1B	50	0.227271	0.0721938	-13.1648	3.39373	FALSE	FALSE	TRUE
SLC25A6	40	0.248228	0.072821	-9.23043	3.38685	FALSE	FALSE	FALSE
MTAP	50	0.189605	0.0578602	-10.4164	3.36421	FALSE	FALSE	TRUE
FAU	30	1.66922	0.579021	-6.06243	3.3627	FALSE	FALSE	FALSE
PPP1R2	50	0.431112	0.153432	40.437	3.35639	FALSE	TRUE	FALSE
RPL35A	40	1.88077	0.695853	0.000204134	3.35253	FALSE	FALSE	FALSE
ZMYM1	30	0.658324	0.215831	-1.9847	3.34566	FALSE	FALSE	FALSE
TXNDC1	50	0.172691	0.0514611	-2.81517	3.34489	FALSE	FALSE	TRUE
GK	50	0.260974	0.0864534	-0.524857	3.34356	FALSE	FALSE	TRUE
SLC25A13	50	0.350175	0.121907	0.238784	3.33924	FALSE	TRUE	FALSE
ADSS	50	0.359445	0.126507	0.525617	3.30611	FALSE	TRUE	FALSE
SFXN1	50	0.230675	0.0753571	6.71571	3.29501	FALSE	TRUE	FALSE
H2AFY	50	0.519657	0.19114	0.292541	3.28772	FALSE	TRUE	FALSE
GYS1	40	0.293562	0.0925961	3.849	3.27493	FALSE	FALSE	FALSE
SLC35A3	30	0.379008	0.117532	6.74212	3.25587	FALSE	FALSE	FALSE
ALKBH5	50	0.526885	0.195384	-3.16156	3.25455	FALSE	FALSE	TRUE
CHCHD4	50	0.668883	0.253146	17.1023	3.24311	FALSE	TRUE	FALSE
ELP3	30	0.124503	0.0242007	-2.16519	3.23727	FALSE	FALSE	FALSE
C6ORF72	40	0.549568	0.193271	-3.32765	3.2359	FALSE	FALSE	FALSE
COQ6	40	0.215238	0.0630719	1.78947	3.23274	FALSE	FALSE	FALSE
ALOX5AP	50	0.577412	0.217035	2.60021	3.22548	FALSE	TRUE	FALSE
ADIPOR1	40	0.304016	0.0979878	-5.81217	3.22043	FALSE	FALSE	FALSE
DDX6	40	0.269486	0.0846774	-2.17496	3.21233	FALSE	FALSE	FALSE
C4ORF15	30	0.351149	0.10884	4.46813	3.20028	FALSE	FALSE	FALSE
C1ORF174	30	0.385496	0.121648	-7.51246	3.19879	FALSE	FALSE	FALSE
LAMP1	50	0.945851	0.36838	1.62398	3.19529	FALSE	TRUE	FALSE
PPIB	50	0.286068	0.0999403	-5.99414	3.19014	FALSE	FALSE	TRUE
ALKBH2	40	0.418653	0.143841	-1.33352	3.18898	FALSE	FALSE	FALSE
ACOT8	50	0.204751	0.0673323	0.46233	3.16059	FALSE	FALSE	FALSE
FNBP1	30	0.131303	0.0277116	0.854783	3.1545	FALSE	FALSE	FALSE
CCS	40	0.445554	0.155708	-4.65416	3.1532	FALSE	FALSE	FALSE
RECQL	50	0.428475	0.159382	6.09672	3.14934	FALSE	FALSE	FALSE
ATP5F1	50	0.206413	0.0682245	-10.4064	3.14883	FALSE	FALSE	FALSE
DGKA	30	0.28501	0.0856246	2.12838	3.1426	FALSE	FALSE	FALSE
GNL1	30	0.172418	0.0434454	6.63586	3.13387	FALSE	FALSE	FALSE
MBP	50	0.717397	0.279569	13.9054	3.12205	FALSE	FALSE	FALSE
TIMM8B	50	1.28933	0.516032	29.1035	3.11764	FALSE	FALSE	FALSE
ACAA1	50	0.247117	0.0856115	11.1255	3.11712	FALSE	FALSE	FALSE
KIF2A	30	0.209813	0.0578742	0.924738	3.11478	FALSE	FALSE	FALSE
RAB1B	50	0.339777	0.123975	-25.3276	3.11391	FALSE	FALSE	FALSE
ECSIT	50	0.776105	0.304458	4.27963	3.11146	FALSE	FALSE	FALSE
GDE1	30	0.285044	0.0867021	-0.249917	3.09836	FALSE	FALSE	FALSE
MRPS33	30	0.274508	0.0828805	1.68776	3.09099	FALSE	FALSE	FALSE
CCDC86	50	0.674227	0.263514	5.23437	3.08998	FALSE	FALSE	FALSE
NP	50	0.120486	0.0336248	-5.05498	3.08985	FALSE	FALSE	FALSE
TPT1	50	0.43856	0.165924	-10.0334	3.08319	FALSE	FALSE	FALSE
RPS6KB1	30	0.192187	0.0518737	3.88064	3.07646	FALSE	FALSE	FALSE
SETD6	20	0.614565	0.179908	-1.79603	3.07405	FALSE	FALSE	FALSE
ARMC8	30	0.133624	0.0297104	5.17963	3.06571	FALSE	FALSE	FALSE
CUL1	50	0.590574	0.230142	6.29538	3.06221	FALSE	FALSE	FALSE
ATP5B	50	0.147779	0.0453627	-8.12976	3.06057	FALSE	FALSE	FALSE
FOXK1	30	0.324413	0.102732	3.62401	3.05823	FALSE	FALSE	FALSE
CHCHD10	40	0.913077	0.347843	6.78732	3.05621	FALSE	FALSE	FALSE
CHN1	30	0.597881	0.207439	-6.40593	3.05452	FALSE	FALSE	FALSE
CPT1A	30	0.169002	0.0434665	5.32548	3.04953	FALSE	FALSE	FALSE
CWF19L1	30	0.275614	0.0843053	8.15419	3.04881	FALSE	FALSE	FALSE
CETN3	50	0.319587	0.117433	-6.0608	3.04818	FALSE	FALSE	FALSE
PSMG2	50	0.172339	0.0558264	4.06605	3.0474	FALSE	FALSE	FALSE
GLRX3	40	0.61422	0.227897	-26.0941	3.04497	FALSE	FALSE	FALSE
SH3BP5L	30	0.341936	0.110363	-0.908247	3.02631	FALSE	FALSE	FALSE
SLC25A14	30	0.483538	0.165556	-0.000437693	3.00865	FALSE	FALSE	FALSE
ZNF22	20	0.176021	0.0208708	0.458481	3.00121	FALSE	FALSE	FALSE
TBC1D22A	40	0.201807	0.0623381	14.6951	2.98552	FALSE	FALSE	FALSE
NGRN	40	0.226649	0.072531	-0.122334	2.98388	FALSE	FALSE	FALSE
ENY2	40	0.578999	0.216841	-7.15154	2.98025	FALSE	FALSE	FALSE
WDR77	40	0.344999	0.12117	9.0378	2.97647	FALSE	FALSE	FALSE
S100A8	30	45.8987	17.8178	-3.72832	2.97632	FALSE	FALSE	FALSE
TMEM97	40	0.185345	0.0558442	-7.93432	2.97219	FALSE	FALSE	FALSE
HNRNPA2B1	50	0.584464	0.232271	-1.05637	2.96774	FALSE	FALSE	FALSE
SDCBP	50	0.197275	0.0677435	0.379626	2.96639	FALSE	FALSE	FALSE
B3KNS4_HUMAN	20	0.254395	0.0510752	-6.32155	2.95817	FALSE	FALSE	FALSE
HBB	30	2.67344	1.02391	-8.36368	2.94916	FALSE	FALSE	FALSE
RPS28	50	0.524172	0.20752	5.26776	2.94862	FALSE	FALSE	FALSE
TMOD3	30	0.106213	0.0205802	2.72351	2.9457	FALSE	FALSE	FALSE
RPL10	40	1.27264	0.504681	3.78162	2.9437	FALSE	FALSE	FALSE
HCG_2004593	50	1.12535	0.464492	0.0548453	2.94312	FALSE	FALSE	FALSE
C14ORF1	30	0.274893	0.0866418	-4.69842	2.94219	FALSE	FALSE	FALSE
SNRPA	50	0.125849	0.0376905	-6.34895	2.94204	FALSE	FALSE	FALSE
MGST3	40	0.766143	0.295967	-20.7973	2.94173	FALSE	FALSE	FALSE
MCAT	50	0.193738	0.0667283	2.13029	2.93981	FALSE	FALSE	FALSE
HSPA14	30	0.113452	0.0234984	2.5435	2.93845	FALSE	FALSE	FALSE
DHCR24	50	0.206305	0.072154	4.44109	2.93695	FALSE	FALSE	FALSE
ATP6V1D	50	0.354965	0.135802	-4.41489	2.93414	FALSE	FALSE	FALSE
NIPSNAP1	40	0.440095	0.162194	2.22339	2.92337	FALSE	FALSE	FALSE
UBXN1	50	0.338633	0.129236	-6.61069	2.92041	FALSE	FALSE	FALSE
C14ORF156	50	0.245142	0.0893208	9.70903	2.91236	FALSE	FALSE	FALSE
HDAC7	20	0.317252	0.0760692	-9.2394	2.91183	FALSE	FALSE	FALSE
TMEM49	50	0.58978	0.237819	5.31438	2.90389	FALSE	FALSE	FALSE
GMPPB	50	0.29304	0.110571	0.442734	2.88755	FALSE	FALSE	FALSE
TRIP10	30	0.271296	0.0868101	3.20757	2.87934	FALSE	FALSE	FALSE
BDH2	30	0.195593	0.0568234	2.32845	2.87757	FALSE	FALSE	FALSE
NDUFB8	50	0.425713	0.168865	-18.3718	2.86125	FALSE	FALSE	FALSE
CHMP1A	50	0.284768	0.107757	6.65857	2.85924	FALSE	FALSE	FALSE
SRP72	30	0.125883	0.0295404	0.95648	2.84989	FALSE	FALSE	FALSE
DIMT1L	40	0.439297	0.165016	3.16435	2.84442	FALSE	FALSE	FALSE
TOMM70A	30	0.15659	0.0419049	3.44866	2.84294	FALSE	FALSE	FALSE
ARPC5	50	0.160376	0.0540282	5.49028	2.84249	FALSE	FALSE	FALSE
TTC21B	30	0.809027	0.302751	-9.73729	2.84112	FALSE	FALSE	FALSE
CAPNS1	50	1.96585	0.841646	8.32952	2.83541	FALSE	FALSE	FALSE
RPS3	50	0.912772	0.382561	0.000390753	2.83246	FALSE	FALSE	FALSE
FAM134C	50	0.415695	0.165665	-2.98323	2.83133	FALSE	FALSE	FALSE
PLXND1	20	0.414408	0.116136	-3.58415	2.82918	FALSE	FALSE	FALSE
NT5DC1	50	0.714953	0.29708	0.738203	2.81928	FALSE	FALSE	FALSE
RSL1D1	40	0.54642	0.21319	-0.293982	2.78267	FALSE	FALSE	FALSE
MECR	40	0.380627	0.14267	-9.47143	2.7796	FALSE	FALSE	FALSE
TMEM109	50	0.220102	0.081432	-7.81462	2.77858	FALSE	FALSE	FALSE
SLC39A7	30	0.170796	0.0487163	-6.41199e-05	2.77833	FALSE	FALSE	FALSE
GTSF1	50	0.739229	0.31054	9.59591	2.77727	FALSE	FALSE	FALSE
NDRG1	40	0.3511	0.130223	5.54318	2.77546	FALSE	FALSE	FALSE
TXN2	50	0.41917	0.169399	-8.10579	2.77489	FALSE	FALSE	FALSE
LTA4H	40	0.272122	0.0965542	-34.0324	2.77441	FALSE	FALSE	FALSE
FDFT1	40	0.163301	0.0501328	2.72918	2.77334	FALSE	FALSE	FALSE
EEFSEC	30	0.0910597	0.0164686	0.705833	2.77319	FALSE	FALSE	FALSE
ANKH	50	0.438622	0.178214	8.73046	2.76943	FALSE	FALSE	FALSE
GMPPA	50	0.488718	0.200396	0.662275	2.76854	FALSE	FALSE	FALSE
AUP1	30	0.132322	0.0332799	4.24845	2.76794	FALSE	FALSE	FALSE
AARSD1	30	0.205293	0.0631183	-2.23435	2.75792	FALSE	FALSE	FALSE
ICA1	30	0.204511	0.0630707	-5.2332	2.74502	FALSE	FALSE	FALSE
C12ORF5	30	0.233317	0.0748946	1.27994	2.74205	FALSE	FALSE	FALSE
C15ORF57	40	0.250768	0.0883283	-3.22242	2.73935	FALSE	FALSE	FALSE
DCPS	50	0.186917	0.0675583	5.32676	2.73872	FALSE	FALSE	FALSE
HMMR	30	0.269999	0.0903488	0.364123	2.72434	FALSE	FALSE	FALSE
CALM1	40	2.11075	0.891017	16.6466	2.72305	FALSE	FALSE	FALSE
GFPT1	50	0.61071	0.257145	1.37754	2.71943	FALSE	FALSE	FALSE
C5ORF22	30	0.211366	0.0665794	9.5657	2.71235	FALSE	FALSE	FALSE
RPL38	50	1.46198	0.63847	2.07766	2.71017	FALSE	FALSE	FALSE
LOC728658	50	1.68312	0.738564	1.94876	2.70265	FALSE	FALSE	FALSE
ASPSCR1	30	0.0933079	0.0181873	2.28973	2.70163	FALSE	FALSE	FALSE
IKBKAP	40	0.655467	0.264767	-11.4346	2.69963	FALSE	FALSE	FALSE
FLJ45032	50	0.354612	0.143734	0.595949	2.69285	FALSE	FALSE	FALSE
COG7	30	0.264887	0.0891204	6.00644	2.69195	FALSE	FALSE	FALSE
GOPC	30	0.194998	0.0602755	10.3225	2.69182	FALSE	FALSE	FALSE
PSMD12	40	0.23904	0.0845356	1.85346	2.6888	FALSE	FALSE	FALSE
CIAO1	40	0.302056	0.111997	-0.344093	2.68603	FALSE	FALSE	FALSE
MOSPD2	30	0.108473	0.0246363	6.12223	2.68587	FALSE	FALSE	FALSE
POLR2E	50	0.38287	0.15685	3.06116	2.68146	FALSE	FALSE	FALSE
CABC1	50	0.270554	0.106561	33.2884	2.67249	FALSE	FALSE	FALSE
ZNF768	40	0.240354	0.0855379	8.62793	2.67166	FALSE	FALSE	FALSE
TUBA1A	50	0.520884	0.219769	0.63775	2.66533	FALSE	FALSE	FALSE
FIS1	40	0.221632	0.0775368	-28.3147	2.66479	FALSE	FALSE	FALSE
EEF1B2	40	0.532024	0.213151	-5.52628	2.66321	FALSE	FALSE	FALSE
HEBP1	40	0.261657	0.0950682	11.1806	2.66279	FALSE	FALSE	FALSE
IVNS1ABP	30	0.178281	0.0540599	4.81788	2.65634	FALSE	FALSE	FALSE
ACO2	50	0.605336	0.258595	-0.02564	2.65346	FALSE	FALSE	FALSE
NAMPT	50	0.21786	0.0832763	3.96823	2.65202	FALSE	FALSE	FALSE
PRMT5	50	0.277452	0.11028	4.00845	2.65105	FALSE	FALSE	FALSE
TNPO1	50	1.12588	0.494972	1.05631	2.64598	FALSE	FALSE	FALSE
UBQLN2	50	0.470225	0.198114	0.67261	2.63924	FALSE	FALSE	FALSE
NDFIP1	50	0.86606	0.378208	-8.42954	2.6341	FALSE	FALSE	FALSE
LCMT1	30	0.182963	0.0565077	29.6075	2.63132	FALSE	FALSE	FALSE
EGR1	20	0.240188	0.054448	0.566737	2.62962	FALSE	FALSE	FALSE
GGA3	30	0.253104	0.0859478	0.479302	2.62755	FALSE	FALSE	FALSE
FIZ1	40	0.508173	0.20522	-72.5517	2.61407	FALSE	FALSE	FALSE
TUBB2C	40	0.778469	0.324697	1.36261	2.6118	FALSE	FALSE	FALSE
HVCN1	50	0.270662	0.10842	-6.60343	2.60793	FALSE	FALSE	FALSE
ARPC1B	50	0.140985	0.0492089	4.67127	2.60606	FALSE	FALSE	FALSE
HMGCS1	40	0.23705	0.0857973	2.46563	2.60453	FALSE	FALSE	FALSE
LSG1	30	0.204836	0.0662543	0.773398	2.60449	FALSE	FALSE	FALSE
TRABD	30	0.13733	0.037879	8.90426	2.60256	FALSE	FALSE	FALSE
QTRTD1	50	0.224869	0.0879999	2.49632	2.58726	FALSE	FALSE	FALSE
EXOSC2	50	0.178446	0.0667575	1.93454	2.58437	FALSE	FALSE	FALSE
AKT1S1	30	0.284886	0.100611	-5.01092	2.5821	FALSE	FALSE	FALSE
TBC1D24	30	0.121481	0.0315353	12.5277	2.58021	FALSE	FALSE	FALSE
TMEM106C	30	0.706362	0.27907	-8.2159	2.57901	FALSE	FALSE	FALSE
MRPL35	20	0.189729	0.0353873	6.25674	2.57737	FALSE	FALSE	FALSE
OIP5	30	0.223314	0.0748219	8.15154	2.57189	FALSE	FALSE	FALSE
SAMD9	30	0.522465	0.201657	-12.5275	2.57123	FALSE	FALSE	FALSE
HMGB2	50	0.204221	0.0789133	-16.6175	2.56996	FALSE	FALSE	FALSE
RNASEH2C	40	0.253785	0.0941931	2.09969	2.56835	FALSE	FALSE	FALSE
WDR79	30	0.44845	0.170804	5.74431	2.55982	FALSE	FALSE	FALSE
ARMC6	30	0.129681	0.0353448	9.6262	2.5584	FALSE	FALSE	FALSE
DECR2	50	0.146891	0.0528091	2.02985	2.55256	FALSE	FALSE	FALSE
SLC35E1	30	0.311516	0.112849	-8.13055	2.55246	FALSE	FALSE	FALSE
LOC283951	40	0.394516	0.157642	-1.35932	2.55093	FALSE	FALSE	FALSE
FAM103A1	40	0.572699	0.237459	23.0417	2.54932	FALSE	FALSE	FALSE
GYG1	50	0.445583	0.191153	-3.6804	2.54612	FALSE	FALSE	FALSE
SH3GLB1	30	0.107949	0.0263003	6.59965	2.54411	FALSE	FALSE	FALSE
RPS15A	50	1.18421	0.533482	2.65377	2.54197	FALSE	FALSE	FALSE
ETFB	50	0.594236	0.260918	-6.96761	2.53023	FALSE	FALSE	FALSE
ZBTB43	40	0.312558	0.12186	-6.17411	2.52468	FALSE	FALSE	FALSE
ICAM3	50	1.31013	0.594326	1.39698	2.52281	FALSE	FALSE	FALSE
ARFIP1	30	0.0779519	0.0137484	1.87002	2.52177	FALSE	FALSE	FALSE
PRKAR1B	30	0.326781	0.120845	1.90819	2.50959	FALSE	FALSE	FALSE
MLC1	50	0.247083	0.100498	-1.75932	2.50149	FALSE	FALSE	FALSE
GFM1	30	0.153036	0.0464021	4.03982	2.49629	FALSE	FALSE	FALSE
IFI30	40	0.307294	0.120631	-7.66551	2.49088	FALSE	FALSE	FALSE
ILK	30	0.108531	0.0273103	6.59307	2.48937	FALSE	FALSE	FALSE
ZNF787	50	0.20315	0.080368	-5.30857	2.48437	FALSE	FALSE	FALSE
C1ORF31	50	0.836563	0.37742	8.24981	2.48391	FALSE	FALSE	FALSE
SPG7	30	0.192567	0.0638062	-6.86799	2.48022	FALSE	FALSE	FALSE
ZNF622	40	0.283835	0.110337	0.28969	2.48015	FALSE	FALSE	FALSE
GPSN2	40	0.484677	0.201619	3.53422	2.47971	FALSE	FALSE	FALSE
S100A11	50	0.377382	0.162368	8.85963	2.47697	FALSE	FALSE	FALSE
RRP15	50	0.360581	0.154951	-9.02712	2.46489	FALSE	FALSE	FALSE
MCFD2	30	0.696585	0.283421	-5.90253	2.4596	FALSE	FALSE	FALSE
PTMS	40	1.72333	0.768356	40.7155	2.45783	FALSE	FALSE	FALSE
ANXA4	40	0.687817	0.29612	-10.5194	2.44959	FALSE	FALSE	FALSE
ZNF384	50	0.428028	0.187487	12.9748	2.44809	FALSE	FALSE	FALSE
CNPY3	50	0.75345	0.341406	24.0068	2.44641	FALSE	FALSE	FALSE
KATNB1	30	0.152331	0.047084	14.1302	2.4432	FALSE	FALSE	FALSE
EPX	50	0.490837	0.217441	9.09475	2.44294	FALSE	FALSE	FALSE
PSMF1	40	0.119301	0.0362002	-13.4845	2.43981	FALSE	FALSE	FALSE
PTGR2	30	0.227683	0.08018	-39.0361	2.4353	FALSE	FALSE	FALSE
C6ORF211	30	0.247607	0.0890241	1.16347	2.43067	FALSE	FALSE	FALSE
EZR	50	0.156164	0.0593783	-0.576102	2.42858	FALSE	FALSE	FALSE
PRPSAP2	50	0.244761	0.101433	0.560621	2.42825	FALSE	FALSE	FALSE
SRP09	50	0.358681	0.155638	10.5179	2.42478	FALSE	FALSE	FALSE
GCAT	30	0.0894599	0.0198828	1.30206	2.42414	FALSE	FALSE	FALSE
STK4	40	0.379469	0.15626	37.7632	2.42122	FALSE	FALSE	FALSE
ARHGEF6	30	0.256695	0.0933838	0.719618	2.41775	FALSE	FALSE	FALSE
LRRC40	30	0.112783	0.0302194	1.76419	2.41666	FALSE	FALSE	FALSE
TRMT6	50	0.163292	0.0630324	1.08366	2.4148	FALSE	FALSE	FALSE
PARVG	30	0.205978	0.0712796	5.10393	2.41115	FALSE	FALSE	FALSE
BXDC2	30	0.221267	0.0780065	6.70482	2.411	FALSE	FALSE	FALSE
DNAJC5	50	0.325649	0.14067	-22.1794	2.40503	FALSE	FALSE	FALSE
SRD5A3	30	0.326948	0.124737	0.000373169	2.40394	FALSE	FALSE	FALSE
LGTN	30	0.189548	0.064233	3.52867	2.40341	FALSE	FALSE	FALSE
SEC61B	50	0.365493	0.159879	4.32603	2.40006	FALSE	FALSE	FALSE
SUFU	20	0.270365	0.0743226	-30.7545	2.39533	FALSE	FALSE	FALSE
CCNB1	40	0.155587	0.0537088	5.30209	2.39503	FALSE	FALSE	FALSE
C14ORF2	50	0.228327	0.0945167	5.25615	2.39493	FALSE	FALSE	FALSE
HYPK	50	1.37931	0.645074	-3.49576	2.39268	FALSE	FALSE	FALSE
SPATA5L1	40	0.314542	0.127554	8.58127	2.38838	FALSE	FALSE	FALSE
YKT6	50	0.14669	0.0556791	2.36459	2.38459	FALSE	FALSE	FALSE
CCDC41	30	0.328566	0.126252	-6.53051	2.38248	FALSE	FALSE	FALSE
PCYOX1	50	0.145784	0.0553057	2.90308	2.38126	FALSE	FALSE	FALSE
TIMM17A	50	0.427306	0.190327	1.0655	2.38046	FALSE	FALSE	FALSE
SH3GL1	30	0.138785	0.0422894	11.0637	2.38006	FALSE	FALSE	FALSE
ATPAF1	30	0.158498	0.0510302	7.63399	2.37956	FALSE	FALSE	FALSE
SLC30A7	50	0.599882	0.273808	-8.42616	2.36954	FALSE	FALSE	FALSE
PVRL1	50	0.699492	0.321857	0.235934	2.36739	FALSE	FALSE	FALSE
YIPF3	50	0.162527	0.0636408	-5.39974	2.36591	FALSE	FALSE	FALSE
SUCLG1	30	0.126065	0.0369086	1.7099	2.3649	FALSE	FALSE	FALSE
PTTG1IP	50	1.02585	0.479299	-1.19849	2.36301	FALSE	FALSE	FALSE
RAB8B	50	0.448747	0.201526	8.29267	2.36219	FALSE	FALSE	FALSE
NUDT1	30	0.123805	0.0359889	17.6218	2.35977	FALSE	FALSE	FALSE
RAB33A	50	0.123028	0.0447573	0.209706	2.35847	FALSE	FALSE	FALSE
HINT3	40	0.23712	0.0925621	-7.90758	2.35635	FALSE	FALSE	FALSE
NAGK	50	0.178026	0.0714179	1.47892	2.35121	FALSE	FALSE	FALSE
C1ORF151	20	0.290951	0.0847874	-12.048	2.34955	FALSE	FALSE	FALSE
LTV1	30	0.0908049	0.0214876	2.301	2.34578	FALSE	FALSE	FALSE
CCDC53	40	0.325315	0.134393	7.46627	2.33969	FALSE	FALSE	FALSE
TRIP6	40	0.419535	0.17865	-5.24789	2.33802	FALSE	FALSE	FALSE
DHFR	50	0.308419	0.134893	1.60039	2.33612	FALSE	FALSE	FALSE
AIG1	50	0.247523	0.105504	-2.53574	2.33273	FALSE	FALSE	FALSE
VPS29	50	0.211806	0.0882415	3.38475	2.33091	FALSE	FALSE	FALSE
CTF8	50	0.383611	0.171641	6.00028	2.32851	FALSE	FALSE	FALSE
EIF1	30	0.250104	0.0931845	-8.19005	2.32676	FALSE	FALSE	FALSE
SDF4	40	0.179229	0.0662076	0.0450465	2.3261	FALSE	FALSE	FALSE
JUNB	50	0.227178	0.0959518	0.928244	2.32151	FALSE	FALSE	FALSE
HMBS	50	0.163926	0.0652499	-5.49314	2.32018	FALSE	FALSE	FALSE
TADA3L	30	0.182664	0.0632345	-8.48906	2.31396	FALSE	FALSE	FALSE
TAF4	40	0.420743	0.180491	-8.68762	2.31188	FALSE	FALSE	FALSE
ATP5O	50	0.153532	0.0605367	0.334536	2.30295	FALSE	FALSE	FALSE
DTYMK	40	0.150319	0.0530844	2.75955	2.30224	FALSE	FALSE	FALSE
RPL18	50	4.38529	2.12556	31.6209	2.30157	FALSE	FALSE	FALSE
SPTY2D1	30	0.0965652	0.0246958	-16.5481	2.30016	FALSE	FALSE	FALSE
C5ORF44	30	0.226565	0.0833999	6.02607	2.29909	FALSE	FALSE	FALSE
FAM45A	30	0.122411	0.0363797	8.4042	2.29906	FALSE	FALSE	FALSE
ZBTB2	40	0.442494	0.19169	-6.02579	2.29376	FALSE	FALSE	FALSE
PSMA2	50	0.344469	0.154118	-8.76625	2.29215	FALSE	FALSE	FALSE
ACOT7	50	0.167303	0.0675248	-8.65479	2.29025	FALSE	FALSE	FALSE
SORD	50	0.212571	0.0897474	22.8754	2.28732	FALSE	FALSE	FALSE
RPL37A	50	1.45686	0.700235	0.000582851	2.27887	FALSE	FALSE	FALSE
DPH2	40	0.202136	0.0784091	-12.144	2.27038	FALSE	FALSE	FALSE
RPL23	50	0.892412	0.424379	2.16181	2.26919	FALSE	FALSE	FALSE
UNK	30	0.351026	0.140876	-6.52999	2.26833	FALSE	FALSE	FALSE
TMEM93	30	0.494409	0.206264	-6.41852	2.26523	FALSE	FALSE	FALSE
KPTN	20	0.135036	0.019679	-21.3641	2.26085	FALSE	FALSE	FALSE
FTSJ3	30	0.303165	0.119481	-5.85296	2.25826	FALSE	FALSE	FALSE
DENND2C	30	0.13078	0.0409314	-8.58639	2.25605	FALSE	FALSE	FALSE
LZIC	50	0.348268	0.15749	16.5888	2.25554	FALSE	FALSE	FALSE
AP3M1	30	0.105886	0.0296045	1.30902	2.25422	FALSE	FALSE	FALSE
DKC1	50	0.193714	0.0813735	5.03861	2.2522	FALSE	FALSE	FALSE
CLK2	20	0.804555	0.315349	0.593532	2.24626	FALSE	FALSE	FALSE
MTRR	30	0.138003	0.0444229	2.69604	2.2457	FALSE	FALSE	FALSE
MBD1	40	0.315395	0.133341	7.87921	2.24502	FALSE	FALSE	FALSE
EXOSC5	40	0.207618	0.0816981	5.5967	2.24502	FALSE	FALSE	FALSE
DPH1	50	0.365141	0.166277	0.573619	2.24483	FALSE	FALSE	FALSE
CHST11	30	0.334495	0.134328	3.76836	2.2444	FALSE	FALSE	FALSE
C1ORF52	50	0.637886	0.301263	-7.18026	2.24225	FALSE	FALSE	FALSE
NUP210	50	0.578856	0.272144	-4.28839	2.2412	FALSE	FALSE	FALSE
FTSJD1	20	0.231495	0.0627316	0.440845	2.24103	FALSE	FALSE	FALSE
TIMM10	50	0.311864	0.140226	9.44405	2.23747	FALSE	FALSE	FALSE
INPP5B	30	0.148438	0.049448	0.722211	2.23319	FALSE	FALSE	FALSE
CTPS	50	0.310915	0.139993	3.12683	2.23122	FALSE	FALSE	FALSE
CCDC25	30	0.0994841	0.0270919	1.13216	2.22665	FALSE	FALSE	FALSE
RPAP3	30	0.116955	0.0351234	1.5185	2.22632	FALSE	FALSE	FALSE
RPL13	50	1.35804	0.660399	0.446047	2.22281	FALSE	FALSE	FALSE
RALBP1	30	0.24666	0.0949488	3.78974	2.21886	FALSE	FALSE	FALSE
MTHFR	30	0.178325	0.0636122	2.33276	2.214	FALSE	FALSE	FALSE
NPM1	50	0.462462	0.216125	0.45894	2.21301	FALSE	FALSE	FALSE
RPL28	40	1.76822	0.836311	1.09184	2.21123	FALSE	FALSE	FALSE
RHOT2	30	0.251566	0.0976215	10.7353	2.20595	FALSE	FALSE	FALSE
EIF3M	30	0.117879	0.0359488	3.21567	2.20288	FALSE	FALSE	FALSE
TMEM165	40	0.444316	0.197402	-4.65654	2.20247	FALSE	FALSE	FALSE
SENP6	30	0.332865	0.135317	-6.11104	2.20213	FALSE	FALSE	FALSE
PPID	30	0.115901	0.0350642	1.16117	2.20115	FALSE	FALSE	FALSE
PHGDH	50	0.64951	0.310233	14.7974	2.2	FALSE	FALSE	FALSE
PSMB10	50	0.22064	0.0961571	1.49132	2.19856	FALSE	FALSE	FALSE
DNAJC7	30	0.174636	0.0623165	2.7463	2.19685	FALSE	FALSE	FALSE
PHF6	30	0.248372	0.0965118	7.75574	2.19452	FALSE	FALSE	FALSE
VPS4B	30	0.124499	0.0391754	1.81637	2.19353	FALSE	FALSE	FALSE
FAM98A	30	0.128827	0.0412052	1.0069	2.19216	FALSE	FALSE	FALSE
RRP12	40	0.428575	0.190548	-12.2436	2.18797	FALSE	FALSE	FALSE
NOL5A	40	0.378549	0.166281	-0.179577	2.18741	FALSE	FALSE	FALSE
CLTB	50	0.60842	0.290915	11.3998	2.18351	FALSE	FALSE	FALSE
ANP32B	50	0.623996	0.298731	3.95615	2.18338	FALSE	FALSE	FALSE
PRKD2	30	0.262998	0.103696	6.31433	2.18232	FALSE	FALSE	FALSE
COX3	30	0.360052	0.148808	-12.228	2.18142	FALSE	FALSE	FALSE
B4E0R8_HUMAN	30	0.842579	0.373398	-3.67795	2.17685	FALSE	FALSE	FALSE
C19ORF61	30	0.169458	0.0603882	4.73379	2.17666	FALSE	FALSE	FALSE
PPM1H	50	0.516325	0.245207	0.910965	2.1764	FALSE	FALSE	FALSE
TMEM147	30	0.143525	0.0483648	-17.2879	2.17488	FALSE	FALSE	FALSE
PODXL2	30	0.789925	0.349278	39.0873	2.17298	FALSE	FALSE	FALSE
MYO1G	30	0.224861	0.0862756	-23.0415	2.17253	FALSE	FALSE	FALSE
TEX2	30	0.345124	0.142274	-18.0369	2.1722	FALSE	FALSE	FALSE
OTUD5	50	0.264985	0.119335	-0.99369	2.16783	FALSE	FALSE	FALSE
MRPL53	50	0.533674	0.254561	8.33062	2.16642	FALSE	FALSE	FALSE
TRAPPC4	40	0.731696	0.339638	1.77547	2.16638	FALSE	FALSE	FALSE
PIK3R1	30	0.217513	0.0830405	8.1159	2.16611	FALSE	FALSE	FALSE
MUT	30	0.1113	0.0335517	1.38735	2.16415	FALSE	FALSE	FALSE
DDX60L	20	0.312543	0.101865	-6.59342	2.16351	FALSE	FALSE	FALSE
FIP1L1	50	0.328138	0.151316	-6.56626	2.16252	FALSE	FALSE	FALSE
FTO	50	0.258378	0.116194	-2.6324	2.16235	FALSE	FALSE	FALSE
SLC9A7	30	0.423754	0.179416	3.02046	2.16201	FALSE	FALSE	FALSE
ATP5D	30	0.486185	0.208649	6.18771	2.16043	FALSE	FALSE	FALSE
MGAT1	20	0.210883	0.0562598	-2.29426	2.15786	FALSE	FALSE	FALSE
TTC27	30	0.386788	0.162382	0.77178	2.15751	FALSE	FALSE	FALSE
ASNA1	50	0.166806	0.0702084	0.873971	2.15668	FALSE	FALSE	FALSE
COX7B	50	0.292699	0.133695	-9.24699	2.15647	FALSE	FALSE	FALSE
PDE4A	20	0.2468	0.0726511	-8.53592	2.15262	FALSE	FALSE	FALSE
GPI	50	0.232212	0.103323	4.71505	2.15218	FALSE	FALSE	FALSE
EIF6	50	1.00643	0.494339	26.4452	2.1503	FALSE	FALSE	FALSE
RIPK2	50	0.197264	0.0858071	4.16035	2.14748	FALSE	FALSE	FALSE
FKBP3	50	0.164474	0.0693301	-5.66747	2.14338	FALSE	FALSE	FALSE
OGFOD2	30	0.415562	0.176582	-5.46303	2.14299	FALSE	FALSE	FALSE
UBQLN1	50	0.575857	0.27759	6.05367	2.14065	FALSE	FALSE	FALSE
PFDN2	50	0.212941	0.0939838	6.17456	2.13839	FALSE	FALSE	FALSE
ARHGDIA	50	0.855297	0.419395	-1.25966	2.13695	FALSE	FALSE	FALSE
IMPACT	30	0.216425	0.0834197	20.5795	2.13558	FALSE	FALSE	FALSE
AIFM1	50	0.160778	0.0676539	1.42974	2.13462	FALSE	FALSE	FALSE
LIN7A	30	0.33787	0.14072	-2.43399	2.12989	FALSE	FALSE	FALSE
LOC100129759	50	0.603403	0.29272	8.14751	2.12458	FALSE	FALSE	FALSE
MOBKL2A	30	0.50097	0.217864	6.60187	2.12329	FALSE	FALSE	FALSE
MGC3196	30	0.336368	0.140331	-10.7116	2.12258	FALSE	FALSE	FALSE
SLC31A1	30	0.18623	0.0697204	-0.521063	2.11679	FALSE	FALSE	FALSE
MKL1	20	0.33649	0.11491	-8.18138	2.11561	FALSE	FALSE	FALSE
PTPRCAP	30	0.43491	0.187171	-1.83693	2.11538	FALSE	FALSE	FALSE
IDH3A	40	0.281047	0.121592	-3.70813	2.11468	FALSE	FALSE	FALSE
RPL10A	50	0.368591	0.174001	4.41406	2.11262	FALSE	FALSE	FALSE
PEX3	30	0.158754	0.0569092	1.18631	2.1099	FALSE	FALSE	FALSE
C5ORF33	40	0.103861	0.0341354	-4.44958	2.10902	FALSE	FALSE	FALSE
LONP1	40	0.521124	0.240606	3.50199	2.10875	FALSE	FALSE	FALSE
RPL6	50	2.32159	1.17167	0.441475	2.10244	FALSE	FALSE	FALSE
SNRPD3	50	0.231336	0.104419	-7.55646	2.10174	FALSE	FALSE	FALSE
PRKACA	40	0.278822	0.120978	-5.3997	2.10161	FALSE	FALSE	FALSE
ADI1	30	0.160371	0.0578689	-9.50339	2.10144	FALSE	FALSE	FALSE
SDHB	50	0.139166	0.0573593	0.452102	2.10126	FALSE	FALSE	FALSE
TRMT2A	50	0.622772	0.304613	34.3988	2.09793	FALSE	FALSE	FALSE
TIMM13	50	0.705576	0.34732	38.4968	2.09354	FALSE	FALSE	FALSE
SLC25A19	50	0.180714	0.0787767	0.323987	2.09332	FALSE	FALSE	FALSE
STAT1	30	0.247954	0.09973	0.8754	2.0906	FALSE	FALSE	FALSE
TARBP2	30	0.198983	0.0764863	3.02524	2.0898	FALSE	FALSE	FALSE
RAB9A	50	0.228853	0.103534	-12.775	2.08923	FALSE	FALSE	FALSE
CREG1	50	0.334207	0.157835	-3.11883	2.08136	FALSE	FALSE	FALSE
CYB5R1	40	0.462984	0.213523	-6.68423	2.08035	FALSE	FALSE	FALSE
SNRPB2	50	0.193348	0.0856297	1.98662	2.07868	FALSE	FALSE	FALSE
FBXO4	30	0.101316	0.0302626	14.488	2.07835	FALSE	FALSE	FALSE
UBA3	30	0.229475	0.0913858	11.4499	2.07683	FALSE	FALSE	FALSE
TCEA2	20	0.467133	0.177122	-0.0585311	2.07412	FALSE	FALSE	FALSE
STAMBP	40	0.274742	0.119979	5.54093	2.07396	FALSE	FALSE	FALSE
IKBKG	50	0.22947	0.104344	-8.78764	2.07327	FALSE	FALSE	FALSE
C15ORF24	50	0.257079	0.118554	-3.98353	2.07277	FALSE	FALSE	FALSE
GNPNAT1	50	0.8839	0.44086	9.58937	2.07252	FALSE	FALSE	FALSE
BCAP31	50	0.163651	0.0705835	-6.25198	2.06996	FALSE	FALSE	FALSE
GM2A	50	0.293739	0.137658	-8.72551	2.0662	FALSE	FALSE	FALSE
TACC1	40	0.240917	0.10338	5.90482	2.06555	FALSE	FALSE	FALSE
PTPN1	30	0.0837135	0.0220689	5.15375	2.06466	FALSE	FALSE	FALSE
CAMKK2	30	0.111912	0.0355721	1.43752	2.06361	FALSE	FALSE	FALSE
LOC388474	50	1.65626	0.839872	0.64822	2.06327	FALSE	FALSE	FALSE
CDK6	40	0.178435	0.0722261	-1.76685	2.06222	FALSE	FALSE	FALSE
NUDT5	50	0.145873	0.0616334	3.19047	2.06061	FALSE	FALSE	FALSE
C16ORF54	30	0.193674	0.0748085	-4.36797	2.05901	FALSE	FALSE	FALSE
CAPZA1	50	0.135677	0.0564677	-11.4116	2.05601	FALSE	FALSE	FALSE
ACAT1	50	0.452115	0.219888	11.4246	2.05459	FALSE	FALSE	FALSE
IRF2	30	0.163947	0.0607058	-6.54462	2.05348	FALSE	FALSE	FALSE
PANK2	30	0.297559	0.124796	-0.0993277	2.05309	FALSE	FALSE	FALSE
GGPS1	50	0.489194	0.239459	3.30089	2.04783	FALSE	FALSE	FALSE
LOC284889	50	0.445658	0.216976	37.2958	2.04728	FALSE	FALSE	FALSE
DNAJC12	50	0.415724	0.201535	-4.8901	2.04648	FALSE	FALSE	FALSE
EXOC8	30	0.314541	0.133254	0.684501	2.04571	FALSE	FALSE	FALSE
BLOC1S1	40	0.210994	0.089023	11.7508	2.0453	FALSE	FALSE	FALSE
SLC1A4	50	0.416904	0.202211	0.965638	2.04528	FALSE	FALSE	FALSE
FBXO30	30	0.297369	0.125164	9.35374	2.04175	FALSE	FALSE	FALSE
CXORF38	30	0.163268	0.0606914	7.7822	2.04056	FALSE	FALSE	FALSE
PPP6C	50	0.195264	0.087668	17.9459	2.03973	FALSE	FALSE	FALSE
PIGG	30	0.375511	0.162864	4.76482	2.03945	FALSE	FALSE	FALSE
TXNRD1	50	0.112065	0.0445866	1.30703	2.03805	FALSE	FALSE	FALSE
CENPV	30	0.451804	0.199717	0.22165	2.03719	FALSE	FALSE	FALSE
ATP6V1A	50	0.128856	0.0533491	4.24328	2.035	FALSE	FALSE	FALSE
NACC1	20	0.26362	0.0849188	-13.2738	2.03485	FALSE	FALSE	FALSE
EMD	50	0.204692	0.0927973	-6.86818	2.03119	FALSE	FALSE	FALSE
SMNDC1	50	0.235461	0.108781	-5.79452	2.03093	FALSE	FALSE	FALSE
IFNAR1	20	0.324718	0.113845	-8.41516	2.02501	FALSE	FALSE	FALSE
FEM1B	30	0.114812	0.0376784	-0.789327	2.02415	FALSE	FALSE	FALSE
AP1B1	40	0.424801	0.197682	1.18747	2.02345	FALSE	FALSE	FALSE
RPS6	50	1.09675	0.557123	0.479193	2.02278	FALSE	FALSE	FALSE
DGAT1	40	0.776505	0.375555	-9.62254	2.0213	FALSE	FALSE	FALSE
PFN1	50	0.140738	0.0598122	-1.44442	2.0206	FALSE	FALSE	FALSE
APRT	50	0.296699	0.14111	0.667454	2.01766	FALSE	FALSE	FALSE
FKSG24	50	0.325277	0.156053	25.1062	2.01634	FALSE	FALSE	FALSE
MRPL43	30	0.128007	0.0442287	7.63184	2.01542	FALSE	FALSE	FALSE
PSMG1	50	0.383192	0.186427	2.45304	2.01245	FALSE	FALSE	FALSE
COX7C	30	0.423055	0.18742	-6.34948	2.00978	FALSE	FALSE	FALSE
ZW10	30	0.34435	0.149282	0.475647	2.00919	FALSE	FALSE	FALSE
PREB	40	0.227989	0.0988712	-12.1298	2.00484	FALSE	FALSE	FALSE
TUBA4A	50	0.577471	0.288363	-5.83206	2.00427	FALSE	FALSE	FALSE
UBTF	30	0.316034	0.135819	-0.307498	2.00297	FALSE	FALSE	FALSE
DERL1	50	0.23932	0.111772	-7.30928	2.00109	FALSE	FALSE	FALSE
PAAF1	50	0.406299	0.19911	8.76228	2.00074	FALSE	FALSE	FALSE
SFRS2	50	0.217675	0.100498	-1.95901	1.99965	FALSE	FALSE	FALSE
C12ORF45	50	0.28418	0.13535	8.84412	1.99803	FALSE	FALSE	FALSE
UBE2I	40	0.463646	0.219276	-5.97674	1.99162	FALSE	FALSE	FALSE
PPA1	50	0.585615	0.293633	-3.55818	1.99103	FALSE	FALSE	FALSE
PTCD3	30	0.0680299	0.015499	12.2222	1.99095	FALSE	FALSE	FALSE
B2M	50	0.331696	0.160635	-8.94371	1.98873	FALSE	FALSE	FALSE
XPR1	20	0.170115	0.0428048	-1.23613	1.98714	FALSE	FALSE	FALSE
KIDINS220	30	0.305587	0.131479	-13.0431	1.98572	FALSE	FALSE	FALSE
TYMS	40	0.280387	0.126226	-26.6852	1.98541	FALSE	FALSE	FALSE
C20ORF72	30	0.251314	0.105028	45.0352	1.98487	FALSE	FALSE	FALSE
PRPF19	50	0.271904	0.129439	-6.12369	1.98437	FALSE	FALSE	FALSE
PPP3R1	20	0.309445	0.108858	1.44983	1.9797	FALSE	FALSE	FALSE
INCENP	20	0.339596	0.123153	-0.516199	1.97873	FALSE	FALSE	FALSE
CAB39	50	0.185334	0.0841939	2.2142	1.9767	FALSE	FALSE	FALSE
TP53I3	50	0.278997	0.133499	-26.9072	1.9757	FALSE	FALSE	FALSE
XTP3TPA	50	0.798844	0.407205	6.10956	1.97373	FALSE	FALSE	FALSE
RRP9	50	0.325221	0.157916	4.30059	1.97349	FALSE	FALSE	FALSE
TMEM33	50	0.139557	0.0601877	1.76326	1.97329	FALSE	FALSE	FALSE
LARP7	30	0.123896	0.0430844	-9.3321	1.97276	FALSE	FALSE	FALSE
NENF	40	0.603707	0.292554	31.1456	1.96712	FALSE	FALSE	FALSE
P2RX7	20	1.28408	0.571727	39.5149	1.96573	FALSE	FALSE	FALSE
APBB1IP	30	0.273843	0.116847	-9.4412	1.96376	FALSE	FALSE	FALSE
SLC25A10	50	0.19453	0.0894542	2.85347	1.96168	FALSE	FALSE	FALSE
SDF2L1	40	0.264295	0.11894	-32.2846	1.96108	FALSE	FALSE	FALSE
SNRPF	50	0.447549	0.223089	-4.59904	1.96055	FALSE	FALSE	FALSE
UFC1	50	0.378697	0.186797	5.21131	1.95931	FALSE	FALSE	FALSE
EIF3I	30	0.126358	0.0445902	9.24014	1.95807	FALSE	FALSE	FALSE
CDS2	50	0.173163	0.0782905	-4.4976	1.95715	FALSE	FALSE	FALSE
PTGS1	50	0.193352	0.0890553	0.734371	1.95377	FALSE	FALSE	FALSE
MAX	50	1.05133	0.543216	-1.35762	1.95104	FALSE	FALSE	FALSE
CHMP5	50	0.477185	0.239554	28.8152	1.94788	FALSE	FALSE	FALSE
NDUFS4	50	0.39279	0.194882	4.87173	1.94737	FALSE	FALSE	FALSE
TREX1	50	0.408795	0.203451	8.10487	1.94575	FALSE	FALSE	FALSE
RANBP3	50	0.114775	0.0476907	4.07237	1.94308	FALSE	FALSE	FALSE
C5ORF51	30	0.148093	0.0556514	28.7865	1.94183	FALSE	FALSE	FALSE
HAX1	30	0.349993	0.155447	-1.52098	1.93873	FALSE	FALSE	FALSE
CEP350	30	0.229634	0.0961179	-6.1051	1.93525	FALSE	FALSE	FALSE
RASA3	30	0.282494	0.122538	20.1664	1.92824	FALSE	FALSE	FALSE
CCDC94	50	0.198064	0.092378	-4.17437	1.92517	FALSE	FALSE	FALSE
MTM1	40	0.114375	0.0427504	27.8768	1.92376	FALSE	FALSE	FALSE
SLC25A36	20	0.551329	0.227716	-10.1533	1.92215	FALSE	FALSE	FALSE
JTB	40	0.627582	0.308631	26.6065	1.92185	FALSE	FALSE	FALSE
APPBP2	30	0.375473	0.169151	-1.79138	1.91768	FALSE	FALSE	FALSE
PSMD3	40	0.108803	0.0400691	0.303731	1.91283	FALSE	FALSE	FALSE
MGRN1	50	0.323432	0.159746	-8.31818	1.912	FALSE	FALSE	FALSE
NOMO2	50	0.443709	0.224035	-22.236	1.91156	FALSE	FALSE	FALSE
SSNA1	50	0.611765	0.313834	-3.78515	1.91155	FALSE	FALSE	FALSE
VPS33B	30	0.156812	0.0608371	2.3771	1.90632	FALSE	FALSE	FALSE
PRIM1	30	0.10992	0.0374856	2.29303	1.90592	FALSE	FALSE	FALSE
TUBGCP2	30	0.261167	0.112841	0.762201	1.90577	FALSE	FALSE	FALSE
MAN2C1	40	0.747047	0.372555	-4.74219	1.90184	FALSE	FALSE	FALSE
RTN4IP1	30	0.251822	0.108566	1.67998	1.89568	FALSE	FALSE	FALSE
NUP43	50	0.154569	0.0699478	2.76426	1.89432	FALSE	FALSE	FALSE
PFN2	30	0.137746	0.0516653	-8.19474	1.89194	FALSE	FALSE	FALSE
ABCF3	30	0.0622808	0.0139482	6.30901	1.89056	FALSE	FALSE	FALSE
ANAPC7	30	0.113543	0.0396266	4.46324	1.88868	FALSE	FALSE	FALSE
PACS2	30	0.256334	0.111109	-5.55464	1.88814	FALSE	FALSE	FALSE
CSDA	50	0.25375	0.1234	5.90551	1.88803	FALSE	FALSE	FALSE
PGM3	30	0.126942	0.0463534	5.4979	1.88771	FALSE	FALSE	FALSE
ALDH1L1	30	0.407035	0.18663	1.75013	1.88659	FALSE	FALSE	FALSE
ABCD3	40	0.226294	0.10202	13.0707	1.88499	FALSE	FALSE	FALSE
GPATCH2	20	0.227519	0.0738421	-16.9308	1.88393	FALSE	FALSE	FALSE
NFS1	40	0.108174	0.0403158	-3.46992	1.88218	FALSE	FALSE	FALSE
GPR89A	40	0.232106	0.105195	-0.587988	1.88114	FALSE	FALSE	FALSE
HIF1AN	50	0.249361	0.121452	-2.79027	1.87681	FALSE	FALSE	FALSE
LCP1	50	0.0911919	0.0362673	-6.55933	1.87351	FALSE	FALSE	FALSE
EIF2S2	50	0.11477	0.0489856	8.92228	1.87342	FALSE	FALSE	FALSE
CD44	50	0.619394	0.321157	0.895061	1.87338	FALSE	FALSE	FALSE
SDF2	50	0.386339	0.195544	-0.000476679	1.87181	FALSE	FALSE	FALSE
VTI1B	30	0.169832	0.0682735	-10.6245	1.87114	FALSE	FALSE	FALSE
RFTN1	40	0.264825	0.122772	7.08085	1.86974	FALSE	FALSE	FALSE
NUDCD1	40	0.203094	0.0903972	-8.02328	1.86893	FALSE	FALSE	FALSE
COPG	40	0.902452	0.457999	-8.92282	1.86526	FALSE	FALSE	FALSE
DDT	50	0.187848	0.0886504	-4.72093	1.8647	FALSE	FALSE	FALSE
NDUFA3	40	0.361152	0.173602	-9.72556	1.86459	FALSE	FALSE	FALSE
UQCRC2	40	0.120993	0.0473907	-1.32425	1.86439	FALSE	FALSE	FALSE
FTSJD2	30	0.35134	0.159888	-8.39078	1.86429	FALSE	FALSE	FALSE
TMEM41B	40	0.311899	0.147738	8.64189	1.86415	FALSE	FALSE	FALSE
SYF2	50	0.106952	0.0449646	-9.55637	1.86251	FALSE	FALSE	FALSE
RPL29	50	1.47389	0.784284	0.946115	1.86213	FALSE	FALSE	FALSE
CNOT1	40	0.661648	0.331803	-0.529224	1.86164	FALSE	FALSE	FALSE
PM20D2	40	0.209436	0.0940259	5.05507	1.85974	FALSE	FALSE	FALSE
PPP1CC	40	0.20735	0.092929	1.80287	1.85972	FALSE	FALSE	FALSE
LMAN2	50	0.217078	0.104699	-5.4016	1.85708	FALSE	FALSE	FALSE
MRPL34	50	0.533778	0.276255	-32.6526	1.85633	FALSE	FALSE	FALSE
SPG20	30	0.267435	0.117995	63.5938	1.85515	FALSE	FALSE	FALSE
P4HA1	50	0.598392	0.311555	-1.99856	1.85272	FALSE	FALSE	FALSE
SRP14	50	0.20144	0.0963982	2.0126	1.85161	FALSE	FALSE	FALSE
PAPSS1	40	0.166885	0.0718981	-8.9831	1.85003	FALSE	FALSE	FALSE
EIF2S3	50	0.367794	0.186718	9.51777	1.84947	FALSE	FALSE	FALSE
PPWD1	30	0.221788	0.0951899	3.24854	1.84813	FALSE	FALSE	FALSE
AIF1	20	0.153159	0.0388998	-0.180644	1.84692	FALSE	FALSE	FALSE
PLSCR1	50	0.749354	0.394045	-0.00047998	1.84647	FALSE	FALSE	FALSE
CLN3	40	0.689147	0.347928	-5.77303	1.84456	FALSE	FALSE	FALSE
SLC11A2	40	0.595208	0.298423	-2.83365	1.84318	FALSE	FALSE	FALSE
NACA	50	0.213678	0.103312	-7.73276	1.84304	FALSE	FALSE	FALSE
ARL5A	20	0.307203	0.114902	-13.5759	1.83614	FALSE	FALSE	FALSE
RPL5	50	0.745994	0.393439	1.8675	1.83479	FALSE	FALSE	FALSE
RHOF	30	0.11392	0.0409863	-5.60542	1.83	FALSE	FALSE	FALSE
SMCR7L	30	0.114409	0.0412388	-8.14432	1.8298	FALSE	FALSE	FALSE
CAPZB	50	0.13187	0.0591435	-11.1861	1.8298	FALSE	FALSE	FALSE
EIF1AD	50	0.171117	0.0805897	-1.10132	1.828	FALSE	FALSE	FALSE
PLS1	30	0.130089	0.049285	5.25571	1.82647	FALSE	FALSE	FALSE
PREX1	30	0.369979	0.171389	7.63422	1.82575	FALSE	FALSE	FALSE
ICMT	30	0.194908	0.0823025	-23.2428	1.82534	FALSE	FALSE	FALSE
SUCLA2	30	0.140969	0.0548528	5.64538	1.82515	FALSE	FALSE	FALSE
HEBP2	50	0.428143	0.22104	-5.71094	1.82384	FALSE	FALSE	FALSE
RNASEL	30	0.387573	0.180605	-8.41993	1.82122	FALSE	FALSE	FALSE
ATP1A1	50	0.502969	0.262094	0.229829	1.82109	FALSE	FALSE	FALSE
TTC33	30	0.0870746	0.0274985	1.61635	1.82042	FALSE	FALSE	FALSE
TRIM21	30	0.185939	0.0779442	7.16209	1.8185	FALSE	FALSE	FALSE
MARK2	30	0.127124	0.0479641	7.67681	1.818	FALSE	FALSE	FALSE
ZNF207	50	0.171571	0.0811095	-6.26593	1.81797	FALSE	FALSE	FALSE
POLG2	50	0.186357	0.0892772	-4.56276	1.81513	FALSE	FALSE	FALSE
PA2G4	50	0.317317	0.161011	10.1546	1.81358	FALSE	FALSE	FALSE
GPKOW	30	0.0909966	0.0296762	13.9665	1.81007	FALSE	FALSE	FALSE
TFAP4	30	0.61323	0.296681	0.158908	1.80898	FALSE	FALSE	FALSE
SFRS5	50	0.339112	0.173321	-7.87439	1.80603	FALSE	FALSE	FALSE
BRE	50	0.177409	0.0846387	6.769	1.80597	FALSE	FALSE	FALSE
NOL11	40	0.257199	0.121368	10.2106	1.80399	FALSE	FALSE	FALSE
FBXL20	30	0.326442	0.150339	26.3142	1.80347	FALSE	FALSE	FALSE
ND2	30	0.17405	0.0723409	-14.4764	1.80255	FALSE	FALSE	FALSE
GTF2A1	40	8.08288	4.30046	21.9522	1.80231	FALSE	FALSE	FALSE
CCDC75	30	0.250909	0.111719	35.8269	1.80213	FALSE	FALSE	FALSE
NAT14	30	0.16048	0.0654159	7.83156	1.80163	FALSE	FALSE	FALSE
C16ORF88	30	0.213169	0.0924583	-26.7223	1.80011	FALSE	FALSE	FALSE
HTRA2	50	0.353253	0.181402	-0.000931014	1.7998	FALSE	FALSE	FALSE
C12ORF29	50	0.384472	0.198586	11.256	1.79918	FALSE	FALSE	FALSE
N6AMT2	30	0.621024	0.301594	9.15805	1.79874	FALSE	FALSE	FALSE
C1ORF149	30	0.207471	0.0895972	-1.38515	1.79836	FALSE	FALSE	FALSE
RSRC2	50	0.723424	0.384904	13.2367	1.79816	FALSE	FALSE	FALSE
HSD17B10	40	0.204528	0.093515	-6.90979	1.79604	FALSE	FALSE	FALSE
CDCA3	40	0.26578	0.126282	9.80462	1.79594	FALSE	FALSE	FALSE
PPP2R4	40	0.188965	0.0852299	-0.241936	1.79477	FALSE	FALSE	FALSE
VDAC3	50	0.268365	0.135062	-0.979415	1.79276	FALSE	FALSE	FALSE
TMED2	50	0.186081	0.0897891	6.03953	1.79258	FALSE	FALSE	FALSE
COG5	30	0.227239	0.100023	0.225787	1.79037	FALSE	FALSE	FALSE
PAFAH1B2	40	0.229613	0.107234	15.4645	1.78782	FALSE	FALSE	FALSE
SLC25A15	50	0.200055	0.0976769	6.78923	1.78631	FALSE	FALSE	FALSE
TTC4	30	0.464583	0.222299	0.463437	1.78573	FALSE	FALSE	FALSE
TFCP2	30	0.495231	0.238334	3.38245	1.78212	FALSE	FALSE	FALSE
KIAA0652	50	0.284725	0.144561	-6.78776	1.78128	FALSE	FALSE	FALSE
RAD9A	40	0.351335	0.172838	13.7348	1.78114	FALSE	FALSE	FALSE
DBI	50	0.622394	0.330975	-9.42731	1.78049	FALSE	FALSE	FALSE
COG8	40	0.275324	0.132123	7.74372	1.77885	FALSE	FALSE	FALSE
SYNGR2	50	0.249657	0.125331	7.6923	1.77812	FALSE	FALSE	FALSE
ALG12	30	0.258221	0.116459	8.92172	1.77776	FALSE	FALSE	FALSE
PEF1	40	0.213371	0.0989402	-0.1466	1.77587	FALSE	FALSE	FALSE
FAM29A	30	0.352735	0.165334	-7.39979	1.77511	FALSE	FALSE	FALSE
MACC1	20	0.230875	0.0799799	11.5818	1.77451	FALSE	FALSE	FALSE
RFX2	30	0.424306	0.20232	-2.22224	1.7742	FALSE	FALSE	FALSE
DRAP1	50	0.588961	0.313079	43.1623	1.77399	FALSE	FALSE	FALSE
PGP	50	0.154624	0.0729546	35.1913	1.7738	FALSE	FALSE	FALSE
UQCRC1	40	0.180355	0.0812606	-1.51777	1.77345	FALSE	FALSE	FALSE
C18ORF19	50	0.201282	0.098777	5.04931	1.773	FALSE	FALSE	FALSE
OPA1	50	0.516616	0.273329	-7.57055	1.77074	FALSE	FALSE	FALSE
CLPX	50	0.215121	0.106517	0.894473	1.77044	FALSE	FALSE	FALSE
NAPA	50	0.157842	0.0748454	-8.34784	1.7695	FALSE	FALSE	FALSE
MYCBP	50	1.82048	0.995624	11.1622	1.76747	FALSE	FALSE	FALSE
RPS9	40	2.53035	1.34783	0.997069	1.76731	FALSE	FALSE	FALSE
GUK1	30	0.252605	0.114017	-35.5999	1.76656	FALSE	FALSE	FALSE
STRN4	30	0.221198	0.0977897	2.1915	1.76613	FALSE	FALSE	FALSE
DOK1	30	0.321505	0.149752	35.6879	1.76451	FALSE	FALSE	FALSE
ABI2	40	0.486693	0.24675	-11.4805	1.76428	FALSE	FALSE	FALSE
CARD8	50	0.245864	0.12378	0.390174	1.76387	FALSE	FALSE	FALSE
NHP2L1	50	0.521682	0.276668	8.896	1.76377	FALSE	FALSE	FALSE
C1ORF131	50	0.414761	0.217521	-3.10531	1.76187	FALSE	FALSE	FALSE
CCDC90A	40	0.161865	0.0716778	13.8119	1.7602	FALSE	FALSE	FALSE
SLC39A6	50	0.645543	0.345682	-4.11275	1.75998	FALSE	FALSE	FALSE
HNRNPL	40	0.460183	0.232799	-0.947104	1.75932	FALSE	FALSE	FALSE
GAA	50	0.260885	0.132397	4.17893	1.75671	FALSE	FALSE	FALSE
VASP	50	0.269341	0.137104	9.91243	1.75643	FALSE	FALSE	FALSE
P4HB	50	0.154903	0.0735755	-1.71436	1.75559	FALSE	FALSE	FALSE
IGF2BP3	30	0.167854	0.0705497	8.0729	1.75389	FALSE	FALSE	FALSE
NAPRT1	50	0.176337	0.0855602	0.69258	1.75281	FALSE	FALSE	FALSE
SOD1	50	0.219691	0.109711	-6.29656	1.75128	FALSE	FALSE	FALSE
QKI	30	0.126855	0.0493612	1.44466	1.75006	FALSE	FALSE	FALSE
JMJD7	30	0.233464	0.104795	-20.8862	1.74875	FALSE	FALSE	FALSE
ARF6	40	0.276928	0.134333	11.1206	1.74808	FALSE	FALSE	FALSE
BCCIP	50	0.593013	0.317609	35.4482	1.74772	FALSE	FALSE	FALSE
NUP54	30	0.0774032	0.0237988	6.61883	1.74203	FALSE	FALSE	FALSE
ITM2B	40	0.331843	0.164427	-8.33468	1.74132	FALSE	FALSE	FALSE
SERPINB2	30	0.368335	0.175342	-0.353346	1.74086	FALSE	FALSE	FALSE
DDX18	30	0.198154	0.0867079	9.24643	1.74085	FALSE	FALSE	FALSE
RPRD1B	30	0.188557	0.081834	-23.527	1.73695	FALSE	FALSE	FALSE
PPP2R5E	30	0.210576	0.0933184	0.357403	1.73684	FALSE	FALSE	FALSE
PKP1	40	14.6213	7.92731	-2.60039	1.73661	FALSE	FALSE	FALSE
TNPO2	40	0.952823	0.502079	4.9083	1.73616	FALSE	FALSE	FALSE
PEBP1	50	0.276896	0.142177	-7.78586	1.73607	FALSE	FALSE	FALSE
MTX2	30	0.194906	0.0852308	-15.4366	1.73433	FALSE	FALSE	FALSE
PELO	30	0.186857	0.0810819	0.772881	1.73275	FALSE	FALSE	FALSE
LOC387787	20	0.243834	0.0883863	-3.63553	1.73151	FALSE	FALSE	FALSE
TNFAIP8L2	20	0.28189	0.107646	-9.31647	1.73138	FALSE	FALSE	FALSE
PLP2	20	1.48012	0.714654	3.90995	1.72791	FALSE	FALSE	FALSE
TRAP1	40	0.152777	0.0676766	0.573684	1.72617	FALSE	FALSE	FALSE
CASK	30	0.365059	0.174672	-5.23472	1.72285	FALSE	FALSE	FALSE
LYPLA2	40	0.145344	0.0637378	3.75982	1.72191	FALSE	FALSE	FALSE
MGC52424	30	0.123612	0.0483219	7.10938	1.72164	FALSE	FALSE	FALSE
ANAPC4	30	0.277556	0.128933	9.65296	1.72149	FALSE	FALSE	FALSE
OTUD6B	30	0.119782	0.0463344	5.74754	1.72083	FALSE	FALSE	FALSE
HNRNPD	50	0.213142	0.107139	-4.38716	1.7201	FALSE	FALSE	FALSE
MAP2K3	30	0.117086	0.0449439	0.960018	1.71988	FALSE	FALSE	FALSE
PI4K2A	40	0.137633	0.0595832	-11.3603	1.71987	FALSE	FALSE	FALSE
QDPR	40	0.239022	0.114921	-13.7909	1.71948	FALSE	FALSE	FALSE
KIAA1310	20	0.325806	0.130613	13.469	1.71838	FALSE	FALSE	FALSE
YRDC	40	0.275105	0.134798	-3.19865	1.71529	FALSE	FALSE	FALSE
BMS1	30	0.0748983	0.0229297	1.04644	1.71445	FALSE	FALSE	FALSE
NARG1L	30	0.470428	0.23046	1.11007	1.71417	FALSE	FALSE	FALSE
SLC12A2	30	0.331708	0.15769	-14.0244	1.71392	FALSE	FALSE	FALSE
RIC8A	30	0.110404	0.0415993	1.10757	1.71247	FALSE	FALSE	FALSE
EXOSC1	30	0.268043	0.124397	1.96942	1.71136	FALSE	FALSE	FALSE
SPC24	30	0.203907	0.0907462	3.95347	1.71059	FALSE	FALSE	FALSE
HDGF2	50	0.409657	0.217899	-9.12209	1.71027	FALSE	FALSE	FALSE
GOLGA5	50	0.394649	0.20965	6.82138	1.70725	FALSE	FALSE	FALSE
GRB2	50	0.234336	0.119528	-2.51238	1.70654	FALSE	FALSE	FALSE
ACTR3	50	0.235598	0.12031	14.0743	1.70464	FALSE	FALSE	FALSE
WASF2	50	0.215738	0.109156	4.88741	1.70405	FALSE	FALSE	FALSE
MRCL3	50	0.197018	0.0986513	-9.52852	1.7031	FALSE	FALSE	FALSE
IREB2	30	0.182134	0.079571	6.35769	1.70238	FALSE	FALSE	FALSE
TBL2	30	0.150118	0.0627239	1.51162	1.70217	FALSE	FALSE	FALSE
PAG1	20	0.301772	0.119336	-0.858935	1.70132	FALSE	FALSE	FALSE
FBXL8	30	0.311506	0.147734	-6.54114	1.70116	FALSE	FALSE	FALSE
SMCHD1	30	0.571357	0.284574	-33.7657	1.70108	FALSE	FALSE	FALSE
CD69	50	0.926085	0.50936	11.8624	1.70093	FALSE	FALSE	FALSE
KIF13B	30	0.559455	0.278357	-2.24249	1.7005	FALSE	FALSE	FALSE
MUTED	50	0.240591	0.123307	-3.54473e-05	1.69984	FALSE	FALSE	FALSE
PROSC	30	0.209914	0.0943381	6.64094	1.69837	FALSE	FALSE	FALSE
TUBGCP3	30	0.24429	0.112454	1.12392	1.69836	FALSE	FALSE	FALSE
TMEM14C	50	0.144526	0.0692463	-3.87214	1.69735	FALSE	FALSE	FALSE
DDRGK1	50	0.436019	0.233623	-5.34629	1.69666	FALSE	FALSE	FALSE
PIH1D1	30	0.221731	0.100674	12.866	1.69551	FALSE	FALSE	FALSE
TSPAN31	40	0.567354	0.296235	33.2884	1.69493	FALSE	FALSE	FALSE
SFRS1	50	0.274725	0.142769	-14.4711	1.69457	FALSE	FALSE	FALSE
FDPS	40	0.646149	0.339839	1.13472	1.69166	FALSE	FALSE	FALSE
SEPT11	50	0.184209	0.0918153	-5.43878	1.69093	FALSE	FALSE	FALSE
PURB	50	0.524332	0.284023	6.43342	1.68914	FALSE	FALSE	FALSE
CHMP2B	50	0.107405	0.048481	2.11854	1.6891	FALSE	FALSE	FALSE
AKR7A2	30	0.152668	0.0644336	-7.11113	1.68881	FALSE	FALSE	FALSE
EIF4H	50	0.204549	0.103535	-5.54862	1.68403	FALSE	FALSE	FALSE
TGDS	30	0.14357	0.0598224	7.10875	1.68135	FALSE	FALSE	FALSE
AQR	30	0.328718	0.157971	-1.24216	1.67924	FALSE	FALSE	FALSE
MPZL1	40	0.218083	0.104976	-10.7889	1.67917	FALSE	FALSE	FALSE
UNC119B	30	0.208563	0.0943319	3.6388	1.6787	FALSE	FALSE	FALSE
C8ORF76	40	0.135632	0.0595889	-1.48211	1.67556	FALSE	FALSE	FALSE
LOC100130633	40	0.150901	0.0680484	-12.6814	1.67448	FALSE	FALSE	FALSE
KIF2C	30	0.0938365	0.0336521	2.34869	1.67278	FALSE	FALSE	FALSE
CRIPT	40	0.357997	0.182549	4.98633	1.67225	FALSE	FALSE	FALSE
SCP2	50	0.123774	0.0581234	8.16429	1.67131	FALSE	FALSE	FALSE
DDX21	50	0.334749	0.177888	-4.85549	1.67085	FALSE	FALSE	FALSE
NAE1	30	0.161296	0.0695202	0.915694	1.67063	FALSE	FALSE	FALSE
CECR5	30	0.108534	0.0415474	1.45116	1.66835	FALSE	FALSE	FALSE
RPA1	40	0.165473	0.0762902	-10.8459	1.66791	FALSE	FALSE	FALSE
MAGOH	50	0.194698	0.098489	2.66294	1.66789	FALSE	FALSE	FALSE
HOMER1	30	0.158777	0.0682864	6.28664	1.66702	FALSE	FALSE	FALSE
KIAA2013	50	0.145521	0.0705829	-5.14834	1.66675	FALSE	FALSE	FALSE
UBIAD1	40	0.154157	0.0700685	-7.81267	1.66652	FALSE	FALSE	FALSE
CDKN2C	50	0.261124	0.136326	1.86424	1.66545	FALSE	FALSE	FALSE
UBE2A	30	0.628699	0.318359	-0.000686136	1.66451	FALSE	FALSE	FALSE
FEN1	40	0.297073	0.149264	0.632941	1.6645	FALSE	FALSE	FALSE
C16ORF14	30	0.538203	0.270279	12.5542	1.66376	FALSE	FALSE	FALSE
PDCD2	30	0.280156	0.132977	8.19691	1.66358	FALSE	FALSE	FALSE
GADD45GIP1	40	0.164811	0.0760946	-1.98876	1.66212	FALSE	FALSE	FALSE
RHEB	40	0.100946	0.0407286	2.22318	1.66105	FALSE	FALSE	FALSE
EIF2AK4	30	0.447066	0.222044	-5.78273	1.66016	FALSE	FALSE	FALSE
ACTN1	40	0.618193	0.327529	-15.5789	1.65989	FALSE	FALSE	FALSE
SFRS7	50	0.46281	0.251377	2.26322	1.6598	FALSE	FALSE	FALSE
CUL4A	30	0.147321	0.0624475	1.87127	1.65778	FALSE	FALSE	FALSE
RFC3	50	0.276053	0.145187	14.0803	1.6571	FALSE	FALSE	FALSE
DNAJB14	40	0.259554	0.128897	6.49893	1.65515	FALSE	FALSE	FALSE
RPLP0-LIKE	50	0.38916	0.209828	2.34551	1.65371	FALSE	FALSE	FALSE
CISD3	20	0.183237	0.0606509	-6.49186	1.65361	FALSE	FALSE	FALSE
FAM108B1	30	0.15405	0.0661603	-0.384288	1.65333	FALSE	FALSE	FALSE
SLC30A9	30	0.0826552	0.0280733	20.6959	1.65248	FALSE	FALSE	FALSE
COX2	50	0.213172	0.109568	-0.926642	1.65148	FALSE	FALSE	FALSE
BLVRA	40	0.135863	0.0603344	1.32944	1.65107	FALSE	FALSE	FALSE
MGC16169	20	0.199116	0.0689867	7.95438	1.65067	FALSE	FALSE	FALSE
LANCL1	50	0.326673	0.174393	-7.09142	1.65006	FALSE	FALSE	FALSE
THADA	30	0.341451	0.166371	1.77603	1.64983	FALSE	FALSE	FALSE
ATF7IP	30	0.34269	0.16731	-8.77327	1.64497	FALSE	FALSE	FALSE
HPDL	50	0.605991	0.334387	-6.14311	1.64381	FALSE	FALSE	FALSE
SELK	40	0.259154	0.129204	-23.3196	1.64308	FALSE	FALSE	FALSE
ATP6V0A2	50	0.311768	0.166247	0.0761138	1.64293	FALSE	FALSE	FALSE
DICER1	30	0.32593	0.158478	-8.30503	1.64252	FALSE	FALSE	FALSE
LHPP	30	0.694256	0.355717	-6.84072	1.64189	FALSE	FALSE	FALSE
CNOT2	40	0.154189	0.070782	2.27467	1.64176	FALSE	FALSE	FALSE
RBCK1	30	0.530582	0.268147	-11.9606	1.64116	FALSE	FALSE	FALSE
ANKRD22	30	0.250835	0.118393	7.4319	1.63987	FALSE	FALSE	FALSE
PRDX1	50	0.206357	0.1061	-8.03529	1.63944	FALSE	FALSE	FALSE
RTN4	50	0.144827	0.0709207	-12.0322	1.63818	FALSE	FALSE	FALSE
METTL11A	30	0.138805	0.0584682	-5.95282	1.63639	FALSE	FALSE	FALSE
RPA3	40	0.332456	0.17048	8.71495	1.63491	FALSE	FALSE	FALSE
STX10	40	0.356523	0.183924	-3.07013	1.63473	FALSE	FALSE	FALSE
ADD3	50	0.318867	0.170825	10.9704	1.63292	FALSE	FALSE	FALSE
WDR5	50	0.141292	0.0690323	-8.35437	1.63285	FALSE	FALSE	FALSE
CTSG	50	0.448707	0.245326	8.18015	1.63193	FALSE	FALSE	FALSE
TMEM68	40	0.237171	0.117515	-6.86822	1.62953	FALSE	FALSE	FALSE
BMP2K	40	0.26688	0.134165	-14.9129	1.62858	FALSE	FALSE	FALSE
CMTM6	30	0.108508	0.0423929	-8.56939	1.62853	FALSE	FALSE	FALSE
PSTPIP1	30	0.134308	0.056295	-6.7792	1.62712	FALSE	FALSE	FALSE
SNX8	40	0.326518	0.167664	-1.85073	1.62577	FALSE	FALSE	FALSE
UBA2	40	0.299948	0.152797	0.220375	1.62576	FALSE	FALSE	FALSE
LOH12CR1	50	0.195554	0.100489	3.6465	1.62242	FALSE	FALSE	FALSE
FUSIP1	50	0.520773	0.287436	-9.88721	1.62238	FALSE	FALSE	FALSE
NUBPL	30	0.0816235	0.0280546	18.7918	1.6223	FALSE	FALSE	FALSE
UFD1L	50	0.216436	0.112514	1.894	1.62183	FALSE	FALSE	FALSE
RNF181	50	0.231331	0.121081	3.85976	1.62172	FALSE	FALSE	FALSE
NIP7	30	0.165052	0.0730013	-2.60956	1.62134	FALSE	FALSE	FALSE
POLR3G	50	0.177335	0.0900658	3.51038	1.6208	FALSE	FALSE	FALSE
PXK	30	0.163113	0.0720725	3.33509	1.61753	FALSE	FALSE	FALSE
ERP29	50	0.225394	0.117861	-2.92113	1.61666	FALSE	FALSE	FALSE
SNX1	40	0.245743	0.122865	1.42677	1.61639	FALSE	FALSE	FALSE
MAP7D1	50	0.480139	0.264545	-13.4255	1.6163	FALSE	FALSE	FALSE
SMARCA4	30	0.348655	0.172247	-9.7648	1.61509	FALSE	FALSE	FALSE
NME1-NME2	50	0.134873	0.0658587	-18.7086	1.61221	FALSE	FALSE	FALSE
TTN	40	0.254256	0.127866	6.05638	1.61128	FALSE	FALSE	FALSE
SRPR	50	0.196591	0.101475	6.08176	1.61093	FALSE	FALSE	FALSE
RASSF2	30	0.225479	0.105976	4.24383	1.61051	FALSE	FALSE	FALSE
POLR3A	30	0.425765	0.214427	-28.0809	1.60692	FALSE	FALSE	FALSE
SUB1	50	0.204223	0.106044	2.80341	1.60613	FALSE	FALSE	FALSE
VAV1	30	0.190221	0.0870845	1.74669	1.60605	FALSE	FALSE	FALSE
FLYWCH2	40	0.307568	0.15819	-0.530703	1.60409	FALSE	FALSE	FALSE
PSEN1	50	0.267651	0.142882	-7.15445	1.6012	FALSE	FALSE	FALSE
C15ORF15	40	0.398583	0.209611	-5.93142	1.60119	FALSE	FALSE	FALSE
PHF8	20	0.25018	0.0978883	-11.8396	1.6008	FALSE	FALSE	FALSE
SPCS3	50	0.259165	0.138003	2.3402	1.60061	FALSE	FALSE	FALSE
N-PAC	30	0.222065	0.104569	-2.18191	1.59949	FALSE	FALSE	FALSE
DTL	30	0.158633	0.0703079	1.56028	1.59572	FALSE	FALSE	FALSE
COASY	40	0.868276	0.475137	-1.73652	1.59439	FALSE	FALSE	FALSE
SFPQ	50	0.609022	0.341046	-0.762573	1.59259	FALSE	FALSE	FALSE
RCL1	30	0.342467	0.170265	2.4653	1.59185	FALSE	FALSE	FALSE
CAPN1	50	0.223355	0.117656	0.000634878	1.59133	FALSE	FALSE	FALSE
CTCF	50	0.409513	0.225558	0.933439	1.59112	FALSE	FALSE	FALSE
TFDP1	30	0.152395	0.0670602	6.25913	1.59104	FALSE	FALSE	FALSE
UBR7	40	0.840207	0.459777	9.45486	1.59083	FALSE	FALSE	FALSE
TIMM8A	40	1.91763	1.06889	18.8732	1.58926	FALSE	FALSE	FALSE
MRPS30	30	0.159207	0.0708244	6.00798	1.58893	FALSE	FALSE	FALSE
ATG7	30	0.338626	0.168424	12.0562	1.58763	FALSE	FALSE	FALSE
PDPK1	30	0.127115	0.0534482	8.22598e-05	1.58626	FALSE	FALSE	FALSE
SPN	50	0.562491	0.314751	2.43537	1.58527	FALSE	FALSE	FALSE
YTHDC2	30	0.214524	0.101104	-11.9623	1.58349	FALSE	FALSE	FALSE
YWHAH	50	0.259706	0.13908	2.28605	1.58325	FALSE	FALSE	FALSE
PEX19	50	0.234981	0.124725	9.00934	1.58314	FALSE	FALSE	FALSE
CD48	40	0.233266	0.117264	5.64605	1.58239	FALSE	FALSE	FALSE
RCSD1	50	1.58322	0.908101	-10.4371	1.58187	FALSE	FALSE	FALSE
RPS12	50	0.984107	0.560048	1.23447	1.58168	FALSE	FALSE	FALSE
MAGEB2	40	0.159154	0.0753276	2.78184	1.58151	FALSE	FALSE	FALSE
MIER1	30	0.108187	0.0432586	0.448396	1.58147	FALSE	FALSE	FALSE
PNKD	30	0.130687	0.0555154	33.0025	1.58145	FALSE	FALSE	FALSE
FKBP8	30	0.144251	0.0629428	1.6958	1.58007	FALSE	FALSE	FALSE
GLUL	40	0.740978	0.405307	1.99379	1.57764	FALSE	FALSE	FALSE
C19ORF53	20	0.358926	0.156598	14.202	1.57762	FALSE	FALSE	FALSE
PDAP1	50	0.277872	0.149961	11.9664	1.57625	FALSE	FALSE	FALSE
SLC7A5	50	0.226375	0.120124	-5.86067	1.573	FALSE	FALSE	FALSE
DSCR3	30	0.099164	0.0385499	1.99554	1.57165	FALSE	FALSE	FALSE
CHAF1B	50	0.297895	0.161876	7.45354	1.57101	FALSE	FALSE	FALSE
TAPBP	40	0.901122	0.497092	2.61879	1.57083	FALSE	FALSE	FALSE
RPLP1	50	0.909806	0.519019	0.95177	1.5669	FALSE	FALSE	FALSE
TOR1A	50	0.376343	0.207856	-1.83063	1.56669	FALSE	FALSE	FALSE
MTMR9	30	2.94991	1.59892	41.4056	1.56507	FALSE	FALSE	FALSE
CHCHD2	50	0.613356	0.346552	12.8368	1.56232	FALSE	FALSE	FALSE
DYNLRB1	50	0.177728	0.0921352	-10.4359	1.56229	FALSE	FALSE	FALSE
TPD52L2	50	0.101863	0.047859	7.09435	1.56076	FALSE	FALSE	FALSE
MAN2A1	40	0.278616	0.144041	-6.44943	1.55988	FALSE	FALSE	FALSE
ACTB	50	0.188728	0.0986953	-8.21609	1.55827	FALSE	FALSE	FALSE
PDCL3	40	0.0888446	0.0359635	3.89922	1.55782	FALSE	FALSE	FALSE
DOLPP1	30	0.523813	0.271886	-7.65923	1.55622	FALSE	FALSE	FALSE
CLEC12A	30	0.0924058	0.0352054	0.405781	1.55438	FALSE	FALSE	FALSE
TIMM23	30	0.267926	0.131581	-4.58134	1.55407	FALSE	FALSE	FALSE
C21ORF33	50	0.149511	0.0759148	-8.4035	1.55294	FALSE	FALSE	FALSE
PFDN5	50	0.333961	0.183958	6.92706	1.55206	FALSE	FALSE	FALSE
GPHN	50	0.403031	0.224437	0.51151	1.55161	FALSE	FALSE	FALSE
LAMP2	50	0.621564	0.352591	0.453455	1.55003	FALSE	FALSE	FALSE
ZRANB2	50	0.305254	0.167353	1.26051	1.54809	FALSE	FALSE	FALSE
CAT	50	0.269627	0.146478	-5.86339	1.54785	FALSE	FALSE	FALSE
ITFG3	50	0.885475	0.507566	1.91581	1.54767	FALSE	FALSE	FALSE
TMEM111	30	0.125887	0.0537619	-12.8661	1.54754	FALSE	FALSE	FALSE
TSPAN14	50	0.196031	0.10335	-9.48452	1.54727	FALSE	FALSE	FALSE
APITD1	30	0.115932	0.048318	12.2725	1.54619	FALSE	FALSE	FALSE
ZBTB44	20	0.13072	0.0368634	-0.228615	1.54583	FALSE	FALSE	FALSE
SEMA4D	50	0.809719	0.463409	1.28206	1.54569	FALSE	FALSE	FALSE
ESF1	40	0.338555	0.179063	-0.016522	1.54503	FALSE	FALSE	FALSE
C8ORF55	50	0.200741	0.1062	7.08851	1.54482	FALSE	FALSE	FALSE
PVR	30	0.290573	0.144585	5.77483	1.54312	FALSE	FALSE	FALSE
CISD2	50	0.226812	0.121578	-4.89816	1.54279	FALSE	FALSE	FALSE
RAB8A	50	0.20058	0.106179	-0.464494	1.54277	FALSE	FALSE	FALSE
PSMB3	50	0.0874826	0.0397847	-5.75029	1.54262	FALSE	FALSE	FALSE
SEC62	50	0.167764	0.0869425	-5.18764	1.54182	FALSE	FALSE	FALSE
EPN1	40	0.237062	0.121238	0.447624	1.53955	FALSE	FALSE	FALSE
YARS	50	0.552736	0.313271	6.64157	1.53897	FALSE	FALSE	FALSE
NDUFB7	50	2.19743	1.27987	-6.9913	1.53882	FALSE	FALSE	FALSE
NEDD1	50	0.182203	0.0955234	4.77998	1.53875	FALSE	FALSE	FALSE
CCDC117	40	0.174718	0.0856252	4.3727	1.53635	FALSE	FALSE	FALSE
B3GAT3	30	0.122564	0.0522611	2.22497	1.53454	FALSE	FALSE	FALSE
CD82	50	0.865547	0.497792	0.908302	1.53408	FALSE	FALSE	FALSE
TBCB	40	0.174257	0.085456	7.94036	1.53349	FALSE	FALSE	FALSE
CCDC6	50	0.16331	0.0846461	2.79679	1.53125	FALSE	FALSE	FALSE
UFSP2	30	0.13067	0.0568342	2.64354	1.5309	FALSE	FALSE	FALSE
HMGN4	30	6.86422	3.77937	39.1828	1.53051	FALSE	FALSE	FALSE
COG6	30	0.107681	0.0441545	6.58724	1.52968	FALSE	FALSE	FALSE
PATL1	30	0.197598	0.0938951	5.55229	1.52917	FALSE	FALSE	FALSE
CHMP1B	40	0.28723	0.150532	9.33265	1.52881	FALSE	FALSE	FALSE
C6ORF150	20	0.231387	0.0914885	3.05483	1.52853	FALSE	FALSE	FALSE
RPL4	50	1.3554	0.787286	0.4878	1.52841	FALSE	FALSE	FALSE
ATP6V1F	50	0.365832	0.204094	4.72653	1.5283	FALSE	FALSE	FALSE
LYAR	50	0.456227	0.257435	22.658	1.52745	FALSE	FALSE	FALSE
TBCC	30	0.138659	0.0613585	8.51963	1.52704	FALSE	FALSE	FALSE
SYNJ1	30	0.403117	0.207711	-9.46307	1.52699	FALSE	FALSE	FALSE
C8ORF33	30	0.207558	0.0995504	-8.26324	1.5254	FALSE	FALSE	FALSE
NCOA6	40	0.401467	0.216667	-30.1827	1.5218	FALSE	FALSE	FALSE
PSME1	50	0.138335	0.0701948	8.43491	1.52154	FALSE	FALSE	FALSE
ARL6IP6	50	0.33459	0.186129	-9.74699	1.52051	FALSE	FALSE	FALSE
MRPL46	30	0.137644	0.0609973	8.79522	1.51986	FALSE	FALSE	FALSE
GEMIN6	30	2.22493	1.21871	9.42657	1.51933	FALSE	FALSE	FALSE
PIGT	50	0.214086	0.11508	13.9784	1.51742	FALSE	FALSE	FALSE
ARD1A	30	0.0765919	0.0272018	-1.43921	1.51644	FALSE	FALSE	FALSE
CSTB	50	0.249595	0.136123	-6.01032	1.51619	FALSE	FALSE	FALSE
SPC25	30	0.0874549	0.0332485	3.65133	1.51561	FALSE	FALSE	FALSE
TOP1	30	0.233451	0.114373	-1.55228	1.51424	FALSE	FALSE	FALSE
DHX29	30	0.231437	0.113364	-11.5451	1.51169	FALSE	FALSE	FALSE
CCDC9	50	0.391827	0.220526	-0.90549	1.51167	FALSE	FALSE	FALSE
ATP1B3	50	0.184104	0.097557	-6.45275	1.51152	FALSE	FALSE	FALSE
Q6UWH2_HUMAN	30	0.103852	0.0424618	-13.4031	1.51078	FALSE	FALSE	FALSE
ADO	50	0.233822	0.127048	-3.57244	1.51018	FALSE	FALSE	FALSE
C19ORF66	50	0.295503	0.163678	-13.0912	1.50825	FALSE	FALSE	FALSE
STOML2	50	0.102377	0.0492423	-5.63785	1.50814	FALSE	FALSE	FALSE
TMEM134	30	0.562305	0.29791	-10.2807	1.50534	FALSE	FALSE	FALSE
CPSF2	30	0.424269	0.221087	-29.2376	1.50464	FALSE	FALSE	FALSE
COX17	50	0.892405	0.517948	38.0313	1.50437	FALSE	FALSE	FALSE
AOAH	30	0.253855	0.126243	-1.15842	1.50287	FALSE	FALSE	FALSE
GNB1L	50	0.256664	0.140919	7.25359	1.50267	FALSE	FALSE	FALSE
RPLP2	50	2.52097	1.4848	-6.51326	1.50235	FALSE	FALSE	FALSE
DYNLL1	40	0.537517	0.296847	-39.8788	1.50179	FALSE	FALSE	FALSE
PIGB	30	0.755282	0.406063	-0.000679626	1.50011	FALSE	FALSE	FALSE
PYGL	50	0.569344	0.326781	0.185396	1.49952	FALSE	FALSE	FALSE
S100A9	40	52.1966	30.237	-0.686557	1.49832	FALSE	FALSE	FALSE
CHID1	30	0.480518	0.253112	-0.000439529	1.49646	FALSE	FALSE	FALSE
GLRX	50	0.246935	0.135422	6.37359	1.49642	FALSE	FALSE	FALSE
CYB5A	50	0.136937	0.0700381	7.98342	1.49619	FALSE	FALSE	FALSE
COX15	50	0.159928	0.0837216	-10.3494	1.49568	FALSE	FALSE	FALSE
PSMD9	50	0.134559	0.0686446	5.36773	1.49544	FALSE	FALSE	FALSE
RPP14	50	0.337964	0.189625	5.78603	1.49486	FALSE	FALSE	FALSE
GALT	40	0.184235	0.0925997	-0.446705	1.49324	FALSE	FALSE	FALSE
TOMM40	50	0.117173	0.0583832	-4.29941	1.49217	FALSE	FALSE	FALSE
SVIP	30	0.279322	0.141013	-5.10827	1.49171	FALSE	FALSE	FALSE
HPCAL1	50	0.292587	0.162904	-1.86195	1.48976	FALSE	FALSE	FALSE
PPP2R5D	30	0.157748	0.073151	3.39712	1.48797	FALSE	FALSE	FALSE
GNB2L1	50	0.800025	0.465344	0.000517554	1.48792	FALSE	FALSE	FALSE
DDX19A	40	0.203864	0.104201	4.65797	1.48788	FALSE	FALSE	FALSE
PPP1CA	40	0.172345	0.0859464	-15.7409	1.48591	FALSE	FALSE	FALSE
CYBRD1	30	0.344374	0.177756	-7.82117	1.48584	FALSE	FALSE	FALSE
MAEA	40	0.544175	0.302395	22.9696	1.48385	FALSE	FALSE	FALSE
DCD	30	14.2654	7.98079	-24.8343	1.48361	FALSE	FALSE	FALSE
C17ORF62	50	0.196503	0.105929	0.653106	1.48299	FALSE	FALSE	FALSE
XRCC3	30	1.45597	0.801153	9.56351	1.48284	FALSE	FALSE	FALSE
NDUFC2	50	0.311509	0.174581	-5.07434	1.48233	FALSE	FALSE	FALSE
FAHD1	50	0.110693	0.0547747	12.3784	1.48113	FALSE	FALSE	FALSE
UGDH	40	0.228538	0.118851	-7.36225	1.48073	FALSE	FALSE	FALSE
ACSL5	30	0.262297	0.132045	5.87693	1.4805	FALSE	FALSE	FALSE
M6PRBP1	50	0.0948661	0.0453535	5.0494	1.4798	FALSE	FALSE	FALSE
RNASEN	20	0.402792	0.187405	-4.45513	1.47907	FALSE	FALSE	FALSE
RNMT	50	0.269538	0.149712	19.4203	1.47868	FALSE	FALSE	FALSE
STT3B	50	0.146466	0.0762082	2.4432	1.47833	FALSE	FALSE	FALSE
LSM2	50	0.128099	0.0653195	-8.95916	1.47504	FALSE	FALSE	FALSE
CDC20	30	0.10565	0.0443662	-8.26642	1.47171	FALSE	FALSE	FALSE
EXOSC6	50	0.179742	0.0963342	1.78403	1.47101	FALSE	FALSE	FALSE
FAM118B	30	0.149795	0.0692553	2.29287	1.46983	FALSE	FALSE	FALSE
ARPC5L	50	0.106133	0.0523347	8.15586	1.46823	FALSE	FALSE	FALSE
NFYB	40	0.524923	0.292659	-4.68383	1.46791	FALSE	FALSE	FALSE
FAM114A2	30	0.080399	0.030251	5.19941	1.46712	FALSE	FALSE	FALSE
PDIA4	50	0.483884	0.278727	-1.11584	1.46695	FALSE	FALSE	FALSE
C12ORF11	30	0.171643	0.0816581	2.63471	1.46675	FALSE	FALSE	FALSE
H6PD	50	0.509011	0.293835	-8.15247	1.46637	FALSE	FALSE	FALSE
NDUFA4	50	0.24419	0.135129	-5.59861	1.46612	FALSE	FALSE	FALSE
MKI67	50	0.876364	0.514239	-0.180108	1.46478	FALSE	FALSE	FALSE
VAMP8	50	0.143554	0.0748511	10.0804	1.46468	FALSE	FALSE	FALSE
ZNF460	20	0.271968	0.117046	-10.8537	1.46236	FALSE	FALSE	FALSE
HSH2D	30	0.109457	0.0467427	3.29121	1.46198	FALSE	FALSE	FALSE
STX18	30	0.191977	0.0933556	6.9921	1.46037	FALSE	FALSE	FALSE
STXBP2	30	0.14596	0.0674272	2.5951	1.45894	FALSE	FALSE	FALSE
EIF4A3	50	0.154232	0.0814292	4.23627	1.45881	FALSE	FALSE	FALSE
DOHH	50	0.613905	0.357839	-3.94989	1.45558	FALSE	FALSE	FALSE
ALDH3A2	40	0.333356	0.181475	6.24687	1.45484	FALSE	FALSE	FALSE
UFM1	50	0.451741	0.260425	0.606733	1.45477	FALSE	FALSE	FALSE
ACADM	40	0.107522	0.0490109	3.47787	1.45325	FALSE	FALSE	FALSE
DEPDC5	30	2.27539	1.2736	32.4864	1.44918	FALSE	FALSE	FALSE
GDAP2	30	0.108833	0.046729	19.8044	1.44799	FALSE	FALSE	FALSE
PDHA1	40	0.128122	0.0612507	32.6633	1.44778	FALSE	FALSE	FALSE
POFUT1	40	0.249546	0.132658	-0.000142503	1.44733	FALSE	FALSE	FALSE
CHCHD3	50	0.250216	0.139641	-0.289514	1.44647	FALSE	FALSE	FALSE
RELL1	20	0.165042	0.0591118	8.14503	1.44586	FALSE	FALSE	FALSE
TBC1D23	30	0.164581	0.0784473	7.49361	1.44392	FALSE	FALSE	FALSE
UBE2H	30	0.0556731	0.0167014	-1.56676	1.44231	FALSE	FALSE	FALSE
LOC26010	30	0.724331	0.396176	22.5222	1.442	FALSE	FALSE	FALSE
PDIA3	50	0.450887	0.261025	-0.000345185	1.44072	FALSE	FALSE	FALSE
GTF2F2	50	0.427167	0.246735	-3.88563	1.44037	FALSE	FALSE	FALSE
BST2	40	0.327569	0.179031	-0.465892	1.43914	FALSE	FALSE	FALSE
C10ORF118	30	0.541785	0.292974	3.0699	1.43797	FALSE	FALSE	FALSE
FAM36A	50	0.180709	0.0980676	39.0105	1.43747	FALSE	FALSE	FALSE
C9ORF5	50	0.232984	0.129652	-6.60057	1.43735	FALSE	FALSE	FALSE
HYOU1	50	0.599294	0.350983	-1.58076	1.43704	FALSE	FALSE	FALSE
RCAN1	20	0.334235	0.152928	1.97226	1.43692	FALSE	FALSE	FALSE
SIRT5	30	0.128841	0.0583994	4.83961	1.43589	FALSE	FALSE	FALSE
COQ9	50	0.133707	0.0697706	1.81945	1.43385	FALSE	FALSE	FALSE
CYB5B	50	0.255811	0.143651	-6.01787	1.43294	FALSE	FALSE	FALSE
MAP4K5	30	0.317271	0.165824	2.62589	1.43103	FALSE	FALSE	FALSE
DNAJA2	50	0.259006	0.145743	-5.93453	1.42962	FALSE	FALSE	FALSE
EIF2B5	30	0.191483	0.0942824	1.38745	1.42897	FALSE	FALSE	FALSE
ATP5H	50	0.101266	0.0502791	-15.175	1.42802	FALSE	FALSE	FALSE
TBRG4	30	0.249224	0.127253	6.34414	1.42745	FALSE	FALSE	FALSE
SEL1L	50	0.590872	0.346902	1.24717	1.42728	FALSE	FALSE	FALSE
PSMC4	50	0.265647	0.149904	0.860215	1.42676	FALSE	FALSE	FALSE
NBN	30	0.14893	0.0701289	7.78308	1.4261	FALSE	FALSE	FALSE
TOMM5	50	0.281216	0.159413	-12.4062	1.4253	FALSE	FALSE	FALSE
C19ORF70	40	0.279956	0.151719	-19.4537	1.42502	FALSE	FALSE	FALSE
WRB	50	0.261061	0.147245	-12.9402	1.42428	FALSE	FALSE	FALSE
CTSB	50	0.294174	0.167338	-14.6845	1.42397	FALSE	FALSE	FALSE
STAP1	20	1.15514	0.609123	6.72202	1.42384	FALSE	FALSE	FALSE
DHX15	40	0.279004	0.151226	8.44049	1.4237	FALSE	FALSE	FALSE
MUL1	30	0.21367	0.107152	16.3033	1.42359	FALSE	FALSE	FALSE
VPS8	20	0.284135	0.126086	16.0105	1.42337	FALSE	FALSE	FALSE
RP5-1022P6 2	30	0.213018	0.106814	10.0928	1.42279	FALSE	FALSE	FALSE
BAT2	50	0.388729	0.22483	-7.40995	1.42173	FALSE	FALSE	FALSE
ZFAND5	50	0.405033	0.234731	1.94532	1.42161	FALSE	FALSE	FALSE
GPAM	30	0.264666	0.136373	-33.5539	1.42127	FALSE	FALSE	FALSE
LONP2	30	0.308789	0.161613	5.31558	1.42055	FALSE	FALSE	FALSE
SAMM50	50	0.273439	0.15499	-0.0826455	1.41954	FALSE	FALSE	FALSE
CCDC47	30	0.0582604	0.0185458	6.34733	1.41863	FALSE	FALSE	FALSE
MED16	30	0.221062	0.111603	8.6552	1.41832	FALSE	FALSE	FALSE
CCDC22	40	0.326537	0.179744	1.54297	1.41749	FALSE	FALSE	FALSE
XRCC4	50	0.137714	0.0727175	5.31267	1.415	FALSE	FALSE	FALSE
PRKRA	30	0.187347	0.0924746	6.15076	1.41461	FALSE	FALSE	FALSE
ADAT2	50	0.40355	0.234379	-12.3153	1.41405	FALSE	FALSE	FALSE
C2ORF79	50	0.219958	0.122757	2.76856	1.4139	FALSE	FALSE	FALSE
ISCU	40	0.34514	0.191009	-7.79828	1.41389	FALSE	FALSE	FALSE
UGCGL1	50	0.693971	0.411061	-8.41472	1.41325	FALSE	FALSE	FALSE
NDUFB6	50	0.11077	0.0563839	-0.935541	1.41308	FALSE	FALSE	FALSE
BNIP2	40	0.491321	0.277877	5.62024	1.41287	FALSE	FALSE	FALSE
HNRPDL	50	0.167202	0.0907134	-0.212527	1.41284	FALSE	FALSE	FALSE
FANCB	30	0.612161	0.335774	-5.34637	1.41267	FALSE	FALSE	FALSE
FAM117B	20	0.280732	0.124873	11.8076	1.41235	FALSE	FALSE	FALSE
CES2	20	0.157517	0.0563049	1.04086	1.41197	FALSE	FALSE	FALSE
VPS53	30	0.226239	0.11495	13.668	1.40972	FALSE	FALSE	FALSE
CTSA	50	0.144356	0.076973	2.66703	1.4075	FALSE	FALSE	FALSE
CHTF18	20	0.297633	0.134711	6.84936	1.40567	FALSE	FALSE	FALSE
ZBTB24	40	0.108448	0.0507212	0.736089	1.40486	FALSE	FALSE	FALSE
RIPK1	30	0.0841627	0.0336491	1.28675	1.40405	FALSE	FALSE	FALSE
PCID2	30	0.129792	0.0598426	56.0768	1.40403	FALSE	FALSE	FALSE
CNOT10	30	0.283133	0.14794	6.9415	1.40272	FALSE	FALSE	FALSE
KIAA1545	30	0.310017	0.163451	-22.0282	1.40151	FALSE	FALSE	FALSE
MRM1	30	0.0958691	0.0404317	10.0103	1.40129	FALSE	FALSE	FALSE
TXLNA	40	0.334536	0.185552	-0.717274	1.40062	FALSE	FALSE	FALSE
TATDN3	50	0.319483	0.184113	-5.93153	1.39962	FALSE	FALSE	FALSE
TBC1D1	30	0.343114	0.18261	19.2469	1.39932	FALSE	FALSE	FALSE
UHRF1BP1	30	0.283973	0.148713	-7.49778	1.39749	FALSE	FALSE	FALSE
CEP76	50	0.3363	0.19453	7.79875	1.39719	FALSE	FALSE	FALSE
GTF3A	30	0.284547	0.14907	11.5571	1.39701	FALSE	FALSE	FALSE
TOP2B	40	0.543719	0.310588	-0.288105	1.39676	FALSE	FALSE	FALSE
RCC1	40	0.376933	0.211183	6.71547	1.39544	FALSE	FALSE	FALSE
LOC642393	30	0.123871	0.0566986	7.22461	1.39482	FALSE	FALSE	FALSE
A8MTT3_HUMAN	50	0.248685	0.14112	1.97509	1.39479	FALSE	FALSE	FALSE
FAM122A	20	0.158735	0.0576939	9.01084	1.39434	FALSE	FALSE	FALSE
GSTK1	30	0.0806333	0.0318197	3.9322	1.39426	FALSE	FALSE	FALSE
HOOK3	30	0.135909	0.0636851	6.39541	1.39292	FALSE	FALSE	FALSE
NONO	40	0.258067	0.140385	-0.281917	1.39264	FALSE	FALSE	FALSE
NT5C1B	30	0.147806	0.0705709	10.7454	1.39186	FALSE	FALSE	FALSE
ABL1	20	0.183256	0.0715954	-9.20806	1.39045	FALSE	FALSE	FALSE
TMEM161A	30	0.254361	0.132127	2.05957	1.38869	FALSE	FALSE	FALSE
UGCGL2	50	0.512365	0.30293	-1.96645	1.38802	FALSE	FALSE	FALSE
ABHD6	30	0.232301	0.119443	1.34866	1.38785	FALSE	FALSE	FALSE
ATN1	30	0.464064	0.253165	-6.43805	1.38758	FALSE	FALSE	FALSE
LASS6	40	0.217709	0.116501	-1.66541	1.38757	FALSE	FALSE	FALSE
ISCA2	30	0.12504	0.0576347	-36.1902	1.38541	FALSE	FALSE	FALSE
CAMK1	30	0.113469	0.0510061	9.92008	1.38345	FALSE	FALSE	FALSE
TAP1	30	0.128534	0.0597271	1.54193	1.3828	FALSE	FALSE	FALSE
PREPL	30	0.0707117	0.0263314	-24.0163	1.38214	FALSE	FALSE	FALSE
SEPT6	50	0.201296	0.11266	-5.17032	1.38184	FALSE	FALSE	FALSE
SEPHS1	50	0.0911584	0.0451144	-4.03033	1.38064	FALSE	FALSE	FALSE
MCTS1	50	0.215793	0.121667	7.95892	1.37913	FALSE	FALSE	FALSE
PGLS	50	0.102623	0.052196	0.854583	1.3786	FALSE	FALSE	FALSE
SLC7A2	50	0.308737	0.178793	-6.40727	1.37807	FALSE	FALSE	FALSE
SNX9	30	0.187213	0.0938176	12.8398	1.37801	FALSE	FALSE	FALSE
FXR1	30	0.081379	0.0326032	1.71355	1.3769	FALSE	FALSE	FALSE
SLC37A4	50	0.309901	0.179596	-7.07742	1.37655	FALSE	FALSE	FALSE
TGOLN2	50	0.480509	0.284451	5.58716	1.3762	FALSE	FALSE	FALSE
DUS4L	30	12.4159	7.17381	12.1046	1.37607	FALSE	FALSE	FALSE
ITGB2	50	0.973143	0.587296	9.36447	1.37543	FALSE	FALSE	FALSE
SFRS10	50	0.629333	0.376239	3.93177	1.37321	FALSE	FALSE	FALSE
HDGF	50	0.106116	0.0544804	-8.65727	1.37257	FALSE	FALSE	FALSE
FAM125A	30	0.790772	0.443928	1.35261	1.37197	FALSE	FALSE	FALSE
BUB1	30	0.462169	0.253463	-9.88385	1.37173	FALSE	FALSE	FALSE
MAGED2	40	0.190385	0.100786	3.04061	1.37148	FALSE	FALSE	FALSE
TMCO3	40	0.186593	0.098521	11.8749	1.37112	FALSE	FALSE	FALSE
NRM	50	0.210098	0.118509	8.8197	1.37088	FALSE	FALSE	FALSE
ATP5G2	20	0.184833	0.0733733	-6.90786	1.37083	FALSE	FALSE	FALSE
SLC38A2	50	0.508575	0.302215	-10.8516	1.37061	FALSE	FALSE	FALSE
ARL13B	30	0.099228	0.0430872	5.8455	1.37045	FALSE	FALSE	FALSE
PRPSAP1	50	0.394284	0.231898	-3.56556	1.3703	FALSE	FALSE	FALSE
PABPC4	30	0.0871203	0.0360793	0.432144	1.36981	FALSE	FALSE	FALSE
TOX4	50	0.440547	0.260505	-1.61273	1.36866	FALSE	FALSE	FALSE
HSD17B7	30	0.468372	0.257378	11.0389	1.36817	FALSE	FALSE	FALSE
ETHE1	50	0.28277	0.163414	12.3572	1.36746	FALSE	FALSE	FALSE
SSR1	50	0.150839	0.0821499	-10.5919	1.36738	FALSE	FALSE	FALSE
CTBP1	50	0.321806	0.187522	-2.17156	1.36643	FALSE	FALSE	FALSE
C1QBP	50	0.178	0.0989355	2.58346	1.36585	FALSE	FALSE	FALSE
MCEE	50	0.310416	0.18057	-1.46626	1.3653	FALSE	FALSE	FALSE
POLR2D	50	0.452708	0.268366	5.41404	1.36419	FALSE	FALSE	FALSE
PSIP1	50	0.222653	0.126539	-6.4248	1.36388	FALSE	FALSE	FALSE
EIF1AP1	50	0.370513	0.217732	0.594035	1.36356	FALSE	FALSE	FALSE
PFDN1	50	0.222082	0.126209	7.50386	1.36339	FALSE	FALSE	FALSE
NDUFS5	50	0.561702	0.335772	7.07641	1.36217	FALSE	FALSE	FALSE
C12ORF10	50	0.120209	0.0634429	0.86889	1.36112	FALSE	FALSE	FALSE
WDR70	40	0.172779	0.0906233	21.6286	1.35998	FALSE	FALSE	FALSE
E2F3	30	0.192968	0.0978917	-0.566789	1.35962	FALSE	FALSE	FALSE
QARS	40	0.605019	0.351325	4.14553	1.35933	FALSE	FALSE	FALSE
LAMC1	50	0.464581	0.27615	-76.3184	1.35876	FALSE	FALSE	FALSE
UNC93B1	50	0.164048	0.0905836	-5.55498	1.35846	FALSE	FALSE	FALSE
FUBP1	50	0.192982	0.108463	3.5343	1.35816	FALSE	FALSE	FALSE
NEDD4	30	0.163845	0.0810184	7.8678	1.35756	FALSE	FALSE	FALSE
FAT1	50	0.720168	0.434177	7.92318	1.35719	FALSE	FALSE	FALSE
HMGA1	40	0.884413	0.5205	-2.43175	1.35516	FALSE	FALSE	FALSE
C3ORF19	50	0.113866	0.0596859	-18.8619	1.35475	FALSE	FALSE	FALSE
SNRNP200	50	0.344416	0.20221	-3.55152	1.35474	FALSE	FALSE	FALSE
ELAC1	40	0.111295	0.0536937	-5.72838	1.35437	FALSE	FALSE	FALSE
RARS	40	0.149118	0.0765561	5.56094	1.35379	FALSE	FALSE	FALSE
DNAJB1	40	0.216552	0.117326	9.20799	1.35301	FALSE	FALSE	FALSE
PREP	40	0.160904	0.0837191	-2.32681	1.35253	FALSE	FALSE	FALSE
MARS	40	0.538372	0.311845	6.98926	1.35227	FALSE	FALSE	FALSE
SLAIN2	50	0.191531	0.107836	6.39095	1.35112	FALSE	FALSE	FALSE
RHOG	50	0.223115	0.127395	4.34218	1.35079	FALSE	FALSE	FALSE
NIPBL	40	0.37017	0.210316	-7.146	1.35058	FALSE	FALSE	FALSE
ACTR1A	50	0.242965	0.1397	-4.65116	1.35038	FALSE	FALSE	FALSE
RAB35	50	0.130527	0.0701075	1.42951	1.35033	FALSE	FALSE	FALSE
TMED1	50	0.407227	0.241425	6.83745	1.34966	FALSE	FALSE	FALSE
PEX7	20	0.0866093	0.0185887	-9.10068	1.34938	FALSE	FALSE	FALSE
FHL3	40	0.170259	0.0894974	-6.30072	1.34908	FALSE	FALSE	FALSE
PWP1	40	0.23306	0.127527	0.000241912	1.34819	FALSE	FALSE	FALSE
SCAMP1	50	0.13744	0.0744707	-32.7242	1.34742	FALSE	FALSE	FALSE
EIF3B	40	0.42498	0.243826	4.30859	1.34603	FALSE	FALSE	FALSE
YWHAG	50	0.111698	0.0585709	28.0517	1.34551	FALSE	FALSE	FALSE
TTC15	30	0.255124	0.134827	4.4581	1.34487	FALSE	FALSE	FALSE
POLE3	50	0.301602	0.176318	6.7871	1.34475	FALSE	FALSE	FALSE
FBXL12	30	0.152101	0.0746144	6.38845	1.34463	FALSE	FALSE	FALSE
GARS	50	0.0662545	0.0304235	-2.34828	1.34439	FALSE	FALSE	FALSE
GIT1	30	0.159978	0.0792654	7.93905	1.34331	FALSE	FALSE	FALSE
PI4KA	30	0.292058	0.156531	9.59174	1.34292	FALSE	FALSE	FALSE
RHOXF2	30	0.223296	0.116319	6.85755	1.34278	FALSE	FALSE	FALSE
NADSYN1	50	0.238917	0.137598	9.95145	1.34174	FALSE	FALSE	FALSE
RTF1	30	0.227378	0.118821	1.33934	1.34039	FALSE	FALSE	FALSE
ERGIC2	40	0.166187	0.0874218	11.7751	1.33819	FALSE	FALSE	FALSE
CCDC88C	20	0.270038	0.123563	-23.941	1.33626	FALSE	FALSE	FALSE
AGTRAP	30	0.258873	0.137486	-5.79829	1.33607	FALSE	FALSE	FALSE
IKZF2	30	0.205277	0.106112	-6.31236	1.33514	FALSE	FALSE	FALSE
DDX27	30	0.161846	0.0806534	0.402726	1.33499	FALSE	FALSE	FALSE
EIF3D	30	0.108759	0.0495691	1.65697	1.33337	FALSE	FALSE	FALSE
CHKA	40	0.429516	0.247654	-17.9487	1.33293	FALSE	FALSE	FALSE
ATG3	50	0.278413	0.162681	20.1946	1.33105	FALSE	FALSE	FALSE
EIF5A2	20	0.274433	0.126472	13.0536	1.32991	FALSE	FALSE	FALSE
CCBL1	50	0.16806	0.0940499	3.04158	1.32969	FALSE	FALSE	FALSE
KPNA1	30	0.147998	0.0727307	3.88997	1.32907	FALSE	FALSE	FALSE
SSBP1	50	0.35937	0.213304	-7.14606	1.32756	FALSE	FALSE	FALSE
RASA2	30	0.264649	0.141339	11.5405	1.32747	FALSE	FALSE	FALSE
DNAJC16	30	0.259576	0.138435	13.5073	1.32604	FALSE	FALSE	FALSE
ITFG1	50	0.444705	0.266863	-24.2279	1.32279	FALSE	FALSE	FALSE
THOP1	50	0.124991	0.0674243	0.0933397	1.32274	FALSE	FALSE	FALSE
NDUFS6	40	0.504231	0.294071	6.11918	1.32249	FALSE	FALSE	FALSE
GLTP	30	0.122649	0.0580441	-12.2579	1.32198	FALSE	FALSE	FALSE
PHAX	50	0.215851	0.12414	-6.8062	1.32192	FALSE	FALSE	FALSE
RBBP7	40	0.223591	0.123009	-6.96761	1.32188	FALSE	FALSE	FALSE
RPL34	50	1.6145	0.997059	0.707011	1.32119	FALSE	FALSE	FALSE
RRBP1	50	0.490444	0.295558	-7.37272	1.32102	FALSE	FALSE	FALSE
WDR41	30	0.162896	0.0817774	18.5403	1.32088	FALSE	FALSE	FALSE
FCHO1	30	0.386521	0.213596	-9.79565	1.31924	FALSE	FALSE	FALSE
KIAA1147	30	0.104341	0.0473477	0.428989	1.31877	FALSE	FALSE	FALSE
CSDE1	40	0.317708	0.180674	0.2671	1.31752	FALSE	FALSE	FALSE
MLH1	30	0.538504	0.303353	36.9865	1.31727	FALSE	FALSE	FALSE
CLTA	50	0.289007	0.170071	-7.49182	1.31686	FALSE	FALSE	FALSE
KIAA0319L	50	0.54041	0.327237	-6.92134	1.31614	FALSE	FALSE	FALSE
FAM96A	30	0.0609978	0.0218757	9.93889	1.31481	FALSE	FALSE	FALSE
STRN3	30	0.205136	0.106938	3.93627	1.3144	FALSE	FALSE	FALSE
SRPRB	50	0.170787	0.0963359	2.02936	1.31303	FALSE	FALSE	FALSE
KIAA0776	30	0.316023	0.172469	0.580871	1.31289	FALSE	FALSE	FALSE
WDR12	50	0.209168	0.120393	-6.85369	1.31189	FALSE	FALSE	FALSE
NDUFB1	40	0.301395	0.171057	-5.5214	1.31187	FALSE	FALSE	FALSE
IGBP1	40	0.178315	0.0958108	-12.4362	1.31123	FALSE	FALSE	FALSE
GATM	50	0.174839	0.0989409	8.69003	1.31109	FALSE	FALSE	FALSE
PSMD13	50	0.531378	0.322106	6.83336	1.31098	FALSE	FALSE	FALSE
ABCF2	30	0.175194	0.0894078	1.54112	1.31081	FALSE	FALSE	FALSE
ISY1	50	0.167672	0.0945035	-6.92307	1.3097	FALSE	FALSE	FALSE
VBP1	50	0.111227	0.0591695	2.50084	1.30937	FALSE	FALSE	FALSE
GINS1	30	0.0812313	0.0339498	8.44626	1.30843	FALSE	FALSE	FALSE
RBBP8	30	0.276562	0.149463	-0.000914582	1.30782	FALSE	FALSE	FALSE
PET112L	30	0.362677	0.200464	-2.09361	1.30671	FALSE	FALSE	FALSE
TMEM192	50	0.200518	0.115289	-7.5407	1.30434	FALSE	FALSE	FALSE
PPP2R1B	30	0.225223	0.11929	9.01722	1.30399	FALSE	FALSE	FALSE
SNW1	50	0.176181	0.100053	-1.99856	1.30366	FALSE	FALSE	FALSE
DBNL	50	0.385196	0.231159	-0.18021	1.30356	FALSE	FALSE	FALSE
ROMO1	50	0.920132	0.566825	33.7259	1.30277	FALSE	FALSE	FALSE
DBN1	30	0.350915	0.193864	-7.31691	1.30172	FALSE	FALSE	FALSE
C8ORF83	40	0.181612	0.0982106	-8.16178	1.30145	FALSE	FALSE	FALSE
SETDB1	20	0.263886	0.122251	-9.11635	1.30088	FALSE	FALSE	FALSE
NDUFA7	50	0.18203	0.103856	10.564	1.30007	FALSE	FALSE	FALSE
DDB2	50	0.19209	0.11019	0.27495	1.29963	FALSE	FALSE	FALSE
GHITM	50	0.131577	0.0722077	-6.08301	1.29907	FALSE	FALSE	FALSE
MAPKSP1	50	0.165302	0.0934003	-34.4518	1.29872	FALSE	FALSE	FALSE
MGEA5	30	0.261051	0.14082	-24.173	1.29816	FALSE	FALSE	FALSE
WDR59	30	0.171286	0.087583	-0.118253	1.2981	FALSE	FALSE	FALSE
DGCR8	30	0.148657	0.0741636	3.84474	1.29804	FALSE	FALSE	FALSE
NSUN2	50	0.426553	0.257555	1.31104	1.29797	FALSE	FALSE	FALSE
PSMB4	50	0.0900294	0.0462664	0.697368	1.2919	FALSE	FALSE	FALSE
NDC80	30	0.0912135	0.0402374	2.65864	1.29188	FALSE	FALSE	FALSE
DLAT	40	0.119111	0.0601535	-1.63552	1.2913	FALSE	FALSE	FALSE
ABCE1	50	0.136814	0.0757348	12.6081	1.29106	FALSE	FALSE	FALSE
MED26	20	0.280939	0.132744	6.46893	1.29097	FALSE	FALSE	FALSE
C1ORF25	30	0.174993	0.0900752	0.0293757	1.29058	FALSE	FALSE	FALSE
ACTR3B	40	0.144973	0.0760986	-4.2975	1.29034	FALSE	FALSE	FALSE
ECHDC1	50	0.128556	0.0705708	-4.9957	1.28984	FALSE	FALSE	FALSE
MRPL3	30	0.0655123	0.0250123	1.25895	1.28929	FALSE	FALSE	FALSE
DAZAP1	50	0.317715	0.189741	1.31952	1.28895	FALSE	FALSE	FALSE
TRAPPC6B	40	0.132649	0.0685768	4.24722	1.28826	FALSE	FALSE	FALSE
IL1RAP	40	0.263783	0.149371	2.66166	1.28766	FALSE	FALSE	FALSE
FUNDC2	50	1.03948	0.644824	-3.84928	1.28654	FALSE	FALSE	FALSE
RAD23A	50	0.0769289	0.0381272	0.136071	1.28634	FALSE	FALSE	FALSE
ATP6V1G1	50	0.217401	0.126683	8.39429	1.2861	FALSE	FALSE	FALSE
EMB	50	0.507694	0.309878	0.583854	1.28406	FALSE	FALSE	FALSE
LENG1	50	0.254474	0.150162	-6.05029	1.28398	FALSE	FALSE	FALSE
MITD1	40	0.15286	0.0811874	2.89203	1.2835	FALSE	FALSE	FALSE
ERBB2IP	30	0.244084	0.13152	0.299227	1.2835	FALSE	FALSE	FALSE
ERC1	30	0.483637	0.274257	-10.0768	1.28346	FALSE	FALSE	FALSE
C17ORF81	50	0.265679	0.157296	-2.78203	1.28275	FALSE	FALSE	FALSE
EIF5B	50	0.332101	0.199283	-32.9749	1.2816	FALSE	FALSE	FALSE
POFUT2	50	0.35491	0.213717	-2.06148	1.28107	FALSE	FALSE	FALSE
PRAM1	50	0.207546	0.120758	1.29292	1.27939	FALSE	FALSE	FALSE
IQWD1	50	0.487923	0.297908	-0.000932854	1.27872	FALSE	FALSE	FALSE
TTRAP	30	0.127775	0.0623646	4.18377	1.27871	FALSE	FALSE	FALSE
WDR47	20	0.197737	0.0852238	-12.6136	1.27868	FALSE	FALSE	FALSE
RER1	50	0.170988	0.0977234	-21.1758	1.27785	FALSE	FALSE	FALSE
ZMPSTE24	50	0.115068	0.0623976	3.27985	1.27749	FALSE	FALSE	FALSE
USP22	30	0.16433	0.0842339	26.4029	1.27722	FALSE	FALSE	FALSE
ARMC9	20	0.198924	0.086027	30.9954	1.27647	FALSE	FALSE	FALSE
LPCAT4	30	0.120818	0.0582819	3.38405	1.27636	FALSE	FALSE	FALSE
WARS	50	0.159058	0.0903321	-7.5278	1.27354	FALSE	FALSE	FALSE
RFC5	30	0.107662	0.0505149	1.57118	1.27303	FALSE	FALSE	FALSE
XK	40	0.259697	0.147648	7.55135	1.273	FALSE	FALSE	FALSE
MFSD8	20	0.124512	0.0429342	-1.51292	1.27187	FALSE	FALSE	FALSE
KRI1	40	0.449697	0.265339	-1.86944	1.27143	FALSE	FALSE	FALSE
PRKAR1A	30	0.106246	0.0497182	4.51799	1.27116	FALSE	FALSE	FALSE
POLD2	30	0.135437	0.0671794	6.95821	1.27114	FALSE	FALSE	FALSE
PDPR	30	0.263709	0.143948	1.79635	1.27041	FALSE	FALSE	FALSE
KHSRP	50	0.274545	0.163582	-7.63157	1.27019	FALSE	FALSE	FALSE
PNN	50	0.674636	0.417149	5.27638	1.26866	FALSE	FALSE	FALSE
ATG4B	30	0.363682	0.203916	9.34504	1.26837	FALSE	FALSE	FALSE
COX4I1	50	0.136058	0.0759416	-1.71837	1.26818	FALSE	FALSE	FALSE
HIRA	20	0.287067	0.137913	3.87471	1.26713	FALSE	FALSE	FALSE
EHBP1	30	0.686165	0.397176	5.88559	1.26695	FALSE	FALSE	FALSE
CNN2	50	0.24651	0.146005	5.96378	1.26667	FALSE	FALSE	FALSE
WDR74	30	0.123234	0.0600221	8.45201	1.26639	FALSE	FALSE	FALSE
SLC15A4	50	0.491274	0.301428	-3.64291	1.26394	FALSE	FALSE	FALSE
ZFP91	50	0.664488	0.411324	0.500263	1.2639	FALSE	FALSE	FALSE
DCTN4	50	0.102997	0.0550971	-8.35304	1.26383	FALSE	FALSE	FALSE
SERPINB1	40	0.208368	0.116312	-14.1608	1.26368	FALSE	FALSE	FALSE
GLO1	50	0.252901	0.150271	-11.6989	1.26251	FALSE	FALSE	FALSE
SCAMP4	40	0.179556	0.0984958	-6.59755	1.26221	FALSE	FALSE	FALSE
HAT1	40	0.193613	0.107232	3.31569	1.26193	FALSE	FALSE	FALSE
ABHD14B	30	0.0923225	0.0416125	-2.85502	1.26189	FALSE	FALSE	FALSE
MAPKAPK3	30	0.127035	0.0624483	0.80479	1.26152	FALSE	FALSE	FALSE
WDR1	40	0.202526	0.112788	-6.68507	1.26142	FALSE	FALSE	FALSE
NUDT22	20	0.138064	0.0512527	28.8145	1.26121	FALSE	FALSE	FALSE
PSMC6	50	0.202954	0.118737	1.60115	1.25859	FALSE	FALSE	FALSE
COPS7B	30	0.147875	0.0750696	13.8069	1.25813	FALSE	FALSE	FALSE
SH3BGRL	50	0.11346	0.0618926	-11.3934	1.25776	FALSE	FALSE	FALSE
ARHGEF11	30	0.425454	0.241859	-5.6149	1.25737	FALSE	FALSE	FALSE
NUDT2	30	0.0867777	0.0383934	0.953816	1.25724	FALSE	FALSE	FALSE
DUS2L	30	0.239341	0.130087	-8.67724	1.25661	FALSE	FALSE	FALSE
GPR108	40	0.299535	0.173328	2.03344	1.25639	FALSE	FALSE	FALSE
RPS25	50	1.44094	0.906274	2.33535	1.25524	FALSE	FALSE	FALSE
TBCE	30	0.268971	0.148019	34.89	1.25441	FALSE	FALSE	FALSE
CD63	50	0.243094	0.14446	14.6821	1.25423	FALSE	FALSE	FALSE
CLN8	20	0.292875	0.142256	-6.63879	1.2535	FALSE	FALSE	FALSE
AVL9	40	0.188196	0.104237	8.44647	1.2531	FALSE	FALSE	FALSE
BSDC1	40	0.145201	0.0775602	0.913375	1.25064	FALSE	FALSE	FALSE
CCT2	50	0.338257	0.205365	-0.000339286	1.24889	FALSE	FALSE	FALSE
THOC1	30	0.329886	0.185214	9.53939	1.24633	FALSE	FALSE	FALSE
SASH3	50	0.130982	0.0733717	-3.88138	1.24611	FALSE	FALSE	FALSE
LOC203547	50	0.183473	0.106892	-4.52972	1.24494	FALSE	FALSE	FALSE
HN1	30	0.309151	0.172862	-6.45529	1.24408	FALSE	FALSE	FALSE
GBE1	30	0.0489235	0.0158629	2.1178	1.24395	FALSE	FALSE	FALSE
TRIM26	20	0.153572	0.0610944	1.95556	1.24327	FALSE	FALSE	FALSE
TMEM41A	50	0.383432	0.234591	-4.94644	1.24313	FALSE	FALSE	FALSE
NDST2	20	0.348193	0.175544	-11.144	1.24267	FALSE	FALSE	FALSE
MTHFD2	40	0.122761	0.0638275	28.3567	1.24238	FALSE	FALSE	FALSE
BID	50	0.391086	0.239642	32.4889	1.24099	FALSE	FALSE	FALSE
BLMH	50	0.385454	0.236061	-1.81912	1.24078	FALSE	FALSE	FALSE
RBM10	30	0.277051	0.153694	-1.38314	1.24076	FALSE	FALSE	FALSE
TSC22D2	20	0.272774	0.131365	-4.98433	1.24026	FALSE	FALSE	FALSE
FAHD2A	50	0.279982	0.168738	9.43588	1.24004	FALSE	FALSE	FALSE
C11ORF67	40	0.241247	0.137941	5.69758	1.23989	FALSE	FALSE	FALSE
ADCY3	20	0.290086	0.141618	-8.87255	1.2393	FALSE	FALSE	FALSE
MPO	50	0.298327	0.180521	9.24284	1.239	FALSE	FALSE	FALSE
LAGE3	50	0.237524	0.141686	6.35429	1.23858	FALSE	FALSE	FALSE
RWDD1	40	0.180244	0.0999078	-0.000958173	1.23775	FALSE	FALSE	FALSE
MOBKL1B	50	0.373673	0.22892	33.0074	1.23566	FALSE	FALSE	FALSE
EBAG9	30	0.117924	0.0577499	-1.57252	1.23525	FALSE	FALSE	FALSE
THOC6	30	0.0962386	0.0446297	8.18152	1.23525	FALSE	FALSE	FALSE
RP6-213H19 1	30	0.793857	0.466748	14.7251	1.23499	FALSE	FALSE	FALSE
ACADVL	50	0.216975	0.128721	-13.6286	1.23492	FALSE	FALSE	FALSE
GDPD1	30	0.266194	0.147524	2.87458	1.2341	FALSE	FALSE	FALSE
TRIM14	30	0.232172	0.126993	4.46751	1.23293	FALSE	FALSE	FALSE
EIF5A	50	0.323829	0.197268	-0.581908	1.23215	FALSE	FALSE	FALSE
TRMT5	30	0.387171	0.220932	3.20277	1.23181	FALSE	FALSE	FALSE
KIF1B	30	0.294273	0.16467	-8.34318	1.23172	FALSE	FALSE	FALSE
HIRIP3	50	0.165914	0.0962191	-8.51753	1.23031	FALSE	FALSE	FALSE
GPT2	30	0.0785162	0.0340282	5.39678	1.22972	FALSE	FALSE	FALSE
PXN	30	0.247369	0.136493	-35.5112	1.22746	FALSE	FALSE	FALSE
LSM4	50	0.140755	0.080198	-0.734854	1.22722	FALSE	FALSE	FALSE
POLR2H	50	0.374627	0.230232	-30.9796	1.22635	FALSE	FALSE	FALSE
DNTTIP2	40	0.352122	0.208227	-0.000513038	1.22621	FALSE	FALSE	FALSE
PTMA	30	0.407039	0.233467	10.104	1.22597	FALSE	FALSE	FALSE
MXRA7	20	0.357338	0.182325	10.6253	1.22594	FALSE	FALSE	FALSE
CDC2	50	0.147214	0.0844266	-5.52907	1.2246	FALSE	FALSE	FALSE
ERMP1	50	0.0901026	0.0477858	-22.3594	1.22417	FALSE	FALSE	FALSE
FAM3C	50	0.28393	0.172217	5.0285	1.22364	FALSE	FALSE	FALSE
TM9SF3	50	0.234581	0.140606	-6.14455	1.22229	FALSE	FALSE	FALSE
C1ORF35	50	0.385735	0.237697	12.1427	1.22196	FALSE	FALSE	FALSE
NDUFAB1	50	0.806656	0.50804	-9.23059	1.22185	FALSE	FALSE	FALSE
THOC5	30	0.255937	0.142038	7.60192	1.2213	FALSE	FALSE	FALSE
SR140	40	0.516811	0.312149	-5.66338	1.22066	FALSE	FALSE	FALSE
TUBGCP4	30	0.351174	0.200003	7.61283	1.22015	FALSE	FALSE	FALSE
ARL3	50	0.251222	0.15143	-2.39485	1.21967	FALSE	FALSE	FALSE
SMYD2	30	0.331164	0.187895	-4.29624	1.21935	FALSE	FALSE	FALSE
CIAPIN1	50	0.33763	0.207011	23.0025	1.21894	FALSE	FALSE	FALSE
DR1	40	0.36109	0.214456	-38.6196	1.21825	FALSE	FALSE	FALSE
SNX11	20	0.149793	0.0599604	-30.9558	1.21818	FALSE	FALSE	FALSE
GOLGA7	50	0.250999	0.151372	8.05435	1.21805	FALSE	FALSE	FALSE
WWC2	20	0.196938	0.0879796	-10.0576	1.21679	FALSE	FALSE	FALSE
KIAA0746	30	0.327887	0.186085	-28.1867	1.21678	FALSE	FALSE	FALSE
BEX1	40	0.914469	0.562816	-0.253762	1.21667	FALSE	FALSE	FALSE
FAM98B	30	0.185813	0.0996794	6.90884	1.21531	FALSE	FALSE	FALSE
DCK	50	0.293312	0.178805	8.44152	1.21429	FALSE	FALSE	FALSE
ERGIC3	50	0.292747	0.178462	5.26957	1.21396	FALSE	FALSE	FALSE
MRPL17	30	0.117127	0.0578984	2.6748	1.21387	FALSE	FALSE	FALSE
MRTO4	40	0.347817	0.206502	-1.03284	1.21286	FALSE	FALSE	FALSE
DLGAP5	30	0.196427	0.106271	8.1107	1.21245	FALSE	FALSE	FALSE
UBE3B	20	0.332339	0.168695	-15.363	1.21154	FALSE	FALSE	FALSE
SURF4	50	0.10585	0.058257	-1.991	1.20973	FALSE	FALSE	FALSE
RAB24	50	0.531825	0.332898	7.60856	1.20892	FALSE	FALSE	FALSE
FMR1	30	0.133455	0.0680317	3.01389	1.20823	FALSE	FALSE	FALSE
ESD	50	0.719576	0.454037	11.2738	1.20822	FALSE	FALSE	FALSE
UCK2	50	0.132877	0.0757458	6.06439	1.20748	FALSE	FALSE	FALSE
PYGB	50	0.496084	0.310065	1.44166	1.20682	FALSE	FALSE	FALSE
CEBPE	50	0.154915	0.0899838	-4.96023	1.20677	FALSE	FALSE	FALSE
SHCBP1	30	0.542481	0.317854	0.0115344	1.20652	FALSE	FALSE	FALSE
ERAL1	20	0.138422	0.0537167	6.37817	1.20626	FALSE	FALSE	FALSE
RPP30	50	0.136959	0.0784496	-25.3834	1.2052	FALSE	FALSE	FALSE
SLFN13	30	0.560575	0.329241	23.4518	1.20364	FALSE	FALSE	FALSE
MLLT1	30	0.0947985	0.0445648	14.4919	1.20332	FALSE	FALSE	FALSE
NDUFA5	50	0.291991	0.178629	4.85053	1.20318	FALSE	FALSE	FALSE
SLC25A28	40	0.180918	0.101771	-0.163745	1.20273	FALSE	FALSE	FALSE
URB2	30	0.386897	0.223172	-6.20063	1.20263	FALSE	FALSE	FALSE
CIB1	40	0.326528	0.193812	10.2365	1.20247	FALSE	FALSE	FALSE
NAT5	30	0.0616818	0.0243442	10.4021	1.20213	FALSE	FALSE	FALSE
TEX10	30	0.789182	0.469255	0.400642	1.20186	FALSE	FALSE	FALSE
LDHB	50	0.14016	0.080653	-8.35848	1.2009	FALSE	FALSE	FALSE
TANC2	20	0.210384	0.0968523	-13.9304	1.20075	FALSE	FALSE	FALSE
MYL6B	50	0.151215	0.0878287	-8.53619	1.19997	FALSE	FALSE	FALSE
LRRC57	30	0.069708	0.0293135	19.6784	1.19916	FALSE	FALSE	FALSE
RASSF5	30	0.38379	0.221608	3.39245	1.19857	FALSE	FALSE	FALSE
METTL2B	30	0.192636	0.104605	9.71681	1.19808	FALSE	FALSE	FALSE
GLOD4	50	0.171982	0.101371	5.2463	1.19685	FALSE	FALSE	FALSE
C21ORF45	30	0.209927	0.115363	30.6517	1.19456	FALSE	FALSE	FALSE
ALS2CR4	50	0.190813	0.113655	6.26139	1.19444	FALSE	FALSE	FALSE
TOMM40L	40	0.231819	0.134374	-20.4901	1.19429	FALSE	FALSE	FALSE
PRDX6	50	0.129954	0.0742712	-7.59913	1.19381	FALSE	FALSE	FALSE
TRAPPC1	30	0.1039	0.0503944	7.22034	1.19359	FALSE	FALSE	FALSE
RAE1	30	0.142631	0.0741491	33.8006	1.19346	FALSE	FALSE	FALSE
SERPINB8	50	0.233711	0.141498	10.7042	1.19306	FALSE	FALSE	FALSE
LMBRD1	40	0.613819	0.37674	-5.62487	1.19173	FALSE	FALSE	FALSE
ZNF646	50	0.347686	0.215451	-3.83586	1.19125	FALSE	FALSE	FALSE
ADRM1	40	0.22542	0.13048	9.19331	1.19111	FALSE	FALSE	FALSE
MTMR4	20	0.355947	0.184493	-9.45833	1.19081	FALSE	FALSE	FALSE
TAF2	30	0.239657	0.133803	-5.25666	1.19061	FALSE	FALSE	FALSE
HCG_2033311	20	0.299648	0.15084	-1.87704	1.19047	FALSE	FALSE	FALSE
TNIK	30	0.281393	0.159494	-7.41899	1.18942	FALSE	FALSE	FALSE
GLS	30	0.098719	0.0473415	6.86067	1.18892	FALSE	FALSE	FALSE
SPPL2B	50	0.248929	0.151586	-19.3242	1.18872	FALSE	FALSE	FALSE
MVK	40	0.0853454	0.0416996	9.06877	1.18852	FALSE	FALSE	FALSE
TM2D3	20	0.233728	0.111617	27.9406	1.18694	FALSE	FALSE	FALSE
SLC25A26	40	0.369944	0.222503	7.66557	1.18654	FALSE	FALSE	FALSE
MAZ	50	0.4103	0.256597	6.92886	1.18448	FALSE	FALSE	FALSE
LRSAM1	30	0.198444	0.108822	0.423451	1.18381	FALSE	FALSE	FALSE
PBRM1	30	0.481824	0.28318	-0.723209	1.18344	FALSE	FALSE	FALSE
EBNA1BP2	30	0.27495	0.155917	0.738357	1.18329	FALSE	FALSE	FALSE
PPP3CA	40	0.138832	0.0758334	-1.18236	1.18309	FALSE	FALSE	FALSE
JMJD1C	40	0.366044	0.220298	-5.65599	1.18307	FALSE	FALSE	FALSE
NUDT8	30	0.219251	0.121672	-0.490523	1.18283	FALSE	FALSE	FALSE
THYN1	40	0.267002	0.157345	9.03036	1.18275	FALSE	FALSE	FALSE
PPAT	50	0.103598	0.0574842	-11.9882	1.18274	FALSE	FALSE	FALSE
NFIC	50	0.256207	0.156684	-4.39907	1.18179	FALSE	FALSE	FALSE
UCK1	50	0.52663	0.332431	8.13571	1.18172	FALSE	FALSE	FALSE
PITRM1	40	0.605516	0.372761	1.04937	1.18143	FALSE	FALSE	FALSE
CCDC109A	30	0.0591881	0.0232339	-0.292504	1.17988	FALSE	FALSE	FALSE
ACTN4	50	1.3846	0.890631	-9.63702	1.17945	FALSE	FALSE	FALSE
FLJ20323	40	1.10909	0.693658	12.0885	1.17893	FALSE	FALSE	FALSE
ZCCHC3	40	0.523825	0.321092	0.314114	1.17872	FALSE	FALSE	FALSE
KIAA1602	30	0.420105	0.245664	-0.250728	1.17845	FALSE	FALSE	FALSE
SNX14	30	0.515996	0.304761	-7.37485	1.17838	FALSE	FALSE	FALSE
ARMET	50	0.289456	0.178534	-7.47118	1.17782	FALSE	FALSE	FALSE
PARP4	30	0.425653	0.249144	-5.37389	1.17779	FALSE	FALSE	FALSE
DHX30	30	0.213315	0.118281	7.567	1.17756	FALSE	FALSE	FALSE
TAF1C	30	0.285817	0.162971	0.598688	1.17754	FALSE	FALSE	FALSE
NDUFB11	50	0.365279	0.227947	-12.3664	1.17677	FALSE	FALSE	FALSE
EVL	30	0.239755	0.134633	9.58422	1.17657	FALSE	FALSE	FALSE
TSR2	50	0.502326	0.317192	6.81745	1.17628	FALSE	FALSE	FALSE
MMGT1	30	0.11914	0.0602825	-59.0735	1.17591	FALSE	FALSE	FALSE
PODXL	50	0.84829	0.542496	1.63568	1.17566	FALSE	FALSE	FALSE
HSP90B1	50	0.638864	0.406177	-5.86924	1.17544	FALSE	FALSE	FALSE
ALDH1A2	20	0.073247	0.0158261	2.02611	1.17544	FALSE	FALSE	FALSE
DIDO1	50	0.488259	0.308237	-0.539318	1.17426	FALSE	FALSE	FALSE
STX3	50	0.17868	0.106641	0.834744	1.17328	FALSE	FALSE	FALSE
HP1BP3	50	0.284742	0.175753	13.085	1.17308	FALSE	FALSE	FALSE
RYBP	40	0.313161	0.187372	6.51768	1.17285	FALSE	FALSE	FALSE
RFC2	30	0.0885036	0.041481	0.862997	1.17216	FALSE	FALSE	FALSE
INPP5A	20	0.10484	0.0349454	-7.01204	1.17206	FALSE	FALSE	FALSE
YWHAZ	50	0.409136	0.256916	7.19635	1.17174	FALSE	FALSE	FALSE
CASC3	50	0.247204	0.151461	-17.9682	1.16998	FALSE	FALSE	FALSE
PDCD10	40	0.157784	0.08844	1.41574	1.16833	FALSE	FALSE	FALSE
RPL15	50	1.74019	1.1257	0.421864	1.16828	FALSE	FALSE	FALSE
EFTUD2	50	0.584744	0.371801	3.09538	1.16819	FALSE	FALSE	FALSE
TRMT61A	50	0.270368	0.16668	0.312104	1.16804	FALSE	FALSE	FALSE
BRAP	30	0.19763	0.109087	15.7883	1.16741	FALSE	FALSE	FALSE
RPAP2	20	0.127538	0.0488362	1.47571	1.16649	FALSE	FALSE	FALSE
MCM7	40	0.181779	0.103853	3.27876	1.16629	FALSE	FALSE	FALSE
TCP10L	30	0.151551	0.0806598	1.53004	1.16555	FALSE	FALSE	FALSE
FBL	30	0.131006	0.0679677	-8.48921	1.16491	FALSE	FALSE	FALSE
NHP2	40	0.232375	0.136314	5.89621	1.16394	FALSE	FALSE	FALSE
UBE2M	50	0.375202	0.235541	22.2843	1.16225	FALSE	FALSE	FALSE
PARL	40	0.220078	0.128554	-9.36037	1.16186	FALSE	FALSE	FALSE
PPCS	30	0.0491838	0.0173763	3.59655	1.16183	FALSE	FALSE	FALSE
MYADM	50	0.34671	0.216959	-0.99284	1.16168	FALSE	FALSE	FALSE
FAM177A1	30	0.16394	0.0885048	-9.57068	1.16112	FALSE	FALSE	FALSE
NME7	30	0.13638	0.071433	0.459461	1.16088	FALSE	FALSE	FALSE
PIAS2	20	0.361644	0.190551	-8.40129	1.16075	FALSE	FALSE	FALSE
POLRMT	30	0.373467	0.218405	-11.5323	1.16047	FALSE	FALSE	FALSE
ARFGAP1	30	0.116068	0.0588709	3.09436	1.16002	FALSE	FALSE	FALSE
C9ORF86	40	0.360495	0.218575	9.67978	1.15986	FALSE	FALSE	FALSE
BUB1B	30	0.24522	0.138951	-3.58621	1.15979	FALSE	FALSE	FALSE
LRFN4	20	0.204851	0.0958655	-7.92943	1.15949	FALSE	FALSE	FALSE
ZFP36L2	30	0.206193	0.114791	14.2409	1.15903	FALSE	FALSE	FALSE
KIAA1468	30	0.33362	0.19382	-28.0703	1.15895	FALSE	FALSE	FALSE
INTS8	30	0.290894	0.167335	-16.0277	1.15878	FALSE	FALSE	FALSE
DHRS9	40	0.237805	0.140066	17.8366	1.15876	FALSE	FALSE	FALSE
DECR1	40	0.133156	0.0730283	1.81007	1.15874	FALSE	FALSE	FALSE
TPP1	50	0.193152	0.116719	-9.15697	1.15819	FALSE	FALSE	FALSE
EIF4E2	30	0.15156	0.0809444	44.7555	1.15815	FALSE	FALSE	FALSE
EHMT1	30	0.41411	0.243821	-9.28117	1.15802	FALSE	FALSE	FALSE
JUND	50	0.238029	0.14614	-2.03124	1.15719	FALSE	FALSE	FALSE
ADAM10	50	0.106403	0.0599761	5.50707	1.15704	FALSE	FALSE	FALSE
UQCRB	50	0.274555	0.170081	-11.335	1.15669	FALSE	FALSE	FALSE
PPP2CA	50	0.285933	0.177551	7.86475	1.15636	FALSE	FALSE	FALSE
PSMD11	50	0.265419	0.164126	-8.11757	1.15622	FALSE	FALSE	FALSE
EXOC5	30	0.122151	0.0627685	3.24043	1.15606	FALSE	FALSE	FALSE
AKNA	20	0.188737	0.0863975	-40.5539	1.15437	FALSE	FALSE	FALSE
MRPL9	30	0.127731	0.0663057	2.25557	1.15383	FALSE	FALSE	FALSE
CD4	40	0.159135	0.0898975	-4.91553	1.15285	FALSE	FALSE	FALSE
EMILIN2	50	0.579919	0.370496	1.25774	1.15264	FALSE	FALSE	FALSE
CBX1	40	0.387293	0.236362	-0.788765	1.1524	FALSE	FALSE	FALSE
STYX	20	0.0863522	0.0244611	2.306	1.15209	FALSE	FALSE	FALSE
STUB1	30	0.0775362	0.0351797	2.48972	1.15143	FALSE	FALSE	FALSE
PTGES2	50	0.127308	0.0738522	0.215937	1.1508	FALSE	FALSE	FALSE
CTSC	50	0.191076	0.115694	13.2313	1.1504	FALSE	FALSE	FALSE
TMED5	40	0.237435	0.140299	-21.7664	1.15008	FALSE	FALSE	FALSE
KIAA0391	30	0.234679	0.132948	5.47148	1.15008	FALSE	FALSE	FALSE
SGPL1	30	0.0825142	0.0383422	27.3463	1.14859	FALSE	FALSE	FALSE
TCEB1	30	0.375129	0.220453	20.6349	1.14829	FALSE	FALSE	FALSE
C18ORF32	40	0.392449	0.240028	11.9617	1.14822	FALSE	FALSE	FALSE
ST3GAL2	20	0.146124	0.0608808	0.697931	1.14787	FALSE	FALSE	FALSE
C4ORF16	50	0.256242	0.158611	0.598214	1.14736	FALSE	FALSE	FALSE
KIAA1219	30	0.220769	0.124449	-6.27249	1.14716	FALSE	FALSE	FALSE
ACAD9	50	0.104579	0.0590706	-0.414905	1.14595	FALSE	FALSE	FALSE
MAD2L1	50	0.171852	0.10326	0.660984	1.1459	FALSE	FALSE	FALSE
GCLM	30	0.0866276	0.0409773	2.45971	1.14555	FALSE	FALSE	FALSE
ACSS1	30	0.0608016	0.0248907	-2.88704	1.14554	FALSE	FALSE	FALSE
PQBP1	50	0.493275	0.314487	-35.9261	1.14493	FALSE	FALSE	FALSE
CASP6	50	0.0741636	0.0391206	-12.3943	1.14455	FALSE	FALSE	FALSE
COX5B	50	0.270836	0.168362	-6.72363	1.14446	FALSE	FALSE	FALSE
ASH2L	30	0.34398	0.201423	8.28752	1.14371	FALSE	FALSE	FALSE
NCK2	30	0.179662	0.0990429	1.6114	1.14292	FALSE	FALSE	FALSE
TCF20	50	0.387242	0.245004	-8.63017	1.14266	FALSE	FALSE	FALSE
ACO1	40	0.387306	0.237192	-2.19869	1.14265	FALSE	FALSE	FALSE
MSTO1	30	0.0575009	0.0229023	6.85996	1.14196	FALSE	FALSE	FALSE
UBE2T	50	0.262389	0.162963	6.30317	1.14183	FALSE	FALSE	FALSE
BRCC3	50	0.504255	0.322027	1.68274	1.14182	FALSE	FALSE	FALSE
VPS25	30	0.128128	0.0669538	-9.95172	1.14177	FALSE	FALSE	FALSE
IMMT	50	0.298831	0.186954	-2.73414	1.14143	FALSE	FALSE	FALSE
HBS1L	50	0.505073	0.32262	7.22676	1.1413	FALSE	FALSE	FALSE
NDUFB10	50	0.140353	0.0827409	6.52095	1.14076	FALSE	FALSE	FALSE
MAP2K7	30	0.167079	0.0912924	14.791	1.14066	FALSE	FALSE	FALSE
HDHD3	30	0.155848	0.0842877	-2.15037	1.1406	FALSE	FALSE	FALSE
YEATS2	20	0.141185	0.0582781	-9.30125	1.13892	FALSE	FALSE	FALSE
HIST1H1D	50	0.760244	0.490863	-4.25375	1.13872	FALSE	FALSE	FALSE
ARL8B	50	0.539217	0.345414	-0.371542	1.13831	FALSE	FALSE	FALSE
TK1	50	0.113942	0.0654491	12.3531	1.13778	FALSE	FALSE	FALSE
PSMD10	30	0.156031	0.0845407	3.92913	1.13706	FALSE	FALSE	FALSE
TTC39C	30	0.145122	0.0777419	19.5154	1.13664	FALSE	FALSE	FALSE
DPF2	50	0.363963	0.230192	-4.94761	1.13629	FALSE	FALSE	FALSE
DCXR	50	0.146601	0.0870166	9.5028	1.13595	FALSE	FALSE	FALSE
HLA-DRB1	50	0.749305	0.484095	39.7291	1.1359	FALSE	FALSE	FALSE
KHDRBS1	40	0.156213	0.0887009	-4.34759	1.13506	FALSE	FALSE	FALSE
YIF1B	50	0.156166	0.0934201	-14.2133	1.13316	FALSE	FALSE	FALSE
GCLC	30	0.0815596	0.0381251	1.72912	1.1328	FALSE	FALSE	FALSE
USE1	40	0.216062	0.127448	7.73494	1.13261	FALSE	FALSE	FALSE
GOLM1	50	0.288399	0.180669	1.4267	1.13223	FALSE	FALSE	FALSE
ARF5	40	0.156219	0.0888368	-12.0306	1.13162	FALSE	FALSE	FALSE
SEDLP	30	0.247449	0.141993	-6.37079	1.13106	FALSE	FALSE	FALSE
NAPG	30	0.120507	0.0625632	3.57832	1.13043	FALSE	FALSE	FALSE
AUH	30	0.194006	0.108579	27.8281	1.13033	FALSE	FALSE	FALSE
TMTC3	30	0.119565	0.0619975	10.799	1.12969	FALSE	FALSE	FALSE
GAR1	20	0.153986	0.0665126	22.2919	1.12959	FALSE	FALSE	FALSE
PPIL5	20	0.293919	0.152013	-6.76459	1.12927	FALSE	FALSE	FALSE
TCEA1	50	0.0975368	0.0548833	-3.69196	1.1283	FALSE	FALSE	FALSE
DDX17	40	0.147329	0.0832254	4.71173	1.12803	FALSE	FALSE	FALSE
SLC43A3	20	0.194912	0.0916305	9.54441	1.12746	FALSE	FALSE	FALSE
REXO4	20	0.280661	0.14405	-0.000774645	1.12742	FALSE	FALSE	FALSE
KIAA1627	30	0.111186	0.0568363	-33.2108	1.12685	FALSE	FALSE	FALSE
TIAL1	40	0.126632	0.0699505	-8.03254	1.12462	FALSE	FALSE	FALSE
TATDN1	50	0.078992	0.042719	20.0406	1.12447	FALSE	FALSE	FALSE
TRUB1	30	0.046221	0.0161621	4.58372	1.12432	FALSE	FALSE	FALSE
GINS3	50	0.187222	0.11429	12.6351	1.12399	FALSE	FALSE	FALSE
SF3A1	40	0.272873	0.16468	-14.4934	1.12391	FALSE	FALSE	FALSE
POLR2G	50	0.173364	0.105139	10.5443	1.1237	FALSE	FALSE	FALSE
CASP8	30	0.41647	0.248496	6.87066	1.1234	FALSE	FALSE	FALSE
C2ORF44	30	0.179218	0.0996545	-26.2492	1.12281	FALSE	FALSE	FALSE
PUSL1	30	0.129318	0.068344	-25.6924	1.12263	FALSE	FALSE	FALSE
NAPEPLD	20	0.223906	0.109726	-2.11566	1.12148	FALSE	FALSE	FALSE
PRKACB	30	0.120085	0.0625989	-0.198653	1.12109	FALSE	FALSE	FALSE
B4GALT1	40	0.12359	0.0681217	3.1174	1.12022	FALSE	FALSE	FALSE
ACY1	50	0.0584707	0.0292288	-9.51364	1.12005	FALSE	FALSE	FALSE
KPNA2	40	1.34071	0.857332	0.000179695	1.11992	FALSE	FALSE	FALSE
PANX1	40	0.215371	0.127657	-0.39317	1.11966	FALSE	FALSE	FALSE
GCS1	50	0.35609	0.226285	-15.7198	1.11954	FALSE	FALSE	FALSE
ATP13A3	40	0.410365	0.254198	-7.65253	1.11862	FALSE	FALSE	FALSE
COG4	30	0.296253	0.173406	3.34183	1.11844	FALSE	FALSE	FALSE
UCHL5	40	0.316281	0.19326	1.22605	1.11733	FALSE	FALSE	FALSE
METT5D1	20	0.180957	0.083676	-7.74838	1.11664	FALSE	FALSE	FALSE
ORMDL2	20	0.071997	0.0168386	2.58707	1.11608	FALSE	FALSE	FALSE
ADNP	30	0.216578	0.123464	-27.9886	1.11589	FALSE	FALSE	FALSE
CARHSP1	30	0.182863	0.102284	-5.15493	1.11527	FALSE	FALSE	FALSE
HNRNPA3	50	0.412655	0.264161	-0.193912	1.11471	FALSE	FALSE	FALSE
USO1	30	0.349632	0.207273	-7.88318	1.11447	FALSE	FALSE	FALSE
ATXN2L	50	0.46351	0.297905	-3.19102	1.11446	FALSE	FALSE	FALSE
POP4	30	0.114612	0.0593732	16.8765	1.1143	FALSE	FALSE	FALSE
WDR33	30	0.340322	0.20143	-4.06038	1.11427	FALSE	FALSE	FALSE
NUP160	30	0.337791	0.19992	-20.4575	1.1132	FALSE	FALSE	FALSE
GPR172A	50	0.390367	0.24952	-7.2241	1.11308	FALSE	FALSE	FALSE
TRIT1	20	0.117865	0.0451194	2.79107	1.11278	FALSE	FALSE	FALSE
TBC1D15	30	0.125717	0.0664211	7.9608	1.11255	FALSE	FALSE	FALSE
SON	30	0.305205	0.179464	-20.7486	1.11237	FALSE	FALSE	FALSE
UBL7	30	1.22611	0.759445	5.43992	1.11227	FALSE	FALSE	FALSE
FUS	50	0.550475	0.355945	-0.72835	1.11124	FALSE	FALSE	FALSE
MAN2A2	40	0.388559	0.240773	-14.9314	1.11029	FALSE	FALSE	FALSE
TRIM25	30	0.083683	0.0400109	2.06654	1.11014	FALSE	FALSE	FALSE
PSMA7	50	0.117181	0.0683899	-13.8058	1.10987	FALSE	FALSE	FALSE
STAU2	30	0.147115	0.0800311	2.15608	1.10901	FALSE	FALSE	FALSE
POLR3E	20	0.198259	0.0947421	1.7119	1.10879	FALSE	FALSE	FALSE
NDUFA9	30	0.112204	0.0580357	-1.25247	1.10853	FALSE	FALSE	FALSE
MRP63	30	0.0971526	0.0486059	2.04115	1.10631	FALSE	FALSE	FALSE
ACSF3	30	0.278406	0.163034	-4.23586	1.10556	FALSE	FALSE	FALSE
HIP1R	30	0.37607	0.2247	6.48392	1.10532	FALSE	FALSE	FALSE
EDC4	30	0.204846	0.116673	-14.2196	1.10417	FALSE	FALSE	FALSE
BAT2L	50	0.221805	0.138165	-7.07405	1.10384	FALSE	FALSE	FALSE
DNM1L	30	0.0906414	0.0445686	38.7384	1.10359	FALSE	FALSE	FALSE
NUBP1	40	0.291897	0.178364	26.5497	1.10343	FALSE	FALSE	FALSE
PARP14	20	0.154027	0.0677871	-8.14533	1.10341	FALSE	FALSE	FALSE
MARVELD1	40	0.285469	0.174181	-6.862	1.10333	FALSE	FALSE	FALSE
COX5A	50	0.330658	0.210662	-16.9826	1.10268	FALSE	FALSE	FALSE
SLC20A2	30	0.289792	0.170444	-6.48416	1.1023	FALSE	FALSE	FALSE
DPYD	30	0.40723	0.244702	-10.752	1.10175	FALSE	FALSE	FALSE
MIF4GD	30	0.359478	0.214623	10.3393	1.10055	FALSE	FALSE	FALSE
SLC43A1	50	0.18071	0.11097	-4.77809	1.10047	FALSE	FALSE	FALSE
PXMP2	50	0.193138	0.119254	-12.751	1.10029	FALSE	FALSE	FALSE
TAOK1	30	0.336263	0.199976	-7.00254	1.10015	FALSE	FALSE	FALSE
ARL6	30	0.219306	0.126025	2.51541	1.10005	FALSE	FALSE	FALSE
HEATR2	40	0.404721	0.252229	4.7489	1.09981	FALSE	FALSE	FALSE
TMEM55B	40	0.630311	0.399449	14.6085	1.0997	FALSE	FALSE	FALSE
SH3KBP1	30	0.140709	0.076357	0.441662	1.09913	FALSE	FALSE	FALSE
ATL3	30	0.0715729	0.0326254	26.4555	1.09909	FALSE	FALSE	FALSE
GSN	30	0.208821	0.119457	2.89886	1.09884	FALSE	FALSE	FALSE
YIF1A	50	0.207535	0.128911	-20.5282	1.09883	FALSE	FALSE	FALSE
SEC63	40	0.154432	0.0889608	0.000727308	1.09843	FALSE	FALSE	FALSE
C20ORF3	50	0.118786	0.0697952	-5.95485	1.0984	FALSE	FALSE	FALSE
PSMA4	50	0.115092	0.0673603	-9.43698	1.0975	FALSE	FALSE	FALSE
GANAB	50	0.52395	0.33992	-1.92456	1.09704	FALSE	FALSE	FALSE
RAD54B	20	0.108702	0.0401237	9.01159	1.0963	FALSE	FALSE	FALSE
HELB	30	0.265649	0.155712	-9.40499	1.09405	FALSE	FALSE	FALSE
EEA1	50	0.611932	0.399022	-9.91052	1.09355	FALSE	FALSE	FALSE
APTX	20	0.0732854	0.0183259	8.57905	1.09349	FALSE	FALSE	FALSE
ROBLD3	50	0.339355	0.217142	10.5239	1.09336	FALSE	FALSE	FALSE
LEO1	50	0.564107	0.367232	-2.19045	1.09252	FALSE	FALSE	FALSE
GALNT2	30	0.0640497	0.0280213	6.7747	1.09167	FALSE	FALSE	FALSE
SLC25A33	50	0.250316	0.157818	14.2391	1.09166	FALSE	FALSE	FALSE
BAK1	30	0.106624	0.0550472	9.05974	1.09074	FALSE	FALSE	FALSE
MAFG	30	0.279717	0.164858	-2.89935	1.09056	FALSE	FALSE	FALSE
CD81	50	0.657687	0.430052	36.5031	1.08999	FALSE	FALSE	FALSE
MAK10	30	0.0515752	0.0201583	2.82183	1.08907	FALSE	FALSE	FALSE
STARD3NL	20	0.828098	0.486057	0.000684399	1.08907	FALSE	FALSE	FALSE
TAPT1	50	0.197554	0.122715	-5.55945	1.08892	FALSE	FALSE	FALSE
EIF4ENIF1	50	0.291483	0.18553	-35.4562	1.08821	FALSE	FALSE	FALSE
LMAN2L	40	0.104042	0.0563727	-1.32951	1.08767	FALSE	FALSE	FALSE
EDEM3	50	0.452076	0.292956	-8.15789	1.08734	FALSE	FALSE	FALSE
BRD2	20	0.451705	0.253102	-5.72132	1.08718	FALSE	FALSE	FALSE
RAB6A	50	0.153748	0.0935097	-7.45595	1.08708	FALSE	FALSE	FALSE
TMEM214	30	0.069097	0.0313443	2.36456	1.08613	FALSE	FALSE	FALSE
WIPF1	50	0.252948	0.159893	5.99744	1.08611	FALSE	FALSE	FALSE
UBAP2L	50	0.287363	0.182928	-9.90115	1.08585	FALSE	FALSE	FALSE
SEC24B	30	0.351071	0.210619	-11.8985	1.08453	FALSE	FALSE	FALSE
NADK	50	0.206087	0.128653	-17.9834	1.08398	FALSE	FALSE	FALSE
TRPM7	30	0.251186	0.147169	-7.38755	1.08382	FALSE	FALSE	FALSE
LRRC45	30	0.643715	0.396827	-17.406	1.08325	FALSE	FALSE	FALSE
FAM162A	50	0.405349	0.262153	-51.7369	1.08238	FALSE	FALSE	FALSE
SPRYD3	30	0.357942	0.215281	2.42311	1.08103	FALSE	FALSE	FALSE
HNRNPAB	50	0.148736	0.0903767	-6.57425	1.08102	FALSE	FALSE	FALSE
EIF1B	20	0.111038	0.042195	-3.56614	1.08035	FALSE	FALSE	FALSE
ASNSD1	20	0.155667	0.0699304	-16.3038	1.08026	FALSE	FALSE	FALSE
ZADH2	40	0.111608	0.0615675	0.553316	1.0798	FALSE	FALSE	FALSE
CLIP1	50	0.480444	0.312778	-5.16269	1.07909	FALSE	FALSE	FALSE
RRAGA	50	0.190287	0.118299	6.39776	1.07904	FALSE	FALSE	FALSE
CCDC72	50	0.544354	0.355621	-6.61428	1.07904	FALSE	FALSE	FALSE
AIM1	50	0.712423	0.468307	10.7495	1.07881	FALSE	FALSE	FALSE
WDTC1	30	0.228672	0.133168	11.5966	1.07827	FALSE	FALSE	FALSE
NUDT18	30	0.391455	0.236924	-12.7297	1.07757	FALSE	FALSE	FALSE
CARS2	50	0.141764	0.0858497	-9.55265	1.07692	FALSE	FALSE	FALSE
PTAR1	30	0.199667	0.114759	-5.35387	1.07692	FALSE	FALSE	FALSE
ARL15	30	0.197883	0.113636	-27.703	1.07664	FALSE	FALSE	FALSE
LSMD1	20	0.332247	0.180042	-5.85765	1.07588	FALSE	FALSE	FALSE
PIGO	30	0.17995	0.102257	-11.0494	1.07554	FALSE	FALSE	FALSE
C18ORF55	30	0.129726	0.0702795	-6.34064	1.07429	FALSE	FALSE	FALSE
PPIF	30	0.079745	0.0383992	6.2043	1.07427	FALSE	FALSE	FALSE
RPL12	50	0.293428	0.187793	0.323724	1.07356	FALSE	FALSE	FALSE
PSMD6	50	0.279712	0.178615	3.29192	1.07307	FALSE	FALSE	FALSE
NUP214	40	0.298865	0.185006	19.8262	1.07307	FALSE	FALSE	FALSE
MCM9	20	0.750727	0.440994	3.50627	1.07304	FALSE	FALSE	FALSE
B4GALT3	30	0.115056	0.060966	17.9441	1.07292	FALSE	FALSE	FALSE
NRBF2	30	0.155145	0.0865771	13.3972	1.07222	FALSE	FALSE	FALSE
SAFB2	50	0.536636	0.351287	-2.88866	1.07179	FALSE	FALSE	FALSE
ATP8A1	50	0.37251	0.241055	10.465	1.07154	FALSE	FALSE	FALSE
DUSP12	30	0.0609125	0.0264459	13.7208	1.07138	FALSE	FALSE	FALSE
LACTB	30	0.109632	0.0575641	7.54809	1.07101	FALSE	FALSE	FALSE
HM13	50	0.319115	0.205226	-9.18423	1.07095	FALSE	FALSE	FALSE
SC5DL	50	0.134231	0.08105	0.0918548	1.06933	FALSE	FALSE	FALSE
SESN2	30	0.203702	0.117796	4.35226	1.06784	FALSE	FALSE	FALSE
C9ORF142	50	0.116778	0.0693887	44.2789	1.06693	FALSE	FALSE	FALSE
RIN3	20	0.0866012	0.0274734	5.77252	1.0669	FALSE	FALSE	FALSE
RRN3	30	0.304359	0.182318	19.869	1.06541	FALSE	FALSE	FALSE
DDX47	30	0.114459	0.0608326	4.6717	1.06522	FALSE	FALSE	FALSE
DCI	50	0.132058	0.0797368	-27.0004	1.06488	FALSE	FALSE	FALSE
PHKA2	30	0.199129	0.115025	-12.9672	1.06483	FALSE	FALSE	FALSE
MPDU1	40	0.213678	0.129382	4.67477	1.06468	FALSE	FALSE	FALSE
ACAP1	30	0.109357	0.0575891	1.50377	1.06454	FALSE	FALSE	FALSE
IMPA1	50	0.139042	0.0844502	-7.69848	1.06453	FALSE	FALSE	FALSE
UTP3	30	0.566787	0.350388	7.27547	1.06406	FALSE	FALSE	FALSE
NIT2	50	0.319762	0.206172	18.8351	1.06382	FALSE	FALSE	FALSE
WDR42A	30	0.122003	0.0657247	58.0512	1.06328	FALSE	FALSE	FALSE
USP5	40	0.397396	0.25074	-12.8204	1.06325	FALSE	FALSE	FALSE
ZNF24	40	0.40432	0.255344	10.368	1.0629	FALSE	FALSE	FALSE
EIF2A	40	0.219786	0.133564	2.90516	1.06185	FALSE	FALSE	FALSE
ARHGAP15	30	0.174499	0.0994071	2.72578	1.06168	FALSE	FALSE	FALSE
UBE2C	20	0.121869	0.0497257	3.42674	1.0614	FALSE	FALSE	FALSE
YJ005_HUMAN	30	0.228473	0.134005	-18.6892	1.06127	FALSE	FALSE	FALSE
SETD3	30	0.076718	0.0367823	-1.30873	1.06119	FALSE	FALSE	FALSE
PKN1	30	0.278043	0.165773	12.5539	1.06112	FALSE	FALSE	FALSE
PSMA5	50	0.0861286	0.0489155	-5.90276	1.06072	FALSE	FALSE	FALSE
TMEM63A	50	1.16535	0.776402	-5.35013	1.06055	FALSE	FALSE	FALSE
C10ORF4	30	0.306299	0.183931	-9.86494	1.06037	FALSE	FALSE	FALSE
NCDN	30	0.0746524	0.0354943	0.47752	1.05969	FALSE	FALSE	FALSE
EEF1A1	50	0.676663	0.447191	3.37185	1.05915	FALSE	FALSE	FALSE
AFTPH	40	0.187985	0.112722	-8.40591	1.05842	FALSE	FALSE	FALSE
PLCL2	20	0.237825	0.122486	-7.55877	1.05807	FALSE	FALSE	FALSE
OXSR1	40	0.239921	0.14709	1.15485	1.05791	FALSE	FALSE	FALSE
ATP6AP2	50	0.215046	0.13597	-2.91186	1.05759	FALSE	FALSE	FALSE
RP11-529I10 4	30	0.144724	0.0805008	3.626	1.05738	FALSE	FALSE	FALSE
AK3	40	0.288854	0.179526	-10.3219	1.05679	FALSE	FALSE	FALSE
C17ORF70	30	0.153996	0.0864842	3.59832	1.05652	FALSE	FALSE	FALSE
C15ORF41	20	5.42082	3.37045	-32.4939	1.0564	FALSE	FALSE	FALSE
TMED10	50	0.24657	0.157347	-10.4949	1.05568	FALSE	FALSE	FALSE
NUP153	50	0.355022	0.230592	-4.13963	1.05531	FALSE	FALSE	FALSE
SLC24A6	20	0.172912	0.0819873	9.35513	1.05522	FALSE	FALSE	FALSE
TMF1	50	0.424322	0.277415	-4.89688	1.05495	FALSE	FALSE	FALSE
TAX1BP1	30	0.18531	0.106663	-1.63425	1.05476	FALSE	FALSE	FALSE
KCTD10	50	0.157314	0.0971573	-11.1538	1.05397	FALSE	FALSE	FALSE
C6ORF35	40	0.187542	0.112655	-17.6816	1.05361	FALSE	FALSE	FALSE
ST6GAL1	30	0.180172	0.103419	12.4496	1.05357	FALSE	FALSE	FALSE
REEP6	40	0.34965	0.220028	-4.04335	1.05331	FALSE	FALSE	FALSE
ANAPC1	30	0.203493	0.118429	-9.61344	1.053	FALSE	FALSE	FALSE
USP32	30	0.458534	0.282343	3.31819	1.05245	FALSE	FALSE	FALSE
IFI35	40	0.0692014	0.0343231	-6.87247	1.0521	FALSE	FALSE	FALSE
THOC7	30	0.211747	0.123808	3.6479	1.05157	FALSE	FALSE	FALSE
ARL6IP1	50	0.111809	0.0664918	-4.95169	1.05154	FALSE	FALSE	FALSE
ZMYM3	50	0.749824	0.497896	-3.982	1.0507	FALSE	FALSE	FALSE
FAR2	30	0.181613	0.104488	7.72694	1.05054	FALSE	FALSE	FALSE
PGD	40	0.311813	0.1952	-9.55794	1.05017	FALSE	FALSE	FALSE
JAK1	20	0.274151	0.145846	-17.3989	1.0501	FALSE	FALSE	FALSE
CWC15	50	0.122986	0.0741038	-1.81853	1.04975	FALSE	FALSE	FALSE
COPS5	40	0.157269	0.0928086	5.32014	1.04869	FALSE	FALSE	FALSE
RNASEH2B	40	0.287426	0.179188	1.83054	1.0479	FALSE	FALSE	FALSE
SUPT3H	20	0.392329	0.220316	-14.0128	1.04767	FALSE	FALSE	FALSE
RBM6	40	0.250613	0.154828	-0.358339	1.04688	FALSE	FALSE	FALSE
MRPS36	40	0.181832	0.109186	7.18606	1.04682	FALSE	FALSE	FALSE
TWF2	30	0.0695573	0.032525	-7.83828	1.04661	FALSE	FALSE	FALSE
MPHOSPH8	40	0.307745	0.192768	-13.0703	1.04654	FALSE	FALSE	FALSE
PORCN	50	0.3336	0.216866	-7.43195	1.04553	FALSE	FALSE	FALSE
WDR26	30	0.171685	0.0983462	0.73438	1.04517	FALSE	FALSE	FALSE
NDUFS3	50	0.14535	0.0894513	2.5196	1.04361	FALSE	FALSE	FALSE
APPL1	30	0.328325	0.199396	8.51393	1.04334	FALSE	FALSE	FALSE
FKBP1A	20	0.0990671	0.0361443	-5.54096	1.04331	FALSE	FALSE	FALSE
ABCC5	30	0.245969	0.146392	-7.48709	1.04203	FALSE	FALSE	FALSE
RAB18	50	0.360433	0.235373	8.14596	1.0414	FALSE	FALSE	FALSE
ARHGAP25	30	0.152406	0.0861286	0.614339	1.04027	FALSE	FALSE	FALSE
CCNA2	50	0.171305	0.107184	-3.59973	1.04014	FALSE	FALSE	FALSE
FEM1A	20	0.119265	0.049013	29.7609	1.03971	FALSE	FALSE	FALSE
REL	30	0.0774575	0.0377862	7.68871	1.03951	FALSE	FALSE	FALSE
TBC1D2B	30	0.526294	0.327509	-7.08905	1.03923	FALSE	FALSE	FALSE
SLC25A32	50	0.177246	0.111254	-24.9351	1.03921	FALSE	FALSE	FALSE
C10ORF84	40	0.106819	0.0596741	-3.58571	1.03785	FALSE	FALSE	FALSE
CP110	20	0.13777	0.0607777	-14.6036	1.03758	FALSE	FALSE	FALSE
NUDT3	40	0.125529	0.0721629	8.91803	1.0368	FALSE	FALSE	FALSE
NHLRC2	30	0.109167	0.0583384	11.1368	1.03679	FALSE	FALSE	FALSE
DDX42	40	0.337697	0.213423	-0.200349	1.03678	FALSE	FALSE	FALSE
GTPBP1	30	0.0545382	0.0230501	9.05216	1.03663	FALSE	FALSE	FALSE
CNOT3	40	0.399235	0.254426	-0.321706	1.03644	FALSE	FALSE	FALSE
PARG	30	0.735567	0.463117	10.3467	1.03614	FALSE	FALSE	FALSE
DLGAP4	50	0.269063	0.173764	16.3487	1.03585	FALSE	FALSE	FALSE
RETSAT	40	0.415309	0.265212	-0.526648	1.03559	FALSE	FALSE	FALSE
STAT5A	20	0.371593	0.208509	9.99728	1.03528	FALSE	FALSE	FALSE
CD3EAP	50	0.459977	0.303582	6.35024	1.03446	FALSE	FALSE	FALSE
LEPREL2	50	0.503951	0.333473	10.192	1.03438	FALSE	FALSE	FALSE
TMEM48	30	0.0482188	0.0190243	7.18951	1.0335	FALSE	FALSE	FALSE
SPINT1	50	1.34066	0.902434	14.3203	1.03307	FALSE	FALSE	FALSE
HLA-C	20	0.145661	0.0659906	-1.06361	1.03274	FALSE	FALSE	FALSE
SHC1	40	0.119382	0.0682067	-6.62838	1.03266	FALSE	FALSE	FALSE
MPP6	40	0.148764	0.0878151	1.00233	1.03216	FALSE	FALSE	FALSE
C19ORF29	30	0.229088	0.136083	0.275107	1.03209	FALSE	FALSE	FALSE
SHPRH	30	0.233579	0.139016	-26.2179	1.03163	FALSE	FALSE	FALSE
BYSL	30	0.110845	0.0595988	-7.96551	1.03128	FALSE	FALSE	FALSE
FPGS	30	0.0904297	0.0463924	0.738058	1.03103	FALSE	FALSE	FALSE
SPG11	30	0.715604	0.451181	3.13571	1.03032	FALSE	FALSE	FALSE
MRPL41	30	0.149358	0.0846103	-1.15738	1.02922	FALSE	FALSE	FALSE
DLST	50	0.38447	0.252842	-4.47021	1.02793	FALSE	FALSE	FALSE
TES	30	0.0610994	0.0274844	6.74386	1.02738	FALSE	FALSE	FALSE
RPL35	40	1.74737	1.15561	0.000485745	1.02731	FALSE	FALSE	FALSE
HSPBAP1	30	0.200916	0.118109	-6.01993	1.02722	FALSE	FALSE	FALSE
HSP90AB1	50	0.870229	0.583934	-1.37417	1.02616	FALSE	FALSE	FALSE
EEF2	50	0.501959	0.33306	2.67754	1.02597	FALSE	FALSE	FALSE
UBR3	20	0.192536	0.0960223	-24.7819	1.02584	FALSE	FALSE	FALSE
ISG20L2	20	0.147323	0.0674071	-11.0858	1.02532	FALSE	FALSE	FALSE
KBTBD11	30	0.071525	0.0342979	-6.05229	1.02498	FALSE	FALSE	FALSE
FBXL11	20	0.0757649	0.0220825	-6.3351	1.02488	FALSE	FALSE	FALSE
TGS1	30	0.536075	0.335646	2.64054	1.02479	FALSE	FALSE	FALSE
MRPS2	30	0.0872717	0.0445181	4.12327	1.02474	FALSE	FALSE	FALSE
NSUN3	20	0.169704	0.0816356	9.56775	1.02443	FALSE	FALSE	FALSE
LRRFIP2	50	0.251806	0.162734	-6.11274	1.02415	FALSE	FALSE	FALSE
STIP1	50	0.130041	0.0797471	-6.26092	1.02351	FALSE	FALSE	FALSE
TMEM126A	40	0.0662547	0.032989	5.43674	1.02339	FALSE	FALSE	FALSE
FCGR2C	30	0.216433	0.128397	9.03163	1.02306	FALSE	FALSE	FALSE
COPS8	50	0.194885	0.123984	-7.94524	1.02301	FALSE	FALSE	FALSE
APOBEC3C	20	0.236544	0.124126	0.361961	1.02261	FALSE	FALSE	FALSE
MFSD10	50	0.190535	0.121056	0.262566	1.02218	FALSE	FALSE	FALSE
CA2	30	0.0703255	0.0335877	-1.05014	1.02207	FALSE	FALSE	FALSE
FOXRED1	40	0.103925	0.0582188	19.0762	1.02204	FALSE	FALSE	FALSE
MNT	30	0.200671	0.118244	-26.8371	1.02159	FALSE	FALSE	FALSE
DKFZP761E198	20	0.178348	0.0873111	15.4212	1.02094	FALSE	FALSE	FALSE
GNAS	30	0.115916	0.0632411	1.69876	1.02051	FALSE	FALSE	FALSE
MTMR14	30	0.129143	0.0718486	13.8462	1.0201	FALSE	FALSE	FALSE
HSPBP1	40	0.274764	0.172651	9.61008	1.01985	FALSE	FALSE	FALSE
SERPINB10	50	0.10439	0.0623877	-0.482568	1.01886	FALSE	FALSE	FALSE
C11ORF2	30	0.197756	0.116518	10.9814	1.01837	FALSE	FALSE	FALSE
IPO9	30	0.176053	0.102423	-13.4575	1.01805	FALSE	FALSE	FALSE
TMEM184C	40	0.2514	0.157125	-19.619	1.018	FALSE	FALSE	FALSE
CES3	30	0.109242	0.058992	5.82688	1.01781	FALSE	FALSE	FALSE
ST14	50	0.356954	0.234935	1.11528	1.01778	FALSE	FALSE	FALSE
AHCY	50	0.0946439	0.0557624	-9.47154	1.01773	FALSE	FALSE	FALSE
SELT	50	0.169629	0.107004	-7.26175	1.01723	FALSE	FALSE	FALSE
SFRS9	50	0.299764	0.195926	-7.15388	1.01697	FALSE	FALSE	FALSE
OSBPL3	20	0.135795	0.0604953	2.96836	1.01695	FALSE	FALSE	FALSE
MKI67IP	40	0.138182	0.0813413	7.50454	1.01654	FALSE	FALSE	FALSE
LSM6	50	0.102737	0.061346	3.62816	1.01573	FALSE	FALSE	FALSE
DGCR14	50	0.161786	0.101708	-10.3195	1.01567	FALSE	FALSE	FALSE
TMEM57	30	0.0952665	0.0499745	-29.2486	1.0154	FALSE	FALSE	FALSE
RAD51L1	30	0.229199	0.13715	1.62976	1.01514	FALSE	FALSE	FALSE
UBQLN4	50	0.431458	0.286111	5.64722	1.01485	FALSE	FALSE	FALSE
C16ORF35	30	0.273271	0.165888	9.42985	1.01435	FALSE	FALSE	FALSE
MARCKSL1	40	1.24299	0.822367	-6.64657	1.0143	FALSE	FALSE	FALSE
NGLY1	30	0.0788462	0.0393194	3.51481	1.01419	FALSE	FALSE	FALSE
MICAL2	20	0.315065	0.174692	-9.0845	1.01386	FALSE	FALSE	FALSE
SLC2A5	40	0.208511	0.128709	-1.93993	1.01208	FALSE	FALSE	FALSE
VPS4A	30	0.161403	0.0931603	1.83749	1.01208	FALSE	FALSE	FALSE
ZMIZ1	40	0.466122	0.301603	-2.0905	1.01206	FALSE	FALSE	FALSE
MED30	40	0.115041	0.0659951	8.61964	1.01156	FALSE	FALSE	FALSE
C3ORF58	30	0.0864491	0.0443452	11.8485	1.01138	FALSE	FALSE	FALSE
RAVER1	20	0.141572	0.0644486	3.3681	1.01114	FALSE	FALSE	FALSE
RBM12B	20	0.339957	0.190786	8.62087	1.01112	FALSE	FALSE	FALSE
QPCTL	40	0.256989	0.161327	-1.25606	1.01078	FALSE	FALSE	FALSE
KIAA0415	30	0.155846	0.0896026	5.88972	1.01061	FALSE	FALSE	FALSE
ZC3H15	50	0.132286	0.0817184	2.63738	1.0106	FALSE	FALSE	FALSE
FAM116A	20	0.0735018	0.0211615	-3.88923	1.00926	FALSE	FALSE	FALSE
PUS7	50	0.170474	0.107928	-7.86495	1.00902	FALSE	FALSE	FALSE
BASP1	50	5.30621	3.626	1.21549	1.00861	FALSE	FALSE	FALSE
RPS6KC1	20	0.119199	0.0503116	-9.42433	1.00859	FALSE	FALSE	FALSE
HCG_20857	40	0.36651	0.235092	33.1301	1.00815	FALSE	FALSE	FALSE
ZDHHC18	30	0.0718334	0.0349158	-6.53313	1.0074	FALSE	FALSE	FALSE
PSMB5	50	0.100585	0.0601304	-5.45556	1.00645	FALSE	FALSE	FALSE
CAMLG	50	0.187963	0.120053	1.6611	1.00587	FALSE	FALSE	FALSE
FBXO22	30	0.086988	0.0448484	3.44997	1.00582	FALSE	FALSE	FALSE
YWHAE	50	0.0865302	0.0505161	-5.79951	1.00563	FALSE	FALSE	FALSE
ATP2B4	40	0.370481	0.238002	4.43009	1.00542	FALSE	FALSE	FALSE
LGALS8	40	0.192281	0.118199	-29.0212	1.00435	FALSE	FALSE	FALSE
RBM7	30	0.119858	0.0663755	2.9447	1.00393	FALSE	FALSE	FALSE
LSM7	50	0.5022	0.335803	21.6959	1.00315	FALSE	FALSE	FALSE
MPP1	30	0.0550604	0.02406	5.41396	1.00295	FALSE	FALSE	FALSE
ATP6V1H	30	0.044737	0.0173222	7.27288	1.00243	FALSE	FALSE	FALSE
WDHD1	30	0.191546	0.113349	-0.041358	1.00126	FALSE	FALSE	FALSE
UBE2K	40	0.179514	0.109769	-10.4379	1.00094	FALSE	FALSE	FALSE
PIR	20	0.152367	0.0718501	-1.58037	1.00084	FALSE	FALSE	FALSE
BCAT2	50	0.130152	0.0805985	-7.72345	1.00055	FALSE	FALSE	FALSE
RGS14	30	0.082884	0.0423456	2.14494	0.999141	FALSE	FALSE	FALSE
CCDC51	40	0.180726	0.110683	-1.8567	0.998873	FALSE	FALSE	FALSE
PPP4C	50	0.133447	0.0829241	-8.09218	0.99873	FALSE	FALSE	FALSE
WDR13	50	0.187497	0.120079	-7.64309	0.998391	FALSE	FALSE	FALSE
ATP11B	50	0.440676	0.294173	1.55616	0.99733	FALSE	FALSE	FALSE
CSE1L	40	0.528117	0.345029	2.32422	0.997301	FALSE	FALSE	FALSE
C21ORF70	30	0.313681	0.193563	-13.0359	0.9969	FALSE	FALSE	FALSE
SMARCA2	50	0.361257	0.239695	-20.965	0.995934	FALSE	FALSE	FALSE
WDR7	30	0.328241	0.203185	-15.2342	0.99586	FALSE	FALSE	FALSE
ARPC3	50	0.199468	0.128477	5.62692	0.994899	FALSE	FALSE	FALSE
TRAF2	30	0.0655217	0.0311007	16.6176	0.993959	FALSE	FALSE	FALSE
COPE	30	0.102972	0.0556548	-5.68912	0.993908	FALSE	FALSE	FALSE
AGL	30	0.302756	0.186655	2.08627	0.993679	FALSE	FALSE	FALSE
C16ORF70	20	0.116848	0.0494695	-0.344978	0.993395	FALSE	FALSE	FALSE
CAP1	50	0.361165	0.239889	5.70053	0.992872	FALSE	FALSE	FALSE
MATK	30	0.249856	0.152042	9.87169	0.99257	FALSE	FALSE	FALSE
NEK4	30	0.298819	0.184196	-0.000770597	0.992067	FALSE	FALSE	FALSE
UIMC1	50	0.101777	0.0613555	-0.11226	0.991838	FALSE	FALSE	FALSE
METAP1	40	0.27909	0.177472	1.33039	0.991806	FALSE	FALSE	FALSE
KIAA1712	30	0.22346	0.134789	8.14691	0.991524	FALSE	FALSE	FALSE
CUGBP2	30	0.115459	0.0639239	8.14965	0.991496	FALSE	FALSE	FALSE
PCYOX1L	50	0.436559	0.291952	2.59738	0.991261	FALSE	FALSE	FALSE
BRD4	40	0.223401	0.139893	-24.5471	0.991029	FALSE	FALSE	FALSE
APEX1	50	0.396754	0.26456	6.22519	0.990997	FALSE	FALSE	FALSE
ND4	40	0.129711	0.0766024	-1.12713	0.990436	FALSE	FALSE	FALSE
BAX	50	0.0925253	0.055049	1.6398	0.989365	FALSE	FALSE	FALSE
LEPRE1	50	0.541093	0.364196	2.99822	0.989256	FALSE	FALSE	FALSE
METTL5	50	0.160332	0.101797	-11.5024	0.988901	FALSE	FALSE	FALSE
NUPL1	50	0.0515086	0.0267947	21.4146	0.988639	FALSE	FALSE	FALSE
IDH3G	40	0.190521	0.117803	12.4704	0.988432	FALSE	FALSE	FALSE
COTL1	50	0.306578	0.202637	-20.4124	0.988372	FALSE	FALSE	FALSE
GFER	40	0.380841	0.246558	19.3445	0.988051	FALSE	FALSE	FALSE
KIAA0528	30	0.295078	0.182105	7.00481	0.987214	FALSE	FALSE	FALSE
ZDHHC6	20	0.20184	0.104336	0.407568	0.987159	FALSE	FALSE	FALSE
ATP5E	40	0.475959	0.311093	7.55023	0.986319	FALSE	FALSE	FALSE
SF3B5	40	0.251131	0.158942	8.63567	0.986124	FALSE	FALSE	FALSE
SCO1	40	0.174301	0.106953	-14.9812	0.985829	FALSE	FALSE	FALSE
[truncated: 4,406 more rows]

## Sheet: Figure4d_FigureS4b
gene_name	nObsRound	rssH0	rssH1	kappa	F_statistic	affected_by_carry_over	stabilized_hit_at_10percent_FDR	destabilized_hit_at_10percent_FDR
GPX4	50	3.40805	0.116362	-3.70925	46.3561	FALSE	FALSE	TRUE
PTK2B	40	5.75546	0.274891	6.54795	36.4373	FALSE	TRUE	FALSE
CNDP2	60	3.13103	0.159497	-4.44047	36.3804	FALSE	FALSE	TRUE
ALDH3A2	40	2.48305	0.101435	2.35314	34.8319	FALSE	TRUE	FALSE
HMOX2	60	1.59063	0.0920942	1.4685	28.4462	FALSE	TRUE	FALSE
TARS2	40	2.52175	0.145553	-2.78064	26.6269	FALSE	FALSE	TRUE
THEM4	50	3.2651	0.234957	3.21997	24.5478	FALSE	TRUE	FALSE
PRELID1	30	2.48255	0.140006	2.01232	24.5212	FALSE	TRUE	FALSE
CDKAL1	40	1.28246	0.062097	-2.76075	24.5201	FALSE	FALSE	TRUE
RSBN1L	60	1.08029	0.0872045	-3.99981	19.6355	FALSE	FALSE	TRUE
PNKD	60	3.29924	0.333882	4.9058	18.9229	FALSE	TRUE	FALSE
LAP3	60	1.34844	0.123179	2.61139	18.5495	FALSE	TRUE	FALSE
SELT	60	3.23996	0.347024	-0.365764	17.8179	FALSE	FALSE	TRUE
NT5DC1	60	2.41274	0.281477	3.97142	15.886	FALSE	TRUE	FALSE
NPEPPS	60	2.54862	0.316739	2.82763	14.9458	FALSE	TRUE	FALSE
PCK2	40	0.597933	0.0418306	-2.01415	13.8386	FALSE	FALSE	TRUE
ANXA2	50	9.4567	1.29282	-3.94921	13.8111	FALSE	FALSE	TRUE
KRI1	40	1.54018	0.168766	-5.51072	13.6842	FALSE	FALSE	TRUE
ZNF259	60	2.59909	0.361981	-5.67708	13.2533	FALSE	FALSE	TRUE
NLN	60	2.14419	0.294153	2.85581	13.2511	FALSE	TRUE	FALSE
USP19	40	6.73724	0.908784	-0.578783	12.946	FALSE	FALSE	TRUE
NCOA4	30	0.89944	0.0800879	2.34538	12.6055	FALSE	FALSE	FALSE
GSTO1	60	0.596123	0.0823626	2.22605	10.5946	FALSE	TRUE	FALSE
CPOX	60	0.738614	0.114578	4.05834	10.0081	FALSE	TRUE	FALSE
EPHX1	60	0.566384	0.082443	3.01359	9.97254	FALSE	TRUE	FALSE
FAM21C	20	1.28964	0.153518	-8.43226	9.38595	FALSE	FALSE	FALSE
GPSN2	50	0.98639	0.156908	2.76093	9.32697	FALSE	FALSE	FALSE
ABCB7	60	1.86406	0.361237	-0.24839	8.92007	FALSE	FALSE	TRUE
PRDX3	60	1.31576	0.255272	0.971944	8.62987	FALSE	TRUE	FALSE
GLUD1	60	0.741836	0.138505	2.32611	8.30489	FALSE	TRUE	FALSE
ACOX3	60	2.88543	0.617162	3.50402	8.14205	FALSE	TRUE	FALSE
TM7SF3	60	0.724945	0.138188	4.4228	8.09192	FALSE	TRUE	FALSE
DOCK2	50	2.49522	0.529888	-3.32004	7.74285	FALSE	FALSE	FALSE
SRPR	60	1.09718	0.23089	2.4674	7.70745	FALSE	TRUE	FALSE
ADSL	60	0.400646	0.069737	2.06482	7.6847	FALSE	TRUE	FALSE
PPOX	30	0.411516	0.0505769	4.08316	7.22429	FALSE	FALSE	FALSE
PPCDC	40	0.72616	0.135534	-5.46412	6.98952	FALSE	FALSE	FALSE
SARS2	30	0.663886	0.109383	-8.74184	6.93761	FALSE	FALSE	FALSE
PRPF38B	20	0.308371	0.0267335	13.0725	6.87206	FALSE	FALSE	FALSE
NSDHL	60	1.23312	0.29536	1.40361	6.69189	FALSE	TRUE	FALSE
ATIC	60	0.586753	0.129361	2.16641	6.65653	FALSE	TRUE	FALSE
LOC100133930	50	0.610329	0.122289	-6.70231	6.62837	FALSE	FALSE	FALSE
DKFZP761E198	20	0.476893	0.0625767	-0.259768	6.51265	FALSE	FALSE	FALSE
LIAS	50	0.405388	0.0720837	-4.17133	6.48027	FALSE	FALSE	FALSE
UBE2G1	40	0.877928	0.18865	-6.92603	6.28769	FALSE	FALSE	FALSE
DECR1	60	1.12123	0.281321	5.09904	6.26358	FALSE	TRUE	FALSE
HPDL	60	0.90027	0.224881	-3.01386	6.15052	FALSE	FALSE	TRUE
HDDC3	60	0.965987	0.244623	-3.66056	6.09754	FALSE	FALSE	TRUE
B3GALT6	50	1.79237	0.456905	-5.1746	6.02756	FALSE	FALSE	FALSE
USP39	40	0.460986	0.0881745	-2.35927	6.00309	FALSE	FALSE	FALSE
PHGDH	60	0.81355	0.207108	6.99911	5.93599	FALSE	TRUE	FALSE
CYB5R3	60	0.598968	0.147545	2.85051	5.8981	FALSE	TRUE	FALSE
MDH2	60	0.338143	0.0741398	4.04899	5.87262	FALSE	TRUE	FALSE
RPL13	60	1.22199	0.325089	8.24107	5.86504	FALSE	TRUE	FALSE
RPL34	50	0.971498	0.242304	8.60446	5.75589	FALSE	FALSE	FALSE
S100A8	20	18.6765	4.02271	-1.5168	5.7144	FALSE	FALSE	FALSE
TMEM222	40	1.0396	0.249426	-8.05446	5.71071	FALSE	FALSE	FALSE
ADSS	60	0.330879	0.075565	1.03539	5.60289	FALSE	TRUE	FALSE
EGLN1	60	1.01856	0.277348	-4.19821	5.59893	FALSE	FALSE	TRUE
AIFM1	60	0.403018	0.0973177	0.704198	5.56557	FALSE	TRUE	FALSE
MAPK1	60	0.605445	0.157719	3.70122	5.53332	FALSE	TRUE	FALSE
FASTKD5	30	0.568419	0.114525	2.82458	5.49857	FALSE	FALSE	FALSE
TUBB	60	0.68715	0.183049	1.46958	5.49056	FALSE	TRUE	FALSE
PSME2	60	0.570631	0.149662	-0.163968	5.43551	FALSE	FALSE	TRUE
EFTUD2	60	0.859928	0.236909	2.61312	5.41826	FALSE	TRUE	FALSE
PPIG	30	0.488889	0.0951528	2.78121	5.4177	FALSE	FALSE	FALSE
MINA	40	0.846558	0.206741	-5.44567	5.41396	FALSE	FALSE	FALSE
ACAA1	60	0.666242	0.178916	3.68935	5.41267	FALSE	TRUE	FALSE
ME2	60	0.98248	0.274681	5.7549	5.39332	FALSE	TRUE	FALSE
GNB2L1	60	1.41201	0.406507	-3.41783	5.34974	FALSE	FALSE	TRUE
LYN	50	2.91316	0.837118	15.3653	5.32796	FALSE	FALSE	FALSE
GALNS	50	2.15718	0.615282	-8.81749	5.28812	FALSE	FALSE	FALSE
ALOX5AP	60	0.755789	0.212464	4.00937	5.20089	FALSE	TRUE	FALSE
APOBEC3G	60	0.52695	0.143091	-0.88166	5.14412	FALSE	FALSE	TRUE
MDH1	60	0.720025	0.203181	3.98857	5.14405	FALSE	TRUE	FALSE
C6ORF72	60	1.01356	0.295883	-3.74862	5.11318	FALSE	FALSE	TRUE
C8ORF59	50	0.731802	0.193835	2.22626	5.1109	FALSE	FALSE	FALSE
CSNK2A2	40	0.433499	0.0967074	-0.000378587	5.09219	FALSE	FALSE	FALSE
TOE1	50	0.315097	0.066766	1.02191	5.05944	FALSE	FALSE	FALSE
YARS2	30	0.458553	0.094786	0.300413	5.01823	FALSE	FALSE	FALSE
HCG_18290	50	1.56624	0.460564	13.3016	4.95425	FALSE	FALSE	FALSE
B4DJG9_HUMAN	20	0.24996	0.0322589	-9.96431	4.89523	FALSE	FALSE	FALSE
FAM108B1	30	0.36873	0.0718567	-2.32795	4.88237	FALSE	FALSE	FALSE
ZNF326	30	0.538	0.120638	1.86582	4.87216	FALSE	FALSE	FALSE
NCOA5	30	0.457419	0.0975809	3.31638	4.86838	FALSE	FALSE	FALSE
C14ORF156	60	0.48588	0.137816	4.28957	4.81074	FALSE	TRUE	FALSE
DDX28	30	0.314314	0.057657	2.75583	4.7911	FALSE	FALSE	FALSE
DPH2	60	0.703418	0.210848	3.8038	4.74663	FALSE	TRUE	FALSE
THOC6	50	0.924306	0.268537	12.8555	4.74219	FALSE	FALSE	FALSE
PCYOX1L	60	0.493962	0.142223	2.28492	4.73737	FALSE	TRUE	FALSE
ISCA2	20	0.176254	0.0157167	-2.87108	4.71807	FALSE	FALSE	FALSE
CS	60	0.516273	0.150727	6.02982	4.69214	FALSE	TRUE	FALSE
FAU	30	0.676607	0.16674	-0.635661	4.67108	FALSE	FALSE	FALSE
C7ORF43	20	0.187244	0.0189385	-18.7677	4.6673	FALSE	FALSE	FALSE
DNAJC9	60	0.876252	0.272718	-2.71155	4.62862	FALSE	FALSE	TRUE
SLC35B1	20	0.634766	0.136271	-7.6359	4.52547	FALSE	FALSE	FALSE
CHCHD10	30	0.595531	0.147178	-4.59586	4.52032	FALSE	FALSE	FALSE
ARCN1	50	0.225972	0.0458777	-0.000266779	4.51952	FALSE	FALSE	FALSE
EHD1	60	0.362162	0.103113	-8.58666	4.51146	FALSE	FALSE	TRUE
HSPA8	60	0.394665	0.114471	4.08482	4.49696	FALSE	TRUE	FALSE
NDUFA2	30	0.545484	0.133959	9.02357	4.45133	FALSE	FALSE	FALSE
SFRS12	40	1.3887	0.418016	8.57971	4.45058	FALSE	FALSE	FALSE
TRMT6	60	0.456104	0.137037	1.60835	4.43051	FALSE	TRUE	FALSE
C20ORF7	40	0.883859	0.256376	1.37189	4.42969	FALSE	FALSE	FALSE
HIBCH	40	0.215192	0.0404045	1.55012	4.42384	FALSE	FALSE	FALSE
S100A11	60	0.704384	0.223816	2.67534	4.39469	FALSE	TRUE	FALSE
HSPD1	60	0.716471	0.228337	15.8006	4.38586	FALSE	TRUE	FALSE
TPX2	60	0.470009	0.143355	1.71491	4.37088	FALSE	TRUE	FALSE
CDK5RAP1	40	0.594405	0.165077	-4.38555	4.3598	FALSE	FALSE	FALSE
MRPS15	40	0.753883	0.217287	-7.21586	4.35666	FALSE	FALSE	FALSE
AKAP8	50	0.58462	0.170772	4.11292	4.3534	FALSE	FALSE	FALSE
PRPS2	60	0.840567	0.272865	3.34269	4.35171	FALSE	TRUE	FALSE
HINT3	30	0.677518	0.179348	2.36904	4.31021	FALSE	FALSE	FALSE
TIMM9	60	0.334368	0.0975542	-0.459515	4.30345	FALSE	FALSE	TRUE
RPL18	60	4.06041	1.4084	6.96728	4.28426	FALSE	TRUE	FALSE
ANKRD11	20	0.407384	0.0823925	-9.11479	4.26888	FALSE	FALSE	FALSE
GFPT1	60	0.648732	0.2099	1.40173	4.24546	FALSE	TRUE	FALSE
FAM117A	50	1.19828	0.387858	-2.8882	4.24228	FALSE	FALSE	FALSE
RPS11	60	1.82396	0.626967	-0.161969	4.23257	FALSE	FALSE	TRUE
VPS33A	30	0.191686	0.0283259	2.23645	4.22954	FALSE	FALSE	FALSE
ATP6	50	0.617599	0.187131	-4.9162	4.20809	FALSE	FALSE	FALSE
OGFOD3	50	0.3048	0.0778299	-7.86122	4.20518	FALSE	FALSE	FALSE
FAM105B	30	0.557943	0.145934	-9.41953	4.1806	FALSE	FALSE	FALSE
TMEM165	50	0.936911	0.301535	-4.31617	4.15624	FALSE	FALSE	FALSE
GATC	30	0.471713	0.119761	-1.03605	4.13012	FALSE	FALSE	FALSE
LOH12CR1	60	0.434745	0.137701	1.33372	4.1084	FALSE	TRUE	FALSE
SSR4	60	0.7471	0.250927	-5.30792	4.10005	FALSE	FALSE	TRUE
NP	60	0.191033	0.0497488	-1.67775	4.09984	FALSE	FALSE	TRUE
TIMM13	60	0.727156	0.244404	5.41945	4.08385	FALSE	TRUE	FALSE
YIPF1	20	0.340492	0.0677501	-3.60698	4.07783	FALSE	FALSE	FALSE
DDX41	30	0.182715	0.0273292	4.60099	4.07669	FALSE	FALSE	FALSE
PTER	60	0.244551	0.0696985	-2.54786	4.06216	FALSE	FALSE	TRUE
GTPBP10	30	0.305345	0.0677422	0.714328	4.04716	FALSE	FALSE	FALSE
RABGGTA	50	0.225257	0.0527307	2.22859	4.02367	FALSE	FALSE	FALSE
METTL2B	30	0.340963	0.0799463	1.19409	4.02013	FALSE	FALSE	FALSE
L2HGDH	60	0.442953	0.143349	4.92761	4.00907	FALSE	TRUE	FALSE
TMEM184C	60	0.430742	0.139197	-5.88972	3.99676	FALSE	FALSE	TRUE
TRABD	40	0.288982	0.0720294	8.27768	3.98317	FALSE	FALSE	FALSE
U2AF1	30	0.483882	0.1284	6.40655	3.96665	FALSE	FALSE	FALSE
PGM3	40	0.224443	0.0500353	2.12251	3.95794	FALSE	FALSE	FALSE
HEBP1	60	0.320645	0.0999816	4.94085	3.93527	FALSE	FALSE	FALSE
HADHB	40	0.409281	0.115258	1.74687	3.92488	FALSE	FALSE	FALSE
CPT1A	30	0.527613	0.144611	3.99042	3.91305	FALSE	FALSE	FALSE
MPST	60	0.451293	0.149419	2.69799	3.90305	FALSE	FALSE	FALSE
CHCHD1	30	0.432753	0.113634	6.5105	3.88728	FALSE	FALSE	FALSE
ASNA1	60	0.753805	0.264238	6.31484	3.86266	FALSE	FALSE	FALSE
C12ORF5	30	0.150816	0.0194057	1.70149	3.85615	FALSE	FALSE	FALSE
NANS	50	0.356447	0.104403	-2.86378	3.83502	FALSE	FALSE	FALSE
HYPK	60	0.257489	0.0783078	-4.18294	3.83289	FALSE	FALSE	FALSE
CCNB1	50	0.285047	0.0779648	2.17195	3.83246	FALSE	FALSE	FALSE
FNTA	40	0.304994	0.0806896	4.37539	3.83012	FALSE	FALSE	FALSE
C1ORF77	40	0.93936	0.306845	1.82912	3.8213	FALSE	FALSE	FALSE
COX17	60	1.12605	0.408069	6.78147	3.80636	FALSE	FALSE	FALSE
RPL19	50	0.657267	0.217522	2.68051	3.79973	FALSE	FALSE	FALSE
MRPL37	40	0.233678	0.0558361	7.70771	3.79933	FALSE	FALSE	FALSE
FLJ22167	40	0.344842	0.0962183	-0.969763	3.77232	FALSE	FALSE	FALSE
ADK	60	0.444612	0.151251	1.27357	3.7547	FALSE	FALSE	FALSE
ALKBH3	50	0.924239	0.320328	-4.66794	3.7468	FALSE	FALSE	FALSE
MGC52424	40	0.420413	0.124142	0.179109	3.74487	FALSE	FALSE	FALSE
PGM1	60	0.175497	0.0485935	0.598061	3.73641	FALSE	FALSE	FALSE
PGGT1B	40	0.659779	0.210937	2.9214	3.73526	FALSE	FALSE	FALSE
PRPSAP2	60	0.561816	0.197123	2.67932	3.72638	FALSE	FALSE	FALSE
POLDIP3	60	0.291616	0.0936553	4.72451	3.71051	FALSE	FALSE	FALSE
LASS6	30	0.420117	0.11476	-7.79118	3.69382	FALSE	FALSE	FALSE
GALK1	40	0.222207	0.0536751	-8.49053	3.68082	FALSE	FALSE	FALSE
LYPLA1	60	0.506022	0.177353	1.38794	3.67796	FALSE	FALSE	FALSE
UBL5	50	0.579574	0.193472	6.3251	3.67372	FALSE	FALSE	FALSE
TTPAL	40	0.322074	0.0903803	-8.77366	3.66916	FALSE	FALSE	FALSE
PICK1	30	0.191582	0.0360834	5.85905	3.65221	FALSE	FALSE	FALSE
ARMET	60	0.435218	0.15201	-4.04851	3.60968	FALSE	FALSE	FALSE
RBPJ	60	0.290583	0.0956849	5.16735	3.59427	FALSE	FALSE	FALSE
FDXR	30	0.180208	0.0329571	2.23082	3.59293	FALSE	FALSE	FALSE
ABHD12	60	0.654924	0.239005	3.45934	3.589	FALSE	FALSE	FALSE
ATL3	50	0.646547	0.223445	-6.89497	3.57502	FALSE	FALSE	FALSE
PYGB	60	0.756954	0.282714	2.33578	3.52092	FALSE	FALSE	FALSE
DCTN3	30	0.215272	0.0467069	0.987762	3.51252	FALSE	FALSE	FALSE
C14ORF101	20	0.391654	0.0958498	-11.7552	3.49533	FALSE	FALSE	FALSE
ZNF644	20	0.22201	0.0431344	7.78628	3.48414	FALSE	FALSE	FALSE
UNC13B	20	0.358666	0.0859411	-2.8962	3.47991	FALSE	FALSE	FALSE
RAB8A	60	0.284755	0.0959334	-3.94412	3.47535	FALSE	FALSE	FALSE
ADH5	60	0.492409	0.179436	6.13982	3.46753	FALSE	FALSE	FALSE
ZNHIT3	50	0.272177	0.0807107	-0.000277647	3.4656	FALSE	FALSE	FALSE
ADO	60	0.275767	0.092765	-9.70519	3.45494	FALSE	FALSE	FALSE
PYGL	60	0.72019	0.272107	1.462	3.44338	FALSE	FALSE	FALSE
IDI1	60	0.819958	0.312797	-3.52201	3.43523	FALSE	FALSE	FALSE
BDH1	30	0.159752	0.0279377	6.69585	3.43037	FALSE	FALSE	FALSE
EXOSC4	60	0.450865	0.164032	-9.73784	3.42978	FALSE	FALSE	FALSE
NHP2L1	60	0.403024	0.145484	4.43619	3.40436	FALSE	FALSE	FALSE
CPSF6	60	0.32756	0.114951	5.03125	3.40102	FALSE	FALSE	FALSE
C22ORF28	60	0.21662	0.0699256	0.416046	3.40028	FALSE	FALSE	FALSE
DNMBP	30	0.98873	0.332504	-0.106688	3.38922	FALSE	FALSE	FALSE
MRPS22	40	0.321435	0.0969395	4.14569	3.38869	FALSE	FALSE	FALSE
WDR13	60	0.395147	0.14281	-6.93238	3.38709	FALSE	FALSE	FALSE
CCS	50	1.84937	0.715442	-8.11917	3.37621	FALSE	FALSE	FALSE
NDUFA7	60	0.871457	0.337647	0.163335	3.37156	FALSE	FALSE	FALSE
C3ORF26	30	0.208012	0.0466841	0.69844	3.36252	FALSE	FALSE	FALSE
ILF3	60	0.614619	0.233288	4.86196	3.36189	FALSE	FALSE	FALSE
GPN1	60	0.282362	0.0975826	-19.4857	3.35711	FALSE	FALSE	FALSE
COPZ1	50	0.503124	0.176239	-5.12428	3.35336	FALSE	FALSE	FALSE
ERLIN2	60	0.429892	0.158235	-0.887505	3.34815	FALSE	FALSE	FALSE
CROP	60	1.11394	0.43872	6.89662	3.34575	FALSE	FALSE	FALSE
ZBTB33	20	0.299677	0.0704339	5.86485	3.34277	FALSE	FALSE	FALSE
ERI1	30	0.209319	0.0480574	2.28311	3.31282	FALSE	FALSE	FALSE
HNRNPL	30	0.354712	0.102161	2.3707	3.31227	FALSE	FALSE	FALSE
NUDT1	40	0.900592	0.324693	29.1147	3.31043	FALSE	FALSE	FALSE
SNRPB2	60	0.225014	0.0752937	0.74204	3.29407	FALSE	FALSE	FALSE
ASCC1	30	0.201633	0.0456835	1.31787	3.28534	FALSE	FALSE	FALSE
CDCA5	60	0.544878	0.20809	0.981327	3.28297	FALSE	FALSE	FALSE
CDC23	40	0.336474	0.10563	-2.89451	3.28096	FALSE	FALSE	FALSE
ALG8	50	0.733643	0.273227	-6.15326	3.28031	FALSE	FALSE	FALSE
PNN	60	0.690911	0.268792	3.34453	3.27979	FALSE	FALSE	FALSE
DCK	60	0.203378	0.0666058	0.692407	3.27885	FALSE	FALSE	FALSE
SFRS14	20	0.271295	0.0626215	6.0516	3.27868	FALSE	FALSE	FALSE
REPIN1	60	0.557098	0.213726	6.00392	3.26987	FALSE	FALSE	FALSE
FAR1	40	0.388301	0.127015	4.53427	3.24687	FALSE	FALSE	FALSE
CEP135	30	0.451607	0.140965	-32.0837	3.23517	FALSE	FALSE	FALSE
USP38	20	0.486128	0.134504	-4.49167	3.2248	FALSE	FALSE	FALSE
IDH1	60	0.175084	0.055708	2.66223	3.22421	FALSE	FALSE	FALSE
RTN4	60	0.213645	0.0718718	-7.47492	3.22363	FALSE	FALSE	FALSE
PRPF38A	30	0.442425	0.138171	5.00864	3.21632	FALSE	FALSE	FALSE
PCTP	40	0.49892	0.172972	-7.45338	3.18905	FALSE	FALSE	FALSE
RASAL3	50	0.447584	0.159891	-4.93828	3.18765	FALSE	FALSE	FALSE
POLG2	60	0.392969	0.148303	2.26652	3.18313	FALSE	FALSE	FALSE
RMND1	40	0.515993	0.180465	0.0710831	3.17279	FALSE	FALSE	FALSE
CHMP1B	50	0.60256	0.225029	7.0179	3.17121	FALSE	FALSE	FALSE
RPS6KC1	30	0.478002	0.153641	-7.47402	3.16513	FALSE	FALSE	FALSE
DEGS1	60	0.437968	0.168346	-6.84597	3.15398	FALSE	FALSE	FALSE
MUL1	30	1.11894	0.400256	0.469009	3.15012	FALSE	FALSE	FALSE
DPYSL2	60	0.618158	0.2451	6.807	3.14792	FALSE	FALSE	FALSE
C2ORF69	30	0.43361	0.137523	-7.29161	3.14095	FALSE	FALSE	FALSE
IDH3A	60	0.468846	0.182548	6.08548	3.12562	FALSE	FALSE	FALSE
HSD17B12	60	0.368574	0.139929	1.74618	3.12098	FALSE	FALSE	FALSE
HSPB1	60	0.490836	0.192454	1.58508	3.11274	FALSE	FALSE	FALSE
CHAF1B	60	0.591616	0.235881	2.67996	3.1057	FALSE	FALSE	FALSE
C8ORF83	40	0.234758	0.069517	-3.87321	3.10142	FALSE	FALSE	FALSE
XPNPEP3	60	0.279699	0.102681	1.80571	3.09285	FALSE	FALSE	FALSE
MRPL14	40	0.266212	0.0825191	2.65398	3.091	FALSE	FALSE	FALSE
B3GNT2	30	0.302197	0.0887466	-3.08904	3.07513	FALSE	FALSE	FALSE
RPRD1A	20	0.131021	0.0194153	3.16995	3.06934	FALSE	FALSE	FALSE
WDR59	30	0.154079	0.0312168	-2.19333	3.06416	FALSE	FALSE	FALSE
DNAJA2	60	0.301269	0.113045	-2.70664	3.05093	FALSE	FALSE	FALSE
SFRS15	50	0.924991	0.368443	7.35623	3.05039	FALSE	FALSE	FALSE
DR1	40	0.137219	0.0307135	1.77846	3.04938	FALSE	FALSE	FALSE
RBM12B	20	0.628443	0.18981	2.34667	3.04687	FALSE	FALSE	FALSE
CDC73	20	0.147169	0.0253954	2.89061	3.03388	FALSE	FALSE	FALSE
ZC3H13	60	0.449218	0.178087	5.08776	3.02339	FALSE	FALSE	FALSE
CDK9	40	0.3058	0.100603	-9.38696	3.01844	FALSE	FALSE	FALSE
EMG1	60	0.27373	0.101969	1.36728	3.01712	FALSE	FALSE	FALSE
C17ORF49	30	0.15331	0.0319001	8.15155	3.00187	FALSE	FALSE	FALSE
CLCN7	50	0.330839	0.117059	4.21207	2.9976	FALSE	FALSE	FALSE
RBM14	50	0.549698	0.211233	2.03978	2.99659	FALSE	FALSE	FALSE
GCDH	60	0.242631	0.0893101	1.71195	2.97815	FALSE	FALSE	FALSE
DSCR3	30	0.625354	0.220169	5.73982	2.97101	FALSE	FALSE	FALSE
APOBEC3B	30	0.275708	0.0811949	2.33124	2.96679	FALSE	FALSE	FALSE
SFRS5	60	0.458682	0.184538	-4.30734	2.96523	FALSE	FALSE	FALSE
THOP1	60	0.494834	0.200553	1.14168	2.96226	FALSE	FALSE	FALSE
TOMM70A	30	0.330539	0.103237	1.82907	2.95985	FALSE	FALSE	FALSE
COBRA1	30	0.209357	0.055311	4.54019	2.94125	FALSE	FALSE	FALSE
ALKBH2	50	0.838155	0.339842	-2.67473	2.93457	FALSE	FALSE	FALSE
BOLA2	30	0.218821	0.0592821	-1.61882	2.93283	FALSE	FALSE	FALSE
NOP5/NOP58	60	0.39153	0.156184	-2.40632	2.93253	FALSE	FALSE	FALSE
PSIP1	60	0.527784	0.216473	1.57331	2.93156	FALSE	FALSE	FALSE
SMARCD1	20	0.217547	0.0517556	5.79546	2.9197	FALSE	FALSE	FALSE
NUDT9	60	0.477427	0.19476	-7.30377	2.91857	FALSE	FALSE	FALSE
RPS23	50	2.26659	0.966168	-0.292694	2.91117	FALSE	FALSE	FALSE
GGPS1	60	0.489028	0.200256	2.17269	2.91055	FALSE	FALSE	FALSE
SOAT1	60	0.588284	0.244524	3.63693	2.90678	FALSE	FALSE	FALSE
RSBN1	50	0.359672	0.132636	-2.91692	2.90315	FALSE	FALSE	FALSE
MRPS25	30	0.263324	0.0779366	2.4837	2.90107	FALSE	FALSE	FALSE
EEF2	60	0.695426	0.292484	3.01769	2.90103	FALSE	FALSE	FALSE
SORD	60	0.264425	0.100977	4.51446	2.8928	FALSE	FALSE	FALSE
SRFBP1	50	0.499579	0.194527	3.26455	2.88971	FALSE	FALSE	FALSE
CKS1B	60	0.490783	0.202126	-0.235282	2.88598	FALSE	FALSE	FALSE
CCNB2	40	0.245682	0.0790409	7.97255	2.88389	FALSE	FALSE	FALSE
SAFB	60	1.15537	0.498981	2.96292	2.88219	FALSE	FALSE	FALSE
RPS6	60	1.00583	0.432304	8.29079	2.8813	FALSE	FALSE	FALSE
C12ORF73	40	0.279901	0.0936754	7.71169	2.87809	FALSE	FALSE	FALSE
DARS2	60	0.420602	0.171584	14.0382	2.86625	FALSE	FALSE	FALSE
C9ORF46	50	0.555283	0.220202	0.149856	2.86601	FALSE	FALSE	FALSE
PDCL3	60	0.331405	0.131681	5.03548	2.86501	FALSE	FALSE	FALSE
CUL1	60	0.846282	0.362448	2.23989	2.86297	FALSE	FALSE	FALSE
LMBR1	20	0.176624	0.0384215	-3.52132	2.85756	FALSE	FALSE	FALSE
TXNDC1	60	0.230529	0.0867077	-0.8962	2.85574	FALSE	FALSE	FALSE
SAFB2	60	0.625036	0.264453	2.97328	2.84292	FALSE	FALSE	FALSE
DDX27	50	0.474121	0.185481	-5.02669	2.8419	FALSE	FALSE	FALSE
SRP09	60	0.22227	0.083419	6.90977	2.83674	FALSE	FALSE	FALSE
THOC4	60	0.538572	0.226038	0.894897	2.83327	FALSE	FALSE	FALSE
CTDSPL2	30	0.199288	0.0535649	7.20277	2.83043	FALSE	FALSE	FALSE
TBC1D24	30	0.314344	0.101206	-7.48393	2.81333	FALSE	FALSE	FALSE
TARDBP	50	1.81226	0.785218	3.79995	2.80073	FALSE	FALSE	FALSE
YWHAH	60	0.977372	0.427277	5.64083	2.79392	FALSE	FALSE	FALSE
NDUFS5	50	0.839129	0.351247	8.99476	2.79029	FALSE	FALSE	FALSE
POLB	20	0.132217	0.0236366	3.41618	2.78217	FALSE	FALSE	FALSE
RAB33B	20	0.164241	0.035406	-9.27013	2.77305	FALSE	FALSE	FALSE
SDF4	60	0.264064	0.103912	-4.45043	2.77249	FALSE	FALSE	FALSE
RALY	50	0.564079	0.229152	3.69659	2.7709	FALSE	FALSE	FALSE
TMED5	60	0.624877	0.268604	-0.0205528	2.76992	FALSE	FALSE	FALSE
GM2A	60	0.595091	0.256027	-4.05068	2.75191	FALSE	FALSE	FALSE
SLC39A8	60	0.754022	0.329053	-1.95952	2.7483	FALSE	FALSE	FALSE
TCP10L	30	0.388192	0.134062	-1.24339	2.74727	FALSE	FALSE	FALSE
[truncated: 6,070 more rows]

## Sheet: Figure4e
Time [s]	key	value	condition	replicate
[truncated: 72 more rows]

[truncated: 8 more sheets: Figure5a, Figure5b, FigureS1, FigureS2c, FigureS2d, FigureS3a-e, FigureS4c, FigureS5b]
